# Supplementary material for: Characterization of the Fecal Microbiome from Non-Human Wild Primates Reveals Species Specific Microbial Communities
Source: PLoS One. 2010 Nov 12;5(11):e13963. doi: 10.1371/journal.pone.0013963 (PMC2980488; doi:10.1371/journal.pone.0013963)
Supplement: Sequence Data S2 — Representative sequences selected from the data set generated using the 534R primer. (2.43 MB TXT) [file pone.0013963.s010.txt]

>FQH3XDB01C11IN|1|5
CACGGAGTTAGCCGATGCTTTTTCTTCGGGTACTCTCCTTTCAGCTACACGTAGCTGTCTTTGCTCCCCGACAAAAGAGGTTTACAATCCATAGGACCGTCTTCCCTCACGCGACTTGGCTGGTTCAGGCTCGCGCCCATTGACCAATATTCCTCACTGCTGCCTCCCGTAGGAGTTTGGTCCGTGTCTCAGTACCAATGTGGCCGTTCACCCTCTCAGGCCGGCTACTGATCGTCGCCTTGGTGGGCCGTTACCTCACCAACTAGCTAATCAGACGCGGGTTCATCTTGTACCACCGGTAGTTTTCACACAAATCATGCGACTCCCGTGCGCTTAT
>FQH3XDB01AVD06|2|13
CACGGAGTTAGCCGATGCTTATTCGCCGCGTACTCTCACCGGCCCCCTCGGGGGCCTCCTTGCTCCGCGGCAAAAGGGGTTCACAACCAACTAGGGCCTCCTTCCCCACGCGGCATGGCTGGTTCAGGCTTCCGCCCATTGACCAATATTCCTCACTGCTGCCTCCCGTAGGAGTCTGGCCCGTGTCTCAGTGCCAGTGTGGGGTAAGGCCTCTCAGCCCCCTAGGCATCGTAGGCTTGGTGGCCGTTGCCCCGCCAACTACCTAATGCCACGCATGCCCATCTCCGACCGGCCCCGAAGGGCCTTCCCCGCACGCCCATGCGGGCACGCGGCCTTACGGGGTATTAGTCCGGGCTTCCCCGGGTTGTCCCCTGTCGGAGGCAGGTTGCATACGCGTTACGCACCCGTCCGCCGGTCGCCGCCAGGGTATTGCTACCCGCGCCT
>FQH3XDB01AND43|3|28
CACGGAGTTAGCCGATGCTTATTCGCCGCGTACTCTCACCGGCCCCCTCGGGGGCCTCCTTGCTCCGCGGCAAAAGGGGTTCACAACCAACTAGGGCCTCCTTCCCCCACGCGGCATGGCTGGTTCAGGCTTCCGCCCATTGACCAATATTCCTCACTGCTGCCTCCCGTAGGAGTCTGGCCCGTGTCTCAGTGCCAGTGTGGGGGTAAGGCCTCTCAGCCCCCTAGGCATCGTAGGCTTGGTGGGCCGTTGCCCCGCCAACTACCTAATGCCACGCATGCCCATCTCCGACCGGCCCCGAAGGGCCTTCCCCCGCACGCCCATGCGGGCACGCGGCCTTACGGGGTATTAGGTCCCGGGGCTTCCCCGGGGTTGTCCCCCTGTCGGAGGCAGGTTGCATACGCGTTACGCACCCGTCCGCCGGTCGCCGCCAGGGTATTGCCTACCCCGCG
>FQH3XDB01DEXQZ|4|4
CACGGAGTTAGCCGATGCTTATTCGCCGCGTACTCTCACCGGCCCCCTCGGGGGCCTCCTTGCTCCGCGGCAAAAGGGGTTCACAACCAACTAGGGCCTCCTTCCCCACGCGGCATGGCTGGTTCAGGCTTCCGCCCATTGACCAATATTCCTCACTGCTGCCTCCCGTAGGAGTCTGGCCCGTGTCTCAGTGCCAGTGTGGGGTAAGGCCTCTCAGCCCCCTAGGCATCGTAGGCTTGGTGGGCCGTTGCCCCGCCAACTACCTAATGCCACGCATGCCCATCTCCGACCGGCCCGAAGGGCCTTCCCCGCACGCCCATCGCGGCACG
>FQH3XDB01CWFK6|5|1
CACGGAGTTAGCCGATGCTTATTCGCCGCGTACTCTCACCGGCCCCCTCGGGGGCCTCCTTGCTCCGCGGCAAAAGGGGTTCACAACCAACTAGGGCCTCCTTCCCCACGCGGCATGGCTGGTTCAGGCTTCCGCCCATTGACCAATATTCCTCACTGCTGCCTCCCGTAGGAGTCTGGCCCGTGTCTCAGTGCCAGTGTGGGGTAAGGCCTCTCACGCCCCCTAGGCATCGTAGGCTTGGTGGCCGTTGCCCCGCCAACTACCTAATGCCACGCATGCCCATCTCCGACCGGCCCCGAAGGGCCCTTCCCCGCACGCCCATGCGGCACG
>FQH3XDB01C0CC8|6|1
GCACGGAGTTAGCCGGTGCTTATTCATCTGGTACCGTCAACGGCCTTAGAAAAGTCCGGTTTCTTCCCAGATAAAAGAAGTTTACAACCCAGAGGGCCTTCATCCTCCACGCGGCATGGCTGGTTCAGACTTGCGTCCATTGACCAATATTCCTTACTGCTGCCTCCCGTAGGAGTCGGGCCCGTGTCTCAGTGCCCGTGTGACTGGTCGTGCTCTCACACCAGTTACTGATCGTCGGCTTGGTGGGCTGTTACCCCGCCAACTACCTAATCAGCCGCACGCCCATCTTTAAGTGCCGGAGCTTTTAATACTAAGTGATGCCACTTCATAATCTTATGGTGTATTAACTCCGAAGTTTTCCCCTGGGCTTATTCACCGCTTAAAGG
>FQH3XDB01D26N3|7|1
CACGTATTTAGCCGGTGCTTCTTAGCCAGGTACCGTCTTTCTTCTTTCCTGCTGATAGAGCTTTACATACCGAAATACTTCTTCACTCACGCGGCGTTGCTGCATCAGGGTTTCCCCATTGTGCAATATTCCCCACTGCTGCCTCCCGTAGGAGTTTGGGCCGTGTCTCAGTCCCAATGTGGCCGGTCACCCTCTCAGGCCGGCTACTGATCGTCGCCTTGGTAGGCCTTTACCCACCAACTAGCTAATCAGACGCGGGTCCATCCTGTACCACCGGAGTTTTTCACACCGTTCCATGCGAAACTGTGCGCTTATGCGGTATTAGCACCTATTTCTAAGTGTTATCCCCCGGTACAGGGCAGGTTGCCCACGCGTTACTCACCCGTCCGCCACTAACATCTGTTCACTAGGTTTCGCAGATGTCCGTTCGACTTGCATGTGTTAAGCACGCCGCCAGCGTTCATCCTGAGCCATGATC
>FQH3XDB01DOSNP|8|1
CACGTAGTTAGCCGGGGCTTCTTAGTCAGGTACCGTCACTGTCTTCCCTGCTGATAGAGCTTTACATAACGAATTACTTCTTCACTCACGCGGCGTCGCTGCATCAGGGTTTCCCCCATTGTGCAATATTCCCCACTGCTGCCTCCCGTAGGAGTTTGGGCCGTGTCTCAGTCCCAATGTGGCCGGTCACCCTCTCAGGCCGGCTACTGATCGTCGCCTTGGTAAGCCCGTTACCTTACCAACCAGCTAATCAGACGCGGGTCCATCGTATACCGTCTCGGCTTTTCACACCGCTCCATGCGAAGCTGTGCGCTTATGCGGTATTAGCACCTATTTCCTAAGTGTTATCCCCCTGTATACGGCAGGTTACCCACGCGTTACCTCACCCGTCCGCCACCTAGATTTAAAAGCTTCCATCCGAAAACTTCCGCTTTTAATTCCCGTTCGACTTGCATGTGTTAAGCACGCCGCCAGCGTTCATCCTGAG
>FQH3XDB01EWREW|9|3
CACGGAGTTAGCCGATGCTTTTTCTCCGGGTACTCTCAATACGGCACGCGTGCCGCACGTTACTCCCCGGCAAAAGGGGTTTACAATCCACAGGACCTCCATCCCCCACGCGACTTGGCTGGTTCAGGCTCCCGCCCATTGACCAATATTCCTCACTGCTGCCTCCCGTAGGAGTCTGGTCCGTGTCTCAGTACCAGTGTGGGGGACCTTCCTCTCAGAACCCCTACGCATCGTCGCCTTGGTGGGCCGTTGCCCCGCCAACTAGCTAATGCGCCGCATGCCCATCCCCCGCCGGCGGACCTTTCCCCGATTATGGACAGATTGCACACCTGTTACGCACCCGTGCGCCGGTCGCCGTCAGCCGTATTCGCTACTGCCACGCCTCGCCCCTCGACTTGCATGTGTTAGGCCTGTCGCTAGCGTTCATCCTGACGCCATAA
>FQH3XDB01DX9J4|10|10
CACGGAGTTAGCCGATCCTTATTCGCCCGGTACCTTCAGCGCGCCACGAGTGGCGCGGGTTATCCCCGGGCAAAAGCGGTCTGCGACCCGTAGGGCCTTCATCCCGCACGCGACTTGGCTGGTTCAGCGTTGCCGCCATTGACCAATATTCCTCACTGCTGCCTCCCGTAGGAGTCTGGCCCCTGTCTCAGTGCCAGTGTGGGGGACACCCCTCTCAGGGCCCCTACCCATCGTCGCCTTGGTGGGCCGTCGCCCCGCCAACTAGCTAATGGGACGCATGGCCACCTCCGGCCGCCTCGCGGCTCTCCACCCGCGGCGATGCCGCC
>FQH3XDB01D7AXJ|11|17
CACAGAGTTAGCCGTCGCTTCCTCTTGGGGTACACTCAACTTCGTGACGTGTTGGGCCACGTCGCCTGTTCCCCCATGACAGGAGTTTACAACCCGAGGGCCTTCATCCTCCACGCAGCGTCGCATTGTCAGGCTTTCGCCCATTGCAAATGATCCTCGACTGCAGCCTCCCGTAGGAGTCTGGGCAGTATCTCAGTCCCAGTGCGGCTGGCCATCCTCTCAGACCAGCTAACCGTAAGCCCTGGTGGGCCGTTACCCCGCCAGCAGGCTGATGGTGCGCGGGCCCCTCGGGGAGGGGAGCTTTCGCCCCTTTGGCGCTCCGTCGATGCCGACGGGCGCCGCATTCGGTATT
>FQH3XDB01CJ2V2|12|1
CACAGAATTAGCCGTCGCTTCCTCTTAAGGTCACTCAACGTGAGGGGACGTGTTGGGTCCCCTCGCCTGTTCCCTTATGACAGGAGTTTACAACCCGAGGGCCTTCATCCTCCACGCAGCGTCGCATTGTCAGGCTTTCGCCCATTGCAAATGATCCTCGACTGCAGCCTCCCGTAGGAGTCTGGGCGGTATCTCAGTCCCAGTGCGGCTGGCCATCCTCTCAGACCAGCTAACCGTAAGCCCTGGTGGGCCGTTACCCGCCAGCAGGCTGATGGTGCGCGGGCCCCTCGGGGAGGGGAGCTTCGCCCCTTTGGCGCTCCGTCGATGCCGACGGGCGCCGCATTC
>FQH3XDB01EKKPG|13|16
CACAGAGTTAGCCGTCGCTTCCTCTTAAGGTACACTCAACTGAGGGACGTGTTGGGTCCCCTCGCCTGTTCCCTTATGACAGGAGTTTACAACCCGAGGGCCTTCATCCTCCACGCAGCGTCGCATTGTCAGGCTTTCGCCCATTGCAAATGATCCTCGACTGCAGCCTCCCGTAGGAGTCTGGGCAGTATCTCAGTCCCAGTGCGGCTGGCCATCCTCTCAGACCAGCTAACCGTAAGCCCTGGTGGGCCGTTACCCCGCCAGCAGGCTGATGGTGCGCGGGCCCCTCGGGGAGGGGAGCTTTCGCCCCCTTTGGCGCTCCGTCGATGCCGACGGGCGCCGC
>FQH3XDB01C6RIT|14|3
CACAGAGTTAGCCGTCTCTTCCTCTTGACGTACCATCAAATAAGGGGCGTGTTGGGCCCCCTCTCCTTTTCCGTCATGACAGGAGTTTACGACCCGAGGGCCTTCATCCTCCACGCAGCGTCGCATCGTCAGGGTTTCCCCCATTGCGAATGATCCTCGACTGCAGCCTCCCGTAGGAGTCTGGGCAGTATCTCAGTCCCAGTGCGGCTGGCCATCCTCTCAGACCAGCTAACCGTGAGCCCTTGGTGGGCCGTTACCCCGCCAACAAGCTGATGGTGCGCGAGCCCCTCGACGAGGGGAGCCTTGCGGCCCCCTTTGGCGCGCCCGGATGCCCCGGACGCGCCGCATTCGGTATTAGCCGCCGTTTCCAGCGGTTTTCCCCACCTCGAGGACAGGTTGCCCACGTGTTCCTCGCCCTTCCGCCACTCTCACCGGCCGACATTGCTGCCTTCCGGATCCCCGTTGACCTTGCATGCCTAATCCACGCTGCCCAGC
>FQH3XDB01DK8ZB|15|2
CACAGAGTTAGCCGTCGCTTCCTCTTGGGGTACACTCAACTCGGTGACGTGTTGGGTCACCTCGCCTGTTCCCCCATGACAGGAGTTTACGACCCGAGGGCCTTCATCCTCCACGCAGCGTCGCATTGTCAGGCTTTCGCCCATTGCAAATGATCCTCGACTGCAGCCTCCCGTAGGAGTCTGGGCAGTGTCTCAGTCCCAGTGGGGCTGGCCATCCTCTCAGACCCAGCTAACCGTGAGCCTTGGTGGGCCGTTACCCCGCCAACGAGCTGATGGTGCGCGAGCCCCTCACGGGCGGAGCCTTGCGGCCCCCTTTGGCGCTCGGACGATCGCCCGCCCCGGCGCCCATATGCCGGTATTACGCCTCCGTTTCCAG
>FQH3XDB01B1CM8|16|6
GCACAGAGTTAGCCGTCGCTTCCTCTTGGGGTACACTCAACTCGGATACGTGTTGGGTATCCTCGCCTGTTCCCCCATGACAGGAGTTTACGACCCGAGGGCCTTCATCCTCCACGCAGCGTCGCATTGTCAGGCTTTCGCCCATTGCAAATGATCCTCGACTGCAGCCTCCCGTAGGAGTCTGGGCAGTGTCTCAGTCCCAGTGGGGCTGGCCATCCTCTCAGACCAGCTAACCGTGAGCCTTGGTGGGCCGTTACCCGCCAACGAGCTGATGGTGCGCGAGCCCCTCCACGGGCGGGAGCCTTGCGGCCCCTTTGGCGCTCGGACGATGCCGCCCGGCGCCCATACTGCCGGTATTAGCCTCCGTTTCCAGACGGTTTTTCCCCCA
>FQH3XDB01CMBLQ|17|6
CACAGAGTTAGCCGTCGCTTCCTCTTGGGGTACAATCAACTAGGTGACGTGTTGGGTCACCTCGCCTTTTCCCCCATGACAGGAGTTTACGACCCGAGGGCCTCCATCCTCCACGCAGCGTCGCATTGTCAGGCTTTCGCCCATTGCAAATGATCCTCGACTGCAGCCTCCCGTAGGAGTCTGGGGCAGTATCTCAGTCCCAGTGCGGCTGGTCATCCTCTCAGACCAGCTAACCGTGAGCCTTGGTGGGCCGTTACCCCGCCAACGAGCTGATGGTGCGCGGGCCCCTCCTGGAGCGGGAGCCTTGCGGCCCCTTGGCGCGGCGGCGATCGCCGCCTCCGCGCCACACGTCCGGTATTACGCCTTCCGGTTTTCCA
>FQH3XDB01CEQ4I|18|11
CACAGAGTTAGCCGTCGCTTCCTCTTGGGGTACAATCAACTAAGCGGCGTATTAGGCCGCCTCGCCTTTTCCCCCATGACAGGAGTTTACGACCCGAGGGCCTCCATCCTCCACGCAGCGTCGCATTGTCAGGCTTTCGCCCATTGCAAATGATCCTCGACTGCAGCCTCCCGTAGGAGTCTGGGCAGTATCTCAGTCCCAGTGCGGCTGGTCATCCTCTCAGACCAGCTAACCGTGAGCCTTGGTGGGCCGTTACCCCGCCAACGAGCTGATGGTGCGCGGGCCCCTCCTGGAGCGGAAGCCTTGCGGCCCCCTTTGGCGCGGCGGCGATGCCGCCTCCGCGCCACATCCGGTATTAGCCTCCGTTTCCAGAGGTTTTCCCCGACTCCGGGGCAGGTTGCCCACGTGTTCCTCGCCAATCCGCCACTCTCACGCCCCAACATTGCTGCCGGGGCGATCCCGTCCGACTTGCATGCCTAATCCACGCTGCCAG
>FQH3XDB01AM04N|19|5
CACAGAGTTAGCCGTCGCTTCCTCTTGGGGTACACTCAACTCGGTGACGTGTTGGGTCACCTCGCCTGTTCCCCCATGACAGGAGTTTACGACCCGAGGGCCTTCATCCTCCACGCAGCGTCGCATTGTCAGGCTTTCGCCCATTGCAAATGATCCTCGACTGCAGCCTCCCGTAGGAGTCTGGGCAGTATCTCAGTCCCAGTGGGCTGGCCATCCTCTCAGACCAGCTAACCGTGAGCCTTGGTGGGCCGTTACCCCGCCAACGAGCTGATGGTGCGCGAGCCCCTCCACGGGCGGAGCCTTGCGGCCCCTTTGGCGCTCGGACGATGCCGCCCGGCGCCATATGCGGTATTAGCCT
>FQH3XDB01A66LZ|20|9
CACAGAGTTAGCCGTCTCTTCCTCTTGACGTACCATCAAATAAGGGACGTGTTGGGTCCCCTCTCCTTTTCCGTCATGACAGGAGTTTACGACCCGAGGGCCTTCATCCTCCACGCAGCGTCGCATCGTCAGGGTTTCCCCCATTGCGAATGATCCTCGACTGCAGCCTCCCGTAGGAGTCTGGGCAGTATCTCAGTCCCAGTGCGGCTGGCCATCCTCTCAGACCAGCTAACCGTAAGCCTTGGTGGCCGTTACCCGCCAACAAGCTGATGGTGCGCGAGCCCCTCGATGAGGGAGAGCCTTGCGGCCCCCTTTGGCGCGTCCGGGATCGCCCCGGCCGCGCCGCATTCGGTATTAGCCGCCGTTTCCAGCC
>FQH3XDB01CLXXX|21|3
CACAGAGTTAGCCGTCGCTTCCTCTTGGGGTACAATCAACTAAGCGGCGTATTAGGCCGCCTCGCCTTTTCCCCCATGACAGGAGTTTACGACCCGAGGGCCTCCATCCTCCACGCAGCGTCGCATTGTCAGGCTTTCGCCCATTGCAAATGATCCTCGACTGCAGCCTCCCGTAGGAGTCTGGGCAGTATCTCAGTCCCAGTGCGGCTGGTCATCCTCTCAGACCAGCTAACCGTGAGCCTTGGTGGCCGTTACCCCGCCAACGAGCTGATGGTGCGCGGGCCCTCCTGGAGCGGAAGCCTTGCGGCCCCTTTGGCGCGGCGGCGATGCCGCCTCCGCGCCACATCCGGTATTAGCCTCCGTTTCCAGACGGTTTTCCCCGAC
>FQH3XDB01AH3YA|22|1
CACAGAGTTAGCCGTCTCTTCCTCTTGACGTACCATCAAATAAGGGACGTGTTGGGTCCCCTCTCCTTTTCCGTCATGACAGGAGTTTACGACCCGAGGGCCTTCATCCTCCACGCAGCGCCGCATCGTCAGGGTTTCCCCCATTGCGAATGATCCTCGACTGCAGCCTCCCGTAGGAGTCTGGGCAGTATCTCAGTCCCAGTGCGGCTGGCCATCCTCTCAGACCAGCTAACCGTAAGCCTTGGTGGGCCCGTTACCCCGCCAACAAGCTGATGGTGCGCGACGCCCCTCGATGGAGGGAGAGCCTTGGCCGGTCCCCCTTTGGCCGCGGTCCGGGATCGGCCCCGGCCGCGCCGCATTCGGT
>FQH3XDB01DMJIJ|23|7
CACAGAGTTAGCCGTCGCTTCCTCTTGGGGTACACTCAACTCGGTGACGTGTTGGGTCACCTCGCCTGTTCCCCCATGACAGGAGTTTACGACCCGAGGGCCTTCATCCTCCACGCAGCGTCGCATTGTCAGGCTTTCGCCCATTGCAAATGATCCTCGACTGCAGCCTCCCGTAGGAGTCTGGGCAGTATCTCAGTCCCAGTGGGGCTGGCCATCCTCTCAGACCAGCTAACCGTGAGCCTTGGTGGGCCGTTACCCGCAACGAGCTGATGGTGCGCGAGCCCCTCCACGGGCGGGAGCCTTGCGGCCCCCTTTGGCGCTCGGACGATGCCGCCCGGCGCC
>FQH3XDB01CWBFG|24|1
CACAGAGTTAGCCGTCGCTTCCTCTTGGGGTACACTCAACTCGGATACGTGTTGGGTATCCTCGCCTGTTCCCCATGACAGGAGTTTACGACCCGAGGGCCTTCATCCTCCACGCAGCGTCGCATTGTCAGGCTTTCGCCCATTGCAAATGATCCTCGACTGCAGCCTCCCGTAGGAGTCTGGGCAGTATCTCAGTCCCAGTGGGCTGGCCATCCTCTCAGACCAGCTAACCGTGAGCCTTGGTGGGCCGTTACCCGCCAACGAGCTGATGGTGCGCGAGCCCCTCCACGGCGGAGCCTTGCGGCCCCCTTTGGCGCTCGGACGATGCCGCCCGGCGCCCATATGCCGGTAATCTCTCGACGTCG
>FQH3XDB01EFH90|25|2
CACAGAGTTAGCCGTCGCTTCCTCTTGGGGTACAATCAACTAAGCGGCGTATTAGGCCGCCTCGCCTTTTCCCCCATGACAGGAGTTTACGACCCGAGGGCCTCCATCCTCCACGCAGCGTCGCATTGTCAGGCTTTCGCCCATTGCAAATGATCCTCGACTGCAGCCTCCCGTAGGAGTCTGGGCAGTATCTCAGTCCCAGTGCGGCTGGCCATCCTCTCAGACCAGCTAACCGTAAGCCTTGGTGGGCCGTTACCCGCCAACAAGCTGATGGTGCGCGAGCCCCTCGATGAGGGAGAGCCTTGCCGGCCCCCTTTGG
>FQH3XDB01CBDOO|26|1
CACAGAGTTAGCCGTCGCTTCCTCTTGGGGTACACTCAACTTCGTGACGTGTTGGGCCACGTCGCCTGTTCCCCCATGACAGGAGTTTACAACCCGAGGGCCTTCATCCTCCACGCAGCGTCGCATTGTCAGGCTTTCCCCCATTGCGAATGATCCTCGACTGCAGCCTCCCGTAGGAGTCTGGGCAGTATCTCAGTCCCAGTGCGGCTGGCCATCCTCTCAGACCAGCTAACCGTAAGCCTTGGTGGGCCGTTACCCGCCAACAAGCTGATGGTGCGCGAGCCCCTCGATGAGGGAGAGCCTTGCGGCCCCCTTTGGCGCGTCCGGGATCGCCCCGGCCGCGCCGCATTCGGTATTAGCCGCCGTTTCCAGCGGTTTTCCCCACCTCAAGGACAGG
>FQH3XDB01EQJ2B|27|14
CACGTAGTTAGCCGGGGCTTCTTATTCAGGTACCGTCATTTCTTTCTTCCCTGTTGATAGAAGTTTACGATCCGAAAACCTTCTTCCTTCACGCGGCGTTGCTGCATCAGGGTTTCCCCCATTGTGCAATATTCCCCACTGCTGCCTCCCGTAGGAGTTTGGGCCGTGTCTCAGTCCCAATGTGGCCGATCACCCTCTCAGGTCGGCTACTGATCGTCGCCTTGGTGGGCTGTTATCTCACCAACTAGCTAATCAGATGCGGGCCCATCCTATACCGAATTACTCCTTTTCTCACAGAAGGATGCCCTTCCGTGATGACATGCGGTATTAGTCACCGTTTCCAGTGATTA
>FQH3XDB01E4W9D|28|10
CACGTAGTTAGCCGTGGCTTTTTCTCCAGGTACCGTCACTTTCTTCTTCCCTGGTAAAAGAGGTTTACAATCCGAAGACCTTCTTCCCTCACGCGGCGTTGCTGGGTCAGGCTTTCGCCCATTGCCCAATATTCCCCACTGCTGCCTCCCGTAGGAGTCTGGGCCGTATCTCAGTCCCAATGTGGCCGATCAACCTCTCAGTCCGGCTACTGATCGTCGCCATGGTGGGCCGTTACCCCGCCATCTAGCTAATCAGACGCGAGCCCATCTTTCAGCATAAATCTTTGATCCAAAA
>FQH3XDB01DYCTC|29|2
CACAGAGTTAGCCGTGGCTTCCTCTTGGGGTACCATCAACGCACGCCGCTGTTCGCGGCGATTGCCTTTTCCCCCATGACAGAAGTTTACAATCCGAAGACCTTCATCCTTCACGCAGCGTCGCATCGTCAGACTTCCGTCCATTGCGAATGATCCTCGACTGCAGCCTCCCGTAGGAGTCTGGGCAGTATCTCAGTCCCAGTGCGGCTGGCCGTCCTCTCAGACCAGCTAATCGTCATTGCCTTGGTAGGCCGTTACCCCACCAACAAGCTGATGATCTACGGGCCCATCCCTATGCAAGAGGCCTTGCCGGTCCCCCTCTTTGGCAAGGCGAGGATGCCCT
>FQH3XDB01CV2AT|30|3
CACGTAGTTAGCCGGAGCTTCCTCTCTGGGTACAGTCATTTTTTCGTCCCCAGTCACAGAACTTTACAATCCGAAGACCTTCTTCATTCACGCGGCGTTGCTGGGTCAGGCTTGCGCCCATTGCCCAATATTCCCCACTGCTGCCTCCCGTAGGAGTTTGGACCGTGTCTCAGTTCCAATGTGGCCGATCACCCTCTCAAGTCGGCTACCTATCGTCGCCTTGGTAGGCCGTTACCCCACAACTAGCTAATAGGACGCGAGCCCATCTTTACCCGATAAATCTTTTACCTCAAAAGGATGCCCTTTCGTGGTCTTATGCGGTATTAGCTATGATTTCTCACAGTTATCCCCCTGGTAAAGGCAGGTTGCCCACGCGTTACTCACCCGTCCGCCACTAGCATTTAACCGAGCTTAAAATGCCCGTTCGACTTGCATGTGTTAAGCACGCCGCCAGCGTTCGTCCTGAGCCAGATCAAACTCTCTAGTGTCGTCG
>FQH3XDB01AG77J|31|10
CACGGAGTTAGCCGATGCTTTTTCTCCGGGTACTCTCGTCTCGGCCACACGTGGCCGCCGTTGCTCCCCGGCAAAAGAGGTTTACAATCCATAGGACCGTCTTCCCTCACGCGACTTGGCTGGTTCAGGCTTCCGCCCATTGACCAATATTCCTCACTGCTGCCTCCCGTAGGAGTCTGGTCCGTGTCTCAGTACCAGTGTGGGGGGCCTTCCTCTCAGAACCCCTACGCATCGTCGGATTGGTGGTCCGTTACACCGCCAACTTCCTAATGCGGCGCATGCCCATCCTCGGCCGGATCTCTCCTTTGACCCCCGAGGGATGTCCCCCAGGGGTGTTATGCGGTATTAGTCCGGATTTCTCCGGGTTATCCCCGGCGGGGCAGGTTGCATACGTGTTACTCACCCGTGCGCCGGTCGCCGTCAGAGGCTGGCAAGCCAGCCTCCACGCTCGCCCCTCGACTTGCATGTGTTAAGCCTGTCGCTAGCGTTCATCCTGAGCCATGATCAAAC
>FQH3XDB01B4ZHC|32|3
CACATAGTTAGCCGGGGCTTGTTCTTTGGGTACCGTCATTGTTTCGTCCCCAATCAAAAGACCTTTACAATCCGAAGACCTTCTTCAGTCACGCGGCATTGCTGGGTCAGAGTTGCCTCCATTGCCCAATATTCCCTACTGCTGCCTCCCGTAGGAGTCTGGACCGTGTCTCAGTTCCAGTGTGGCCGATCACTCTCTCAAGTCGGCTACCAATCGTCGCCTTGGTGGGCCGTTACCCGCAACTAGCTAATTGGACGCGAGCCCATCCTCTACCGCCGGAGCTTTCACCGCTCTGGGAATCCCCAGTGTGGTCATATACGGTATTAGCGTCCGTTTCCAG
>FQH3XDB01DB1D3|33|1
CACGTAGTTAGCCGGAGCTTTCTGAACAGGTACCGTCATTATCGTCCCTGTACACAGAGGTTTACAATCCGAAAACCTTCTTCCCTCACGCGGCATCGCTGCATCAGAGTTTCCTCCATTGTGCAATATTCCCCACTGCTGCCTCCCGTAGGAGTCTGAGCCGTGTCTCAGTCCCAATGTGGCCGTTCAACCTCTCAGTCCGGCTACTGATCGTCGGCTTGGTGGGCCGTTACCTCACCAACTACCTAATCAGACGCGAGCTCATCCCATACCACCGGAGTTTTTCACACTGTACCATGCGGTACTGTGCGCTTATGCGGTATTAGCAGTCA
>FQH3XDB01D677L|34|5
CACGGAATTAGCCGGTCCTTATTCGTAGGGTACATGCAAAATGCCACACGTGGCACACTTTATTCCCCTACAAAAGCAGTTTACAACCCATAGGGCCGTCGTCCTGCACGCTACTTGGCTGGTTCAGGCTCTCGCCCATTGACCAATATTCCTCACTGCTGCCTCCCGTAGGAGTTTGGACCGTGTCTCAGTTCCAATGTGGGGGACCTTCCTCTCAGAACCCCTACCGATCGTTGCCTTGGTGGGCCGTTACCCCGCCAACAAGCTAATCGGACGCATCCCCATCCATAACTCCTTACGTTTCAAGCGGAATCATGCCGGTTCCCGCTCACATGGAGCGTT
>FQH3XDB01BBPTV|35|3
CACGGAGTTAGCCGATGCTTTTTCTTCGGGTACTCTCATCTAGGCACTCGTGCCTCACTTGCTCCCCGACAAAAGAGGTTTACAACCCATAGGGCAGTCTTCCCTCACGCGACTTGGCTGGTTCAGGCCTTAGCCCATTGACCAATATTCCTCACTGCTGCCTCCCGTAGGAGTCTGGTCCGTGTCTCAGTACCAGTGTGGGGGACCTTCCTCTCAGAACCCCTACGCATCGTCGCCTTGGTGGGCCGTTACCCCGCCAACCAGCTAACGCGCCGCATGCCCATCTCAAACCAAAATTCTTTCAACTATCAAAGATGCCTTCAATAATCATACGCGGTATTAGACAGCG
>FQH3XDB01BTUXM|36|2
CACGTAGTTAGCCGTGGCTTATTCTCAAGGTACCGTCGATTCGCTGCTCCTCACAGCCTTTTCTTCCCTTGCAAAAGAACTTTACAATCCGAAGACCTTCATCATTCACGCGGCATTGCTCGGTCAGGCTTCCGCCCATTGCCGAAAATTCCCTACTGCTGCCTCCCGTAGGAGTCTGGACCGTGTCTCAGTTCCAGTGTGGCCGTTCACCCTCTCAGGTCGGCTACGCATCGTCGCCTTGGCGGGCCATTACCCCTCCAACTAGCTAATGCGCCATAAGCCCATCTCCTTGCGATCTCATCTTTCCTCATTAATATATGCATATCAATCAGTTCATTT
>FQH3XDB01C6GVF|37|1
CACGTAGTTAGCCGTGGCTTATTCTCAAAGTACCGTCAATATGCTGCTCTTCACAGCTTTTTCTTCCTTTGCAAAAGAACTTTACAATCCGAAGACCTTCATCGTTCACGCGGCATTGCTCGGTCAGGCTTCCGCCCATTGTCCGAAAAATTCCCTACTGCTGCCTCCCGTAGGAGTCTGGACCGTGTCTCAGTTCCAGTGTGGCCGTTCACCCTCTCAGGTCGGCTACGCATCGTTGCCTTGGTAGGCCCTTACCCCACCAACTAGCTAATGCGCCATGAGCCCATCTCTTTGCGATCTTATCTTTCCTCATTAACATATGCATATCAATCAGTTTATTCGGTATTAGCTAATCTTTCGATCAGTTATCCCCATCAAAGAGGCAGGTTACTCATT
>FQH3XDB01EE2YB|38|2
CACGTAGTTAGCCGTGGCTTATTCTCAAGGTACCGTCAATTCGCTGCTCTTCACAGCCTTTTCTTCCCTTGCAAAAGAACTTTACAATCCGAAGACCTTCATCATTCACGCGGCATTGCTCGGTCAGGCTTTCGCCCATTGCCGAAAAATTCCCTACTGCTGCCTCCCGTAGGAGTCTGGACCGTGTCTCAGTTCCAGTGTGGCCGTTCACCCTCTCAGGTCGGCTACGCATCGTCGCCTTGGTAGGCCCCTTACCCCACCAACTAGCTAATGCGCCATAAGCCCATCTCCTTGCGATCTCATCTTTCCTCATTAATATATGCATATCAATCAGTTCCATTTCGGTATTAGCTAATCTTTCGATC
>FQH3XDB01D87YP|39|1
CACGGAGTTAGCCGATGCTTTTTCTTCGGGTACTCTCAGTCCGCCACCCGTGGCGGAGTTGCTCCCCGACAAAAGAGGTTTACAATCCATAGGACATTCTTCCCTCACGCGACTTGGCTGGTTCAGGCTATCGCCCATTGACCAATATTCCTCACTGCTGCCTCCCGTAGGAGTCTGGTCCGTGTCTCAGTACCAGTGTGGGGGACCTTCCTCTCAGAACCCCTACGCATCGTCGCCTTGGTGGGCCCGTTAACCCCGCCAACCAGCTAATGCGCCGCATGCTCATCCATAGCCGCGGAACTTTGACTCCCAGAAGATGT
>FQH3XDB01A7PL2|40|116
CACGGAGTTAGCCGATGCTTTTCTTCGGGTACTCTCAGTCCGCCACCCGTGGCGGAGTTGCTCCCCGACAAAAGAGGTTTACAATCCATAGGACATTCTTCCCTCACGCGACTTGGCTGGTTCAGGCTATCGCCCATTGACCAATATTCCTCACTGCTGCCTCCCGTAGGAGTCTGGTCCGTGTCTCAGTACCAGTGTGGGGGACCTTCCTCTCAGAACCCCTACGCATCGTCGCCTTGGTGGGCCGTTACCCCGCCAACCAGCTAATGCGCCGCATGCTCATCCATAGCCGCCGGAACTTTGACTCCCGGAAGATGTCTCCCGGAAGTATTATGCGGTATTAGACGGAATTTCTTCCGCTTATCCCCCTGCTATGGGCAGATTGCATACGTGTTACTCACCGTGCGCCGGTCGCCGGCAGTCGTGTTGCCACACT
>FQH3XDB01CSANW|41|1
CACATAGTTAGCCGGGGCTTTCTAGTCAGGTACCGTCATTCATGGCTCATTTCCTAACCATGATGTTCTTTCCTAACAACAGAACTTTACAATCCGAAGACCTTCATCGTTCACGCGGCATTGCTCGGTCAGGCTTTCGCCCATTGCCGAAAATTCCCTACTGCTGCCTCCCGTAGGAGTCTGGGCCGTGTCTCAGTCCCAGTGTGGCTGATTTGCCTCTCAGCACAGCTACGCATCGTCGCCTTGGTGAGCCGTTACCCACCAACTAGCTAATCGGACGCAAGCTCATCTTCCGGCAGTAAACCTTTGATGGTTGCTTCATGCGAAGCTGCCATTTCATACGGTATTAGCAACTGTTTCCCGTTGTTATTCCGTACCGGAAGGTAGATTGCTCACGCGTTACTCACCCGTCCGCCACTGTTACAAATACCGAAGTATCTGTAACCGTTCGACTTGAATGTGTTATGCACGCCGCCAGCGTTAAT
>FQH3XDB01C9TRI|42|1
CACGTAGTTAGCCGTAGCTTCCTCGTAAGGTACCGTCATTTATACATCCTCTGTATACCATTCTTCCCTTACAACAGAGCTTTACAATCCGAAGACCTTCTTCACTCACGCGGCGTTGCTCGGTCAGGGTTCCCCCATTGCCGAAAATTCCCTACTGCTGCCTCCCGTAGGAGTCTGGGCCGTCTCTCAGTCCCAATGTGGCCGTTCAACCTCTCAGTCCGGCTATGCATCATCGCTTTGGTGGGCCGTTACCTCACCAACCGGCTAATGCACCATAAGCCCATCCATTCGTGTTCTCATCTTTAA
>FQH3XDB01EQI0Q|43|1
CACGTAGTTAGCCGTGGCTTTCTGGTGTGGTACCATCAAATAAGTAGCTTTCCACTCTACCTATCATTTTTTCCACACAACAGAGTTTTACAATCCGAAGACCTTCATCACTCACGCGGTGTTGCTCGGTCAGGGTTTCCCCCATTGCCGAAAACTCCCTACTGCTGCCTCCCGTAGGAGTATGGACCGTGTCTCAGTTCCATTGTGGCCGATCACCCTCTCAGGTCGGCTACGCATCCTCGACTTGGTGGGCCTTTACCCGCCAACTATCTAATCAGCCGCAGGCTCATCCTTTAGCACCGGAGTTTTCAAGATAAGCATTTCAGCTTACCTCATATGGGGTATTAGCAGTCGTTTCCAACTGTTCGTCCCCTCTAAAGGGCAGTATTTCCTACGTTGTTACT
>FQH3XDB01EZTX1|44|2
CACGTAATTAGCCGTTGCTTATTCAACCAATACCGTCATCTTTTTGTCATTCCCTACAAATCTTTTTCTTCTTGGTTAAAAGGATTTTACAACCTTCCGGCCTTCATCATCCACGCGGCGTCGCTCCGTCAGGGTTCCCCCCATTGCGGAATATTCTTAGCTGCTGCCTCCCGTAGGAGTCTGGGCCGTATCTCAGTCCCAATGTGTCCGTTCACCCTCTTAGGCCGGATAACTATCGTCGCCTTGGTATGCCGTTACACCACCAACTAGCTAATCAGATGCAGACTCATCCTTGAGCACCGGAGTTTTCAAGAATACCATCTCAGGTACGCTCATATGGGGTATTAGCAGTCGTTTCCAACTGTTGTCCCCCTCTCAAGGGCAGATTCTCTACATATTACTCACCCGTCCGCCACTTTCCACTCACCGAAGTAAGCTTCTCGTTCGACTTGCATGTATGAAGCACGCCGCC
>FQH3XDB01BUR8Z|45|1
CACGTAGTTAGCCGTGGCTTCTTCTGCATGTACCGTCATCGTTTCTTCCATGCTGAAAGAGGTTTACAATCCGAAGACCGTCTTCCCTCACGCGGCGTCGCTGGGTCAGGCTTTCGCCCATTGCCCAATATTCCCCACTGCTGCCTCCCGTAGGAGTCTGGACCGTTTCTCAGTTCCAATGTGGCCGTTCAACCTCTCAGTCCGGCTACCGATCGTCGGCTTGGTGGGCCGTTAACCTCACCAACTACCTAATCGGACGCGAGCCCATCCCATACCACCGGAGTTTTTCACACCGTACCATGCGGTACTGTGCGCTTATGCGGTATTAGCAGCCGTTTCCAGCTGTTATCCCCCCTGTATGAGGCAGGTTACCCACGCGTTACTCACCCGTCCGCCACTCAGTCACAAGCAATCACCCCGAAGGGATCAAGCAAAGCGCTTCGTCGACTTGCATGTGTT
>FQH3XDB01A78EV|46|1
CACATAGTTAGCCGGAGCTTCCTCCTGAGGTACTGTCAATTTCTTCCCTCACGACAATAGTTTACAATCCGAAAACCTTCTTCCTATACGCGGCGTCACTGCGTCAGAGTTTCCTCCATTGCGCAATATTCCCGACTGCTGCCTCCCGTAGGAGTCTGGGCCGTATCTCAGTCCCAATGTGGCCGTTCAACCTCTCAGTTCGGCTACTGATCGTCGCCTTGGTAGGCCGTTACCCCACCAACTAGCTAATCAGACGCAAGCCCATCCTATACCACCGGAGTTTTTCACACTGAGCCATGCAGCTCTGTGCGCTTATGCGGTATTAGCAACCATTTCTGGTTGTTATCCCCCTGTATAGGGCAGGTTACCCACGCGTTACTCACCCGTCGCCACTAGAAACCAGCCCAAAATCTGCCCGAAGCTTCATTAAAACGGTT
>FQH3XDB01AHB1P|47|1
CACGTAGTTAGCCGGAGCTTCCTCCTTAGGTACTGTCCTTTTTCTTCCCTAACGACAATAGTTTACAATCCGAAGACCTTCGTCCTATACGCGGCGTCACTGCGTCAGAGTTTCCTCCATTGCGCAATATTCCCGACTGCTGCCTCCCGTAGGAGTCTGGGCCGTATCTCAGTCCCAATGTGGCCGTTCAACCTCTCAGTCCGGCTACTGATCGTCGACTTGGTAGGCCGTTACCCCACCAACCAGCTAATCAGACGCGGGTCCATCTTATACCACCGGAGTTTTTCACACTAGACCATGCGGTCCCGTGCGCTTATGCGGTATTAGCAGTCGTTTCCAACTGTTACTCCCCCTGTACAAGGCACGGTTACCCACGCGTTAC
>FQH3XDB01A3SO4|48|1
CACGTAGTTAGCCGGAGCTTATTCTACAGGTACTGTCTTTTTCTTCCCTGTCTAAAGCAGTTTACAATCCGAAAACCTTCTTCCTGCACGCGGCGTCACTGCGTCAGAGTTTCCTCCATTGCGCAATATTCCCGACTGCTGCCTCCCGTAGGAGTCTGGGCCGTATCTCAGTCCCAATGTGGCCGTAGAGTCTCTCAACTCGGCTACTGATTGTCGACTTGGTAGGCCGTTACCCCGCCAACTGGCTAATCAGACGCGGGTCCATCCCATACCACCGGAGTTTTTCACACCGTACCATGCGGTACTGTGCGCTTATGCGGTATTAGCAGCCGTTTCCAGCTGTTACTCCCCTGTATGAGGCAGGTTACCCACGCGTTACTCACCCGTCCGCCACTC
>FQH3XDB01DTS8Q|49|3
CACGTAGTTAGCCGGAGCTTATTCTACAGGTACTGTCTTGTTTCTTCCCTGTCTAAAGCAGTTTACAATCCGAAAACCTTCTTCCTGCACGCGGCGTCACTGCGTCAGAGTTTCCTCCATTGCGCAATATTCCCGACTGCTGCCTCCCGTAGGAGTCTGGGCCGTATCTCAGTCCCAATGTGGCCGTTCAACCTCTCAGTCCGGCTACTGATCGTCGCCTTGGTAGGCCGTTACCCACCAACTAGCTAATCAAACGCGGGTCCATCTCACACCACCGGAGTTTTTCACACTGAATCATGCGATTCCGTGCGCTTATGCGGTATTAGCAGTCATTTCTAACTGTTGTCCCCCAGTGTGAGGCAGGTTACCCACGCGTTACTCACCCGTCCGCCACTCAGTCAATTTGAAATCCATCCGAAAACTTCAATCAAATCGCTTCGTCGACTTGCATGTGTTAAGCA
>FQH3XDB01D2RHN|50|1
CACGTAGTTAGCCGTGGCTTCCTCCTTAGGTACCGTCATTATCGTCCCTAAAGACAGAGCTTTACAATCCGAAGACCGTCATCACTCACGCGGCGTTGCTGCATCAGGCTTTCGCCCATTGTGCAATATTCCCCACTGCTGCCTCCCGTAGGAGTCTGGGCCGTGTCTCAGTCCCAATGTGGCCGATCACCCTCTCAGGTCGGCTACGCATCGTCGCCTTGGTGAGCCGTTACCTCACCAACTAGCTAATGCGCCGCGGGCCCCATCTTATACCACCGGAGTTTTTCACACCGTACCATGCGGCACTGTGCGCTTATGCGGTATTAGCAGCCATTTCTAACTGTTATCCCCCTGTATGAGGCAGGTTACCCACGCGTTACTCACCCGTCCGCCACTCAGTCA
>FQH3XDB01EFFEY|51|3
CACGTAGTTAGCCGGGGCTTCCTCCTCAAGTACCGTCACTTCCTTCGTCCTTGAGGACAGAGGTTTACAATCCGAAAACCTTCTTCCCTCACGCGGCGTTGCTGGGTCAGGCTTGCGCCCATTGCCCAATATTCCCCACTGCTGCCTCCCGTAGGAGTTTGGACCGTGTCTCAGTTCCAATGTGGCCGATCACCCTCTCAGGTCGGCTACCGATCGTCGCCTTGGTGGGCCCGTTACCTCACCAACTAGCTAATCGGACGCGAGCTCACCCTACACCGATAAATCTTTTGCCTCAGGAACATGTGATCCCGTGGTCTTATGCGGTATTAGCACCTGTTTCCAAGTGCTATCCCCCTGTGTAGGACAGATTGCTCACGCGTTACTCA
>FQH3XDB01B5HF0|52|2
CACGTAGTTAGCCGTGGCTTTCTGGTGTGGTACCATCAAATAAGTAGCTTTCCACTCTACCTATCATTTTTTCCACACAACAGAGTTTTACAATCCGAAGACCTTCATCACTCACGCGGTGTTGCTCGGTCAGGGTTTCCCCCATTGCCGAAAACTCCCTACTGCTGCCTCCCGTAGGAGTATGGACCGTGTCTCAGTTCCATTGTGGCCGATCACCCTCTCAGGTCGGCTACGCATCCTCGTCTTGGTGGGCTGTTATCTCACCAACTAACTAATGCGCCGCAGGTCCATCCCATACCACCGGAGTTTTTCACACCGTACCATGCGGTACTGTGCGCTTATGCGGTATTAGCAGCCGTTTCCAGCTGTTATCCCCCTGTATGAGGCAGGTTACCCACGCGTTACTCACCCGTCCGCCACTCACGTCACAAAGCAATCACCCGAAGGACTCAAGCAAAGTGCTTCGTCGACTTGCATGT
>FQH3XDB01CXU0S|53|1
CACGTAGTTAGCCGGAGCTTATTCTACAGGTACTGTCTTGTTTCTTCCCTGTCTAAAGCAGTTTACAATCCGAAAACCTTCTTCCTGCACGCGGCGTCACTGCGTCAGAGTTTCCTCCATTGCGCAATATTCCCGACTGCTGCCTCCCGTAGGAGTCTGGGCCGTATCTCAGTCCCAATGTGGCCGTTCAACCTCTCAGTCCGGCTACTGATCGTCGCCTTGGTAGGCCTTTACCCCACCAACTAGCTAATCAGACGCAAGCTGATCTCTTCGCCCCGGAGGTTTACGAGTCAAACGATGCCGTTCAACAAGTTCATTCGGTATTAGCTATCCTTTCGAATAGGTATCCCCAGCGAAGAGGCACATTACCTACGCGTTACTCACCGTCTGCCACTC
>FQH3XDB01ELRNT|54|3
CACATAGTTAGCCGGGGCTTACTCATGAGATACCATCATTTATTTTTCTCTCATAACAGAAGTTTACAATCCGAAGACCTTCATCCCTCACGCGGCGTTGCTGGGTCAGAGTTTCCTCCATTGCCCAATATTCCCTACTGCTGCCTCCCGTAGGAGTCTGGACCGTGTCTCAGTTCCAATGTGGCCGATCACCCTCTCAGGTCGGCTAACTATCGTAGCCTTGGTGGGCCATTACCTCACCAACTAGCTAATAGTACGCGAGCCCATCCTATACCGACCGTAGCCTTTTACCTCTGCACCATGCGGTGCTGTGGTCTTATGCGGTATTAGCAACCATTTCTAGTTGTTGTCCCCCTGTATAGGGCAGGTTACTCACGCGTTACTCACCCGTTCGCCACTAGGCATAGCACAAGTGCTATACCCCGTACGACTTGCATGTATTAAGCACGCCGCCAGCGTTCGTCCTG
>FQH3XDB01DQ0DN|55|4
CACATAGTTAGCCGGGGCTTGTTCTTTGGGTACCGTCATTTTTCGTCCCCAATCAAAGACCTTTACAATCCGAAGACCTTCTTCAGTCACGCGGCATTGCTGGGTCAGAGTTTCCTCCATTGCCCAATATTCCCTACTGCTGCCTCCCGTAGGAGTCTGGACCGTGTCTCAGTTCCAGTGTGGCCGATCACTCTCTCAAGTCGGCTACCAATCGTCGCCTTGGTGGGCCGTTACCCCACCAACTAGCTAATTGGACGCGAGCCCATCCTCTACCGCTAAAGCACTTTCACCGCTCCGGGACTCCCCGGTGTGGTCATATACGGTATTAGCGTTCGTTTCCAAACGTTATCCCCGTTGTAGAGGGCAGGTTGCTCACGTGTTACT
>FQH3XDB01AKYAV|56|38
CACGTAGTTAGCCGTGGCTTATTCTCAAGGTACCGTCAATTCGCTGCTCCTCACAGCCTTTTCTTCCCTTGCAAAAGAACTTTACAATCCGAAGACCTTCATCATTCACGCGGCATTGCTCGGTCAGGCTTCCGCCCATTGCCGAAAATTCCCTACTGCTGCCTCCCGTAGGAGTCTGGACCGTGTCTCAGTTCCAGTGTGGCCGTTCACCCTCTCAGGTCGGCTACGCATCGTCGCCTTGGCGGGCCATTACCCCTCCAACTAGCTAATGCGCCATAAGCCCCATCTCCTTGCGATCTCATCTTTCCTCATTTAATATATGCATATCAATCAGTTCATTCGGTATTAGCCAATCTTTCGATCAGTTATCCCCATCAAGAAGGCAGGTTACTTATGTATTACTCACCCGTTCGCTACTAGAAGTTATTGTCTACTTCT
>FQH3XDB01A31T5|57|2
CACGTAGTTAGCCGGTGCTTTTTCTGCAGGTACCGTCACTTTCGCTTCTTCCCTGCTAAAAGAGGTTTACAACCCGAAGGCCGTCGTCCCTCACGCGGCGTTGCTGCATCAGGCTTGCGCCCATTGTGCAATATTCCCCACTGCTGCCTCCCGTAGGAGTCTGGGCCGTGTCTCAGTCCCAGTGTGGCCGGTCACCCTCTCAGGCCGGCTACCCGTCGACGCCTTGGTGAGCCATTACCTCACCAACTAGCTGATAGGCCGCGAGCTCATCCTTGACCCGAAGTTTTCCTACG
>FQH3XDB01CSYQR|58|2
CACGTAGTTAGCCGGGGCTTCTTACTCAGGTACCGTCATTTTCTTCCCTGCTGATAGAGCTTTACATACCGAAATACTTCTTCACTCACGCGGCGTCGCTGCATCAGGGTTTCCCCCATTGTGCAATATTCCCCACTGCTGCCTCCCGTAGGAGTTTGGGCCGTGTCTCAGTCCCAATGTGGCCGTTCACCCTCTCAGGCCGGCTACTGATCGTCGCTTTGGTAGGCCCGTTACCCTGCCAACTGGCTAATCAGACGCGGGTCCATCATACTACCACCGGTAGTTTTTCACACTGCTTCATGCGAAGCTGTGCGTCTTA
>FQH3XDB01D8E69|59|1
CACGGAGTTAGCCGATGCTTATTCGTACGCTACTCTCATCAGTCTACACGTAACCTTATTGCTCACGCACAAAGCAGTTTACGACCCATAGGGCCTTATTCCTGCACGCGGCATGGCTGGTTCAGACTTGCGTCCATTGACCAATATTCCTCACTGCTGCCTCCCGTAGGAGTCTGGACCGTGTCTCAGTTCCAGTGTGGGGGACCTTCCTCTCAGAACCCCTAGACATCGTCGGCTCGGTGGGCCGTTAACCCCGCCGACTACCTAATGTCACGCGAACCAATCCGTCACCTCCGCAGATTTTCAAACTCCCACGATGCGTCGTCG
>FQH3XDB01DGUJ4|60|1
CACGTATTTAGCCGGAGCTTCTTAGTCAGGTACTGTCATTATCTTCCCTGCTGATAGAGCTTTACATACCGAAATACTTCTTCACTCACGCGGCGTCGCTGCATCAGGGTTTCCCCATTGTGCAATATTCCCCACTGCTGCCTCCCGTAGGAGTTTGGGCCGTGTCTCAGTCCCAATGTGGCCGATCACTCTCTCAAGTCGGCTACTGATCGTTGCCTTGGTAGGCCGTTACCCCACCAACCAGCTAATCAGACGCGGGACCATCCTGTACCACCGGAGTTTTTTACACTGTACCATGCGGTACTGTGCGCTTATGCGGTATTAGCAGTCATTTCTAACTGTTATCCCACTGTACAGGGCAGGTTTCCCACGCGTTACTCACCCGTCCGCACTAAGTCACAAGTTCGTCACCCCGAAGGATCGTGAACAGGTGCTTCGTTCGACTTGCATGTGTTAAGCACGCCGCCAGCG
>FQH3XDB01DES0N|61|2
CACGTAGTTAGCCGGGGCTTCTTAGTCAGGTACCGTCATTATCTTCCCTGCTGATAGAGCTTTACATACCGAAATACTTCTTCACTCACGCGGCGTCGCTGCATCAGGGTTTCCCCCATTGTGCCAATATTCCCCACTGCTGCCTCCCGTAGGAGTTTTGGGCCCGTGTCTCAGTCCCAATGTGGCCGTTCACTCTCTCAAGCCGGCTACTGATCGTCGTCTTGGTAGGCCCGTTACCCCACCAACTAACTAATCAGACGCGGGTCCATCCCATACCCACCGGTAGTTTTTCACACTGCATCATGCGATGCTGTGC
>FQH3XDB01EALQ1|62|1
CACGTAGTTAGCCGGGGCTTCTTAGTCAAGTACCGGCATTCTTCTTCCTTGCTGATAGAGCTTTACATACCGAAATACTTCTTCACTCACGCGGCGTCGCTGCATCAGGGTTTCCCCCATTGTGCAATATTCCCCACTGCTGCCTCCCGTAGGAGTTTGGGCCGTGTCTCAGTCCCAATGTGGCCGTTCACCCCTCTCAGGCCGGCTACTGATCGTCGCTTTGGTAGGCCGTTACCCTGCCAACTGGCTAATCAGACGCGGTCCATCATCGTACCACCGGTAGTTTTTACACACTGTATCATGCGATACCGTGCG
>FQH3XDB01BFQSS|63|1
CACGTAGTTAGCCGGAGCTTCCTCCTCAGGTACCGTCATTTTCGTCCCTGAAGACAGAGGTTTACAATCCGAAAACCTTCTTCCCTCACGCGGCATCGCTGCATCAGAGTTTCCTCCATTGTGCAATATTCCCCATGCTGCCTCCCGTAGGAGTCTGGGCCGTGTCTCAGTCCCAATGTGGCCGGTCACCCTCTCAGGTCGGCTACTGATCGTTGCCTTGGTGGGCCTTACCTCACCAACTAGCTAATCAGACGCGGGTCCATCTCATACCACCGGTAGTTTTTCACACCGTACCATGCGGTACTGTGCG
>FQH3XDB01EY782|64|1
CACGTAGTTAGCCGGAGCTTCCTCCTCAGGTACCGTCATTATCGTCCCTGAAGACAGAGGTTTACAATCCGAAAACCTTCTTCCCTCACGCGGCATCGCTGCATCAGAGTTTCCTCCATTGTGCAATATTCCCCACTGCTGCCTCCGTAGGAGTCTGGGCCGTGTCTCAGTCCCAATGTGGCCGTTCTACCTCTCAGTACGGCTACTGATCGTCGCCTTGGTGACGCCGTTACCTCACCAACAAGCTAATCAGACGCGAGCCCATCTTACTACCACCGGTAGTTTTTCACACTGAACCAT
>FQH3XDB01CX0VN|65|1
CACGTAGTTAGCCGGAGCTTCCTCCTGAAGTACCGTCATTATCGTCCTTCAGGACAGGAGTTTACAATCCGAAAACCTTCTTCCTCCACGCGGCATCGCTGCATCAGGGTTCCCCCCATTGTGCAATATCCCCCACTGCTGCCTCCCGTAGGAGTCTGGGCCGTGTCTCAGTCCCAATGTGGCCGTTCAACCTCTCAGTCCGGCTACTGATCGTCGACTTGGTGACGCCCGTTACCCCGCCAACTGCCTAATCCAACGCGGGTCCACTCCCATACCACCGGTAGTTTTTCACACTGTGCCATGCAGCACTGTGCGCTTATG
>FQH3XDB01DDL98|66|1
CACGGAGTTAGCCGGTGCTTATTCTTCCGGTACCGTCCCCGGCGCACACGTGCGCCCTCTCGCCCCGGAAAAAAGCAGTTTACGACCCGTAAGGCCTCCTTCCTGCACGCGGCATGGCTGGTTCAGGCTCCCGCCCATTGACCAATATTCCTCACTGCTGCCTCCCGTAGGAGTCTGGGCCGTGTCTCAGTCCCAGTGTGGGGGACCTCCCTCTCAGGGACCCCTAGGCATCGTAGGTTTGGTGGGCCGCTGCCCCGCAACTGCCTAATGCCACGCATGCCCATCCGAGACCCCCTCGCCGGGTTTTCCCCGCGGTGCCATGCGGCACCGCGGGCGTACGGGGGATTACGTCCGGCTTTTCGCCGGGCTGTCCCCCTGTCCCGGGCAGGTTGCA
>FQH3XDB01D1E0S|67|5
CACGTAGTTAGCCGTGGCTTGCTCCTTAGCTACCGTCATTATTCTTCACTAAGAACAGAAGTTTACAATCCGAAAACCGTCTTCCTTCACGCGGCGTTGCTGCATCAGGGTTTCCCCCATTGTGCAATATTCCCCACTGCTGCCTCCCGTAGGAGTCTGGGCCGTGTCTCAGTCCCAATGTGGCCGTTCAACCTCTCAGTCCGGCTACTGATCGTCGACTTGGTAGGCCGTTACCCCACCAACTATCTAATCAGACGCGAGCCCATCCTTCGGCACCTCAGTTTTGATATATCAACCATGCGATCAATATATGTTATACGGTATTACTGTCCGTTTCCAGACACTATCCCGTTCCGAAGGGCAGGTTGCTCACGCGTTACTCACCCGTCCGCCACTCAGTCATATCATTCATCATTACCGAAAAATCTAGAAATCAAGCTTCGTTCGACTTG
>FQH3XDB01CYIX5|68|1
CACGTAGTTAGCCGGAGCTTATTCGTTAAGTACCGTCATTTCTTCGTCCTTAACAAAAGAAGTTTACAATCCGAAAACCTTCTTCCTTCACGCGGCGTTGCTGCGTCAGGGTTTCCCCCATTGCGCAATATCCCCCACTGCTGCCTCCCGTAGGAGTCTGGGCCGTGTCTCAGTCCCAATGTGGCCGTTCAACCTCTCAGTCCGGCTACCGATCGTCGGCTTGGTGAGCCTTTACCCCACCAACTACCTAATCGGACGCGAGTCCATCCTTAAGCACCTCAGTTTTGATGTAGTGAACATGCGTTCTCTACTATTTTATGCGGTATTAGCATTCCTTTTCAGAATGTTA
>FQH3XDB01BBOX4|69|61
CACGGAATTAGCCGGTCCTTATTCGTGCGGTACCTGCAAGCCGTCACACGTGACGGACGTTATCCCCGCACAAAAGCAGTTTACAACCCATAGGGCCGTCGTCCTGCACGCTACTTGGCTGGTTCAGGCTCTCGCCCATTGACCAATATTCCTCACTGCTGCCTCCCGTAGGAGTTTGGACCGTGTCTCAGTTCCAATGTGGGGGACCTTCCTCTCAGAACCCCTACCGATCGTCGGCTAGGTGGCCGTTGCCCCGCCTACTACCTAATCGGACGCATCCCCATCCATGTCCGTTGCCTTTACTCCGCGTCAGATGCCTTCTGTGG
>FQH3XDB01A8J9W|70|2
CACGGAATTAGCCGGTCCTTATTCATGGGGTACCTGCAATAAGGGACACGTCCCTCACTTTATCCCCCCATAAAAGCAGTTTACAACCCATAGGGCCGTCGCCCTGCACGCTACTTGGCTGGTTCAGGCTCTCGCCCATTGACCAATATTCCTCACTGCTGCCTCCCGTAGGAGTTTGGACCGTGTCTCAGTTCCAATGTGGGGGACCTTCCTCTCAGAACCCCTACTGATCGTCGGCTCGGTGGGCCGTTACCCCGCCGACTACCTAATCAGACGCATCCCCATCCTTCTCCTTCACATTTCGTCCGAATTAGATGCCCGCTTCGGACCGCATACCGCGTTAATCCGCCTTTCGACGGGCTGTGCGGTGGACAAGGGCAGGTTGGATA
>FQH3XDB01BP5FP|71|2
CACGTAGTTAGCCGTGGCTTATTCGTTTACTACCGTCATTACAAGTCATTATTCACAACTCGCACGTTCGTCATAAACAAAAGAGCTTTACGGAACGAATCCCTTCATCACTCACGCGGCATTGCTCCGTCAGGCTTTCGCCCATTGCGGAAGATTCCCCACTGCTGCCTCCCGTAGGAGTCTGGGCCGTGTCTCAGTCCCAGTGTGGCCGGTCACCCTCTCAGGTCGGCTACGCATCGTCGCCTTGGTACGGCCCCTTACCCTGCCAACTAGCTAATGCGCCATAAGTCCATCCCTTACCAGTGCCGTAGCACTTTTCATATGTCTCTCATGACGAAAAACACACATATGCGGTCTTAGCTGCCGTTTCCAGCTAGTTACTCCCCCTGTATGGGCCTAGGTTA
>FQH3XDB01D2CHI|72|2
CACGTAGTTAGCCGTGGCTTATTCTCAAGGTACCGTCAATTCGCTGCTCTTCACAGCCTTTTCTTCCCTTGCAAAAGAACTTTACAATCCGAAGACCTTCTTCATTCACGCGGCATTGCTCGGTCAGGCTTTCGCCCATTGCCGAAAATTCCCTACTGCTGCCTCCCGTAGGAGTCTGGACCGTGTCTCAGTTCCAGTGTGGCCGTTCACCCTCTCAGGTCGGCTACGCATCGTCGCCTTGGTACGGCCCTTACCCCACCAACTAGCTAATGCGCCATAAGCCCATCCTATGCCGATACTTATCTCTTTTACCCCTAGGTCATGCGACCCTGTGGTCTTATGCGGTATTAGCAGTCATTTCTAACTGTTCGTCCCCTGCAT
>FQH3XDB01CUDCD|73|1
CACGTAGTTAGCCGGAGCTTATTCTACAGGTACTGTCTTGTTTCTTCCCTGTCTAAAGCAGTTTACAATCCGAAAACCTTCTTCCTGCACGCGGCGTCACTGCGTCAGAGTTTCCTCCATTGCGCAATATTCCCGACTGCTGCCTCCCGTAGGAGTCTGGGCCGTATCTCAGTCCCAATGTGGCCGGTCACCCTCTCAGGTCGGCTACTGATCGTCGCCTTGGTGGGCCGTTACCTCACCAACTAGCTAATCAGACGCGGGTCCATCTTATACCACCTCAGTTTTTCACACTGTATCATGCGATACCGTGCGTCTT
>FQH3XDB01CYHMR|74|2
CACGTAGTTAGCCGTGGCTTCCTCTTTAGCTACCGTCATTTTTCGTCACTAAAACAAAGGTTTACAATCCGAAGACCTTCTTCCCTCACGCGGCGTTGCTGCATCAGGGTTTCCCCATTGTGCAATATCCCCACTGCTGCCTCCCGTAGGAGTCTGGGCCGTGTCTCAGTCCCAATGTGGCCGATCAACCTCTCAGTCCGGCTATGGATCGTCGGCTTGGTGAGCCGTTACCTCACCAACTACCTAATCCAACGCGAGCCCATCTTACAGCGATAAATCTTTGATATATCTACGATGCCGTAAATATATTTTATGCGGTATTAGCAGTCGTTTCCAACTGTTGTCCCCCTCTGTAAGGCAGGTTGCTCACGCGTTACTCACCCGTCCGCCACTAAGTCTTACAAGAACTTCTTCAGCAAGCTGACTTCCGTTCAGCGCAAGCTCCG
>FQH3XDB01D7HC5|75|5
CACGTAGTTAGCCGGAGCTTATTCGTTAGGTACCGTCATTTTCGTCCCTAACAAAAGAAGTTTACAATCCGAAAACCGTCTTCCTTCACGCGGCGTTGCTGCGTCAGGGTTTCCCCATTGCGCAATATCCCCCACTGCTGCCTCCCGTAGGAGTCTGGGCCGTGTCTCAGTCCCAATGTGGCCGTTCAACCTCTCAGTCCGGCTACCGATCGTCGACTTGGTGAGCCGTTACCTCACCAACTATCTAATCGGACGCGAGTCCATCCTTAAGCACCGGAGTTTTGGTATTGTTGCCATGCGACAACTATACGTTATGCGGTATTAGCGTTCTTTTCAGAACGTTATCCCCCTCTTAAGGGCAGGTTACTCACGCGTTACTCACCCGTCCGCCACTAAATTCCAGCTCGTCATTCCGAAGAACTCCTCACTCGCTAATTCCGTTCGACTTGCATGTGTTAGGCACGCCGCCAGCGTTCATCCTGAGCCAGAA
>FQH3XDB01D3NBW|76|1
CACGTAGTTAGCCGTGGCTTGCTCCTTAGCTACCGTCATTATTCTTCACTAAGAACAGAAGTTTACAATCCGAAAACCGTCTTCCTTCACGCGGCGTTGCTGCATCAGGGTTTCCCCCATTGTGCAATATTCCCCACTGCTGCCTCCCGTAGGAGTCTGGGGCCGTGTCTCAGTCCCAATGTGGCCGTTCAACCTCTCAGTCCGGCTACTGATCGTCGACTTGGTAGGCCCGTTACCCCACAACTATCTAATCAGACGCGAGCCCATCCTTCGGCACCTCAGTTTTGATATATCAACCATGCGATCAATATATGTTATACGGTATTACTGTCCGTTTCCAGACACTATCCCGTTCGAAGGCAGGTTGCTCACGCGTTACTCCACCCGTCCGCCACTCAGTCATATCATTCATCACGTT
>FQH3XDB01CC5SR|77|36
CACGTAGTTTGCCGTAGCTTTCTATTAGAGTACCGTCACTATCTTCTTCCTCTAATACAGAAGTTTACAATCCGAGGACCTTCATCCTTCACGCGGCGTTGCTGGGTCAGAGTTGCCTCCATTGCCCAATATTCCTAACTGCTGCCTCCCGTAGGAGTCTGGACCGTATCTCAGTTCCAGTGTGGCCGATCATCCTCTCAGATCGGCTAAGCATCACGGTCTTGGTGGCCGTTACCTCACCAACTAACTAATGCTACGCGAGCTCATCTCTATTCGATAAATCTTTCACCCCTAGTACATGTGTACCTGTGGTCCTATGCGGTATTAGCAGTCGTTTCCAACTGTTGTCCCCCAGATAGAGGTAGATTACTCACGCGTTACTCACCCGTCCGCCACT
>FQH3XDB01C5QFK|78|1
CACGTAGTTAGCCGTGGCTTGCTCCTTAGCTACCGTCATTATTCTTCACTAAGAACAGAAGTTTACAATCCGAAAACCGTCTTCCTTCACGCGGCGTTGCTGCATCAGGCTTGCGCCCATTGTGCAATATTCCCCACTGCTGCCTCCCGTAGGAGTCTGGGGCCGTGTCTCAGTCCCAATGTGGCCGTTCAACCTCTCAGTCCGGCTACTGATCGTCGACTTGGTAGGCCGTCACCCCACCAACTATCTAATCAGACGCGAGCCCATCCTTCGGCGCAATAGCTTTTGGTATATCTAAGATGCCTTAAATATACATTATGCGGTATTACTGTCCGTTTCCAGACCACTACTCCCCC
>FQH3XDB01BJ8HR|79|1
CACATAGTTTGCCGTAGCTTATTCATAGGGTACCATCACTTTCTTTTTTCCCTATAAAAGAAGTTTACAATCCGAAGACCTTCATCCTTCACGCGGCGTTGCTGGGTCAGAGTTTGCCTCCATTGCCCAATATTCCCCACTGCTGCCTCCCGTAGGAGTCTGGACCGTTCTCAGTTCCAATGTGGCCCGAATCACCCTCTCAGGTCGGCTAACCATCGTAGTCTTGGTGGCCCATTTACCCTCACCAACTAACTAATGATACGCAAACTTATCTTAAAGCGGATTGCTCCTTTTACCCCTTCTCGATGCCGAGTTGTGGTCTTAATGCGGTATTAGCAAATATTTC
>FQH3XDB01DRYMA|80|1
CACGTAGTTAGCCGTGGCTTTCTTATAGAGTACCGTCACTTACATGTCATTCCCTACATGTACCGTTCTTCCTCTATGACAGAAGTTTACATAACGAATTACTTCTTCCTTCACGCGGCGTTGCTCGGTCAGGGTTTCCCCCATTGCCGAAAATTCCCTACTGCTGCCTCCCGTAGGAGTCTGGGCCGTGTCTCAGTCCCAGTGTGGCCGATCAGCCTCTCAGCTCGGCTACCCATCGTCGGCTTGGTGGGCTGTTATCTCACCAACTACCTAATGGGATATGAGCCCATCTCTGTCCGATAAAATCTTTTACCGCAGAACCATGCGGTTCCGTGGTCATATACCGTATTAGCAGTCGTTTCCAACTGTTATCCCGTTGACAGAGGCAGGTTGCTCATACACTACTCACCCGTTCGCCACTAACTTTCATCCCCGAAGGAATCAGTCCGTTCGA
>FQH3XDB01EMJ90|81|3
CACGGAATTAGCCGGTCCTTATTCACGGGATACCTGCAAGCCCCCACACGTGGGGGTCTTTATCCTCCCGGAAAAGCGGTTTACGAGCCGTAGGCCCTTCATCCCGCACGCTACTTGGCTGGTTCAGGCTCTCACCCATTGACCAATATCCCTCACTGCTGCCTCCCGTAGGAGTCTGGCCCGTGTCTCAGTGCCAGTGTGGGGGGCCTTCCTCTCAGAACCCCTGCGGATCGCCGCCACGGTGGGCCGTTACCCCGCCGTCAAGCTAATCCGACGCGTCCCCATCCCCCTCCTGTTTCACGCCAGAGCCATGCGGCCAAGGCGCGTATCGGGCGTTAATCCTCATTTTCCAAGGGCTGTGCCCGGGAGGGGGCAGGGTTGGACACGCGTGACTCACCATTCGCCGGTCGCCACCCGGCGGCTTGCGCCGCCGTGCTCGCCCCTCGGCTTGCATGTGTTAGGCCTGTAGCTAGCGTTCATCCTGACGCCAGGATCAAACTCTTGTAGTACGT
>FQH3XDB01EIEMX|82|1
CACGTAGTTAGCCGTGGCTTATTCATCAGGTACCGTCACTTCCTTCGTCCCTGATAAAAGAAGTTTACAACCCGAAGGCCTTCTTCCTTCACGCGGCGTTGCTGGGTCAGGCTTTCGCCCATTGCCCAATATTCCCCACTGCTGCCTCCCGTAGGAGTCTGGGCCGTATCTCAGTCCCAATGTGGCCGGTCACCCTCTCAGGTCGGCTACTGATCGTCGCCTTGGTAGGCCGTTACCCCACCTACTAGCTGATAGTACGCAAGCTGATCTCTTCGCCCCGGAGGTTTACGAGTCAAACGATGCCGTTCAACAAGTTCATTCGGTATTAGCTATCCTTTCGAATAGGTATCCCCAGCGAAGAGGCACATTACCTACGCGTTACT
>FQH3XDB01A2S0B|83|35
CACGTAGTAAGCCGATGCTTCCTCAGTAGGTACCGTCCGTTCTCGTCCCCACTGACAAAGGTTTACAATCCGAAGACCTTCATCCCTCACGCGGTGTCGCTGCGTCAGGCTTTCGCCCATTGCGCAAGATTCCTCACTGCTGCCTCCCGTAGGAGTCTGGACCGTGTTTCAGTTCCAATGTGGCCGATCATCCTCTCAGACCGGCTAACCGTCGTCGCCTAGGTAGGCCGTTACCCCACCTACTAGCTGATAGTACGCAAGCTGATCTCTTCGCCCCGGAGGTTTTACGAGTCAAACGATGCCGTTCAACAGTTCATTCGGTATTAGCTATCCTTTCGAATAGGTATCCCCAGCGAAGAGGCACATTACCTACGCGTTACTCACCCGTCTGCCACTCGCCCCGAAGGCTCGTACGACTTGCATGTGTTAGGCGCACCGCCAGCGTTAGTCCTGAGCCAGATCAACTCTCGTATGACGTC
>FQH3XDB01B06ID|84|1
CACGGAATTAGCCGGTCCTTATTCATAGGGTACATGCAAAAAGACTCACGAGTCTCACTTTATTCCCCTATAAAAGCAGTTTACAACCCATAGGGCCGTCATCCTGCACGCTACTTGGCTGGTTCAGGCTCTCGCCCATTGACCAATATTCCTCACTGCTGCCTCCCGTAGGAGTTTGGACCGTGTCTCAGTTCCAATGTGGGGGACCTTCCTCTCAGAACCCCTACTGATCGTCGCCTTGGTGGGCCGTTACCCCGCCAACAAGCTAATCAGACGCATCCCCATCCATAAACCTCGCGTTTCATCTCAAAAGGATGCCCTCTCAAGACACATGCGGTTTTAATCCACCTTTCAGTGGGCTATCCCGCGCTTATGGACAGATTGCACACCTGTTACGCACCCGTGCGCCGGTCGCCGTCAGACAGTATTGCTACTGACCACGCT
>FQH3XDB01A7K0F|85|1
AGAGTTTGATTGGCTCAGGACGAACGCTGGCGGCGTGCTTCATACATGCAAGTCGAACGAGAAGTTACCTTCGGGTAATGGAAAGTGGCGGACGGGTGAGTAACACGTAGGAAATCTGCCCTTTAGTGGGGGACAACAGTTGGAAACGACTGCTAATACCCCATATGAGATAAGCTGAAATGCTTATCTTGAAAACTCCGGTGCTAAAGGATGAGCCTGCGGCTGATTAGATAGTTGGCGGGTAAAGCCACAAGGCGACGATCAGTAGCCGGTCTGAGAGGATGAACGGCCACATTGGAACTGAGACACGGTCCAAAACTCCTACGGGAGGCAGCAGTGGGGAATATTGCACAATGGGGGAAACCCTGATGCAGCAACGCCGCGTGAGTGAAGAAGTATTTCGGATGTAAAGCTCTATCAGCAGGGAAGATAATGACGGTACCTGACTAAGAAGCTCCGGCTAAAATACGTG
>FQH3XDB01DPDPJ|86|1
CACGCAGTTAGCCGTTGCTTTTTCTCCAGGTACCGTCACGTTCTTCGTCCCTGGTAAAAGAAGTTTACAACCCGAAGGCCTTCTTCCTTCACGCGGCGTTGCTGGGGTCAGGGTTTCCCCATTGCCCAATATTCCCCACTGCTGCCTCCCGTAGGAGTCTGGGGCCGTATCTCAGTCCCAATGTGGCCGTTCATCCTCTCAGACCGGCTACTGATCGTCGCCTTGGTCGGGCCCTTACCCCACAACTAGCTAATCAGACGCGAGACCATCTTCAGCACATTAAGTTTGACTTTCACGACCATGCGATACAAAAGTATCATG
>FQH3XDB01CC88D|87|1
CACGTAGTTAGCCGGGGCTTCTTAGTCAGGTACCGTCATTTTCTTCCCTGCTGATAGAGCTTTACATACCGAAATACTTCATCGCTCACGCGGCGTCGCTGCATCAGGGTTTCCCCCATTGTGCAATATTCCCCACTGCTGCCTCCCGTAGGAGTTTGGGCCGTGTCTCAGTCCCAATGTGGCCGTTCACCCTCTCAGGCCGGCTATGGATCGTCGCCTTGGTGACGCCCGTTACCCCACCAACCAGCTAATCCAACGCGGGTCATCTCATACCACCGTAAGTTTTCACACTGCATCATGCGATGCTGTGCGCTTATGCGGTATTAGCAGTC
>FQH3XDB01E3ZON|88|1
CACGGAGTTAGCCGATGCTTTTTCTCCGGGTACTCTCCTTCCGAGGTCTCGACCTCGGCTTTGCTCCCCGGCAAAAGAAGGTTTACAATCCATAGGACCGTCTTCCCTCACGCGACTTGGCTGGTTCAGGCTTCCGCCCATTGACCAATATTCCTCACTGCTGCCTCCCCGTAGGAGTTTGGTCCGTGTCTCAGTACCAATGTGGGGGACCTTCCTCTCAGAACCCCTACGCATCGTCGCCTTGGTGGGCCGTTACCCGCCACTAACTAATGCGCCGCCATGCCCACTCCTTCGCACCCGGAACGGTTTGGTCCCTCCCTTTTCGTACATCAAGAGGATGTCCTCCCC
>FQH3XDB01B8EYR|89|1
CACGTAGTTAGCCGTCACTTCCTTGTTGAGTACCGTCATTATCTTCCTCAACAACAGGAGTTTACAATCCGAAGACCTTCTTCCTCCACGCGGCGTCGCTGCATCAGGGTTTCCCCCATTGTGCAATATTCCCCACTGCTGCCTCCCGTAGGAGTCTGGGCCGTGTCTCAGTCCCAATGTGGCCGATCATCCTCTCAGACCGGCTAACCGTCGTCGCCTAGGTAGGCCGTTACCCCACCTACTAGCTGATAGTACGCAAGCCGATCTCTTCGCCCCGGAGGTTTACGAGTCAAACGATGCCGTTCAACAAGTTCATTCGGTATTAGCTATCCTTTCGAATAGGTATCCCCAGCGAAGAGGCACATTACCTACGCGTTACTCACCCGTCTGCCACTCGCCCCGAAGGGCTCGTACGACTTGCATGTGTTAGGCGCACCGCCAGCGTTAGTCCTGAGCCATG
>FQH3XDB01ETNRT|90|2
CACGTAGTTAGCCGTCACTTCCTTGTTGAGTACCGTCATTATCTTCCTCAACAACAGGAGTTTACAATCCGAAGACCTTCTTCCTCCACGCGGCGTCGCTGCATCAGGGTTTCCCCCATTGTGCAATATTCCCCACTGCTGCCTCCCGTAGGAGTCTGGGCCGTGTCTCAGTCCCAATGTGGCCGTTCATCCTCTCAGACCGGCTAACCGTCGTCGCCTAGGTAGGCCGTTACCCCACCTACTAGCTGATAGTACGCAAGCTGATCTCTTCGCCCCCGGAGGTTTACGAGTCAAACGATGCCGTTCAACAAGTTCATTCGGTATTAGCTATCCTTTCGAATAGGTATCCCCAGCGAAGA
>FQH3XDB01AVP2U|91|2
CACGTAGTTTGCCGTAGCTTTCTATTAGAGTACCGTCACTATCTTCTTCCTCTAATACAGAAGTTTACAATCCGAGGACCTTCATCCTTCACGCGGCGTTGCTGGGTCAGAGTTGCCTTCATTGCCCAATATTCCTAACTGCTGCCTCCCGTAGGAGTCTGGACCGTATCTCAGTTCCAGTGTGGCCGATCATCCTCTCAGATCGGCTAAGCATCAAAGTCTTGGTGGGCCGTTACCTCACCAACTAACTAATGCTACGCGAGCTCACCCATAATCCTTAACGTTTCAAGTTCAAGAGATGCCTCTCGAACTCACATGGAGCGTTAATCCAA
>FQH3XDB01CF8K7|92|8
CACGTAGTTAGCCGTGGCTTCCTCCACAGGTACCGTCACTTTCTTCTTCCCTGTTGACTAAGGTTTACAATCCGAAGATCTTCTTCCCTCACGCGGCGTCGCTGGGTCAGGCTTTCGCCCATTGCCCCAATATTCCCCACTGCTGCCTCCCGTAGGAGTCTGGACCGTTTCTCAGTTCCAATGTGGCCGTTCAACCTCTCAGTCCGGCTACTGATCGTCGGCTTGGTGGGCCGTTACCTCACCAACTACCTAATCAGACGCAAGCTCATCTCCAGGCTGCAAGCCTTTGATACATTTCCCATGCGATTAATGTATGTTATGCGGTATTAGCAACTGTTTCCGGTTGTTATCCCGCACCTGGAGTAGATTGCTCACGTCGTTACCTCACCCGTCCGCCACTAAT
>FQH3XDB01CPLLQ|93|1
CACGTAGTTAGCCGTGGCTTCCTCCACAGGTACCGTCACTTTCTTCTTCCCTGTTGACTAAGGTTTACAATCCGAAGATCTTCTTCCCTCACGCGGCGTCGCTGGGTCAGGCTTTCGCCCATTGCCCAATATTCCCCACTGCTGCCTCCCGTAGGAGTCTGGGACCGTTTCTCAGTTCCAATGTGGCCGTTCAACCTCTCAGTCCGGCTACTGATCGTCGGCTTGGTGGGGCCCTTTAACCTCAACCCAACTACCTAATCAGACGCAAGCTCATCTCCAGGCTGCAAGCCTTTGATACATTTCCCATGCGATTAATGTATGTTATGCGGTATTAGCAACTGTTTCCGG
>FQH3XDB01BL7QY|94|8
CACGTAGTTAGCCGTGGCTTCCTCCACAGGTACCGTCATTTGTTTCGTCCCTGTTGACAAAGGTTTACAATCCGAAGACCTTCTTCCCTCACGCGGCGTCGCTGGGTCAGGCTTTCGCCCATTGCCCAATATTCCCCACTGCTGCCTCCCGTAGGAGTCTGGGCCGTTTCTCAGTTCCAATGTGGCCGTTCAACCTCTCAGTCCGGCTACTGATCGTCGACTTGGTGGGCCGTTACCCCGCCAACTATCTAATCAGACGCAAGTTCATCTCTGTGCAGCAAGCCTTTTGGTATCAGAATCATGCGGTTCCGATACGTCATGCGGTATTAGCAACTGTTTCCGGTTGTTACTCCCCGGCACACAGAGGCAGATTACTCACGCGTTACT
>FQH3XDB01AQM19|95|2
CACGTAGTTAGCCGTGGCTTCCTCCACAGGTACCGTCACTTTCTTCTTCCCTGTTGACTAAGGTTTACAATCCGAAGATCTTCTTCCCTCACGCGGCGTCGCTGGGTCAGGCTTTCGCCCATTGCCCAATATTCCCCACTGCTGCCTCCCGTAGGAGTCTGGACCGTTTCTCAGTTCCAATGTGGCCGTTCAACCTCTCAGTCCGGCTACCGATCGTCGACTTGGTAGGCCGTTACCCTGCCAACTATCTAATCGGACGCAAGCTCATCTTCAGGCAGCAAGCCTTTGATATATCCTCCATGCGAAGGGTATATGTCATGGGGTATTAGCAACTGTTTCCGGTTGTTATCCCCCTCTGAAGGTAGATTGCTCACGCGTTACTCACCCGTCGCCACTAATGTATTGCTACATCCGTTCGACTTGAATGTGTTATGCACGCCGCCAGCGTTAATCCTGAGCCATGATCAAACTCGTGACGTATCGT
>FQH3XDB01CAEM7|96|6
CACGTAGTTAGCCGTGGCTTCCTCCACAGGTACCGTCACTTTCTTCTTCCCTGTTGACTAAGGTTTACAATCCGAAGATCTTCTTCCCTCACGCGGCGTCGCTGGGTCAGGCTTTCGCCCATTGCCCCAATATTCCCCACTGCTGCCTCCCGTAGGAGTCTGGACCGTATCTCAGTTCCAATGTGGCCGTTCAACCTCTCAGTCCGGCTACTGATCGTCGACTTGGTAGGCCGCTACCCCACCAACTATCTAATCAGACGCAAGCTCATCTTCCAGCAGCAAGCCTTTGACGGTTGCACCATGCGGTGCTGCCGTTTCATACGGTATTAGCAAC
>FQH3XDB01CXTZ9|97|3
CACAGAGTTAGCCGGTGCTTATTCTCCGGGTACCGTCATCATCTCCCCCGGCAAAAGAGCTTTACAACCCTAGGGCCTTCTTCACTCACGCGGCATCGCTGGATCAGGGTTCCCCCCATTGTCCAATATTCCCCACTGCTGCCTCCCCGTAGGAGTTTGGGCCGTATCTCAGTCCCAATGTGGCTGATCTTCCTCTCAGAACAGCTACTGATCATCGACTTGGGGGTCTCTTACACCTCCAACTATCTAATCAGGTACAGGCTCCTCCATCGGCGGGTCTCCCCTTTCTTGCCTCCAACTTATCCCAGTATTACCATCAGTTTCCCAATGCTATCCCAGTCCTATGGGCAGATTCCTGCATTCTACTCACCCGTTCGCCACTATCTATGTCAAGTAAACCAACATAAACCGTTCGACTTGCATGTGTTAAGCGTGCCGCCAGCGTTCGTTCTGAGCCATCGAT
>FQH3XDB01BIT4C|98|2
CACGGAATTAGCCGGTCCTTATTCGTGCGGTACCTGCAATGGGCGACACGTCGCTCACTTTATCCCCGCACAAAAGCAGTTTACAACCCGTAGGGCCGTCGTCCTGCACGCTACTTGGCTGGTTCAGGCTCCCGCCCATTGACCAATATTCCTCACTGCTGCCTCCCGTAGGAGTTTGGACCGTGTCTCAGTTCCAATGTGGGGGACCTTCCTCTCAGAACCCCTACCGATCGTCGCCTTGGTGGGCCGTTACCCCGCCAACAAGCTAATCGGACGCATCCCCATCCTTCACCGTAAACTTTAGTTCTCTTCGGATGTCTTCAAAGACACCATCGGGCGTTAGGCTCTCTTTCGAGAGGTTATTCCCGAGTGAAGGGCAGGTTGGATACGCGTTACTCACCCGTGCGCCGGTCGACGTCCAGTCTCAGCAAGCTGAACTGCCGTTCCCCTCGACTTGCATGTGTTAAGCCTGTAGCTAGCGTT
>FQH3XDB01E3MMP|99|20
CACGGAGTTAGCCGATGCTTTTTCTTCGGGTACTCTCATCTGATTATGCATAATCTCCTTTGCTCCCCGACAAAAGAGGTTTACAATCCATAGGACCGTCTTCCCTCACGCGACTTGGCTGGTTCAGGCTTCCGCCCATTGACCAATATTCCTCACTGCTGCCTCCCGTAGGAGTCTGGTCCGTGTCTCAGTACCAGTGTGGGGGACCTTCCTCTCAGAACCCCTACGCATCGTCGCCTCGGTGAGCCGTTACCTCACCGACTAGCTAATGCGCCGCATGCTCATCCCCTTGCCGAATTTTCTTTGACATTCACAAGATGCCTCATAAATGTATTATGCGGTATTAGTCGGAATTTTCTTCCGGTTACTCCCCCGGCAAGGGGCAGATTGCATACGTGTTACTCACCGTGCGCCGGTCGCCGACAGTGTAAGCAAGCTTACA
>FQH3XDB01BCS1O|100|2
CACGTAGTTAGCCGGGGCTTCTTAGTCAGGTACCGTCATTTTCTTCCCTGCTGATAGAGCTTTACATACCGAAATACTTCTTCACTCACGCGGCGTTGCTGCATCAGGGTTCCCCCATTGTGCAATATTCCCCACTGCTGCCTCCCGTAGGAGTTTGGGCCGTGTCTCAGTCCCAATGTGGCCGGTCACCCTCTCAGGTCGGCTACTGATCGTCGCCTTGGTGAGCCGTTACCTCACCAACTATCTAATCAGACGCGAGCCCATCTCTGAGCGAATTTCTTTGATACATTCACGATGCCGTGAATGTATATTATGAGGTATTACCATCCGTTTCCAGAAGCTATCCCTCTCTCAGAGGCAGGTTGCTCACGTGTTACTCACCCGTCCGCCACTATGTTAAGGAGCAAGCTCCTTAACACCGTTCGACTTGCATGTGTT
>FQH3XDB01CSMIH|101|1
CACGTAGTTAGCCGGGGCTTCTTAGTCAGGTACCGTCATTTTCTTCCCTGCTGATAGAGCTTTACATACCGAAATACTTCTTCACTCACGCGGCGTCGCTGCATCAGGGTTTCCCCCATTGTGCAATATCCCCCACTGCTGCCTCCCGTAGGAGTCTGGGCCGTGTCTCAGTCCCAATGTGGCCGTTCAACCTCTCAGTCCGGCTACTGATCGTCGACTTGGTGAGCCGTTACCTCACCAACTATCTAATCAGACGCGAGCCCATCTCTGAGCGAAATTCTTTGATACATTCACGATGCCGTGAATGTATGTTATGAGGTATTACCATCCGTTTCCAGAAGCTATCCCTCTCTCAGAGGCGGGTTGCTCACGTGTTACTCACCCGTCCGCCACTATGTTAAGGAGCAAGCTCCTTAACACCGTTCGACTTGCATGTGTTAGGCGTGCCG
>FQH3XDB01DCPQB|102|2
CACGTAGTTAGCCGTCACTTCCTTGTTGGGTACCGTCATTATCTTCCCCAACAACAGGAGTTTACAATCCGAAGACCTTCTTCCTCCACGCGGCGTCGCTGCATCAGGGTTTCCCCCATTGTGCAATATTCCCCACTGCTGCCTCCCGTAGGAGTCTGGGCCGTGTCTCAGTCCCAATGTGGCCGTTCAACCTCTCAGTCCGGCTACTGATCGTCGACTTGGTGAGCCGTTACCTCACCAACTATCTAATCAGACGCGAGCCCATCTCTGAGCGAAATTCTTTGATACATTCACGATGCCGTGAATGTATGTTATGAGGTATTACCATCCGTTTCCAGAAGCTATCCCTCTCTCAGAGGCAGGTTGCTCACGTGTTACTCACCCGTCCGCCACTATGTTAAGGAGCAAGCTCCTTAACACCGTTCGACTTGCATGTG
>FQH3XDB01BEEP2|103|12
CACGTAGTTAGCCGGAGCTTTCTCTTCAGGTACCGTCATGTTTCGTCCCTGACAACTTAGGTTTACAATCCGAAGACCGTCTTCCCTCACGCGGCATTGCTGCATCAGGGTTTCCCCCATTGTGCAATATCCCTCACTGCTGCCTCCCGTAGGAGTCTGGGCCGTGTCTCAGTCCCAATGCGGCCGATCAACCTCTCAGTTCGGCTACCGATCGTCGACTTGGTGAGCCGTTACCTCACCAACTATCTAATCGGACGCGAGCCCCATCCTTCAGCGATAAATCTTTGATCATTCCAAGATGCCTTGAATTGATGTTATGCGGTATTAGCGACCGTTTCCAGTCCGTTATTCCCCACTGAAGGGCAGGTTGCTCACGCGTT
>FQH3XDB01BO5L6|104|1
CACGTAGTTAGCCGTGGCTTGTTTTCGCAGTACCGTCCTTTTCGTCCTGCGTCAAAGAAGTTTACAATCCGAAAACCTTCATCCTTCACGCGGCGTTGCTGCGTCAGGGTTCCCCCCATTGCGCAATATTCCCCACTGCTGCCTCCCGTAGGAGTCTGGGCCGTATCTCAGTCCCAATGTGGCCGTTCAACCTCTCAGTCCGGCTACCGATCGCAGACTTGGGTCGGGCCCGTTACCCCGCCAACTATCTAATCGGACGCGAGCCCATCTTCGAGCGATAATCTTTGGTCGTTAACG
>FQH3XDB01EBDCT|105|10
CACGTAGTTAGCCGTGGCTTCCTCGATAGGTACCGTCACTTCTTCGTCCCTATCAACAGAGCTTTACAATCCGAAGACCTTCATCGCTCACGCGGCGTCGCTGGGTCAGAGTTGCCTCCATTGCCCAATATTCCCCACTGCTGCCTCCCGTAGGAGTCTGGACCGTTTCTCAGTTCCAATGTGGCCGTTCAACCTCTCAGTCCGGCTACTGATCGTCGACTTGGTAGGCCGTTGCCCCACCAACTATCTAATCAGACGCGAGTCCATCCTTATGCGATAAATCTTTGGCACTCGGAAGATGTCTTCCAAATGCATTATGCGG
>FQH3XDB01E2GS9|106|4
CACGTAGTTAGCCGTGGCTTATTCATCAGGTACCGTCACTTCCTTCGTCCCTGATAAAAGAAGTTTACAATCCGAAGACCGTCTTCCTTCACGCGGCGTCGCTGGGTCAGGCTTTCGCCCATTGCCCAATATTCCCCACTGCTGCCTCCCGTAGGAGTCTGGACCGTTTCTCAGTTCCAATGTGGCCGTTCAACCTCTCAGTCCGGCTACTGATCGTAGGCTTGGTGGCCGTTCCCCGCCAACTCCTAATCAGACGCGAGCCCATCTTACAGCGATAAATCTTTGGCATAGTCATCATGCGATATCTATGCGTCATACGGTATTAGCGTCTGTTTCCGGACGTTTATCCCGTTCTGTAAGGCAGGTTGCTCACGCGTTACTCACCCGT
>FQH3XDB01CVMAW|107|1
CACGTAGTTAGCCGGAGCTTATTCTTCAGGTACCGTCATTTTTTCGTCCCTGATTAAAGATCTTTACAACCCGAAGGCCTTCTTCAATCACGCGGCGTTGCTGCGTCAGGGTTGCCCCCATTGCGCAATATTCCCCACTGCTGCCTCCCGTAGGAGTCTGGGCCGTGTCTCAGTCCCAATGTGGCCGTTCAACCTCTCAGTCCGGCTACTGATCGTCGCCTTGGTCGGGCCCGTTACCCCGCCAACTAGCTAATCAGACGCGAGCTCATCCAAGGCAATAATCTTTGACATACAAAATCATGCGACTCCCGATGTGTCAGTGC
>FQH3XDB01EM40B|108|1
CACGTAGTTAGCCGTGGCTTATTCATAAGGTACCGTCATATTTCGTCCCTTATAAAAGAAGTTTACAATCCGAGGACCGTCTTCCTTCACGCGGCGTCGCTGGGTCAGGCTTTCGCCCATTGCCCAATATTCCCCACTGCTGCCTCCCGTAGGAGTCTGGACCGTTTCTCAGTTCCAATGTGGCCGTTCAACCTCTCAGTCCGGCTACTGATCGTCGACTTGGTGGCCGTTACCCGCAACTATCTAATCAGACGCGAGCCCCATCCCTGTGCAATAATCTTTGGCATGATGATCATGCGACCTCCATGCGTCATGCGGTATTAGCGTCCGTTTCCAGACCGTTATCCCCACACACAGGGGCAGGTTGCTCACGCGTTACTCACCCGTCCGCCACTAAGTTATCTCAACGCTTCTCGAAGGATTGATCAAAATACTCCGTTCGACTTGAATGTGTTAC
>FQH3XDB01EWR6A|109|3
CACGTAGTTAGCCGTGGCTTATTCATTAGGTACCGTCATTATCGTCCCTAATAAAAGCGGTTTACAATCCGAAGACCGTCTTCCCGCACGCGGCGTCGCTGGGTCAGGCTTTCGCCCATTGCCCAATATTCCCCACTGCTGCCTCCCGTAGGAGTCTGGACCGTTTCTCAGTTCCAATGTGGCCGTTCAACCTCTCAGTCCGGCTATGGATCGTCGACTTGGTGAGCCGTTACCTCGCCAACTATCTAATCCAACGCGAGCCCATCCTTGCGCAATAATCTTTGGCAACCAAACATGCGATTCGGTTGCGTTATGCGGTA
>FQH3XDB01CW5ZM|110|52
CACGTAGTTAGCCGTGACTTCCTCGATAGGTAACGTCACTTTATTCTTCCCTATCAACAGAGGTTTACAATCCGAAGACCTTCTTCCCTCACGCGGCGTCGCTGGGTCAGGCTTTCGCCCATTGCCCAATATTCCCCACTGCTGCCTCCCGTAGGAGTCTGGACCGTTTCTCAGTTCCAATGTGGCCGTTCAACCTCTCAGTTCGGCTACTGATCGCAGACTTGGTAAGCCGTTACCTTACCAACTATCTAATCAGACGCGAGCCCATCTTCGAGCAATAATCTTTAACATCCAAGGGATCGCCCTCAGATGCTTCATGC
>FQH3XDB01D4JTL|111|1
CACGTAGTTAGCCGTGGCTTCCTCGTAAGGTACCGTCACTTTCTTCTTCCCTTACAACAGAGGTTTACAATCCGAAGACCTTCTTCCCTCACGCGGCGTCGCTGGGTCAGACTTTCGTCCATTGCCCAATATTCCCCACTGCTGCCTCCCGTAGGAGTCTGGACCGTTTCTCAGTTCCAATGTGGCCGTTCAACCTCTCAGTTCGGCTACTGATCGTCGACTTGGTGGGCCGTTACCCCGCAACTAGCTAATCAGACGCGAAGCCATCTTTCAGCAATAATCTTTGGTATCCAAGGGATGCCCCCCGAATACATTATGCGGTATTAGCAGTCGTTTCCAACTTGTT
>FQH3XDB01CBX7W|112|1
CACGTAGTTAGCCGTGGCTTTCTTGTAAGGTACCGTCATGCTTCGTCCCTTACGACAGAGGTTTACAATCCGAAGACCGTCTTCCCTCACGCGGCGTCGCTGGGTCAGGCTTTCGCCCATTGCCCAATATTCCCCACTGCTGCCTCCCGTAGGAGTCTGGACCGTTTCTCAGTTCCAATGTGGCCGTTCAACCTCTCAGTCCGGCTACTGATCGCAGGCTTGGTGGGCCGTTCCCCCGCCAACTACCTAATCAGACGCGAGCCCCATCTTACAGCAATAATCTTTGGCATGGTCATCATGCGATA
>FQH3XDB01DXJ8P|113|1
CACGTAGTTAGCCGTGGCTTCCTCGATGGGTACCGTCACTTCCTTCGTCCCCATCAACAAAGGTTTACAATCCGAAGACCCTTCTTCCCTCACGCGGCGTCGCTGGGTCAGGCTTTCGCCCATTGCCCAATATTCCCCACTGCTGCCTCCCGTAGGAGTCCTGGACCGTATCTCAGTTCCAATGTGGCCGTTCAACCTCTCAGTCCGGCTACTGATCGTCGACTTGGTAGGCCGTTACCCTGCCAACTATCTAATCAGACGCGAGCCCATCTCTGTACAATAATCTTTGACGTGTCGATCATGCGGTCGTCACGTATCATGAGGTATTAGCGTCAGTTTCCCGACGTTATT
>FQH3XDB01DB532|114|86
CACGTAGTTAGCCGTGGCTTATTCATCAGGTACCGTCACTTCCTTCGTCCCTGATAAAAGAAGTTTACAACCCGAAGGCCTTCTTCCTTCACGCGGCGTTGCTGGGTCAGGCTTTCGCCCATTGCCCAATATTCCCCACTGCTGCCTCCCGTAGGAGTCTGGGCCGTATCTCAGTCCCAATGTGGCCGTTCAACCTCTCAGTCCGGCTACTGATCGCAGCCTTGGTGAGCCGTTACCTCACCAACTAGCTAATCAGACGTGGGCCCATCTTTCAGCGATAAATCTTTGATATCCAGACCATGCGATCCGAATATGTCATGCGGTATTAGCAGTCGTTTCCAACTGTTGTCCCCCTCTGAAAGGCAGGTTGCTCACGCATTACTCACCCGTCCGCCACTAAGTCAACGTTCTCTTCGACGAATCTCCGTTCCCGTTGCTTCGTTCGACTTGCATGTGTTAGGCACGCCGCCAGCGTTCATCCTGAGCCAGGATACCGG
>FQH3XDB01BMJQM|115|102
CACGTAGTTAGCCGTGGCTTATTCATCAGGTACCGTCACTTTCTTCGTCCCTGATAAAAGAAGTTTACAATCCGAAAACCTTCTTCCTTCACGCGGCGTTGCTGGGTCAGGCTTTCGCCCATTGCCCAATATTCCCCACTGCTGCCTCCCGTAGGAGTCTGGGGCCGTATCTCAGTCCCAATGTGGCCGTTCAACCTCTCAGTCCGGCTACTGATCGCAGTCTTGGTGAGCCGTTACCTCACCAACTAACTAATCAGACGCGAGCCCATCTTTCAGCGATAAATCTTTAATATCAAAAACCATGCGATCTCGATATGTCATGCGGTTATTAGC
>FQH3XDB01EOERM|116|11
CACGTAGTTAGCCGTGGCTTTCTAGACAGTTACCGTCATTATCGTCGCTGCCCACAGAGGTTTACAATCCGAAGACCTTCTTCCCTCACGCGGCATCGCTGGATCAGGGTTTCCCCCATTGTCCAATATCCCCCACTGCTGCCTCCCGTAGGAGTCTGGGCCGTGTCTCAGTCCCAATGTGGCCGTTCAACCTCTCAGTCCGGCTACTGATCGTCGACTTGGTGGGCCGTTACCTCACCAACTATCTAATCAGACGCGAGCCCATCTTTCAGCAATAAATCTTTGGTCATCAAAAGATGCCTTTTAATGACGTTATGCGGTATTAGCAGTCGTTTCCAACTGTTGTCCCCCACTGAAAGGCAGGTTGCTCACGTGTTACTCACCCGTCCGCCACTGTTCAGAGAACCGAAGCTCTCGTCACCGTTCGACTTGCATGTGTTAGGCGTGCCGCAGCGTTCGTCCTGACGCCAGGACTACAAACTCT
>FQH3XDB01AGV9X|117|13
CACGTAGTTAGCCGGAGCTTATTCGGCAGGTACCGTCATTTTTTCGTCCCTGCTAGAAGAAGTTTACAACCCGAAGGCCTTCTTCCTTCACGCGGCATTGCTGGGTCAGGCTTTCGCCCATTGCCCAATATTCCCCACTGCTGCCTCCCGTAGGAGTCTGGGCCGTATCTCAGTCCCAATGTGGCCGTTCATCCTCTCAGACCGGCTACTGATCGTCGCCTTGGTGAGCCGTTACCTCACCAACTAGCTAATCAGACATGAGCCCATCCTTCAGCAATAAATCTTTGACTTTTCAGAAGATGCCTTCCGAAAGTGTTATGCGGTATTAGCAGTCGTTTCCAACTGTTGTCCCCCACTGAAGGGCAGGTTGCTCATGCATTACTCACCCGTTCGCCACTAAGTCACTCTTCAATAGCAAGCTAATTCCAAGTG
>FQH3XDB01AJ88B|118|8
CACGTAGTTAGCCGGAGCTTATTCGGCAGGTACCGTCATCTTTTTCGTCCCTGCTAAAAGAAGTTTACAACCCGAAGGCCTTCTTCCTTCACGCGGCATTGCTGGGTCAGGCTTTCGCCCATTGCCCAATATTCCCCACTGCTGCCTCCCGTAGGAGTCTGGGCCGTATCTCAGTCCCAATGTGGCCGTTCATCCTCTCAGACCGGCTACTGATCGTCGCCTTGGTGAGCCGTTACCTCACCAACTAGCTAATCAGACATGAGCCCATCCTTCAGCAATAATCTTTGACTTTCAGAAGATGCC
>FQH3XDB01C6TLM|119|1
CACGTAGTTAGCCGTGGCTTTCTCACAAGGTACCGTCACTGGTCTTCGTTCCCTTGCGACAACAGTTTACAACCCGAAGGCCTTCTTCCTGCACGCGGCGTTGCTGCGTCAGGGTTTCCCCATTGCGCAATATCCCCCACTGCTGCCTCCCGTAGGAGTCTGGGCCGTGTCTCAGTTCCAATGTGGGGGACCTTCCTCTCAGAACCCCTATCCATCGAAGCCTTGGTGGGCCGTTACCCCGCCAACAAGCTAATGGAACGCATCCCCATCGATAACCGAAGTTCTTTAATATCCCAACCAGGCGGAAGGGATATGCCATCGGGTATTAGGCCTTCTTTCGAAGGGTTATCCCCGAGTTATCGGCAGGTTGGATACGTGTTACTCACCCGTGCGCCGGTCGCCACTCTTTA
>FQH3XDB01BV1MG|120|1
CACGTAGTTAGCCGTGGCTTACTTTGCAGGTACCGTCACTTTCTTCTTCCCTGCTTACAAAGGTTTACAATCCGAAGACCTTCTTCCCTCACGCGGCGTCGCTGGGTCAGGCTTTCGCCCATTGCCCAATATTCCCCACTGCTGCCTCCCGTAGGAGTCTGGACCGTTTCTCAGTTCCAATGTGGCCGTTCAACCTCTCAGTCCGGCTACCCATCGTCGACTTGGTGGGCCGTTAACCTCACCAACTATCTAATGGGACGCGAGCTCATCTATGTGCGATAATTCTTTGGCATTTAAATCATGCGATTCAAATGCTTCATGCGGTATTAGCGTTCGTTTCC
>FQH3XDB01D3ERD|121|1
CACGAAGTTAGCCGGAGCTTATTCATAAGTTACCGTCATTATCTTCACTTATAAAAGAGCTTTACAACCCGAAGGCCTTCTTCACTCACGCGGCATCGCTGGATCAGGGTTTCCCCCATTGTCCAATATTCCCCACTGCTGCCTCCCGTAGGAGTCTGGGCCGTGTCTCAGTCCCAATGTGGCTGATCATCCTCTCAGACCAGCTATAGATCATCGGCTTGGTAGGCCTTTACCCCACCAACTACCTAATCTAACGCGGGCCGCTCCCTCAGCGATCTCTCTTTCGTCTCTCAACTATATATTGTATTAGCGATCGTTTCCAATCGTTATCCATTACTGAAGGGTACATTCCCCACGCGTTACTCACCCCGTTTTGCCACTATGTTATATAATACAAGTATTATATATCATCGTTCGACTTGCATGTGTT
>FQH3XDB01ELIG4|122|1
CACGTAGTTAGCCGTGGCTTCCTCCACAGGTACCGTCACTTTCTTCTTCCCTGTTGACTAAGGTTTACAATCCGAAGATCTTCTTCCCTCACGCGGCGTCGCTGGGTCAGGCTTTCGCCCATTGCCCAATATTCCCCACTGCTGCCTCCCGTAGGAGTCTGGACCGTATCTCAGTTCCAATGTGGCCGTTCAACCTCTCAGTCCGGCTACCGATCGTCGACTTGGTGGGCCTTTACCCCGCCAACTATCTAATCGGACGCAAGCTCATCTCTTGGCGATTTCTCTTTGATAGTTGTATCATGCGATTCTGCTATTTCATACGGTATTAGCAACTGTTTCCGGTTGTTATTCCGTACCAAAAGGTAGATTGCTCACGCGTTACTCACCCGTCGCCACTAAGCAAAGTACCGTAGCACCTTGCTCCGTCGACTTGAATGTGTTATGCACGCCGCCAGCGTTAATCCTGAGCCATGATCAAAACTCTTGTAGTACGTCG
>FQH3XDB01B6F3M|123|3
CACGTAGTTAGCCGTGGCTTTCTCTGCAGGTACCGTCACTTTCTTCTTCCCTGCTAACTAAGGTTTACAATCCGAAGACCTTCTTCCCTCACGCGGCGTCGCTGGGTCAGGCTTTCGCCCATTGCCCAATATTCCCCACTGCTGCCTCCCGTAGGAGTCTGGACCGTTTCTCAGTTCCAATGTGGCCGTTCAACCTCTCAGTCCGGCTACCGATCGTCGACTTGGTGGGCCGTTACCTCACCAACTATCTAATTGGACGCGAGCTCATCTTTGTGCGATTTCTCTTTGGTATCATTGTCATGCGGCATCGATACATTATGCGGTATTAGCACCTGTTTCCGGGTGTTATTCCACTCACAAAGGCAAATTGCTCACGCGTTACTCACCCGTCCGCCACTAAACTCATCCAACGCTTCCCGAAGGATTAATTGAATTGAGTCCCGTTCGACTTGAATGTGTTAAGCACGCCGCCAGCGTTCATCCTGAGCCATGATCAAACTTC
>FQH3XDB01DI9P1|124|18
CACGTAGTTAGCCGTGGCTTCCTCGTAAGGTACCGTCACTTTCTTCTTCCCTTACAGCAGAGGTTTACAATCCGAAGACCTTCTTCCCTCACGCGGCGTCGCTGGGTCAGGCTTTCGCCCATTGCCCAATATTCCCCACTGCTGCCTCCCGTAGGAGTCTGGACCGTTTCTCAGTTCCAATGTGGCCGTTCAACCTCTCAGTTCGGCTACTGATCGTTGACTTGGTGAGCCGTTACCTCACCAACTATCTAATCAGACGCGAGTCCATCTACGTGCGATTCCTCTTTTGATATACCTGTCATGCGACAGATATATGTTATGCGGTATTAGCACAAGTTTCCCTGTGTTATTCCACTCACGTAGGCAGGTTACTCACGCGTTACTCA
>FQH3XDB01A7MAW|125|8
CACGTAGTTAGCCGTGGCTTCCTCGTAAGGTACCGTCACTTTCTTCTTCCCTTACAACAGAGGTTTACAATCCGAAGACCTTCTTCCCTCACGCGGCGTCGCTGGGTCAGGCTTTCGCCCATTGCCCAATATTCCCCACTGCTGCCTCCCGTAGGAGTCTGGACCGTTTCTCAGTTCCAATGTGGCCGTTCAACCTCTCAGTTCGGCTACTGATCGTCGACTTGGTGAGCCTTTACCTCACCAACTATCTAATCAGACGCGAGCCCATCTATATGCGATCTCTCTTTTGATATACTCTATCATGCGATAAGTATATTTTATGCGGTATTAGCACAAGTTTCCCTGTGTTATTCCACTCATATAGGCAGGTTGCTTCACGCGTTACTCACCCGTCCGCCACTAC
>FQH3XDB01DZKYF|126|33
CACGTAGTTAGCCGGAGCTTATTCATCAGATACCGTCACTTCTTCGTCTCTGATAAAAGATTTTTACAATCCGAAGACCTTCTTCAATCACGCGGCGTTGCTGCGTCAGGGTTTCCCCCATTGCGCAATATTCCCCACTGCTGCCTCCCGTAGGAGTCTGGGCCGTGTCTCAGTCCCAATGTGGCCGTTCAACCTCTCAGTCCGGCTACTGATCGTCGACTTGGTGGGCCCGTTACCCCGCCAACTATCTAATCAGACGCGAGCTCATCTTTCAGCGGATTGCTCCTTTGGTATTCTCAAGATGCCATGAAAATCGTTATGCGGTATTAGCGTACCGTTTCCAGTCGTTACTCCCCCTCTGAAAGGCAGATTGCTCACGCGTTACTCACCCG
>FQH3XDB01EYE6J|127|81
CACGTAGTTAGCCGTGGCTTCCTCCTTGGGTACCGTCATTATCTTCCCCAAAGACAGAGCTTTACGATCCGAAAACCTTCATCACTCACGCGGCGTTGCTGCATCAGGGTTTCCCCCATTGTGCAATATTCCCCACTGCTGCCTCCCGTAGGAGTCTGGGCCGTGTCTCAGTCCCAATGTGGCCGATCACCCTCTCAGGTCGGCTACGCATCGTCGCCTTGGTACGGCCGTTACCCCACCAACTAGCTAATGCGCCGCGGGTCCATCTCATAGCGGATTGCTCCTTTGATTGAATGATGATGCCATCTTTCAACATTATGCGGTATTAATCTTCTTCGGAAGCTATTCCACTCTATGAGGCAGGTTACCCA
>FQH3XDB01DQRDH|128|2
CACGTAGTTAGCCGTGGCTTCCTCGATAGGTACCGTCACTTTCTTCTTCCCTATCAACAGAGGTTTACAATCCGAAGACCTTCTTCCCTCACGCGGCGTCGCTGGGTCAGACTTTCGTCCATTGCCCAATATTCCCCACTGCTGCCTCCCGTAGGAGTCTGGACCGTTTCTCAGTTCCAATGTGGCCGTTCAACCTCTCAGTTCGGCTACTGATCGTCGACTTGGTAAGCCCGTTACCTTACCAACTATCTAATCAGACGCGAGCCCATCTATACGCGATTCCTCTTTGATGTATTTTACATGCGTCCCTTACATTTTTATGCGGTATTA
>FQH3XDB01A7MP9|129|1
CACGTAGTTAGCCGTGACTTCTTCTGCAGGTACCGTCACTTTCTTCTTCCCTGCTGAAAGAGGTTTACAATCCGAAGACCGTCTTCCCTCACGCGGCGTCGCTGGGTCAGGCTTTCGCCCATTGCCCAATATTCCCCACTGCTGCCTCCCGTAGGAGTCTGGACCGTTTCTCAGTTCCAATGTGGCCGTTCAACCTCTCAGTTCGGCTATGGATCGCAGACTTGGTAAGCCGTTACCTCACCAACTATCTAAATCCAACGCGAGCCCATCTACGATCGACTATCTTTGACACCAAAACCC
>FQH3XDB01D1WM4|130|45
CACGGAGTTAGCCGATGCTTTTTCTTCGGGTACTCTCACAACACCACACGTGGTGTCTTTTGCTCCCCGACAAAAGAGGTTTACAATCCATAGGACCGTCTTCCCTCACGCGACTTGGCTGGTTCAGCCTCTCGGCCATTGACCAATATTCCTCACTGCTGCCTCCCGTAGGAGTCTGGTCCGTGTCTCAGTACCAGTGTGGGGGACCTTCCTCTCAGACCCCTACGCATCGTCGCCTTGGTGAGCCGTTACCTCACCAACAAGCTAATGCGCCGCATGCCCATCCTTGTCCGAAATTGATCTTTGGTCACGAGGG
>FQH3XDB01D3T0A|131|10
CACGGAGTTAGCCGATGCTTTTTCTTCGGGTACTCTCACAACACCACACGTGGTGTCTTTTGCTCCCCGACAAAAGAGGTTTACAATCCATAGGACCGTCTTCCCTCACGCGACTTGGCTGGTTCAGCCTCTCGGCCATTGACCAATATTCCTCACTGCTGCCTCCCGTAGGAGTCTGGTCCGTGTCTCAGTACCAGTGTGGGGGACCTTCCTCTCAGAACCCCTACGCATCGTCGCCTTGGTGAGCCGTTACCTCACCAACAAGCTAATGCGCCGCATGCCCCATCCCTTGTCCGAAATTGATCTTTGGTCACAGGGAGATGTCTCCCCGTAACTTTATGCGGTATTAGACGGAATTTCTTCCGATTATCCCACTGACAAGGGCAGGTTGCATACGTGTTACTCACCCGTGCGCCGGTCGCCGGCAGAGTATTGCTCTCCCCGCTGCCCCTCGACCTTGCATGTGTTAAGCCTGTCGCTAGCTT
>FQH3XDB01EWEDD|132|1
CACGGAGTTAGCCGATGCTTTTTCTTCGGGTACTCTCACAACACCACACGTGGTGTCTTTTGCTCCCCGACAAAAGAGGTTTACAATCCATAGGACCGTCTTCCCTCACGCGACTTGGCTGGTTCAGCCTCTCGGCCATTGACCAATATTCCTCACTGCTGCCTCCCGTAGGAGTCTGGTCCGTGTCTCAGTACCAGTGTGGGGGGCCTTCCTCTCAGAACCCCTACGCATCGTCGCCTTGGTGAGCCGTTACCTCACCAACCAGCTAATGCGCCGCATGCCCCATCCCTTGTCCCGAAAATTGATCTTTGGTCACAGGGAGATGTCTCCCCCGTAAACATCATGCGGTATTAGACGGAATTTCTTCCGATTATCCCACTGACAAGGGCAGGTTGCATACGTGTTACTCACCCGTGCGCCGGTCGCCGGACAG
>FQH3XDB01DLS82|133|8
CACGTAGTTAGCCGTGACTTCCTCGATAGGTACCGTCACTTTCTTCTTCCCTATCAACAGAGGTTTACAATCCGAAGACCTTCTTCCCTCACGCGGCGTCGCTGGGTCAGGCTTTCGCCCATTGCCCAATATTCCCCACTGCTGCCTCCCGTAGGAGTCTGGACCGTATCTCAGTTCCAATGTGGCCGTTCAACCTCTCAGTCCGGCTACTGATCGTCGACTTGGTGAGCCGTTACCTCACCAACTATCTAATCAGACGCGAGCCCATCTTTGCACAACGGATCTTTGACACATCGGACATGCGACCAATGTGTGTCATCCGGTATTAGCAGTTCGTTCCAACTGTTATCCCGGTTGCAAAGGCAGGTTGCT
>FQH3XDB01BGN35|134|2
CACGGAGTTAGCCGATGCTTATTCATAAGGTACATGCAGAAACCCACACGTGGGCTCGGTTATTCCCTTATAAAAGAAGTTTACAATCCATAGAACCTTCATCCTTCACGCTACTTGGCTGGTTCAGTCTTCCGACCATTGACCAATATTCCTCACTGCTGCCTCCCGTAGGAGTCTGGACCGTGTCTCAGTTCCAGTGTGGGGGACCTTCCTCTCAGAACCCCTATCCATCGTAGACTAGGTGGGCCGTTACCCCGGCCTACTATCTAATGGAACGCATCCCTATCCTATGCCGATAAACTCTTTTAGTCCGATCTACATGCGAATTTT
>FQH3XDB01D7N60|135|42
CACGGAGTTAGCCGATGCTTATTCATAAGGTACATGCAGAAACCCACACGTGGGCTCGATTATTCCCTTATAAAAGAAGTTTACAATCCATAGAACCTTCATCCTTCACGCTACTTGGCTGGTTCAGTCTTCCGACCATTGACCAATATTCCTCACTGCTGCCTCCCGTAGGAGTCTGGACCGTGTCTCAGTTCCAGTGTGGGGGACCTTCCTCTCAGAACCCCTATCCATCGCAGACTTGGTGGGCCGTTACCCGCCAACTATCTAATGGAACGCATCCCTATCCTATGCCGATAAATCTTTAGTCCGATCTACATGCGAATTTTCAGACACCATCATGTATTAATCTCCCTTTTCGGAAGGCTATCCATGAGCATAGGGAAAAGTTGGATACGCGTTACGGCACCCGTGCG
>FQH3XDB01B117V|136|15
CACGGAGTTAGCCGATGCTTATTCATAAGGTACATGCAGAAACCCACACGTGAGCTTTGTTATTCCCTTATAAAAGAAGTTTACAATCCATAGAACCTTCATCCTTCACGCTACTTGGCTGGTTCAGTCTTCCGACCATTGACCAATATTCCTCACTGCTGCCTCCCGTAGGAGTCTGGACCGTGTCTCAGTTCCAGTGTGGGGGACCTTCCTCTCAGAACCCCTATCCATCGAAGACTTGGTGGGCCGTTACCCCGCCAACTATCTAATGGAACGCATCCCCTATCCGTTACCGATAAATCTTTAGTCCGATTTTACATGCAAACTCAGACACTATCCTGTATTAACTCTCCCTTTCGGAAGCTATCCAAGAGTAAC
>FQH3XDB01ECZXS|137|1
CACGTAGTTAGCCGTGGCTTCCTCGACAGGTACCGTCATCTCTTCGTCCCTGTCAACAGAGGTTTACAATCCGAAGACCGTCTTCCCTCACGCGGCGTCGCTGGGTCAGGCTTTCGCCCATTGCCCAATATTCCCCACTGCTGCCTCCCGTAGGAGTCTGGACCGTTTCTCAGTTCCAATGTGGCCGTTCAACCTCTCAGTCCGGCTACTGATCGTAGGCTTGGTGGCCGTTCCCCGCAACTACCTAATCAGACGCGAGCCCATCTTACAGCAATTAATCTTTGGCATTCAAAACATGCGTCTCAAATGCATCATACGGTATTAGCGTCTGTTTCCCGACGTTATCCCGTACTGTAAGGCAGGTTGCTCACGCGTTACTCACCCGTCCGCCACTAACTCACGCCCCGAAGA
>FQH3XDB01ECZST|138|5
CACGTAGTTAGCCGGAGCTTCCTCCTCAGGTACCGTCATTATCGTCCCTGAAGACAGAGGTTTACAATCCGAAAACCTTCTTCCCTCACGCGGCATCGCTGCATCAGAGTTCCCTCCATTGTGCAATATTCCCCACTGCTGCCTCCCGTAGGAGTCTGGGCCGTGTCTCAGTCCCAATGTGGCCGTTCTACCTCTCAGTACGGCTACTGATCGTCGCCTTGGTGAGCCGTTACCTCACCAACCAGCTAATCAGACGCGAGCCCATCTTTAAGCGATAAAATCTTTGATAACAAAGTCATGCGGCTTCGTTATATTATGAGGTATTAGCGTTCCTTTCGGAAACCGTTTATTCCCTCTCTTAAAAGGCAGGTTGCTCACGTGTTACTCACCCGTCCGCCACTAAGTTAATCAGAGCAAGCTCCGATTAACTCCGTTCGACTTGCATGTGTTAAGCGT
>FQH3XDB01EM92O|139|1
CACGTAGTTAGCCGGAGCTTCCTCCTCAGGTACCGTCATTATCGTCCCTGAAGACAGAGGTTTACAATCCGAAGAACCTTCTTCCCTCACGCGGCATCGCTGCATCAGGCTTGCGCCCATTGTGCAATATTCCCCATGCTGCCTCCCGTAGGAGTCTGGGCCGTGTCTCAGTCCCAATGTGGCCGTTCAACCTCTCAGTCCGGCTACTGATCGTCGCCTTGGTGGGCCGTTACCTCACCAACTAGCTAATCAGACGCGAGCCCCATCTTTAAGCGATAATCTTTGATATTAAAGTCATGCGGCTTCAATATGTTATGCGGTATTAGCTAGGTTCTTTTCAG
>FQH3XDB01DFAC4|140|2
CACGGAATTAGCCGGTCCTTATTCGTAGGGTACATGCAAAACCTCACACGTGAGGCACTTTATTCCCCTACAAAAGCAGTTTACAACCCATAGGGCCGTCGTCCTGCACGCTACTTGGCTGGTTCAGGCTCTCGCCCATTGACCAATATTCCTCACTGCTGCCTCCCGTAGGAGTTTGGACCGTGTCTCAGTTCCAATGTGGGGGACCTTCCTCTCAGAACCCCTACCGATCGTAGCCTTGGTGGGCCGTTACCCCACCAACGAGCTAATCGGACGCATCCCCATCCATCACCGATGAATCTTTAATAATATTACCATGCGACAACATTATAACATAGAGCATTAATTCTCCTTTCGGAGGCTATTCTCTTGTAACGGGAAGTTGGATACGTGTTACTCACCCATTCGCCGGTCGCCATCAAGAAAACCGAATTCTCTCATGCTGCCCCTGACTTGCATGTGTTAAGCCTGTAGCTAGCGTCCATCCTGA
>FQH3XDB01CAMQR|141|5
CACGTAGTTAGCCGGAGCTTCCTCCTTGGGTACCGTCATTATCGTCCCCAAAGCCAGTGGTTTACAATCCGAAGACCGTCTTCCCCACACGCGGCGTCGCTGCATCAGGCTTGCGCCCATTGTGCAATATCCCCCACTGCTGCCTCCCGTAGGAGTCTGGGCCGTGTCTCAGTCCCAATGTGGCCGATCAACCTCTCAGTCCGGCTACTGATCGTCGACTTGGTGGGCCCGTTACCTCACCAACTATCTAATCAGACGCGAGGCCATCTTACAGCGATAAATCTTTGGTATCATGACCATGCGGTCTCGATACGTTATGCGGTATTAGCAGTCCTTTGGACTGTTATTCCCCATGCAAGGCAGGTTCC
>FQH3XDB01CKU27|142|3
CACGTAGTTAGCCGGAGCTTTCTCTTCAGGTACCGTCAAAATTCGTCCCTGACAACTTAGGTTTACAATCCGAAGACCGTCTTCCCTCACGCGGCATTGCTGCATCAGGGTTTCCCCCATTGTGCAATATCCCTCACTGCTGCCTCCCGTAGGAGTCTGGGCCGTGTCTCAGTCCCAATGCGGCCGATCAACCTCTCAGTTCGGCTACCGATCGTCGACTTGGTGAGCCATTACCTCACCAACTATCTAATCGGACGCGAGCCCCATCCTTCAGCGATAAATCTTTGATCATCCTAAGATGCCTTAAGATGATGTCATGCGGTATTAGCGACCGTTTCCAGCCGTTATTCCCCACTGAAGGGCAGGTTGCTCACGCGTTACTCGCCCGTCCGCCACTAAGCTAAATCGAAATCTGCCCGAAGGCTTCATTCAAAGTAGCTCCGTTCGACTTGCATGTGTTAGGCA
>FQH3XDB01D9UUZ|143|3
CACGTAGTTAGCCGGAGCTTTCTCTTCAGGTACCGTCATTCTTCGTCCCTGATAACTTAGGTTTACAATCCGAAGACCTTCTTCCCTCACGCGGCGTTGCTGCATCAGAGTTCCCTCCATTGTGCAATATCCCCCACTGCTGCCTCCCGTAGGAGTCTGGGCCGTGTCTCAGTCCCAATGCGGCCGATCAACCTCTCAGTTCGGCTACCGATCGTCGACTTGGTAGGCCGTTACCCCACCAACTATCTAATCGGACGCGAGCCCATCCTTCAGCGATAAATCTTTGGTCACTAGGCCATGCGACCCCGTGACATTATGCGGTATTAGCAGTCGTTTCCAACTGTTGTTCCCCCTCTGAAGGGGCCAGGTTTGCTCACGCGTTACTCGCCCGTCCGCCACTAACAGAAAAGCTAGCAAGCTATCCTTCCTGTCCGTTCGACTTGCATGTGTTAGGCACGCCGCCAGCGTTCGTCCTGAAGCCAGGATCAAACTCTGACGTAT
>FQH3XDB01B0EDM|144|3
CACGTAGTTAGCCGGAGCTTTCTCTTCAGGTGCCGTCATAATCGTCCCTGATAACTTAGGTTTACAATCCGAAGACCGTCTTCCCTCACGCGGCGTTGCTGCATCAGAGTTTCCTCCATTGTGCAATATCCCCCACTGCTGCCTCCCGTAGGAGTCTGGGCCGTGTCTCAGTCCCAATGCGGCCGATCAACCTCTCAGTTCGGCTACCGATCGTCGACTTGGTAGGCCCGTTACCCCACCAACTATCTAATCGGACGCGAGCCCATCCTTCAGCGAATTAATCCTTTGGTACGTCCGGGATCGCCCCGGTCGCACGTTATGCGGTATTAGCAGCTGTTTCCGGCTTGTTCGTTCCCCATGAAGGGCAGGTTGCTCACGCGTTACTCGCCCGTCCGCCACTAAGATAAGCAAGAAATCCAAAAGCAAGCTTCCATCAAATCAGCGCTTATCTCCGTTCGACTTG
>FQH3XDB01EDT1M|145|10
CACGTAGTTAGCCGGAGCTTTCTCTTCAGGTACCGTCATAATCGTCCCTGATAACTTAGGTTTACAATCCGAAGACCGTCTTCCCTCACGCGGCGTTGCTGCATCAGAGTTTCCTCCATTGTGCAATATCCCCCACTGCTGCCTCCCGTAGGAGTCTGGGCCGTGTCTCAGTCCCAATGCGGCCGATCAACCTCTCAGTTCGGCTACCGATCGTCGACTTGGTAGGCCGTTACCCCACCAACTATCTAATCGGACGCGAGCCCATCCTTCAGCGAATTAATCCTTTGGTACGTCCGGGATGCCCCGGTCGCACGTTATGCGGTATTAGCAGCTGTTTCCGGCTGTTGTTCCCCATGAAGGGCAGGTTGCTCACGCGTTACTCGCCCGTCCGCCACTAAGATAAGCAAAGAAAATCCAAAAGCAAGCTTCCATCAAATCAGCGCTTATCTCCGTTCGACTTGCATGTGTTAGGCCACGCCGCC
>FQH3XDB01BNBA3|146|1
CACGTAGTTAGCCGGAGCTTTCTCTTCAGGTACCGTCATAATCGTCCCTGATAACTTAGGTTTACAATCCGAAGACCGTCTTCCCTCACGCGGCGTTGCTGCATCAGGGTTTCCCCCATTGTGCAATATCCCCCACTGCTGCCTCCCGTAGGAGTCTGGGGCCGTGTCTCAGTCCCAATGCGGCCGATCAACCTCTCAGTTCGGCTACCGATCGTCGACTTGGTAGCCGTTACCCCACAACTATCTAATCGGACGCGAGCCCCATCCTTCAGCGATAAATCTTTGGTGCCTCTGGGATGCCCCAAAAGCACGTTATGCGGTATTAGCAGTC
>FQH3XDB01DSJIP|147|1
CACGTAGTTAGCCGGAGCTTACTCTTCAGGTACCGTCATTTCTTTCGTCCCTGACTACTTAGGTTTACAATCCGAAGACCTTCTTCCCTCACGCGGCGTTGCTGCATCAGAGTTTCCTCCATTGTGCAATATCCCCCACTGCTGCCTCCCGTAGGAGTCTGGGCCGTGTCTCAGTCCCAATGCGGCCGATCAACCTCTCAGTTCGGCTACCGATCGTCGCCATGGTAGGCCGTTACCCCACCATCTAGCTAATCGGACGCGAGCCCATCTTATGCCGATAAATCTTTGGCCAAAAGTACATGTGAACCTTTGGCATTATGAGGTTTTAAT
>FQH3XDB01C4VKX|148|5
CACGTAGTTAGTCGTGACTTCCTCGACAGGTACCGTCATTATCGTCCCTGTCAACAGAGCTTTACAATCCGAAGACCTTCTTCACTCACGCGGCGTCGCTGGGTCAGGCTTGCGCCCATTGCCCAATATTCCCCACTGCTGCCTCCCGTAGGAGTCTGGACCGTATCTCAGTTCCAATGTGGCCGTTCAACCTCTCAGTCCGGCTACTGATCGTAGACTTGGTGGGCCGTTACCCCGCCAACTATCTAATCAGACGCGAGTCCATCCCCTATGCGATAAATCTTTGAAGTGTTCACCATGCGGTAATCACTTGTTATGCGGTATTAGCACAAGTTTCCCTGTGTTATTCCACTCATAGGGGCAGGTTACTCACGCGTTACTCACCCGTCCGCCACTAAGTTACTCAGCCGCTTCCCGAAGGATTAAGCCTCATAACTCCGTTCGACTTGAATGTGTTAGGCACGCCGCCAGCGTTCATCCTGAGCCATCGATCT
>FQH3XDB01C0CTS|149|1
CACGTATTTAGCCGGTGCTTCTTAGTCAGGTACCGTCATTTCTTCTTCCCTGCTGATAGAGCTTTACATACCGAAATACTTCTTCGCTCACGCGGCGTCGCTGCATTCAGGGTTTCCCCCATTGTGCAATATTCCCCATGCTGCCTCCCGTAGGAGTTTGGGCCGTGTCTCAGGTCCCAATGTGGCCGTTCAACCTCTCAGTCCGGCTACTGATCGTCGCCTTGGTGGGCCGTTACCTCACCAACTAGCTAATCAGACGCGAGGCCATCTTTCAGCGATAAATCTTTGACATAAGTGCCATGCACCCCTATGTGTTAATGCGGTATTAGCAGGTC
>FQH3XDB01CGVJL|150|5
CACGTAGTTAGCCGTGGCTTTCTCAACAGGTACCGTCATTGACTTCTTCCCTGTCGTCAGAAGTTTACAATCCGAAGACCTTCTTCCTTCACGCGGCGTCGCTGGGTCAGGCTTTCGCCCATTGCCCAATATTCCCCACTGCTGCCTCCCGTAGGAGTCTGGACCGTTTCTCAGTTCCAATGTGGCCGTTCAACCTCTCAGTCCGGCTACTGATCGTCGACTTGGTAGGCCGTTACCCCACCAACTATCTAATCAGACGCGAGCCCATCTTTCAGCGATAAATCTTTGATACTCAGGCCATGTGACCCCGAGTACGTCATGCGGTATTAGCACCGGTTTCCAATGTTATCCCCCTCTGAAAGGCAGGTTGCTCACGCGTTACTCACCCGTCCGCCACTAACAGAGGAACCGAAGCTCCTCTGTCCGTTCGACTTGAATGTG
>FQH3XDB01AJYOI|151|12
CACGTATTTAGCCGGTGCTTCTTAGTCAGGTACCGTCATTTTCTTCCCTGTTGATAGAGCTTTACATACCGAAATACTTCTTCACTCACGCGGCGTCGCTGCATCAGGGTTTCCCCCATTGTGCAATATTCCCCACTGCTGCCTCCCGTAGGAGTTTGGGCCGTGTCTCAGTCCCAATGTGGCCGGTCATCCTCTCAGATCGGCTACTGATCGTCGCCTTGGTGGGCCGTTACCCCACCAACAAGCTAATCAGACGCGGGTCCATCCTGTACCGATAAATCTTTTCGCCCTGAGCCATGCAGCTCTGTGCGCTTATGCGGTATTAGCAGCCGTTTCCAGCTGTTGTCCCCCTGTA
>FQH3XDB01B3C8H|152|2
CACGTATTTAGCCGGTGCTTCTTAGTCAGGTACCGTCATTTTCTTCCCTGTTGATAGAGCTTTACATACCGAAATACTTCTTCACTCACGCGGCGTCGCTGCATCAGGGTTTCCCCCATTGTGCAATATTCCCCACTGCTGCCTCCCGTAGGAGTTTTGGGCCGTGTCTCAGTCCCAATGTGGCCGGTCATCCTCTCAGATCGGCTACTGATCGTCGCCTTGGGTGGGGCCCGTTACCCCACCAACAAGCTAATCAGACGCGGGTCCATCCTGTACCGATAAATCTTTTCGCCCTGAGCCATGCAGCTCTGTGCGCTTATGCGGTATTAGCAGCCGTTTCCAGCTGTTCGTCCCCCTGTACCAAGGCAGGGTTACCCACGCGTTACTC
>FQH3XDB01CPW28|153|13
CACGTAGTTAGCCGTGGCTTTTCCACAGGTACCGTCACTTTCTTCTTCCCTGCTATTAAGGTTTACAATCCGAAGACCTTCTTCCCTCACGCGGCGTCGCTGGGTCAGGCTTTCGCCCATTGCCCAATATTCCCCACTGCTGCCTCCCGTAGGAGTCTGGACCGTTTCTCAGTTCCAATGTGGCCGTCCAACCTCTCAGTCCGGCTACTGATCGTCGACTTGGTAGGCCGTTACCCCACAACTATCTAATCAGACGCGAGCCCATCTTCCATCAATAAATCTTTAACATATCCAACATGCATCGGTTATGTCTCATGCGGTATTAGCACAAGTTTCCCTGTGTTATCCCCCAATGAAAGGTAGGTTGCTCACGCGTTACTCACCCGTCGCCACTGTTCCATGACCGAAGTCATTTCACCGTTCGACTTGAATGTGTTATGCACGCCGCCAGCGTTCATCCTGAGCCAGGATCAAA
>FQH3XDB01BT5T6|154|2
CACGTAGTTAGCCGTGGCTTATTCATTAGGTACCGTCATGCTTCGTCCCTAATAAAAGAGGTTTACAATCCGAAGACCGTCTTCCCTCACGCGGCGTCGCTGGGTCAGGCTTTCGCCCATTGCCCAATATTCCCCACTGCTGCCTCCCGTAGGAGTCTGGACCGTTTCTCAGTTCCAATGTGGCCGTTCAACCTCTCAGTCCGGCTACTGATCGTCGACTTGGTAGGCCGTTACCCACCAACTATCTAATCAGACGCGAGCCCATCTCTGTGCAATAAATCTTTGGCACAATCACCATGCGATGTCTGTGCTTCATGCGGTATTAGCGTTTCGTTTCCAAACGTTATCCCGCACACAAAGGCAGGTTGCTCACGCGTTACT
>FQH3XDB01DC35H|155|4
CACGTAGTTAGCCGTGGCTTCCTCGACAGGTACCGTCACTTTCTTCTTCCCTGTCAACAAAGGTTTACAATCCGAAGACCTTCTTCCCTCACGCGGCGTCGCTGGGTCAGGCTTTCGCCCATTGCCCAATATTCCCCACTGCTGCCTCCCGTAGGAGTCTGGACCGTATCTCAGTTCCAATGTGGCCGTTCAACCTCTCAGTCCGGCTACTGATCGTCGGCTTGGTGGGCCTTAACCTCACCAAACTACCTAATCAGACGCGAGCCCATCTCTGTACAATAAATCTTTGACAACCAAAACATGCGTCCCAATTGTTTCATGCGGTATTAGCGTCCGTTTCAAACGTTATCCCCCATACAGAGGCAGTTGCTCACGCGTTACTCA
>FQH3XDB01EF72G|156|5
CACGTAGTTAGCCGTGGCTTATTCATAAGGTACCGTCATACTTCGTCCCTTATAAAAGAGGTTTACAATCCGAAGACCGTCTTCCCTCACGCGGCGTCGCTGGGTCAGGCTTTCGCCCATTGCCCAATATTCCCCACTGCTGCCTCCCGTAGGAGTCTGGACCGTTTCTCAGTTCCAATGTGGCCGTTCAACCTCTCAGTCCGGCTACTGATCGTAGACTTGGTAGGCCGTTACCCTGCCAACTATCTAATCAGACGCGAGCCCCATCCTTCGGCAATAAATCTTTGGCATGGTCATCATGCGATATCCATGCGTTATGCGGTATTAGCGTTCGTTTCCAAACGTTATCCCACACCGAAGGGCAGGTTGCTCACGCGTTACTCCACCCGTCCGCCACTAAGTTAGCAA
>FQH3XDB01EH1WW|157|12
CACGTAGTTAGCCGTGGCTTATTCTTAAGGTACCGTCATTTGTTTCGGTCCCTTATAAAAGCGGTTTACAATCCGAAGACCTTCTTCCCGCACGCGGCGTCGCTGGGTCAGGCTTTCGCCCATTGCCCAATATTCCCCACTGCTGCCTCCCGTAGGAGTCTGGACCGTTTCTCAGTTCCAATGTGGCCGTTCAACCTCTCAGTCCGGCTACTGATCGTTGACTTGGTGAGCCGTTACCTCACCAACTATCTAATCAGACGCGAGCCCATCCTTACGCAATAAATCTTTGATTGCCTTACCATGCAGTATGGCAATGTTATGCGGTATTAACGTTCGTTTCCAAACGGTATCCCCCAGTAAGGGCAGGTTGCTCACGCGTTACTCACCCGTCCGCCACTGATCAAGAACCCGAGGTTCTATCTCCGTTCGACTTGAATGTGTTATGCACGCCGCCAG
>FQH3XDB01DPN8I|158|10
CACGTAGTTAGCCGTGGCTTATTCATTAGGTACCGTCATTCTTCTTCCCTAATAAAGCGGTTTACAATCCGAAGACCTTCTTCCCGCACGCGGCGTCGCTGGGTCAGGCTTTCGCCCATTGCCCAATATTCCCCACTGCTGCCTCCCGTAGGAGTCTGGACCGTTTCTCAGTTCCAATGTGGCCGTTCAACCTCTCAGTCCGGCTATGGATCGTCGACTTGGTAGGCCGTTACCCCACCAACTATCTAATCCAACGCGAGCCCATCCTTGCACAATAAATCTTTGGTTACAGGAACATGCGATCCCGTAACATTATGCGGTATTAGCAGTCGTTTCCAACTGTTGTCCCCCACACAAGGGCAGGTTGCTCACGCGTTACTCACCCGTCCGCCACTAAGTATCCCCGAAGGAATACTCCGTTCGACTTGAATGTGTTATGCACGCCGCCAGCGTTCATCCTGAGCCATGATCAAAACTCTTGTAGTACGTCG
>FQH3XDB01ASTJR|159|4
CACGTAGTTAGCCGTGGCTTCCTCCACAGGTACCGTCACTTTCTTCTTCCCTGTTGACTAAGGTTTACAATCCGAAGACCTTCTTCCCTCACGCGGCGTCGCTGGGTCAGGCTTTCGCCCATTGCCCAATATTCCCCACTGCTGCCTCCCGTAGGAGTCTGGACCGTATCTCAGTTCCAATGTGGCCGTTCAACCTCTCAGTCCGGCTACTGATCGTCGACTTGGTGAGCCGTTACCTCACCAACTATCTAATCAGACGCGAGCCCATCTGTGCGCAATAAATCTTTGGCAACAAAGTCATGCGGCTT
>FQH3XDB01EAV63|160|1
CACGTAGTTAGCCGTGGCTTATTCATATGGTACCGTCATGTGTTCGTCCCATATAAAAGAAGTTTACAATCCGAAGACCGTCTTCCTTCACGCGGCGTCGCTGGGTCAGGCTTTCGCCCATTGCCCAATATTCCCCACTGCTGCCTCCCGTAGGAGTCTGGACCGTTCTCAGTTCCAATGTGGCCGTTCAACCTCTCAGTCCGGCTACCGATCGTCGACTTGGTGGGCCGTTACCTCACCAACTATCTAATCAGACGCGAGCCCCTCTCTGCGCAATAAATCTTTGGCATACCAATCATGCGGTCAATATGCGTTATGCGGTATTAGCGTCCGTTTCCAGACGTTATCCCACACACAGAGGCAGGTTGCTCACGCGTTACTCACCCGTCCGCCACTAACTCAAAGGACCCGAAGTCCTCTCGTCCGTTCGACTTGAATGTGTTATGCACGCCGCC
>FQH3XDB01DO9VO|161|2
CACGTAGTTAGCCGTGACTTCCTCGACAGGTACCGTCATTATTCTTCCCTGTCAACAGCGGTTTACAATCCGAAGACCGTCTTCCCGCACGCGGCGTCGCTGGGTCAGGCTTTCGCCCATTGCCCAATATTCCCCACTGCTGCCTCCCGTAGGAGTCTGGGCCGTTTCTCAGTTCCAATGTGGCCGTTCAACCTCTCAGTCCGGCTACTGATCGTTGACTTGGTAGGCCGTTACCCCACCAACTATCTAATCAGACGCGAGCCCATCTCTGCGCAATAAATCTTTGGTAGCAGGTCCATGCGGACTCGCTACATTATGCGGTATTAGCGACCGTTTTCCAGTCGTTATCCCCCACGCAGAGGCAGGTTGCTCACGCGTTACTCA
>FQH3XDB01CBML7|162|1
CACGTAGTTAGCCGTGGCTTATTCATAAGGTACCGTCATTTTTTCGTCTCTTATAAAAGCGGTTTACAATCCGAAGACCTTCTTCCCGCACGCGGCGTCGCCGGGTCAGGCTTTCGCCCATTGCCCAATATTCCCCACTGCTGCCTCCCGTAGGAGTCTGGACCGTTTCTCAGTTCCAATGTGGCCGTTCAACCTCTCAGTCCGGCTACTGATCGTGGACTTGGTGAGCCCGTTACCTCACCAACTATCTAATCAGACGCGAGCCCGTCCTTACGCAATAAATCTTTGATACGGAAAAGATGCCTTCTCCGTATGTTATGCGGTATTAACGTTCGTTTCCAAACGGTATCCCCCAGCAAGGGCAGGTTGCTCACGCGTTACTCACCCGTCCGCCACTGTTCAGAGACCGAAGTCTCGTCACCGTTCGACTTGAATGTGTTATGCACGCCGCCACGCGTTCATCCTGAGCCAGAATC
>FQH3XDB01EE5CL|163|1
AGAGTTTGATCATGCTCAGGATGAACGCTGGCGGCGTGCATAACACATTCAAGTCGAACGGAGATAGAGCCTTCGGGTTCTTGATCAGTGGCGGACGGGTGAGTAACGCGTGAGCAACCTGCCCTTACGTGGGGGATACCGTTTGGAAACGAACGTTAATACCGCATAACATTGCCATACTGCATGGTAAGGCAATCAAAGATTTATTGCGTAAGGATGGGCTCGCGTCTGATTAGATAGTTGGTGAGGTAACGGCTCACCAAGTCAACGATCAGTAGCCGGACTGAGAGGTTGAACGGCCACATTGGAACTGAGAAACGGTCCAGACTCCTACGGGAGGCAGCAGTGGGGAATATTGGGCAATGGGCGAAAGCCTGACCCAGCGACGCCGCGTGCGGGAAGAAGGTCTTCGGATTGTAAACCGCTTTTATAAGGGACGAACAATGACGGTACCTTAAGATAAGCCACGGCTAACTACGTG
>FQH3XDB01CUT9S|164|1
CACGTAGTTAGCCGGAGCTTATTCATCAGGTACCGTCACTTTCTTCTTCCCTGATAAAAGAACTTTACATACCGAAATACTTCTTCCTTCACGCGGCGTCGCTGGGTCAGGCTTTCGCCCATTGCCCAATATTCCCCACTGCTGCCTCCCGTAGGAGTCTGGACCGTTTCTCAGTTCCAATGTGGCCGTTCAACCTCTCAGTCCGGCTATGGATCGCAGACTTGGTGAGCCCGTTACCTCACCAACTATCTAATCCAACGCGAGCCCATCTTTCAACAATAAATCTTTGGCAGAAAGAGGATGCCCTCTCTCTGCATTATGCCGGTATTTAGCGCCCGTTTCCGGACGTTATCCCCCATTGAAAGGCAGATTACTCACGCGTTACTCA
>FQH3XDB01C54NS|165|2
CACGTAGTTAGCCGGGGCTTCCTCCACAGGTACTGTCATTTTCTTCCCTGTCGACAAAAGTTTACAATCCGAAGACCTTCTTCCTTTACGCGGCGTCGCTGCATCAGGGTTTCCCCATTGTGCAATATTCCCGACTGCTGCCTCCCGTAGGAGTCTGGGCCGTGTCTCAGTCCCAATGTGGCCGATCAACCTCTCAGTTCGGCTACTGATCGTTGCCTTGGTAGGCCGTTACCCCACCAACTAGCTAATCAGCCGCGAGCCCATCTTCAAGCGATAAATCTTTGGCCCCTGTACCATGCGGTACTGTGGTCTTATGCGGTATTAGCAGAAATTTCTCTCTGTTGTCCCCCTCTTGAAGGCAGGTTGCTCACGTGTTACTCACCCGTCCGCCACTATTCAACAACGGCGCTTCGAAATCTGATAATTCTTCATTCTCTGCAATGCTGTTGAATCGTTCGACTTGCATGTCTTAAGCGCGCGCCAGC
>FQH3XDB01CLZHP|166|1
CACGTAGTTAGCCGGGGCTTCTTAGTCAGGTACCGTCACTATCTTCCCTGCTGATAGAAGTTTACATACCGAGATACTTCTTCCTTCACGCGGCGTCGCTGCATCACGGGTTTCCCCCATTGTGCGAATATTCCCCACTGCTGCCTCCCGTAGGAGTCTGGGCCGTATCTCAGTCCCAATGTGGCCGTTCAACCTCTCAGTCCGGCTACTGATCGCAGTCTTGGTGAGCCGTTACCTCACCAACTAACTAATCAGACGCGAGCCCATCTTTCAGCGATAAATCTTTAATATCAAAACCATGCGATCTCGATATGTCATGCGGTATTAGCAGTCGTTTCCAACTGTTCGTCCCCCTCTGAAAGGCAGGTTGCTCACGCATTACCTCACCCGTCCGCCACTAAGTCAAAGTCAAAATCAGACGAATCCTCATTCGACAGT
>FQH3XDB01AIBL6|167|2
CACGTATTTAGCCGGTGCCTCTTAGTCAGGTACCGTCATTTTCTTCCCTGCTGATAGAGCTTTACATACCGAAATACTTCTTCGCTCACGCGGCGTCGCTGCATCAGGCTTTCGCCCATTGTGCAATATTCCCCACTGCTGCCTCCCGTAGGAGTCTGGGCCGTATCTCAGTCCCAATGTGGCCGTTCAACCTCTCAGTCCGGCTACTGATCGCAGCCTTGGTGAGCCGTTACCTCACCAACTAGCTAATCAGATGTGAGCCCATCCTTCAGCGATAAATCTTTGGTCATTCAGGGATGCCCCCAAATGACGTCATGCGGTATTAGCAGTCGTTTCCAACTGTTCGTCCCCTCTGAAGGGCAGGTTGCTCACACATTACTCACCCGTCCGCCACT
>FQH3XDB01EWWQO|168|1
CACGTAGTTAGCCGGAGCTTCCTCCTCAGGTACCGTCATTATCGTCCCTGAAGACAGAGGTTTACAATCCGAAAACCTTCTTCCCTCACGCGGCATCGCTGCATCAGAGTTTCCTCCATTGTGCAATATTCCCCACTGCTGCCTCCCGTAGGAGTCTGGACCGTATCTCAGTTCCAATGTGGCCGTTCAACCTCTCAGTCCGGCTACCGATCGCAGACTTGGTGGGCCGTTGCCCCGCCAACTATCTAATCGGACGCGAGGCCATCCCTTTGCGATAAATCTTTGACATGGTCTTCATGCGAAAACCATGTGTCATGAGGTATTAGCGACTGTTTCCGGTCGTTATCCCCTCTCAAAAGGGGCAGGTTCCTCACGCGTTACTCACCCGTCCGCCACTAACTTTCATCAGTATTGCTACCGAATCAGTCC
>FQH3XDB01BXLFV|169|2
CACGTAGTTAGCCGTGGCTTCCTCCTATGGTACCGTCACTTTCTTCTTCCCATAAGACAAAAGTTTACAATCCGAAGACCTTCTTCCTTCACGCGGCGTTGCTGCATCAGGGTTTCCCCATTGTGCAATATCCCCCACTGCTGCCTCCCGTAGGAGTCTGGGCCGTGTCTCAGTCCCAATGTGGCCGATCAACCTCTCAGTTCGGCTACTGATCGTCGACTTGGTGAGCCGTTACCTCACCAACTATCTAATCAGACGCGAGTCCATCTTATGGCGATAAATCTTTTGATATATATACCATGCGGTATATATATGTTATGCGGTATTAGCAGTCATTTCTAACTGTTGTCCCCCTCATAAGGCAGGTTACTCACGCGTTACTCACCC
>FQH3XDB01CQZYZ|170|1
CACGTAGTTAGCCGGAGCTTCCTTCTCGGGTACCGTCATTATCGCCCCGATGACAGAGGTTTACAATCCGAAAACCTTCTTCCCTCACGCGGCATCGCTGCATCAGAGTTTCCTCCATTGTGCAATATTCCCCACTGCTGCCTCCCGTAGGAGTCTGGGCCGTGTCTCAGTCCCAATGTGGCCGTTCAACCTCTCAGTCCGGCTACTGATCGTCGACTTGGTGAGCCGTTACCTCACCAACTATCTAATCAGACGCGAGCCCATCTTTCGGCGATAAATCTTTGGCAGCAAAAGCATGCGGATTCGCTACGTTATAAGGTATTAACGTTCGTTTCCAAACGGTATCCCTTTCCGAAAGGCAGGTTGCTCACGTGTTACTCACCCGTCCGCCACTAAGTTAATGAAAAATCCACCGAAGGTCTCATTCGCATTAGCTTCGTTCGACTTGCATGTGTTAGGCG
>FQH3XDB01CBLL2|171|16
CACGTAGTTAGCCGTGGCTTTCTAGACAGGTACCGTCATTATCGTCCCTGTCCACAGAGGTTTACAATCCGAAAACCTTCTTCCCTCACGCGGCATCGCTGGATCAGGGTTGCCCCCATTGTCCAATATCCCCCACTGCTGCCTCCCGTAGGAGTCTGGGCCGTGTCTCAGTCCCAATGTGGCCGTTCAACCTCTCAGTCCGGCTACTGATCGTCGACTTGGTGAGCCCGTTACCTCACCAACTATCTAATCAGACGCGAGCCCATCTATCGGCGATAAATCTTTGG
>FQH3XDB01B4S58|172|1
CACGTAGTTAGCCGTGGCTTCCTCCTATGGTACCGTCACTTCCTTCTTCCCATAAGACAAAAGTTTACAATCCGAAGACCTTCTTCCTTCACGCGGCGTTGCTGCGTCAGGGTTTCCCCATTGCGCAATATTCCCCACTGCTGCCTCCCGTAGGAGTCTGGGCCGTGTCTCAGTCCCAATGTGGCCGATCAACCTCTCAGTTCGGCTACTGATCGTCGACTTGGTGAGCCGTTACCTCACCAACTATCTAATCAGACGCGAGTCCATCCTTAGGCGATAAATCTTTGATATGTTAACCATGCGGTTATCATATGTTATGCGGTATTAGCAGTCGTTTCCAACTGTTGTCCCCTCCTAAGGGCAGGTTACTCACGCGTTAC
>FQH3XDB01EMZ3F|173|1
CACGTAGTTAGCCGTGGCTTCCTCCTATGGTACCGTCCTTTTTCGTCCCATAGGACAAAAGTTTACAATCCGAAGACCTTCATCCTTCACGCGGCGTTGCTGCGTCAGGGTTTCCCCCATTGCGCAATATTCCCCACTGCTGCCTCCCGTAGGAGTCTGGGCCGTGTCTCAGTCCCAATGTGGCCGATCAACCTCTCAGTTCGGCTACCGATCGTTGACTTGGTGGGCCGTTACCCCGCCAACTATCTAATCGGACGCGAGTCCATCCTTGAGCGATAAATCTTTGATACATCAGTCATGCGGCTAATGTATGTTATGCAGTATTAGCACTACC
>FQH3XDB01B8AH6|174|2
CACGCATTTAGCCGGAGCTTCTTAGTCAGGTACCGTCATTATCTTCCCTGCTGATAGAGCTTTACATACCGAAATACTTCTTCACTCACGCGGCGTTGCTGCATCAGGGTTTCCCCCATTGTGCAATATTCCCCACTGCTGCCTCCCGTAGGAGTTTGGACCGTGTCTCAGTTCCAATGTGGCCGTTCATCCTCTCAGACCCGGCTACTGATCGTCGCCTTGGTAGGCCGTTACCCTGCCAACCAGCTAATCAGACGCGAGGCCATCTTTCAGCAATAAATCTTTGGCTTTCAGGTCATGCGACCCAAAAGCGTTATGCGGTATTAGCAGTCGTTTCCAACTGTTGTCCCCCATGAAAGGCAGGTTCCTCACGCGTTAC
>FQH3XDB01A29E8|175|4
CACGTAGTTAGCCGTGGCTTATTCTGCAGGTACCGTCACTTTCTTCGTCCCTGCTAAAAGAAGTTTACAACCCGAAAGCCTTCTTCCTTCACGCGGCGTTGCTGGGTCAGGCTTGCGCCCATTGCCCAATATTCCCCACTGCTGCCTCCCGTAGGAGTCTGGGCCGTATCTCAGTCCCAATGTGGCCGTTCAACCTCTCAGTCCGGCTACTGATCGTAGTCTTGGTGAGCCCGTTACCTCACCAACTAACTAATCAGACGTGAGCCCATCTTTCAGCGATAAATCTTTGGTATAAAAGGGATGCCCCCTCTATACATTATGCGGTATTAGCAGTCGTTTCCAACTTGTTCGTCCCCCT
>FQH3XDB01CY1NP|176|1
CACGTAGTTAGCCGTGGCTTCCTCCTTGGCTACCGTCACTTTCTTCTTCACCAAAGACAGAGGTTTACAATCCGAAGACCGTCTTCCCTCACGCGGCGTTGCTGCATCAGGCTTGCGCCCATTGTGCAATATTCCCCACTGCTGCCTCCGTAGGAGTCTGGGCCGTATCTCAGTCCCAATGTGGCCGTTCAACCTCTCAGTCCGGCTACTGATCGCAGTCTTGGTGAGCCGTTACCTCACCAACTAACTAATCAGACGTGAGCCCATCTTTCAGCGATAAATCTTTGATATCAAG
>FQH3XDB01B1BTL|177|1
CACGTAGTTAGCCGTGGCTTATTCATCAAGTACCGTCATTCTTCGTCCTTGATAAAAGAAGTTTACAACCCGAAGGCCTTCTTCCTTCACGCGGCGTTGCTGGGTCAGGGTTTCCCCCATTGCCCAATATTCCCCACTGCTGCCTCCCGTAGGAGTCTGGGCCGTATCTCAGTCCCAATGTGGCCGTTCAACCTCTCAGTCCGGCTACTGATCGCAGTCTTGGTGAGCCGTTACCTCACCAACTAACTAATCAGACGTGAGCCCATCTTTCAGCGATAAATCTTTGGTATCAAAAGGATGCCCCCTCGATACATTATGCGGTATTAGCAGTCGTTTCCAACTGTTGTCCCCCTCTGAAAGGCAGGTTGCTCACGCATTA
>FQH3XDB01EEJ3N|178|1
CACGTAGTTAGCCGGGGCTTCTTAGTCAGGTACCGTCATTTTCTTCCCTGCTGATAGAAGTTTACATACCGAAATACTTCATCCTTCACGCGGCGTCGCTGCATCAGGCTTGCGCCCATTGTGCAATATTCCCCACTGCTGCCTCCCGTAGGAGTTTGGGCCGTGTCTCAGTCCCAATGTGGCCGGCCAACCTCTCAGTCCGGCTACCGATCGTCGACTTGGTGGGCCGTTACCCCGCCAACTATCTAATCGGACGCGAGACCATCTTTCAGCGATAAATCTTTGGCATGTCTGGGATGCCCCAGTCATGCGTCATGCGGTATTAGCAGTCGTTTCCAACTGTTGTCCCCCTCTGAAAGGCAGGTTCCTCACGCGTTACTCACCAGTCCGCCACTAA
>FQH3XDB01D3B8G|179|1
CACGTAGTTAGCCGGGGCTTCTTAGTCAGGTACCGTCATTTTCTTCCCTGCTGATAGAAGTTTACATACCGAAATACTTCATCCTTCACGCGGCGTCGCTGCATCAGAGTTCCTCCATTGGTGCAATATTCCCCACTGCTGCCTCCCGTAGGAGTCTGGGCCGTATCTCAGTCCCAATGTGGCCGTTCAACCTCTCAGTCCGGCTACTGATCGCAGCCTTGGTGAGCCGTTACCTCACCAACTAGCTAATCAGACGTGAGCCCATCCTTCAGCGATAAATCTTTGGTATCCAGGAGATGCCTCCCGGATACATTATGCGGTATTAGCAGTCGTTTCCAACTGTTGTCCCCCTCTGAAGGCAGGTTGCTCACGCATTACTCACCCGTCCGCCACTGTCCTCTTGATTCCGTTGACCGAAAT
>FQH3XDB01EDJNC|180|4
CACGTAGTTAGCCGTGGCTTATTCTCCAGGTACCGTCATTTGTTTCGTCCCTGGTAAAAGAAGTTTACAACCCGAAAGCCTTCTTCCTTCACGCGGCGTTGCTGGGTCAGGCTTGCGCCCATTGCCCAATATTCCCCACTGCTGCCTCCCGTAGGAGTCTGGGCCGTATCTCAGTCCCAATGTGGCCGTTCAACCTCTCAGTCCGGCTACTGATCGCAGCCTTGGTGAGCCGTTACCTCACCAACTAGCTAATCAGACGTGAGCCCATCCTTCAGCGATAAATCTTTGGTATCCAGGAGATGCCTCCCGGATACATTATGCGGTATTAGCAGTCGTTTCCAACTGTTGTCCCCCTCTGAAGGGCAGGTTGCTCACGCATTACTCACCCGTCCGCCACTGTCCTCTTGATCCGTT
>FQH3XDB01BTRQ0|181|1
CACGTAGTTAGCCGTGGCTTATTCATGAGGTACCGTCACTTCTTCGTCCCTCATAAAAGAAGTTTACAACCCGAAAGCCTTCTTCCTTCACGCGGCGTTGCTGGGTCAGGCTTGCGCCCATTGCCCAATATTCCCCACTGCTGCCTCCCGTAGGAGTCTGGGCCGTATCTCAGTCCCAATGTGGCCGGTCAACCTCTCAGTCCGGCTACTGATCGTCGCCTTGGTGAGCCGTCACCTCACCAACAAGCTAATCAGACGTGAGCCCATCCTTCAGCGATAAATCTTTGACGGCCCGGAGATGCCTCCAAGCCGCATCATGCGGTATTAGCAGCCGTTTCCAGCTGTTGTCCCCCTCTGAAGGGCAGGTTGCTCACGCATTACTCACCCGTCCGCCACTAAGTCTTCCTCTCTTCTTTTGACCGAAAACGCAGAGATCAGAGCTTCGTTCGACTTGC
>FQH3XDB01C3BOV|182|2
CACGTAGTTAGCCGTCACTTCCTTGTTGGGTACCGTCATTATCTTCCCCAACAACAGGAGTTTACAATCCGAAGACCTTCTTCCTCCACGCGGCGTCGCTGCATCAGGGTTTCCCCCATTGTGCAATATTCCCCACTGCTGCCTCCCGTAGGAGTCTGGGCCGTGTCTCAGTCCCAATGTGGCCGTTCTACCTCTCAGTACGGCTACTGATCGTCGCCTTGGTGAGCCGTTACCTCACCAACAAGCTAATCAGACGCGAGCCCATCTTTAAGCGATAAATCTTTGATAACAAGATCATGCGGTCTCGTTATATTATGAGGTATTAGCAGTCTTTTCAGACTGTTATTCCTCTCTTAAAGGCAGGTTGCTCACGTGTTACTCACCCGTCCGCCACTAAGTTAATCAGAGCAAGTCTCCAATTAACTCCGTTCGACTTGCATGTGTTAAGCGT
>FQH3XDB01ATZPZ|183|3
CACGTAGTTAGCCGGGGCTTCCTCCACAGGTACTGTCATTTTTCTTCCCTGTCGACAAAAGTTTACAATCCGAAGACCTTCTTCCTTTACGCGGCGTCGCTGCATCAGGGTTTCCCCCATTGTGCAATATTCCCGACTGCTGCCTCCCGTAGGAGTCTGGGCCGTGTCTCAGTCCCAATGTGGCCGATCAACCTCTCAGTTCGGCTACTGATCGTCGCCTTGGTAGGCCCGTTACCCCACCAACTAGCTAATCAGCCGCGAGCCCATCTTCAAGCGATAAATCTTTGGCCCCTGTACCATGCGGTACTGTGGTCTTATGCGGTATTAGCAGAAATTTCTCTCTGTTGTCCCCCTCTTGAAGGCAGGTTGCTCACGTGTTACTCACCCGTCCGCCACTATTCAACAACGGCGTCTCCAAATCTGATAAATCTTCATCTTCGACATTGTTGTTGAACCGTTCGACTTGC
>FQH3XDB01A261Q|184|1
CACGTAGTTAGCCGGGGCTTCCTCCACAGGTACTGTCATTTTTCTTCCCTGTCGACAAAAGTTTACAATCCGAAGACCTTCTTCCTTTACGCGGCGTCGCTGCATCAGGGTTTCCCCATTGTGCAATATTCCCGACTGCTGCCTCCCGTAGGAGTCTGGGCCGTGTCTCAGTCCCAATGTGGCCGATCAACCTCTCAGTTCGGCTACTGATCGTTGCCTTGGTGAGCCATTGCCTCACCAACTAGCTAATCAGCCGCGAGCCCATCTTCAAGCGATAAATCTTTGACCCCTGTACCATGCGGTACTGTGGTCTTATGCGGTATTAGCAGAAATTTCTCTCTGTTCGTCCCCCTCTTGAAGGCAGGTTGCTCACGTGTTACTCACCCGTCCGCCA
>FQH3XDB01BNZ8Q|185|1
CACGTAGTTAGCCGTGGCTTCCTCCTCAGGTACCGTCAGTTTTCGTCCCTGAAGACAGAAGTTTACGATCCGAAGACCTTCTTCCTTCACGCGGCGTTGCTGCGTCAGGGTTTCCCCCATTGCGCAATATCCCCCACTGCTGCCTCCCGTAGGAGTCTGGGCCGTGTCTCAGTCCCAATGTGGCCGATCAACCTCTCAGTCCGGCTACTGATCGTTGACTTGGTGAGCCGTTACCTCACCAACTATCTAATCAGACGCGAGTCCATCCAAAAGCGATAAATCTTTGGTATTCAGATTCATGCGAACCAATACTTTATGCGGTATTAGCAACTTGTTTCCGGTTGTTTACTTCCCCTCACACAGGCAGGTTGCTCACGCGTTACTCCA
>FQH3XDB01DR4DK|186|1
CACGTAGTTAGCCGTGGCTTCCTTGAGCGGTACCGTCATTATCGTCCCGCTCCACAGAGGTTTACAATCCGAAAACCTTCTTCCCTCACGCGGCATCGCTGCATCAGAGTTTCCTCCATTGTGCAATATCCCCCACTGCTGCCTCCCGTAGGAGTCTGGGCCGTATCTCAGTCCCAATGTGGCCGTTCAACCTCTCAGTCCGGCTACTGATCGTCGACTTGGTAGCCGTTACCCCACCAACTATCTAATCAGACGCGAGGCCATCTTTCAGCAATAAATCTTTGGTGTTCCGGGGATGCCCCCAAAACACATTATGCGGTATTAGCAGTCGTTTCCAACTGTTGTCCCCCACTGAAAGGCAGGTTCCTCACGCGTTACTCACCCGTCCGCCACTAAGTCAAAGCTTCAATTGACCGAAGTCTCTATCCGCAGTGCTT
>FQH3XDB01EYKMT|187|1
CACGTAGTTAGCCGTGGCTTTCTCACAAGGTACCGTCACTGTCTTCTTCCCTTGCGACAACAGTTTACAATCCGAAGACCTTCTTCCTGCACGCGGCGTTGCTGCGTCAGGGTTTCCCCATTGCCCAATATTCCCCACTGCTGCCTCCCGTAGGAGTCTGGGCCGTATCTCAGTCCCAATGTGGCCGTTCATCCTCTCAGACCGGCTACTGATCGTCGCCTTGGTGAGCCGTTACCTCACCAACTAGCTAATCAGACATGAGCCCATCCTTCAGCAATAAATCTTTGATTTTCAAGAGATGCCTCTCAAAAATGTTATGCGGTATTAGCAGTCGTTTCCAACTGTTGTCCCCCACTGAAGGGCAGGTTGCTCATGCATTACTCACCCGTTCGCCACTAAGTCACTCTCAT
>FQH3XDB01AMG56|188|1
CACGTAGTTAGCCGGAGCTTATTCATCAGGTACCGTCACATCCTTCGTCCCTGATAAAAGAAGTTTACAACCCGAAGGCCTTCTTCCTTCACGCGGCATTGCTGGGTCAGGCTTTCGCCCATTGCCCCAATATTCCCCACTGCTGCCTCCCGTAGGAGTCTGGGCCGTATCTCAGTCCCAATGTGGCCGTTCATCCTCTCAGACCGGCTACTGATCGCGGTCTTGGTGAGCCGTTACCTCACCAACTAACTAATCAGACATGAGCCCATCCTTCAGCAATAAATCTTTGATTTTCA
>FQH3XDB01CK18Z|189|1
CACGTAGTTAGCCGGGGCTTCTTAGTCAGGTACCGTCACTATCTTCCCTGCTGATAGAAGTTTACATACCGAGATACTTCTTCCTTCACGCGGCGTCGCTGCATCAGGGTTTCCCCCATTGTGCAATATCCCCCACCTGCTGCCTCCCGTAGGGGTCGTGGCCGTGTCTCAGTCCCAATGTGGCCGTTCAACCTCTCAGTCCGGCTACTGATCGTCGACTTGGTGGGCCGTTACCCCGCCAACTATCTAATCAGACGCGAGCCCATCTCTAAGCGATAAAATCTTTGGTATCAGGAAGATGCCATCCCGATACGTTATGCGGTATTAGCAGTCGTTTTCCAACTGTTGTCCCCCCTCTTAGAGCCCAGGTTTGCTCACGTGTTACTCACCCGTCCGCCACTGATCCGAGGA
>FQH3XDB01B1IQM|190|1
CACGTAGTTAGCCGGGGCTTCTTACTCAGGTACTGTCATTTTCTTCCCTGCTGATAGAGCTTTACATCACGAATGACTTCTTCACTCACGCGGCGTCGCTGCATCAGGGTTTCCCCCATTGTGCAATATTCCCCACTGCTGCCTCCCGTAGGAGTCTGGGCCGCGTTTCAGTCCCAATGTGGCCGATCAGCCTCTCAGCTCGGCTACCCATCGTCGGCTTGGTGGGCTGTTATCTCACCAACTACCTAATGGGATATGAGCCCATCTCTGTCCGATAAAATCTTTTACCGCTGCACCATGCGGTGCCGTGGTCATATACCGTATTAGCAGTCGTTTCCAACTGTTATCCCGTTGACAGAGGCAGGTTGCTCATACATTACTCACCCGTTCGCCACTAACTTTCATCCCCGAAGGAATCAGTCCGTTCGACTTGCATGTGTTAAGCA
>FQH3XDB01ARQWS|191|10
CACGTAGTTAGCCGGAGCTTCCTCCTCAGGTACCGTCATTATCGTCCCTGAAGACAGAGGTTTACAATCCGAGAACCTTCTTCCCTCACGCGGCATCGCTGCATCAGGCTTTCGCCCATTGTGCAATATTCCCCACTGCTGCCTCCCGTAGGAGTCTGGGGCCGTGTCTCAGTCCCAATGTGGCCGTTCAACCTCTCAGTCCGGCTACTGATCGTCGCCTTGGTGGGCCGTTACCTCACCAACCAGCTAATCAGACGCGAGCCCCATCTTTAAGCGATAAATCTTTGATATTAAAGTCATGCGGCTTCAATATGTTATGCGGTATTAGCAGTCTTTTCAGACTGTTATTCCACTCTTAAAGGCAGGTTGCTCACGTGTTACTCACCCGTCGCCACTAGTTAATCAGAGCAAGCTCCGATTAACTCCGTTCGACTTGCATGTGTTA
>FQH3XDB01CPJP8|192|13
CACGTAGTTAGCCGGAGCTTCCTTCTCGGGTACCGTCATTATCGTCCCCGATGACAGAGGTTTACAATCCGAAAACCTTCTTCCCTCACGCGGCATCGCTGCATCAGAGTTTCCTCCATTGTGCAATATTCCCCACTGCTGCCTCCCGTAGGAGTCTGGGCCGTGTCTCAGTCCCAATGTGGCCGTTCAACCTCTCAGTCCGGCTACTGATCGTCGACTTGGTGAGCCGTTACCTCACCAACTATCTAATCAGACGCGAGTCCATCTTTCGGCGATAAATCTTTGGTAGCAAAAGCATGCGGATTCGCTACGTTATGAGGTATTAACGTTCGTTTCCAAACGGTATCCCTCTCCGAAAGGCAGGTTGCTCACGTGTTACTCACCCGTCCGCCACTAAGCTGACTATCA
>FQH3XDB01BP94X|193|11
CACGTAGTTAGCCGGAGCTTTCTGAACAGGTACCGTCATTATCGTCCCTGTACACAGAGGTTTACAATCCGAAAACCTTCTTCCCTCACGCGGCATCGCTGCATCAGAGTTTCCTCCATTGTGCAATATTCCCCACTGCTGCCTCCCGTAGGAGTCTGGGCCGTGTCTCAGTCCCAATGTGGCCGTTCAACCTCTCAGTCCGGCTACTGATCGTCGGCTTGGTGGGCCCGTTACCTCACCAACTACCTAATCAGACGCGAGCTCATCTTTCAGCGATAAATCTTTGATAGTAAAACATG
>FQH3XDB01A1AX6|194|1
CACGTAGTTAGCCGGAGCTTTCTGAACAGGTACCGTCATTATCGTCCCCTGTACACAGAGGTTTACAATCCGAAAACCTTCTTCCCTCACGCGGCATCGCTGCATCAGAGTTTCCTCCATTGTGCAATATTCCCCACTGCTGCCTCCCGTAGGAGTCTGGGCCCGTGTCTCAGTCCCAATGTGGCCGTTCAAACCTCTCAGTCCGGCTACTGATCGTCGGCTTGGTGGGCCGTTACCTCACCAACTACCTAATCCAGACGCGAGCTCATCTTTCAGCGATAAATCTTTGATA
>FQH3XDB01EOLZ9|195|114
CACGTAGTTAGCCGGAGCTTCCTCCTTGGGTACCGTCATTATCGTCCCCAAAGACAGAGGTTTACAATCCTAAAACCTTCTTCCCTCACGCGGCATCGCTGCATCAGAGTTCCCTCCATTGTGCAATATTCCCCACTGCTGCCTCCCGTAGGAGTCTGGGCCGTGTCTCAGTCCCAATGTGGCCGTCCAACCTCTCAGTCCGGCTACTGATCGTCGACTTGGTGGGCCTTACCTCACCAACTATCTAATCAGACGCGAGGCCATCTTACAGCGATAAATCTTTTATGACTAAAGCATGCGCTTTTGTCATCTTATGCGGTATTAACGTTCGTTTCCAAACGGTATCCCCCT
>FQH3XDB01BOGOV|196|1
CACGTAGTTAGCCGGAGCTTCCTCCTTGGGTACCGTCATTATCGTCCCCAAAGACAGAGGTTTACAATCCGAAAACCTTCTTCCCTCACGCGGCATCGCTGCATCAGGCTTGCGCCCATTGTGCAATATTCCCCACTGCTGCCTCCCGTAGGAGTCTGGGCCGTGTCTCAGTCCCAATGTGGCCGTTCAACCTCTCAGTCCGGCTACTGATCGTCGCCTTGGTGGGCCTTAACCTCACCAACTAGCTAATCAGACGCGAGGCCATCTCTGAGCAATAAATCTTTGATTATCAAAA
>FQH3XDB01B0FNK|197|13
CACGGAGTTAGCCGGTGCTTATTCGCCGGGTACCTTCACAGGAGCACGCGTGCCCCCCGTTATCCCCCGGCAAAAGAGGTTTACAGCCCGTAGGGCCTCATTCCCTCACGCGACTTGGCTGGTTCAGGCTTACGCCCATTGACCAATATTCCTCACTGCTGCCTCCCGTAGGAGTCTGGCCCCTGTCTCAGTGCCAGTGTGGGGGGCCTCCCTCTCAGGACCCCCTAGGCATCGCAGGCTTGGTGGGCCGTCGCCCCGCCAACTACCTAATGCCACGCATGGCCACCCTGCACCGCCCTCGGGCTTTCCACGGCCAGGCCGATGCCGCCTGCCGTCATACGGGGCATTAATCTCCCTTTCGGAAGGCTGCTCCCCTGTGCAGGA
>FQH3XDB01ECE5J|198|1
CACGGAGTTAGCCGGTGCTTATTCGCCGGGTACCTTCACAGGAGCACGCGTGCCCCCCGTTATCCCCGGCCAAAAGAAGGTTTACAGCCCGTACGGGCCTCATTCCCTCACGCGACTTGGCTGGTTCAGGCTTACGCCCATTGACCAATATTCCTCACTGCTGCCTCCCGTAGGAGTCTGGCCCCTCGTCTCAGTGCCAGTGTGGGGGCCGTCCCTCTCAGGACCCCTAGGCATCGCAGGCTTGGTGGGCCGTCGCCCCGCCAACTACCTAATGCCACGCATGGCCACCCTGCACCGCCCTCGGGCTTTCCACGGCAGGCGATGCCGCCAGCCGTCATACGGGGCATTAAT
>FQH3XDB01COF9Q|199|1
CACGTAGTTAGCCGGAGCTTATTCTTCAGGTACCGTCACTTTCTTCGTCCCTGATTAAAGATCTTTACAACCCGAAGGCCTTCTTCAATCACGCGGCGTTGCTGTGTCAGGGTTTCCCCCATTGCACAATATTCCCCACTGCTGCCTCCCGTAGGAGTCTGGGCCGTGTCTCAGTCCCAATGTGGCCGTTCATCCTCTCAGACCGGCTACTGATCGTCGCCATGGTGGGCCTTACCCCGCCATCTAGCTAATCAGACGCGAAGCCATCTTTCAGCACATAAAGCTTTGACTTCTTAGGGATCGCCCCCGAGAAGTGTCA
>FQH3XDB01C9R6A|200|1
CACGTAGTTAGCCGGAGCTTATTCATCAAGTACCGTCACTTCTTCGTCCTTGATAAAAGATTTTTACAATCCGAAGACCTTCTTCAATCACGCGGCGTTGCTGCGTCAGGGTTTCCCCCATTGCGCAATATTCCCCACTGCTGCCTCCCGTAGGAGTCTGGGCCGTGTCTCAGTCCCAATGTGGCCGTTCAACCTCTCAGTCCGGCTACTGATCGTCGACTTGGTGGGCCGTTAACCTCACCAACTATCTAATCAGACGCGAGCTCATCTTTCAGCACATAAAGCTTTGGCTTTTAAGAGATGCCTCTCAAAAGCTTCATGCGGTATTAGCAGTCGTTT
>FQH3XDB01A4M0I|201|1
CACGTATTTAGCCGGTGCTTCTTAGTCAGGTACCGTCATTTTTCTTCCCTGCTGATAGAGCTTTACATACCGAAATACTTCTTCACTCACGCGGCGTCGCTGCATCAGGGTTTCCCCCATTGTGCAATATTCCCCACTGCTGCCTCCCGTAGGAGTCTGGGCCGTATCTCAGTCCCAATGTGGCCGTTCATCCTCTCAGACCGGCTACTGATCGTCGCCTTGGTGGGCCGTTACCCCACCAACTAGCTAATCAGACGCGAGGCCATCTTCCAGCACATAAAGCTTTGGCTTTTAAGAGATGTCTCTCAAAAGCTTCATGCGGTATTAGCAGTCGTTTCCAACTGTTGTCCCCCACTGGAAGGCAGGTTCCTCACGCGTTACTCACCCGTTCGCCACTAAGTAAGTCCCGAAGGGCTTTGCTCCGTTCGACTTGCATGTGTTAGGCACGCCGCC
>FQH3XDB01EDGR2|202|1
CACGTAGTTAGCCGGAGCTTCCTCCTTAGGTACTGTCTTTTTCTTCCCTAACGGCAATAGTTTACAATCCGAAAACCTTCTTCCTATACGCGGCGTCACTGCGTCAGAGTTTCCTCCATTGCACAATATTCCCGACTGCTGCCTCCCGTAGGAGTCTGGGCCGTATCTCAGTCCCAATGTGGCCGTTCAACCTCTCAGTCCGGCTACTGATCATCGACTTGGTAGGCCGTTACCCCACCAACTAGCTAATCAGACGCGGGTCCATCTCATAGCGCAAAAGCTTTCAAGAAAGAAACATGCGGATCTTTCTTACTATGCGGTATTAGCAGTCGTTTCCAACTGTTGTCCCCCTCTATGAGGCAGGTTACCCACGCGTTACTCACCCGTCCGCCACTCAGTCGCTCACATCTTCCCTCCGAAGAGTTCTGTCGTGAGTGCTTCGTTCGACTTGCATGTGTT
>FQH3XDB01DC5EU|203|1
CACGTAGTTAGCCGTCACTTCCTTGTTGAGTACCGTCATTATCTTCCTCAACAACAGGAGTTTACAATCCGAAGACCTTCTTCCTCCACGCGGCGTCGCTGCATCAGGGTTTCCCCCATTGTGCAATATTCCTCACTGCTGCCTCCCGTAGGAGTCTGGACCGTGTCTCAGTTCCAGTGTGGGGGACCTTCCTCTCAGAACCCCTAGACATCGTCGCCACGGTGGCCGTTACCCCGCCGTCAAGCTAATGTCACGCGAGCCCATCCGTCACCAACCGAAGCCTTTACATTTGCGGGGATGCCCCCACAAATGGCTATGGAGTATTAGGCGCCGTTTCCAGCGGTTATCCTCCTGTGACGGGCAGGTTACTCACGCGTTACGCACCCTTCGCCGGTCGCCGCCATCGCATG
>FQH3XDB01AG72K|204|3
CACGTAGTTAGCCGTGGCTTCCTCCACAGGTACCGTCACTTTCTTCTTCCCTGTTGACTAAGGTTTACAATCCGAAGATCTTCTTCCCTCACGCGGCGTCGCTGGGTCAGGCTTTCGCCCATTGCCCAATATTCCCCACTGCTGCCTCCCGTAGGAGTCTGGACCGTATCTCAGTTCCAATGTGGCCGTTCAACCTCTCAGTCCGGCTACCGATCGTTGGCTTGGTGGGCCGTTACCTCACCAACTACCTAATCGGACGCAAGCTCATCTTCGGGCAGCAAGCCTTTTGATATATTCACCATGCGATGTATATATGTTATGCGGTATTAGCAACTGTTTCCGGTTGTTATCCCCGCACCCGAAGGTAGATTGCTCACGCGTTACTCACCCGTCCGCCACTAAGTAAAGGACCGAAGCCCCCTTTACTCCGTTCGACTTGAATGTGTTAT
>FQH3XDB01A6DVW|205|18
CACGTAGTTAGCCGTGGCTTCCTCCACAGGTACCGTCACTTTCTTCTTCCCTGTTGACTAAGGTTTACAATCCGAAGATCTTCTTCCCTCACGCGGCGTCGCTGGGTCAGGCTTTCGCCCATTGCCCAATATTCCCCACTGCTGCCTCCCGTAGGAGTCTGGACCGTATCTCAGTTCCAATGTGGCCGTTCAACCTCTCAGTCCGGCTACCGATCGTCGGCTTGGTAGGCTCTTACCCCACCAACTACCTAATCGGACGCAAGCTCATCTCAGGGCAGCAAGCCTTTGATATAAGTACCATGCAGTACCTATATGTCATGCGGTATTAGCAGCTGTTCCGC
>FQH3XDB01CPCZ5|206|1
CACGTAGTTAGCCGTGGCTTCCTCCTTGGCTACCGTCATTCTTCTTCACCAAGAACAAAAGTTTACAATCCGAAGACCGTCTTCCTTCACGCGGCGTTGCTGCATCAGGGTTTCCCCCATTGTGCAATATTCCCCACTGCTGCCTCCCGTAGGAGTCTGGGCCGTGTCTCAGTCCCAATGTGGCCGTTCAACCTCTCAGTCCGGCTACCGATCGTCGCCATGGTGGGCCGTTACCTCACCATCTAGCTAATCGGACGCGAGCCAATCCGTCGCCGCCAAAACTTTCAATACTGAGCCATGCAGCTCTGTATCCCATCGGGGATTAGTCGGCGTTTCCACCGGTTGTCCCCGGGCAACGGGCATGTCGCTCACGTC
>FQH3XDB01CY9GR|207|11
CACGTAGTTAGCCGGAGCTTCCTCCTTGGGTACCGTCATTATCGTCCCCAAAGACAGAGGTTTACAATCCGAAAACCTTCTTCCCTCACGCGGCATCGCTGCATCAGGCTTGCGCCCATTGTGCAATATTCCCCACTGCTGCCTCCCGTAGGAGTCTGGGCCGTGTCTCAGTCCCAATGTGGCCGTTCAACCTCTCAGTCCGGCTACTGATCGTCGCCTTGGTGAGCCCGTTACCTCACCAACTAGCTAATCAGACGCGAGCCCATCTCTAAGCGATAAAATCTTTGGCAACAAAACGATGCCGTTTCGCTGCGTTATG
>FQH3XDB01CQJ4F|208|2
CACGGAATTAGCCGGTCCTTATTCGTGCGGTACCTGCAATATGCGACACGTCGCACACTTTATCCCCGCACAAAAGCAGTTTACAACCCGTAGGGCCGTCGTCCTGCACGCTACTTGGCTGGTTCAGGCTCCCGCCCATTGACCAATATTCCTCACTGCTGCCTCCCGTAGGAGTTTGGACCGTGTCTCAGTTCCAATGTGGGGGACCTTCCTCTCACGAACCCCTACCGATCGTCGCCTTGGTGGGCCGTTACCCCGCCAACAAGCTAATCGGACGCACTCCCCATCCTTCACCGTAAAACTTTAGTCCTCTTCGGATGTCTTC
>FQH3XDB01E4BZA|209|12
CACGTAGTTAGCCGGAGCTTCCTCCTTGGGTACCGTCATCATCGTCCCCAAAGCCAGTGGTTTACAATCCGAAGACCGTCTTCCCACACGCGGCGTCGCTGCATCAGGCTTTCGCCCATTGTGCAATATCCCCCACTGCTGCCTCCCGTAGGAGTCTGGGGCCGTGTCTCAGTCCCAATGTGGCCGTTCAACCTCTCAGTCCGGCTACCGATCGTCGACTTGGTGAGCCGTTACCTCACCAACTATCTAATCGGACGCGAGTCCATCTCACAGCGATAAATCTTTGGTT
>FQH3XDB01EL9DE|210|1
CACGGAGTTAGCCGATGCTTTTTCTCCGGGTACTCTCATCTGACTATACATAATCACCTTTGCTCCCCGACAAAAGAGGTTTACAATCCATAGGACCGTCTTCCCTCACGCGACTTGGCTGGTTCAGGCTTCCGCCCATTGACCAATATTCCTCACTGCTGCCTCCCGTAGGAGTCTGGTCCGTGTCTCAGTACCAGTGTGGGGGACCTTCCTCTCAGAACCCCTACGCATCGTCGCCTCGGTGAGCCGTTACCTCACCGACTAGCTAATGCGCCGCATGCTCATCCCTTGCCGTAATTTTCTTTGACATTCACAAGATGCCT
>FQH3XDB01B8V5O|211|1
CACGTAGTTAGCCGGTGCTTTCTTACAGATTACCGTCATCAATTCGTCATCTGCGACAGAAGTTTACAATACGAATACCTTCTTCCTTCACGCGGCGTCGCTGCATCAGGGTTCCCCCCATTGTGCAATATTCCCCACTGCTGCCTCCCGTAGGAGTCTGGGCCGTCTCTCAGTCCCAATGTGGCCGTTCAACCTCTCAGTCCGGCTACTGATCGTCGACTTGGTAGGCCGTTACCCCACCAACTATCTAATCAGACGCAAGGCCATCTTCTAGCAGATTACTCTTTTCCCGATTGTATCATGTG
>FQH3XDB01BESPZ|212|2
CACGTAGTTAGCCGGAGCTTCCTCCTTGGGTACCGTCATTATCGTCCCCAAAGCCAGTGGTTTACAATCCGAAGACCGTCTTCCCACACGCGGCGTCGCTGCATCAGGCTTGCGCCCATTGTGCAATATCCCCCACTGCTGCCTCCCGTAGGAGTCTGGGCCGTGTCTCAGTCCCAATGTGGCCGATCAACCTCTCAGTCCGGCTACCGATCGTCGGTTTGGTGGGCCGTTACCCCGCCAACTGCCTAATCGGACGCGAGGCCATCTCACAGCGATAAATCTTTGGTAGCAAGATCATGCGGTCTCGCTACATTATGCGG
>FQH3XDB01AIWGT|213|1
CACGTAGTTAGCCGGTGCTTCCTCCTCGGGTACCGTCATTATCGTCCCCGAAGACAGAGGTTTTACAATACGAATACCTTCTTCCCTCACGCGGCGTCGCTGCATCAGGGTTTCCCCATTGTGCAATATTCCCCACTGCTGCCTCCCGTAGGAGTCTGGGCCGTGTCTCAGTCCCAATGTGGCCGATCAACCTCTCAGTCCGGCTACTGATCGTTGCCTTGGTAGGCCGTTACCCCACCAACTAGCTAATCAGACGCGAGTCCATCTTAAAAGCGATAAAAATCTTTTCTCACTCTACCATGCGGTAGTGTGGGCTTATGCGGTATTAGCAGTCGTTTCCAAACTGTTGTCCCCCTCTTTTAAGGCAGGTTACTCACGCGTTACTCACCCGTTC
>FQH3XDB01A13GF|214|2
CACGGAATTAGCCGATCCTTATTCGCAGGGTACCTGCAAACATATACGCGTATATGACTTTATCCCCCTGCAAAAGACAGTTTACAACCCATAGGGCCGTCCTCCTGCACGCTACTTGGCTGGTTCAGGCTCTCGCCCATTGACCAATATTCCTCACTGCTGCCTCCCGTAGGAGTTTGGACCGTGTCTCAGTTCCAATGTGGGGGACCTTCCTCTCAGAACCCCTACCCATCGTCGGCTGGGTGAGCCGTTACCTCACCTACTACCTAATGGGACGCATCCCCATCTTCAACCGTAACCTTTAATCATCAGGCGATGCCGCCTAATAATACATGGA
>FQH3XDB01BDX5T|215|1
CACGGAATTAGCCGGTCCTTTTCCTCAGGTACTTGCAATACTGCAACTCGTACAGCATTTTACCCCCTGATAAAAGCGGTTTACAACCCGTAGGGCCTTCCTCCCGCACGCTACTTGGCTGGTTCAGGCTTCCGCCCATTGACCAATATTCCTCACTGCTGCCTCCCGTAGGAGTTTGGACCGTGTCTCAGTTCCAATGTGGGGGGTCATCCTCTCAGATCCCCTACCCATCGTCGGCCAGGTGGGCCGTTACCCCGCCTGCTGCCTAATGGGACGCATCCCCATCCATAACCGTCACCTTTCGCTATACCACCATGCAGCAATATAGCAACATCCGACATTAAACCCGCTTTCGCGGGACTATTCCGAAGCTATGGGAAGTTGGATACG
>FQH3XDB01BLZNW|216|12
CACGGAATTAGCCGATCCTTTTTCTTGCGGTACTTGCAAACACCCAACACGTAGGTGACTTTACCCCCGCACAAAAGCAGTTTACAACCCATAGGGCCGTCTTCCTGCACGCTACTTGGCTGGTTCAGGCTTCCGCCCATTGACCAATATTCCTCACTGCTGCCTCCCGTAGGAGTTTGGACCGTGTCTCAGTTCCAATGTGGGGGACCTTCCTCTCAGAACCCCTACCATCGAAGACTAGGTGGGCCGTTACCCCGCCTACTATCTAATGGGACGCATCCCCATCTGTCACCGTAACCTTTCATGCACACAGGATGCCCCCATATGCATGGCATGGATCGTTAATTCTCCTTTCGGAGGGCTATCCTCCAGTGACAGCCAGGTTGGATACGCGTTACTCACCCATCCGCAGGTCGCCATCACAACGGGCCGAACC
>FQH3XDB01BXQ9U|217|14
CACGTAGTTAGCCGGGGCTTCCTCACAGAATACCGTCACTTCCTTCGTCTTCTGCGACAGAGGTTTACAATCCGAAAACCTTCTTCCCTCACGCGGCGTTGCTGGGTCAGGCTTGCGCCCATTGCCCAATATTCCCCACTGCTGCCTCCCGTAGGAGTCTGGACCGTGTCTCAGTTCCAGTGTGGCCGATCAGCCTCTCAGCTCGGCTACCCATCGTCGGCTAGGTGGGCCGTTACCCCGCCTACTACCTAATGGGGACGCGAACCCCTCCAAAGCGAATTTCTTTGACCCCTTCGCCATGCGGCATTGTGGTCTTATGCGGTATTAGCACCTGTTTCCAGG
>FQH3XDB01C1L1F|218|9
CACGTAGTTAGCCGTGGCTTCCTCGATAGGTACCGTCATATCTTCGTCCTTATCAACAAAGGTTTACAATCCGAAGACCTTCTTCCCTCACGCGGCGTCGCTGGGTCAGGCTTTCGCCCATTGCCCAATATTCCCCACTGCTGCCTCCCGTAGGAGTCTGGACCGTATCTCAGTTCCAATGTGGCCGTTCAACCTCTCAGTCCGGCTACCGATCGCAGACTTGGTAAGCCGTTACCTTACCAACTATCTAATCGGACGCGAGCCCATCTCTGTACAAAATTCTTTGGCATATCCACCATGCGGTAGTTATGCTTCATGAGGTATTAGCGTCAGTTTCCCGACGTTATCCCTCATACAGAGGCAGGTTGCTCACGCGTTACTCACCCGT
>FQH3XDB01DLPDW|219|9
CACGTAGTTAGCCGTGGCTTCTTCTGCAGGTACCGTCACTTTCTTCTTCCCTGCTGAAAGAGGTTTACAATCCGAAGACCTTCTTCCCTCACGCGGCGTCGCTGGGTCAGGCTTTCGCCCATTGCCCAAGTATTCCCCACTGCTGCCTCCCGTAGGAGTCTGGACCGTTTCTCAGTTCCAATGTGGCCGTTCAACCTCTCAGTCCGGCTACCGATCGTCGGCTTGGTGGGCCGTTACCTCACCAACTACCTAATCGGACGCGAGCCCATCTGCTTGCAAAATTCTTTGGCATAAAACCATGCGATCTCTATGCGTTATGCGGTATTATCACAAGTTTCCCTGTGTTATTCCCCACAAGCAGGCAGGTTACTCACGTGTTACTCACCCGTCGCCACTGATCAAGAAACCGAAGTTTTCGTCACCGTTCGACTTGAATGTGTTATGCACGCCGCCAGCGTTCATCCTGA
>FQH3XDB01DWX39|220|1
CACGTAGTTAGCCGTGGCTTCTTCTGCAGGTACCGTCACTTTCTTCTTCCCTGCTGAAAGAGGTTTACAATCCGAAGACCTTCTTCCCTCACGCGGCGTCGCTGGGTCAGGCTTTCCGACCCGATTGCCCCAAGGTATTCCCCGACTGCTGCCTCCCGTAGGAGTCTGGACCGTTTCTCAGTTCCAATGTGGCCGTTCAACCTCTCAGTCCGGCTACCGATCGTCGGCTTGGTGGGCCGTTACCTCACCAACTACCTAATCGGACGCGAGCCCATCTGCTTGCAAAATTTCTTTGGCATAAAACCATGCGATCTCTATGCGTTATGCGGTATTATCACAAGTTTCCCTGTGTTATTCCCCACAAGCCAGGCAGGTTACTCACGTG
>FQH3XDB01B796V|221|245
CACGTAGTTAGCCGTGGCTTTCTCCTTAGCTACCGTCATTATTCTTCACTAAGAACAAAAGTTTACAATCCGAAGACCGTCTTCCTTCACGCGGCGTTGCTGCATCAGGGTTCCCCCCATTGTGCAATATTCCCCACTGCTGCCTCCCGTAGGAGTCTGGGCCGTGTCTCAGTCCCAATGTGGCCGTTCAACCTCTCAGTCCGGCTACCGATCGTCGACTTGGTGAGCCGTTACCTCACCAACTATCTAATCGGACGCGAGTCCATCTCTCAGCGATAAATCTTTGATTACAGAGTCATG
>FQH3XDB01BWCRE|222|5
CACGTAGTTAGCCGTGGCTTCCTCCACAGGTACCGTCACTTTCTTCGTCCCTGTTGACTAAGGTTTACAATCCGAAGACCTTCATCCCTCACGCGGCGTCGCTGGGTCAGGCTTTCGCCTATTGCCCAATATTCCCCACTGCTGCCTCCCGTAGGAGTCTGGACCGTTTCTCAGTTCCAATGTGGCCGTTCAACCTCTCAGTTCGGCTACCGATCGTCGGCTTGGTGGGCCGTTACCTCACCAACTACCTAATCGGACGCAAGCTCATCTTTGGGCGATAAATCTTTGGCAAGGGCTTCATGCGATTCCCTTGCTTTATGCGGTATTAGCAGCGATTTCTCCCTGTTACTTCCCCACCAAGGCAGATTGCTCACGCGTTACTCACCC
>FQH3XDB01AMKKK|223|1
CACGTAGTTAGCCGTGGCTTCCTCCATAGCTACCGTCATTTATTCGTCACTAAGGACAGAGGTTTACAATCCGAAAACCGTCATCCCTCACGCGGCGTTGCTGCATCAGGCTTGCGCCCATTGTGCAATATCCCTCACTGCTGCCTCCCGTAGGAGTCTGGGCCGTGTCTCAGTCCCAATGTGGCCGGTCAACCTCTCAGTCCGGCTACTGATCGTCGCCTTGGTGGCCGTTACCCCGCCAACCAGCTAATCAGACGCGAGGCCATCTTTCAGCGATAATCTTTGACATTCAAGTGATGCCACCCAAATGTATCATGCGGTATTAGCAGTCG
>FQH3XDB01BAVHO|224|33
CACGTAGTTAGCCGTGGCTTCCTCCTTGGCTACCGTCACTTTCTTCTTCACCAAAGACAAAGGTTTACAATCCGAAAACCGTCTTCCCTCACGCGGCGTTGCTGCATCAGGCTTGCGCCCATTGTGCAATATTCCCCACTGCTGCCTCCCGTAGGAGTCTGGGCCGTGTCTCAGTCCCAATGTGGCCGTTCAACCTCTCAGTCCGGCTACTGATCGTCGACTTGGTGAGCCCGTTACCTCACCAACTATCTAATCAGACGCGAGCCCATCTTTCAGCGATAAATCTTTGATATACTCAAGATGCCTTAAGTATATTTCATGCGGTATTAGCGA
>FQH3XDB01EFKS1|225|24
CACGTAGTTAGCCGTGGCTTTCTCCTTAGCTACCGTCATTTTCTTCACTAAGAACAAAGTTTACAATCCGAAGACCGTCTTCCTTCACGCGGCGTTGCTGCATCAGGGTTCCCCCATTGTGCAATATTCCCCACTGCTGCCTCCCGTAGGAGTCTGGGCCGTGTCTCAGTCCCAATGTGGCCGTTCAACCTCTCAGTCCGGCTACCGATCGTCGACTTGGTGAGCCCGTTACCTCACCAACTATCTAATCGGACGCGAGTCCATCTCTCAGCGATAAATCTTTGATTACAGAGTCATGCGGCTCCGTAATGTTATGTGGTATTACCATTCGTTTCCAAATGTTATTCCTCTCTGAAAGGCAGGTTACTCACGCGTTACTCACCCGTCCGCCACTAATCCGTTACTCCGTTGACCGAAGTCTCCTTCATAACTTCATCGTTCGACTTGCATGTGTTAAGCACGCCGCCAGCGTTCGTCCTAG
>FQH3XDB01DQ18Y|226|1
CACGTAGTTAGCCGGGGCTTCCTCCAAAGGTACCGTCATTATCTTCCCTAAGGACAGAAGTTTACAATCCGAAGACCGTCTTCCTTCACGCGGCGTTGCTGCATCAGGGTTCCCCCCATTGTGCAATATTCCCCACTGCTGCCTCCCGTAGGAGTCTGGGCCGTGTCTCAGTCCCAATGTGGCCGTTCAACCTCTCAGTCCGGCTACCGATCGTCGACTTGGTGAGCCGTTACCTCACCAACTATCTAATCGGACGCGAGTCCATCTCTCAGCGATAATCTTTGATTACAGAGTCATGCGG
>FQH3XDB01CV069|227|74
CACGTAGTTAGCCGTGGCTTCCTCCTTGGCTACCGTCATTCTTCTTCACCAAGAACAAAAGTTTACAATCCGAAGACCGTCTTCCTTCACGCGGCGTTGCTGCATCAGGGTTTCCCCCATTGTGCAATATTCCCCACTGCTGCCTCCCGTAGGAGTCTGGGCCGTGTCTCAGTCCCAATGTGGCCGTTCAACCTCTCAGTCCGGCTACCGATCGTCGCCATGGTGGGCCGTTACCTCACCATCTAGCTAATCGGACGCGAGTCCATCTCTCAGCGATAATCTTTGATTACACGATCATGCGATCCCGTAATGTTATGTGGTACTTACCATTCGTTTACCAAATTGTTATTCCTCT
>FQH3XDB01ECYB3|228|18
CACGTAGTTAGCCGGGGCTTCCTCCACAGGTACTGTCATTTTTCTTCCCTGTCGACAAAAGTTTACAATCCGAAGACCTTCTTCCTTTACGCGGCGTCGCTGCATCAGGGTTTCCCCCATTGTGCAATATTCCCGACTGCTGCCTCCCGTAGGAGTCTGGGCCGTGTCTCAGTCCCAATGTGGCCGATCAACCTCTCAGTTCGGCTACTGATCGTCGCCTTGGTGAGCCCATTACCTCACCAACTAGCTAATCAGCCGCGAGCCCATCTTCAAGCGATAAATCTTTGACCCCTGTACCATGCGGTACTGTGGTCTTATGCGGTATTAGCAGAAATTTCTCTCTGTTCGTCCCCCTCTTGAAGGCAGGTTGCTCACGTGTTACTCACCCGTCCGCCACTATTCAACACGGCGTCTAGAATCTGA
>FQH3XDB01A388N|229|4
CACATAGTTAGCCGGAGCTTCCTCCTGAGGTACTGTCAATTTCTTCCCTCACGACAATAGTTTACAATCCGAAAACCTTCTTCCTATACGCGGCGTCACTGCGTCAGAGTTTCCTCCATTGCGCAATATTCCCGACTGCTGCCTCCCGTAGGAGTCTGGGCCGTATCTCAGTCCCAATGTGGCCGTTCAACCTCTCAGTTCGGCTACTGATCGTCGCCTTGGTAGGCCGTTACCCCACCAACTAGCTAATCAGACGCAAGCCCATCTATCAGCAATAAATCTTTGACTTTTAAGTGATGCCA
>FQH3XDB01EHAMS|230|1
CACGTAGTTAGCCGTGGCCTTCTCCTTAGCTACCGTCATTTTTCTTCACTAAGAACAAAAGTTTACAATCCGAAGACCGTCTTCCTTCACGCGGCGTTGCTGCATCAGGGTTCCCCCCATTGTGCAATATTCCCCACTGCTGCCTCCCGTAGGAGTCTGGGCCGTGTCTCAGTCCCAATGTGGCCGTTCAACCTCTCAGTCCGGCTACCGATCGTCGACTTGGTGAGCCGTTACCTCACCAACTATCTAATCGGACGCGAGTCCATCCTCTCAGCGAATAATCTTTGATTACAGAGT
>FQH3XDB01CBR59|231|1
CACGTAGTTAGCCGGGGCTTCCTCCTCAGGTACCGTCTTCTGCTCTTCCCTGAGGACAGGGGTTTACGATCCGAAAACCTTCTTCCTCCACGCGGCGTTGCTGGGTCAGGGTTTCCCCCATTGCCCAATATTCCCCACTGCTGCCTCCCGTAGGAGTTTGGGCCGTGTCTCAGTCCCAATGTGGCCGATCACCCTCTCAGGTCGGCTACTGATCGTCGACTTGGTGACGCCATTACCTCACCAACTATCTAATCAGACGCGACGCCCACCTCTCAGCGATTAATCTTTGACCTCTTCCTGATCGCCTAGGTTGTGGTCTCATGCGGTATTAGTACTAA
>FQH3XDB01C3SOE|232|1
CACGTAGTTAGCCGGGGCTTCCTCGTCAGTTACTGTCCTTCTTCTTCACTGACAACAAAAGTTTACAATCCGAAGACCTTCTTCCTTCACGCGGCGTTGCTGGGTCAGGCTTTCGCCCATTGCCCCAATATTCCCCACTGCTGCCTCCCGTAGGAGTTTGGACCGTGTCTCAGTTCCAATGTGGCCGATCACCCTCTCAGGTCGGCTACCCATCGTCGTCTTGGTGAGCCGTTACCTCACCAACTAACTAATGGGACGCGAACTCCCCCTTTACCGATAATTCTTTCACCCCTGTATCATGCGATACTGTGGTCATATGCGGTATTAGCAACTGTTTCCGGTTGTTATCCCCCTGTAAAGGCCAGATTGTTCACGCGTTACTCACCCGTCCGCCGCTAAGTCATTC
>FQH3XDB01DWGTO|233|8
CACGTAGTTAGCCGTGGCTTCCTCTACAGGTACCGTCATTTGTTTCGTCCCTGTCGACTAAGGTTTACATCCCGAAGGACTTCTTCCCTCACGCGGCGTCGCTGGGTCAGGCTTTCGCCCATTGCCCAATATTCCCCACTGCTGCCTCCCGTAGGAGTCTGGACCGTATCTCAGTTCCAATGTGGCCGTTCAACCTCTCAGTCCGGCTACTGATCGTCGGCTTGGTAGGCCGTTACCCCACCAACTACCTAATCAGACGCGAGCCCATCTTTGTGCGATAAATCTTTGGCATAAAACCATGTGATCTCTATGCTTTA
>FQH3XDB01C20XE|234|14
CACGTAGTTAGCCGTGGCTTCCTCCACAGGTACCGTCACTTTCTTCTTCCCTGTTGACTAAGGTTTACAATCCGAAGATCTTCCTCCCTCACGCGGCGTCGCTGGGTCAGGCTTTCGCCCATTGCCCAATATTCCCCACTGCTGCCTCCCGTAGGAGTCTGGACCGTATCTCAGTTCCAATGTGGCCGTTCAACCTCTCAGTCCGGCTACCGATCGTCGGCTTGGTAGGCCGTTACCCTACCAACTACCTAATCAGACGCAAGCTCATCTCTTGGCAATTTCTCTTTGACGGTTATCTCATGCAAGATTGCCGTTTTATGTGGTATTAGCAACTGTTTCCTGTTGTTATCCCTCACCAAAAGGTGATTGCTCACGCGTTACTCACCCGTCCGCCACTAAGTAATTTACCAAGTAATCACTCCGTTCGACTTGAATGTGTTATGCACGCCGCCAGCGTTAATCCTGAGCCAGGACTCAAACTCTTGTA
>FQH3XDB01D988M|235|1
CACGTAGTTAGCCGTCACTTCCTTGTTGAGTACCGTCATTATCTTCCTCAACAACAGGAGTTTACAATCCGAAGACCTTCTTCCTCCACGCGGCGTCGCTGCATCAGGGTTTCCCCATTGTGCAATATTCCCCACTGCTGCCTCCCGTAGGAGTCTGGGCCGTTTCTCAGTTCCAATGTGGCCGTTCAACCTCTCAGTCCGGCTACCGATCGTCGACTTGGTGGGCCGTTACCTCACCAACTATCTAATCGGACGCGAGCTCATCTTTGTGCGATTTCTCTTTGGTATCATTGTCATGCGGCATCGATACTTTATGCGGTATTAGCACCTGTTTCCGGGTGTTATTCCACTCACAAAGGCAAATTGCTCACGCGTTACTCACCCGTCGCCACTAAACTCATTCAACGCTTCCCGAAGGATTAATCAAATGAGTCCCG
>FQH3XDB01CW7O4|236|1
CACGTAGTTAGCCGTGGCTTCCTCCACAGGTACCGTCATTGTTTTCGTCCCTGTTGACAGAAGTTTACAATCCGAAGACCTTCTTCCTTCACGCGGCGTCGCTGGGTCAGGCTTTCGCCCATTGCCCAAAATTCCCCACTGCTGCCTCCCGTAGGAGTCTGGACCGTATCTCAGTTCCAATGTGGCCGTTCAACCTCTCAGTCCGGCTACCGATCGTCGACTTGGTGGGCCGTTACCTCACCAACTATCTAATCGGACGCGAGCTCATCTTTGTGCGATTTCTCTTTGGTATCTTTGTCATGCGGCATAGATACGTTATGCGGTATTAGCACCTGTTTCCGGGTGTTTATTCCACTCACAAAGGCAAATTGCTCACGCGTTACTCACCCGTCCGCCACTAAACTCATTCAACGCTTA
>FQH3XDB01DF52P|237|6
CACGTAGTTAGCCGGAGCTTATTCTACAGGTACTGTCTTGTTTCTTCCCTGTCTAAAGCAGTTTACAATCCGAAAACCTTCTTCCTGCACGCGGCGTCACTGCGTCAGAGTTTCCTCCATTGCGCAATATTCCCGACTGCTGCCTCCCGTAGGAGTCTGGGCCGTATCTCAGTCCCAATGTGGCCGTTTAACCTCTCAGTCCGGCTACTGATCGTCGCCTTGGTAGGCCGTTACCCCACAACTAGCTAATCAGATGTAAGCCCATCTATCAGCGGATTGCTCCTTTCCCACTTTCATCATGTGATGTTTGTGGCATATGCGGTATTAGCAGTCGTTTCCAACTGTTGTTCCCCTCTGATAGGCAGGTTGCTTTACACATTACTCACCAGTCCGCCACTAACCGCTCCTAAACTATGGTTAAGTTCGTTCGACTTGCATGTCTTATGTGCGCCGCCAGCGTTTATCCTGAGCCATGATCAAACTC
>FQH3XDB01D4IXP|238|18
CACGTAGTTAGCCGGAGCTTCCTCCTTAGGTACTGTCCTTTCTCTTCCCTAACGACAATAGTTTACAATCCGAAAACCTTCTTCCTATACGCGGCGTCACTGCGTCAGAGTTTCCTCCATTGCGCAATATTCCCGACTGCTGCCTCCCGTAGGAGTCTGGGCCGTATCTCAGTCCCAATGTGGCCGTTCAACCTCTCAGTCCGGCTACTGATCGTCGACTTGGTAGGCCGTTACCCCACAACTATCTAATCAGACGCAAGGCCATCTTCTAGCAGATTTCTCTTTTCCGATTGTATCATGTGATTCTCTCGGCATATGCGGTATTAGCAATGATTTCTCTATTTGTTACTTCCCCTATTAAAAA
>FQH3XDB01B54JJ|239|54
CACGTAGTTAGCCGTGGCTTCCTCCTCGGCTACCGGTCATTTGTTCGTCACCGAAGACAGAGGTTTACAATCCGAAGACCGTCTTCCCTCACGCGGCGTTGCTGCATCAGGCTTTCGCCCATTGTGCAATATCCCTCACTGCTGCCTCCCGTAGGAGTCTGGGCCGTGTCTCAGTCCCAATGTGGCCGTTCAACCTCTCAGTCCGGCTACTGATCGTCGACTTGGTGAGCCGTTACCTCACCAACTATCTAATCAGACGCGAGTCCATCTATCAGCGGATTGCTCCTTTGACCAGTGTATCATGCGATACTGTGGTATCATGCGGTATTAGCGTTCGTTTCCAAAACGTTTCTCCCCCTCTGATAGGCAGGTTACTCACGCGTTACTC
>FQH3XDB01ECOU3|240|197
CACGTAGTTAGCCGTCACTTCCTTGTTGGGTACCGTCATTATCTTCCCCAACAACAGGAGTTTACAATCCGAAGACCTTCTTCCTCCACGCGGCGTCGCTGCATCAGGGTTTCCCCCATTGTGCAATATTCCCCACTGCTGCCTCCCGTAGGAGTCTGGGCCGTGTCTCAGTCCCAATGTGGCCGTTCAACCTCTCAGTCCGGCTACCGATCGTCGCCTTGGTGGGCCGTTACCTCACCAACTAGCTAATCGGACGCGAGGCCATCTCAAAGCGGATCGCTCCTTTTCCTCTGGTCGATGCCGACCCGTGGGCTTATGCGGTATTAGCAGTCGTTTCCAACTGTTGTCCCCCTCTTTGAGGCAGGTTCCTCACGCGTTACTCACCCGTTCGCCA
>FQH3XDB01AWELC|241|215
CACGTAGTTAGCCGTCACTTCCTTGTTGAGTACCGTCATTATCTTCCTCAACAACAGGAGTTTACAATCCGAAGACCTTCTTCCTCCACGCGGCGTCGCTGCATCAGGGTTTCCCCCATTGTGCAATATTCCCCACTGCTGCCTCCCGTAGGAGTCTGGGCCGTGTCTCAGTCCCAATGTGGCCGTTCAACCTCTCAGTCCGGCTACCGATCGTCGCCTTGGTGGGCCCGTTACCTCACCAACCAGCTAATCGGACGCGAGGCCATCTCAAAGCGGATTGCTCCTTTTCCCTCAGATCGATGCCGATCCGTGGGCTTATGCGGTATTAGCAGTCGTTTCCAACTGTTGTCCCCCTCTTTGAGGCAGGTTCCTCACGCGTTACTCACCCGTTCGCCACTCGCTCAGAGAAGCAAGCTCCTCTTCGCTCGTTCGACTTGCATGTGTTAGGCGCGCCGCCAGCGTTCG
>FQH3XDB01CDBYC|242|305
CACGTAGTTAGCCGTCACTTCCTTGTTGAGTACCGTCATTATCTTCCTCAACAACAGGAGTTTACAATCCGAAGACCTTCTTCCTCCACGCGGCGTCGCTGCATCAGGGTTTCCCCCATTGTGCAATATTCCCCACTGCTGCCTCCCGTAGGAGTCTGGGCCGTGTCTCAGTCCCAATGTGGCCGTTCAACCTCTCAGTCCGGCTACCGATCGTCGCCTTGGTGGGCCGTTAACCTCACCAACTAGCTAATCGGACGCGAGGCCATCTCAAAGCGGATTGCTCCTTTTCCCTCTGCTCGATGCCGAGCTGTGGGCTTATGCGGTATTAGCAGTCGTTTCCAACTGTTGTCCCCCTCTTTGAGGCAGGTTCCTCACGCGTTACTCACCCGTTCGCCACTCGCTTCAGAGAGCAAGCTCTCTGTCACTCGTTCGACTTGCATGTGTTAGGCGCGCCGCCAGCGTTCGTCCTGA
>FQH3XDB01DWY3W|243|17
CACGTAGTTTGCCGGAGCTTCCTCCAAAGGTACTGTCTTTTTCTTCCCTTTCGACAACAGTTTACAATCCAAAGACCTTCTTCCTGTACGCGGCGTCACTGCATCAGAGTTTCCTCCATTGTGCAATATTCCCGACTGCTGCCTCCCGTAGGAGTCTGGGCCGTGTCTCAGTCCCAATGTGGCCGTAGAGCCTCTCAGCTCGGCTACTGATCATCGTCTTGGTGGGCCGTTACCTCACCAACTAACTAATCAGCCGCGAGTCCATCTTTGAGCAGATTTCTCTTTTGGCAATTCTCTCATGCGAATGAATTGCATTATGCGGTATTAGCACTGATTTCTCAATGTTATCCCCTCTTAAAGGCAGGTTACTCACGTGTTACTCACCCGTCC
>FQH3XDB01CW9AO|244|1
CACGTAGTTAGCCGTCACTTCCTTGTTGAGTACCGTCATTATCTTCCTCAACAACAGGAGTTTACAATCCGAAGACCTTCTTCCTCCACGCGGCGTCGCTGCATCAGGGTTTCCCCATTGTGCAATATTCCCCACTGCTGCCTCCCGTAGGAGTCTGGGCCGTGTCTCAGTCCCAATGTGGCCGTTCAACCTCTCAGTCCGGCTACCGATCGTCGCCTTGGTGGGCCATTACCTCACCAACTGTCTAATCGGACGCGAAGCCATCTTACAGCAGATTACTCTTTTGGCTTAAATACGATGCCGTATCTAAGCTTTATGCGGTATTAGCAGTCGTTTCCAACTGTTGTCCCCCTCTGTAAGGCAGGTTCTTCACGTGTTACTCACCCGTCCGCCACTAAGAAAAGAAAGCAAGCTCTCCTTTTCTCCGTTCGACTTGCATGTGTTAGGCGCGCCGCCAG
>FQH3XDB01EXW98|245|85
CACGTAGTTAGCCGTCACTTCCTTGTTGAGTACCGTCATTATCTTCCTCAACAACAGGAGTTTACAATCCGAAGACCTTCTTCCTCCACGCGGCGTCGCTGCATCAGGGTTTCCCCCATTGTGCAATATTCCCCACTGCTGCCTCCCGTAGGAGTCTGGGCCGTGTCTCAGTCCCAATGTGGCCGTTCAACCTCTCAGTCCGGCTACCGATCGTCGCCTTGGTGGGCCGTTACCTCACCAACCAGCTAATCGGACGCGAGGCCATCTCAAAGCGGATCACTCCTTTTCCCTCAACCCGATGCCGGGTCGTGGGCTTATGCGGTATTAGCAGTCGTTTCCAACTGTTGTCCCCCTCTTTGAGGCCAGGTTCCTCACGCGTTACTCACCCGTTCGCCACTCGCTCTGGAAAGCAAGCTCTCCATCGCTCGTTCGACTTGCATGTGTT
>FQH3XDB01CUY89|246|7
CACGTAGTTAGCCGTGGCTTCCTCGATAGGTACCGTCATCTGTTCTTCCCTATCAACAAAGGTTTACAATCCGAAGACCTTCTTCCCTCACGCGGCGTCGCTGGGTCAGGCTTTCGCCCATTGCCCAATATTCCCCACTGCTGCCTCCCGTAGGAGTCTGGACCGTATCTCAGTTCCAATGTGGCCGTTCAACCTCTCAGTCCGGCTACCCATCGTCGACTTGGTGGGCCGTTACCTCACCAACTATCTAATGGGACGCGAGCCCATCTCAGCACATTAATCTTTTGCATAATGTCCATGCGAACTCTATGCTATATGCGGTATTAGCGTCCGTTTCCAAACGTT
>FQH3XDB01D487W|247|1
CACGTAGTTAGCCGTCACTTCCTTGTTGGGTACCGTCATTATCTTCCCCAACAACAGGAGTTTACAATCCGAAGACCTTCTTCCTCCACGCGGCGTCGCTGCATCAGGGTTTCCCCCATTGTGCAATATTCCCCACTGCTGCCTCCCGTAGGAGTCTGGGCCGTGTCTCAGTCCCAATGTGACCGTTCAACCTCTCAGTCCGGCTACCCATCGCTGACTTGGTGGGCCGTTACCCCGCCAACTATCTAATGGGACGCGAGTCCATCCTTATGCGATAGATCTTTGGCAGCAATACGATGCCGTATCGCTGCGTTATGCGGTATTAGCGTCCGTTTCCAGACGTTATTCCA
>FQH3XDB01C25MB|248|6
CACGTAGTTAGCCGTGGCTTCCTCTTTAGCTACCGTCATTTGTTTCTTCACTAAAAACAGAGGTTTACAATCCGAAAACCTTCTTCCCTCACGCGGCGTTGCTGCATCAGGGTTTCCCCATTGTGCAATATCCCCCACTGCTGCCTCCCGTAGGAGTCTGGGCCGTGTCTCAGTCCCAATGTGGCCGTTCAACCTCTCAGTCCGGCTACCGATCGTCGGCTTGGTAGGCCGTTACCCCACCAACTACCTAATCGGACGCGAGCCCATCTTTCAGCGATAAATCTTTGATACCATTAAGATGCCTTATTGGTATATCATGCGGTATTAGCAGTCGTTTCCAACTGTTGTCCCCCTCTGAAAAGGCAGGTTGCTCACGCGTTACTCACCCGTCCGCCACTAAGCTTATATTTCCTTTGACCGAAGTCGCATTCCATATATGG
>FQH3XDB01B3S26|249|24
CACGTAGTTAGCCGTGGCTTCCTCTTTAGCTACCGTCATTTGTTTCGTCACTAAAAACAAAGGTTTACAATCCGAAGACCTTCTTCCCTCACGCGGCGTTGCTGCATCAGGGTTTCCCCATTGTGCAATATCCCCCACTGCTGCCTCCCGTAGGAGTCTGGGCCGTGTCTCAGTCCCAATGTGGCCGTTCAACCTCTCAGTCCGGCTATGGATCGTCGGCTTGGTGGGCCGTTACCCCGCCAACTACCTAATCCAACGCGAGCCCATCTTACAGCGATAAATCTTTGATATGTCTTCGATGCCGATTCCATATGTTATGCGGTATTAGCAGTCGTTTCCAACTGTTGTCCCCCTCTGTAAGGCAGGTTGCTCACGCGTTACTCACCCGTCGCCACTAAGTCTTACAAGACTTCACTCAGCAAGCTGACTTCCG
>FQH3XDB01AH1AN|250|4
CACGTAGTTAGCCGTGGCTTCCTCTTTAGCTACCGTCATTTGTTTCGTCACTAAAAACAAAGGTTTACAATCCGAAGACCTTCTTCCCTCACGCGGCGTTGCTGCATCAGGGTTTCCCCCATTGTGCAATATCCCCCACTGCTGCCTCCCGTAGGAGTCTGGGCCGTGTCTCAGTCCCAATGTGGCCGTTCAACCTCTCAGTCCGGCTATGGATCGTCGGCTTGGTCGGGCCCGTTACCCCGCCAACTACCTAATCCAACGCGAGCCCATCTTACAGCGATAAATCTTTGATATGTCTTCGATGCCGATTCCATATGTTATGCGGTATTAG
>FQH3XDB01EEF2M|251|2
CACGTAGTTAGCCGTGGCTTCCTCTTTAGCTACCGTCATTTGTTTCGTCACTAAAACAAAGGTTTACAATCCGAAGACCTTCTTCCCTCACGCGGCGTTGCTGCATCAGGGTTTCCCCCATTGTGCAATATCCCCCACTGCTGCCTCCCGTAGGAGTCTGGGCCGTGTCTCAGTCCCAATGTGGCCGTTCAACCTCTCAGTCCGGCTATGGATCGTCGGCTTGGTGAGCCTTTACCTCACCAACTACCTAATCCAACGCGAGCCCATCTTACAGCGATAAATCTTTGATATATCCACGATGCCGTTAATATATTTTATGCGGTATTAGCAGTCGTTTCCAACTGTTGTCCCCCTCTGTAAGGCAGGTTGCTCACGCGTTACTCACCCGTCCGCCACTAAGTCTTACAAGAACTTCTTCAGCAAGCTGACTTCCGTTCAGCGCAAGACTCCGTTGACTTGCATGTGTTAGGCACGCCGCCAGCGTTCGTCCTGAAGCCAGATACCGG
>FQH3XDB01CX1TD|252|279
CACGTAGTTAGCCGTGGCTTCCTCGATAGGTACCGTCATCTGTTCTTCCCTATCAACAAAGGTTTACAATCCGAAGACCTTCTTCCCTCACGCGGCGTCGCTGGGGTCAGGCTTTCGCCCATTGCCCAATATTCCCCACTGCTGCCTCCCGTAGGAGTCTGGACCGTATCTCAGTTCCAATGTGGCCGTTCAACCTCTCAGTCCGGCTACCCATCGTCGACTTGGTGGGCCGTTACCTCACCAACTATCTAATGGGACGCGAGCCCATCTCAGCACAATTAATCTTTTGCATAATGTCCATGCGAACTCTATGCTATATGCGGTATTAGCGTCCGTTTCCAA
>FQH3XDB01AXCFG|253|3
CACGTAGTTAGCCGTGGCTTCCTCGATAGGTACCGTCATTTTCTTCGTCCCTATCAACAAAGGTTTACAATCCGAAGACCGTCTTCCCTCACGCGGCGTCGCTGGGTCAGGCTTTCGCCCATTGCCCAATATTCCCCACTGCTGCCTCCCGTAGGAGTCTGGACCGTATCTCAGTTCCAATGTGGCCGTTCAACCTCTCAGTCCGGCTACTGATCGTCGGCTTGGTAGGCCGTTACCCCACCAACTACCTAATCAGACGCGAGCCCCATCCTTGCGCAATTAATCTTTGGTATCTATTCCATGCGGTCTATATACGTTATGCGGTATTAGCGTCCGTTTCCAAACGTTACTCCCCCAGCAAGGGCAAGTTGCTCACGCG
>FQH3XDB01AJ2OG|254|2
CACGTAGTTAGCCGTGGCTTCCTCCACAGGTACCGTCACTTTCTTCTTCCCTGTTGACTAAGGTTTACAATCCGGAGATCTTCTTCCCTCACGCGGCGTCGCTGGGTCAGGCTTTCGCCCATTGCCCAATATTCCCCACTGCTGCCTCCCGTAGGAGTCTGGACCGTATCTCAGTTCCAATGTGGCCGTTCAACCTCTCAGTCCGGCTACCGATCGTCGCCTTGGTGGGCCGTTACCTCACCAACTAGCCTAATCAGACGCAAGCTCATCTCTTGGCAATTAATCTTTGACGGTTGTCTCATGCAAGACTGCCGTTTTATGTGGTATTAGCAACTGTTTCCGGTTGTTATCCCTCACCCAGAGGTAGATTGCTCACGCGTTACTCACCCGT
>FQH3XDB01CJ9MP|255|5
CACGTAGTTAGCCGTGGCTTCCTCGACAGGTACCGTCACTTCCTTCGTCCCTGTCAACAAAGGTTTACAATCCGAAGACCTTCTTCCCTCACGCGACGTCGCTGGGTCAGGCTTTCGCCCATTGCCCAATATTCCCCACTGCTGCCTCCCGTAGGAGTCTGGACCGTATCTCAGTTCCAATGTGGCCGTTCAACCTCTCAGTCCGGCTACTGATCGTCGGCTTGGTGGGCCGTTACCTCACCAACTACCTAATCAGACGCGAGCCCATCTCTGTACAATAATCTTTGGCACAGTCACCATGC
>FQH3XDB01D5EDE|256|1
CACGTAGTTAGCCGTGGCTTCCTCCACAGGTACCGTCATTGCTTTCTTCCCTGTTGACAAAGGTTTACAATCCGAAGACCTTCTTCCCTCACGCGGCGTCGCTGGGTCAGGCTTTCGCCCATTGCCCCAATATTCCCCACTGCTGCCTCCCGTAGGAGTCTGGACTGTATCTCAGTTCCAATGTGGCCGTTCAACCTCTCAGTCCGGCTACCGATCGTCGGCTTGGTAGGCCGTTACCCCACCAACTACCTAATCGGACGCAAGCTCATCTCTGTGCAATAATCTTTGGTATAGGAAAACATGCGACTCCCCATACATCATACGGTATTAAC
>FQH3XDB01BNXI8|257|5
CACGTAGTTAGCCGTGGCTTATTCATAGGGTACCGTCATCATTCGTCCCCTATAAAAGCAGTTTACAATCCGAAGATCTTCTTCCTGCACGCGGCGTCGCTGGGTCAGGCTTTCGCCCATTGCCCAATATTCCCCACTGCTGCCTCCCGTAGGAGTCTGGACCGTATCTCAGTTCCAATGTGGCCGTTCAACCTCTCAGTCCGGCTACCGATCGCAGACTTGGTGGGCCGTTACCTCACCAACTATCTAATCGGACGCGAGCCCATCTTTGCGCAATAAATCTTTGACACAGTGATCATGCGGTCTCCGTGTGTTATGCGGTATTAGCTTCCGTTTCCAGAAGGTATCCCCCAGCAAGGGTAGTTGCTCACGCGTTACTCACCCGTCCGCCACTCGATATTGCTATCTCGTTCGACTTGCATGTGTTAGGCACGCCGCCAGCGTTCGTCC
>FQH3XDB01ASJZU|258|1
CACGTAGTTAGCCGTGGCTTATTCATATGGTACCGTCATGTGTTCGTCCCATATAAAAGAAGTTTACAATCCGAAGACCGTCTTCCTTCACGCGGCGTCGCTGGGTCAGGCTTTCGCCCATTGCCCAATATTCCCCACTGCTGCCTCCCGTAGGAGTCTGGACCGTTCTCAGTTCCAATGTGGCCGTTCAACCTCTCAGTCCGGCTACCGATCGTCGACTTGGTGGGCCGTTACCTCACCAACTATCTAATCAGACGCGAGCCCCTCTCTGCGCAATAATCTTTGGCATACCAATCATGCGGTCAATATGCGTTATGCGGTATTAGCGTCCGTTTCCAGACGTTATCCCCACACACAGAGGCAGGTTGCTCACGCGTTACTCACCCGTCCGCCACTAACTCGAGGACCGAAGTCCTCTCGTCCGTTCGACTTGAATGTGTTATGCACGCCGCCAGCGTTCATCCTGAGCC
>FQH3XDB01AHAWT|259|2
CACGTAGTTAGCCGTGGCTTCCCCGACAGGTACCGTCATCTTCTTCGTCCCTGTCAACAAAGGTTTACAATCCGAAGACCTTCTTCCCTCACGCGGCGTCGCTGGGTCAGGCTTTCGCCCATTGCCCAATATTCCCCACTGCTGCCTCCCGTAGGAGTCTGGACCGTATCTCAGTTCCAATGTGGCCGTTCAACCTCTCAGTCCGGCTACCGATCGCAGACTTGGTAGGCCGTTACCCTACCAACTATCTAATCGGACGCGAGCCCATCTCTGTACATAAATCTTTGGCACAATCACCATGCGATGTCTGTGCTTCATGAGGTATTAGCGTCCGTTTCCAAACGTTATCCCCCATACAGAGGCAGGTTGCTCACGCGTTACTCACCGTCCGCCACTAAGCTACCCGGACGCTTCCCCGAAGGACTTAATCCGAATAGCTCCGTTCGACTTGAATGTGTTATGCACGCCGCCAGCGTTCATCCTGAGCCAGGATCAACT
>FQH3XDB01DYAV6|260|5
CACGTAGTTAGCCGTGGCTTCCTCGATGGGTACCGTCACTTCCTTCGTCCCCATCAACAAAGGTTTACAATCCGAAGACCTTCTTCCCTCACGCGGCGTCGCTGGGTCAGGCTTTCGCCCATTGCCCAATATTCCCCACTGCTGCCTCCCGTAGGAGTCTGGACCGTATCTCAGTTCCAATGTGGCCGTTCAACCTCTCAGTCCGGCTACTGATCGTCGGCTTGGTGGGCCGTTACCTCACCAACTACCTAATCAGACGCGAGCCCATCTCTGTACAATAATCTTTGGCATCAAAGACATGCGACTTCGATGCGTTATGCGGTATTAGCGTCAGTTTCCCGACGTTTATCCCCACATACAGAGGCAGGTTGCTCACGCGTTACTCA
>FQH3XDB01EG8JS|261|7
CACGTAGTTAGCCGGAGCTTCCTCCTTAGGTACCGTCATTATCTTCCCTAAAGACAAAAGTTTACAATCCGAAGACCTTCTTCCTTCACGCGGCGTTGCTGCGTCAGGGTTGCCCCATTGCGCAATATTCCCCACTGCTGCCTCCCGTAGGAGTCTGGGCCGTGTCTCAGTCCCAATGTGGCCGTTCAACCTCTCAGTCCGGCTACTGATCGTCGACTTGGTAGGCCGTTACCCCACCAACTATCTAATCAGACGCGAGGCCATCTTCCAGCGATATAATCTTTGGCACATAAATCATGCGATAAATGTGCATTATGCGGTATTAGCAGTCGTTTCCAACTGTTGTCCCCCTCTGGAAGGCAGGTTCCTCACGCGTTACTCACCCGTCGCCACTAAGTTCAAACAAATTCTGCCGAAGCTTTC
>FQH3XDB01C0ZV0|262|6
CACGTAGTTAGCCGGGGCTTCCTCCTAAGGTACCGTCACTTCCTTCTTCCCTTAGGACAGAGGTTTACAATCCGAAAACCTTCTTCCCTCACGCGGCGTTGCTGGGTCAGGCTTTCGCCCATTGCCCAATATTCCCCACTGCTGCCTCCCGTAGGAGTTTGGACCGTGTCTCAGTTCCAATGTGGCCGGTCATCCTCTCAGATCGGCTACTGATCGTTGCCTTGGTGGGCCGTTACCTCACCAACTAGCTAATCAGACGCGAACTCACCCCAAACCGATGAATCTTTTACCCCTGTGCCATGCGGCACCGTGGTCTTATGCGGTATTAGCACTTCTTTCGAAGTGTTATCCCCCTGTCTGGGACAGATTGTTCACGCGTTACTCACCCGTCCGCCGCTAACTTCGGGCCGAACGCCCTCCGTCCGCTCGACTTGCATGTG
>FQH3XDB01EH9IP|263|4
CACGTAGTTAGCCGTGGCTTCCTCCACAGGTACCGTCATTTGTTTCTTCCCTGTTGACTGAAGTTTACAATCCGAAGACCTTCTTCCTTCACGCGGCGTCGCTGGGTCAGGCTTTCGCCCATTGCCCAATATTCCCCACTGCTGCCTCCCGTAGGAGTCTGGACCGTTTCTCAGTTCCAATGTGGCCGTTCGACCTCTCAGTCCGGCTACCGATCGTAGACTTGGTGGGCCCTTACCCGCAACTATCTAATCGGACGCGAGTCCATCTGTAATCAATGAATCTTTGGCATTCTGTTCATGCGAACAGTATGCATTATGCGGTATTAGCACAAGTTTCCCTGTGTTATCCCCAATTCAGGCAGGTTGCTCACGCGTTA
>FQH3XDB01CB89G|264|18
CACGTAGTTAGCCGGGGCTTTCTTACGAGGTACCGTCATTCTTCGTCCCTCGCGACAGAAGTTTACAATCCGAAAACCTTCTTCCTTCACGCGGCGTTGCTGGGGTCAGAGTTGCCTCCATTGCCCAATATTCCCCACTGCTGCCTCCCGTAGGAGTTTGGACCGTTTCTCAGTTCCAATGTGGCCGATCACCCTCTCAGGTCGGCTACCCATCGTCGGCTTGGTGGGCCGTTACCTCACCAACTACCTAATGGGACGCGAGCTCATCTCTGTCCGATAAATCTTTTACCCCTCCACGATGCCGTGGTGTGGTCTCATGCGGTA
>FQH3XDB01DAETI|265|1
CACGTAGTTAGCCGGGGCTTCCTCGTCAGCTACTGTCCTTTTTCTTCACTGACAACAAAAGTTTACAATCCGAAGACCTTCTTCCTTCACGCGGCGTTGCTGGGTCAGGCTTTCGCCCATTGCCCAATATTCCCCACTGCTGCCTCCCGTAGGAGTCTGGACCGTGTCTCAGTTCCAGTGTGGCCGATCACCCTCTCAGGTCGGCTACCCATCGTTGCCTTGGTAGGCTGTTACCCTGCCAACTAGCTAATGGGACGCGAGCTCATCTTCCACCGATAAATCTTTGACCTCTGAATCATGCGATTCCGGGGTCTTATGCGGTATTATCAGTCATTTCCAACTGTTATCCCCCTGTGAAGCCAGATTGCTCACGCGTTACTCACCCGTCCGCCGCTAAGTCATAATGAAAAGCAAGCTTCTCTCTATGTCTTCGCTCGACTTGCATGTGTTA
>FQH3XDB01ATAVQ|266|2
CACGTAGTTAGCCGGGGCTTCCTCCTCAAGTACCGTCACTTCCTTCGTCCTTGAGGACAGAGGTTTACAATCCGAAAAACCTTCTTCCCTCACGCGGCGTTGCTGGGTCAGGCTTGCGCCCATTGCCCAATATTCCCCACTGCTGCCTCCCGTAGGAGTTTTGGACCGTGTCTCAGTTCCAATGTGGCCGATCACCCTCTCAGGTCGGCTACCGGATCGTCGCCTTGGTGGGCCCGTTACCTCACCAACTAGCTAATCGGACGCGAACTCACCCAAACCGATAAATCTTTTACCTCAAGGCGATGTCGCCTCGTGGTCTTATGCGGTATTAGCACCTGTTTCCAAGTGTTATCCCCCTGTCTGGGACAGATTGTTCACGCGTTACTCACCCGTCGCCGCTAGAATCAGAAA
>FQH3XDB01DXRO1|267|16
CACGTAGTTAGCCGGGGCTTCCTCCTCAAGTACCGTCACTTCCTTCGTCCTTGAGGACAGAGGTTTACAATCCGAAAACCTTCTTCCCTCACGCGGCGTTGCTGGGTCAGGCTTGCGCCCATTGCCCAATATTCCCCACTGCTGCCTCCCGTAGGAGTTTGGACCGTGTCTCAGTTCCAATGTGGCCGATCACCCTCTCAGGTCGGCTACCGATCGTCGCCTTGGTGGGCCCGTTACCTCACCAACTAGCTAATCGGACGCGAACTCACCCCAAACCGATAAATCTTTTACCTCAAGGCGATGTCGCCTCGTGGTCTTATGCGGTATTAGCACCTGTTCCAAGTGTTACTCCCCCTGTCTGGGACAGATTGTTCACGCGTTACTCACCCGTCCGCCGCTAGAA
>FQH3XDB01B2FM4|268|1
CACGTAGTTAGCCGTGACTTCTTCTGCAGGGTACCGTCAGAATTCTTCCCTGCTGAAAGAGGTTTACAATCCGAAGACCTTCTTCCCTCACGCGGCGTCGCTGGGTCAGGCTTGCGCCCATTGCCCAATATTCCCCATGCTGCCTCCGTAGGAGTCTGGACCGTATCTCAGTTCCAATGTGGCCTTCAACCTCTCAGTTCGGCTACCGATCGTCGGCTTGGTGGGCCGTTGCCCCGCCAACTACCTAATCGGACGCGAGTCCATCTTACATCGATAAATCTTTGGCAGCAGGATCATGCGAT
>FQH3XDB01DMQP4|269|2
CACGTAGTTAGCCGTGGCTTCCTCTACAGGTACCGTCATTGCTTCGTCCCTGTCGACTAAGGTTTACATCCCGAAGGACTTCTTCCCTCACGCGGCGTCGCTGGGTCAGGCTTTCGCCCATTGCCCAATATTCCCCACTGCTGCCTCCCGTAGGAGTCTGGACCGTATCTCAGTTCCAATGTGGCCGTTCAACCTCTCAGTCCGGCTACTAATCGTCGACTTGGTGGGCCGTTACCTCACCAACTATCTAATTAGACGCGAGCCCATCTTTGTGCGATAAATCTTTGGCATAAAAGCCATGTGACTTCTATGCTTCATGCGGTATTAGCGTTCGTTTCCAAAACGTTATCCCCCTCACAAAGGTAGTTGCTCACGCGTTACTCACCCGTCCGCCACTAAGTATCCACCGAAGCGAATACTCCGTTCGACTTGAATGTGTTATGCACGCCGCCAGCGTTCATCCTGAGCCATAATCAAAACTCTTGTAGTACGT
>FQH3XDB01ESZLX|270|6
CACGTAGTTAGCCGTGGCTTCCTCCACAGGTACCGTCATTTGTTTCGTTCCTGTTGACAAAGGTTTACAATCCGAAGACCTTCTTCCCTCACGCGGCGTCGCTGGGTCAGGCTTTCGCCCATTGCCCAATATTCCCCACTGCTGCCCCCCGTAGGAGTCTGGACCGTATCTCAGTTCCAATGTGGCCGTTCAACCTCTCAGTTCGGCTACCGATCGTCGGTTTGGTGAGCCGTTACCTCACCAACTGCCTAATCAGACGCAAGCTCATCTCCGTGCGATAAATCTTTGGCATGTCCTTCATGCGAAGATCATGCGTCATGCGGTATTAGCAGCGATTTCTCCCTGTTATCCCGCACACAGAGGCAGATTGCTCACGCGTTACTCACCCGTCCGCCACTAACAGTATTTCACTGTCCG
>FQH3XDB01E0L03|271|6
CACGTAGTTAGCCGTGGCTTCCTCGACAGGTACCGTCATTATCGTCCCTGTCAACAAAGGTTTACAATCCGAAGACCTTCTTCCCTCACGCGGCGTCGCTGGGTCAGACTTGCGCCCATTGCCCAATATTCCCCACTGCTGCCTCCCGTAGGAGTCTGGACCGTATCTCAGTTCCAATGTGGCCGTTCAACCTCTCAGTCCGGCTACCGATCGTCGGCTTGGTAAGCCGTTACCTTACCAACTACCTAATCGGACGCGAGCCCATCTTTGCGCGATAAATCTTTGGTATTCAGACCATGCAATCCGAATACGTCATGCGGTATTAGCGTCAGTTTTCCCGACGTTATCCCCCTCGCAAAGGCAGGTTGCTCACGCGTTACTCACCCGTCCGCCACTAAGTTAAAAGTTCATCGTCCCGAAGGACTCAAAACATTAACTCCGTTCGACTTGAATGTGTTATGCACGCCGCCAGCGTTCATCCTGAGCCATAATCAAACT
>FQH3XDB01E2TCN|272|1
CACGTAGTTAGCCGTGGCTTCAGTCAGGTACCGTCACTTTCTTCGTCCCTGATTGTTGAAGTTTACAATCCGAAAACCTTCATCCTTCACGCGGCGTTGCTGCGTCAGGGTTTCCCCCATTGCGCAATATTCCCCACTGCTGCCTCCCGTAGGAGTCTGGGCCGTGTCTCCAGTCCCAATGTGGCCGTTCAACCTCTCAGTCCGGCTACCGATCGTCGGCTTGGTAGGCCTTACCCCACCAACTCCTAATCGGACGCGAGCCCATCTCCGAGCGATAAATCTTTGACATCTCAGCCA
>FQH3XDB01EKIJ0|273|1
CACGTAGTTAGCCGTGGCTTCCTCCCTGATTACCGTCACTGTCTTCGTCATCAGGGACAGAGGTTTACAATCCGAAAACCTTCTTCCCTCACGCGGCATTGCTGCATCAGGCTTTCGCCCATTGTGCAATATCCCCCACTGCTGCCTCCCGTAGGAGTCTGGGCCGTGTCTCAGTCCCAATGTGGCCGTTCAACCTCTCAGTCCGGCTACTGATCGTCGACTTGGTACGGCCGTTACCCCACCAACTATCTAATCAGACGCGAGGCCATCTTCAGCGATAAATCTTTGATATCCAAGTGATGCCACTCGAATATGTTAT
>FQH3XDB01AX4XW|274|2
CACGTAGTTAGCCGTGGCTTCCTCCTTGGCTACCGTCATTTTTCTTCACCAAGAACAAAAGTTTACAATCCGAAGACCGTCTTCCTTCACGCGGCGTTGCTGCATCAGGGTTTCCCCATTGTGCAATATTCCCCACTGCTGCCTCCCGTAGGAGTCTGGGGCCGTGTCTCAGTCCCAATGTGGCCGTTCAACCTCTCAGTCCGGCTACCGATCGTCGCCATGGTGGGCCTTACCTCACCATTCCAGCTAATCGGACGCGAGTCCATCTTTCAGCGATAAATCTTTGATTACAAGATCATGCGGTCTCGTAATGTTATGTGGTATTACCATTCGTTTCCAAATGTTATTCCT
>FQH3XDB01B2XAS|275|3
CACGTAGTTAGCCGTGGCTTCCTCCCTGGTTACCGTCACTGTCTTCGTCACCAGGGACAGAGGTTTACAATCCGAAAACCTTCTTCCCTCACGCGGCGTTGCTGCATCAGGGTTTCCCCATTGTGCAATATTCCCCACTGCTGCCTCCCGTAGGAGTCTGGGCCGTGTCTCAGTCCCAATGTGGCCGTTCAACCTCTCAGTCCGGCTACTGATCGTCGACTTGGTGGCCGTTACCCGCAACTATCTAATCAGACGCGAGGCCATCTTTCAGCGATAAATCTTTGACATCAAAGCGATGCCGCTTCGATGTGTCATGCGGTATTAGCAGTCGTTTCCAACTGTTG
>FQH3XDB01EV61F|276|13
CACGTAGTTAGCCGTGGCTTATTCATGAGGTACCGTCACGTCCTTCGTCCCTCATAAAAGAAGTTTACAACCCGAAAGCCTTCTTCCTTCACGCGGCGTTGCTGGGTCAGGCTTGCGCCCATTGCCCAATATTCCCCACTGCTGCCTCCCGTAGGAGTCTGGGCCGTATCTCAGTCCCAATGTGGCCGTTCAACCTCTCAGTCCGGCTACTGATCGCAGCCATGGTAGGCCGTTACCCCACCATCTAGCTAATCAGACGTGAGCCCATCTTTCAGCGATAAATCTTTGGTCATTCAGGGATGCCCCCGATTGACGTCATGCGGTATTAGCAGTCGTTTCCAACTGTTGTCCCCCTCTGAAAGGCAGGTTGCTCACGCATTACCTCACCCCGTCCGCCACTAAGTCAAAGCAGAACTCACCCGAAGGATCATTCCACAGTGCTTCGTTCGACTTGCATGTGTTAGGTCGACGCCGCC
>FQH3XDB01A0I7Q|277|1
CACGTAGTTAGCCGTGGCTTCCTCCTTGGCTACCGTCACTTTCTTCTTCACCAAAGACAGAGGTTTACAATCCGAAGACCGTCTTCCCTCACGCGGCGTTGCTGCATCAGGCTTGCGCCCATTGTGCAATATTCCCCACTGCTGCCTCCCGTAGGAGTCTGGGCCGTATCTCAGTCCCAATGTGGCCGTTCAACCTCTCAGTCCGGCTACTGATCGCAGTCTTGGTGAGCCGTTACCTCACCAACTAACTAATCAGACGTGAGCCCATCTTTCAGCGATAAATCTTTGATATCAAGATCATGCGGTCTCGATATATCATGCGGTATTAGCA
>FQH3XDB01C9C84|278|1
CACGTAGTTAGCCGTGGCTTATTCATCAGGTACCGTCACTTCCTTCGTCCCTGATAAAAGAAGTTTACAATCCGAAGACCTTCTTCCTTCACGCGGCGTTGCTGGGTCAGGCTTTCGCCCATTGCCCAATATTCCCCACTGCTGCCTCCCGTAGGAGTCTGGGCCGTATCTCAGTCCCAATGTGGCCGTTCAACCTCTCAGTCCGGCTACTGATCGCAGTCTTGGTAAGCCGTTACCTCACCAACTAACTAATCAGACGTGAGCCCATCTTTCAGCGATAAATCTTTGACGTCTCAGGGATGCCCCCAATACGTTTCATGCGGTATTAGCAGTCGTTTCCAACTGTTCGTCCCCCTCTGAAAGGCAGGTTCCTCACGCGTTACTCACCCGTCCGCCACTTTCCTCTAATCAGTT
>FQH3XDB01EFWQK|279|1
CACGTAGTTAGCCGGAGCTTATTCTTCAGGTACCGTCACTTTCTTCGTCCCTGATTAAAGATCTTTACAACCCGAAGGCCTTCTTCCTTCACGCGGCGTTGCTGCATCAGGGTTTCCCCCATTGTGCAATATTCCCCACTGCTGCCTCCCGTAGGAGTCTGGGCCGTGTCTCAGTCCCAATGTGGCCGTTCAACCTCTCAGTCCGGCTACCGATCGTCGCCATGGTGGGCCGTTACCTCACCATCTAGCTAATCGGACGCGAGTCCATCTCTCAGCGATAAATCTTTGATTACACGATCATGCGATCCCGTAATGTTATGTGGTATTACCATTCGTTTCCAAATGTTATTCCTCTCTGAAAGGCAGGTTACTCACGCGTTACTCACCCGTCCGCCACTAATCCATTACTTCCGTTGACCGAAGTCTCCTTCATAACTTCATCGTTCGACTTGCATGTGTTAAGCACGCCGCCAGCGTTCGTCCTGA
>FQH3XDB01AP8YU|280|1
CACGTAGTTAGCCGTGGCTTCCTCCTTGGCTACCGTCATTCTTCTTCACCAAGAACAAAGTTTACAATCCGAAGACCGTCTTCCTTCACGCGGCGTTGCTGCATCAGGGTTTCCCCATTGTGCAATATTCCCCACCTGCTGCCTCCCGTAGGAGTCTGGCCGTGTCTCAGTCCCAATGTGGCCGTTCAACCTCTCAGTCCGGCTACCGATCGTCGCCATGGTGGCCGTTACCTCACCATCTAGCTAATCGGACGCGAGTTCCATCTCTCAGCGATAAATCTTTGATTACACGATCATGCGATCCCGTAATGTTATGTGGTATTACCCATTCGTTTTCCCAAAATGTTATTCCCTCT
>FQH3XDB01AWZ1Y|281|3
CACGTAGTTAGCCGTGGCTTTCTCCTTAGCTACCGTCATTTGTTTCGTCACTAAGAACAGAAGTTTACAATCCGAAGACCTTCTTCCTTCACGCGGCGTTGCTGCATCAGAGTTTCCTCCATTGTGCAATATCCCCACTGCTGCCTCCCGTAGGAGTCTGGGCCGTGTCTCAGTCCCAATGTGGCCGTTCAACCTCTCAGTCCGGCTACCGATCGTCGCTTTGGTGGGCCGTTACCCCGCAACTGGCTAATCGGACGCGAGTCCATCTTACAGCGATAAATCTTTGGTGATCGGAAGATGCCTTCCGTCCACTTCATGCGGTATTAGCAGTCGTTTCCAACTGTTGTCCCCCTCTGTAAGGCAGGTTACTCACGCGTTACTCACCCGTCGCCACTAAGTTATACAAGAAATATCCTTCAGCAAGCTGATCTCAATTTCAGCGCATAACTCCGTTCGACTT
>FQH3XDB01CFTR9|282|1
CACGTAGTTAGCCGTGGCTTCCTCTTTAGCTACCGTCATTTTTTCTTCACTAAAAACAAAGGTTTACAATCCAAAGACCTTCTTCCCTCACGCGGCGTTGCTGCATCAGGCTTGCGCCCATTGTGCAATATTCCCCACTGCTGCCTCCCGTAGGAGTCTGGGCCGTGTCTCAGTCCCAATGTGGCCGTTCAACCTCTCAGTCCGGTCTACCGATCGTCGGCTTGGTGAGCCCGTTACCTCACCAACTACCTAATCGGACGCGAGCCCATCTTACAGCGATAAATCTTTGATTGTTCTGTCATGCGGCAAAACAATGTCATGCGGTATTAGCATCAGTTTCCCGATG
>FQH3XDB01AQZA0|283|4
CACGTAGTTAGCCGGAGCTTCCTCCTTGGGTACCGTCATTATCGTCCCCAAAGCCAGTGGTTTACAATCCGAAGACCGTCTTCCCACACGCGGCGTCGCTGCATCAGGGTTCCCCCATTGTGCAATATCCCCCACTGCTGCCTCCCGTAGGAGTCTGGGCCGTGTCTCAGTCCCAATGTGGCCGTTCAACCTCTCAGTCCGGCTACCGATCGTCGACTTGGTGAGCCGTTACCTCACCAACTATCTAATCGGACGCGAGTCCATCTCACAGCGATAAATCTTTGGTCATCAGAGGGATGCCCCT
>FQH3XDB01COHFU|284|2
CACGTAGTTAGCCGTCACTTCCTTGTTGAGTACCGTCATTATCTTCCTCAACAACAGGAGTTTACAATCCGAAGACCTTCTTCCTCCACGCGGCGTCGCTGCATCAGGGTTCCCCCATTGTGCAATATTCCCCACTGCTGCCTCCCGTAGGAGTCTGGGCCGTGTCTCAGTCCCAATGTGGCCGTTCAACCTCTCAGTCCGGCTACCGATCGTCGCCTTGGTGGGCCCGTTACCTCACCAACTAGCTAATCGGACGCGAGGCCATCTCTCAGCGATAAATCTTTGGTACAGTTGTCATGCGGCTTCTGTACGTTATGCGGTATTAACGTTCGTTTCCAAACGGTATCCCA
>FQH3XDB01BKJ4G|285|2
CACGTAGTTAGCCGTCACTTCCTTGTTGGGTACCGTCATTATCTTCCCCAACAACAGGAGTTTACAATCCGAAGACCTTCTTCCTCCACGCGGCGTCGCTGCATCAGGGTTTCCCCCATTGTGCAATATTCCCCACTGCTGCCTCCCGTAGGAGTCTGGGCCGTGTCTCAGTCCCAATGTGGCCGTTCAACCTCTCAGTCCGGCTACCGATCGTCGCCTTGGTGGGCCCATTACCTCACCAACCAGCTAATCAGACGCGAGCCCATCTTTAAGCGATAAATCTTTGACAAAGAAACATGCGAATTCTTTGTATTATGCGGTATTAGCGTTCGTTTCCAAACGTTTATTCCCCTCTTAAAGGCAGGTTGCTCACGTGTTACTCACCCGTCCGCCACTCGCTTTGAGAGCAAGCTCTCATCGCTCGTTCGACTTGCATGTGTTAAGCGTGCCGCCAGCGTTCGTCCTGA
>FQH3XDB01ANRUL|286|2
CACGTAGTTAGCCGTCACTTCCTTGTTGAGTACCGTCATTATCTTCCTCAACAACAGGAGTTTACAATCCGAAGACCTTCTTCCTCCACGCGGCGTCGCTGCATCAGGGTTTCCCCCATTGTGCAATATTCCCCACTGCTGCCTCCCGTAGGAGTCTGGGCCGTGTCTCAGTCCCAATGTGGCCGTTCAACCTCTCAGTCCGGCTACCGATCGTCGCCTTGGTGGGCCGTTACCCCGCCAACTAGCTAATCAGACGCGAGGCCATCTTTCAGCAATAAATCTTTGACTTCCAAATGATGCCATCTGAAAGTATTATGCGGTATTAGCAGTCGTTTCCAACTGTTGTCCCCCACTGAAAGGCAGGTTCCTCACGCGTTACTCA
>FQH3XDB01D5N5S|287|1
CACGTAGTTAGCCGGGGCTTCCTCCACAGGTACTGTCATTTTCTTCCCTGTCGACAAAAGTTTACAATCCGAAGACCTTCTTCCTTTACGCGGCGTCGCTGCATCAGGGTTTCCCCATTGTGCAATATTCCCGACTGCTGCCTCCCGTAGGAGTCTGGGCCGTGTCTCAGTCCCAATGTGGCCGATCAACCTCTCAGTTCGGCTACTGATCGTTGCCTTGGTGAGCCATTACCTCACCAACTAGCTAATCAGCCGCGAGCCCCATCTTCAAGCGATAAATCTTTGACCCCTGTACCATGCGGTACTGTGGTCTTATGCGGTATTAGCAGAAATTTCT
>FQH3XDB01BLLIC|288|1
CACGTAGTTAGCCGTCACTTCCTTGTTGGGTACCGTCATTATCGTCCCCAACAACAGGAGTTTACAATCCGAAGACCTTCTTCCTCCACGCGGCGTCGCTGCATCAGGGTTTCCCCCATTGTGCAATATTCCCCACTGCTGCCTCCCGTAGGAGTCTGGGCCGTGTCTCAGTCCCAATGTGGCCGATCAACCTCTCAGTCCGGCTACTGATCGTTGCCTTGGTGGGCCGTTACCTCACCAACTAGCTAATCAGACGCGAGCTCATCTCAAAGCGATAAATCTTTTCCCGCTGATCCATGCGGATCCGTGGGCTTATGCGGTATTAGCAGTCGTTTCCAACTGTTGTCCCCCACTCTGAGGCAGATTGCTCACGCGTTACTCACCCGTTCGCCACTAAGCTTAGCAGCAAGCTGCTAAGCTCCGTTCGACTTGCATGTGTTAGGCGCGCCGCCAG
>FQH3XDB01EYAP3|289|6
CACGTAGTTAGCCGTCACTTCCTTGTTGGGTACCGTCATTATCGTCCCCAACAACAGGAGTTTACAATCCGAAGACCTTCTTCCTCCACGCGGCGTCGCTGCATCAGGGTTTCCCCCATTGTGCAATATTCCCCACTGCTGCCTCCCGTAGGAGTCTGGGCCGTGTCTCAGTCCCAATGTGGCCGATCAACCTCTCAGTCCGGCTACTGATCGTTGCCTTGGTGGGCCGTTACCTCACCAACTAGCTAATCAGACGCGAGCTCATCTCAAAGCGATAAATCTTTTCCCGCTGATCCATGCGGATCCGTGGGCTTATGCGGTATTAGCAGTCGTTTCCAACTGTTGTCCCCCACTCTGAGGCAGATTGCTCACGCGTTACTCACCCGTTCGCCACTAAGCTTAGCAGCAAGCTGCTAAGCTCCGTTCGACTTGCATGTGTTAGGC
>FQH3XDB01CUR7I|290|6
CACGTAGTTAGCCGGGGCTTCCTCCTCAAGTACCGTCACTTCCTTCGTCCTTGAGGACAGAGGTTTACAATCCGAAAACCTTCTTCCCTCACGCGGCGTTGCTGGGGTCAGGCTTGCGCCCATTGCCCAATATTCCCCACTGCTGCCTCCCGTAGGAGTTTGGACCGTGTCTCAGTTCCAATGTGGCCGATCACCCTCTCAGGTCGGCTACCGATCGCAGGCTTGGTGGGCCGTTACCTCACCAACTACCTAATCGGACGCGAGCTCACCCCAAACCGATAAATCTTTTACCTCAAGGCGATGTCGCCTCGTGGTCTTATGCGGTATTAGCACCTGTTTCCAAGTGTTATCCCCCTGTCTGGGACAGATTGCTCACGCGTTACTCA
>FQH3XDB01AYFBJ|291|1
CACGTAGTTAGCCGGGGCTTCCTCGTCAGTTACTGTCCTTTTTCTTCGCTGACAACAAAAGTTTACAATCCGAAGACCTTCTTCCTTCACGCGGCGTTGCTGGGTCAGGCTTTCGCCCATTGCCCAATATTCCCCACTGCTGCCTCCCGTAGGAGTCTGGACCGTGTCTCAGTTCCAGTGTGGCCGATCACCCTCTCAGGTCGGCTACCCATCGTCGCCTTGGTAGGCCGTTACCCTACCAACTAACTAATGGGACGCGAGCTCATCCTTTACCGATAAATCTTTGACTTCTAAATCATGC
>FQH3XDB01BLCHD|292|5
CACGTAGTTAGCCGGGGCTTCCTCCTCAGTTACCGTCACTTTCTTCGTCACTGAGGACAGAAGTTTACAATCCGAAAACCTTCTTCCTTCACGCGGCGTTGCTGGGTCAGGCTTGCGCCCATTGCCCAATATTCCCCACTGCTGCCTCCCGTAGGAGTCTGGACCGTGTCTCAGTTCCAATGTGGCCGATCACCCTCTCAGGTCGGCTACTGATCGTCGCCTTGGTGGGCCCGTTTACCTCACCAACTAGCTAATCAGACGCGAGCTCACCCCATACCGATAAATCTTTTACCTCATGGCCATGCGACCCCGTGGTCTTATGCGGTATTAGCACCTGTTTCCAAGTGTTATCCCCCTGTATGGGACAGATTGCTCACGCGTTACTCACCCGTCCGCCGCTAGAATTGAATCCGTGCAAGCACTTCATCAATCCCGCTCGACTTGCATG
>FQH3XDB01AG0L6|293|5
CACGTAGTTAGCCGGGGCTTCCTCCTAAGCTACCGTCACTTACTTCGTCACTTAGGACAGAAGTTTACAATCCGAAAACCTTCTTCCTTCACGCGGCGTTGCTGGGTCAGGCTTGCGCCCATTGCCCAATATTCCCCACTGCTGCCTCCCGTAGGAGTCTGGACCGTGTCTCAGTTCCAATGTGGCCGATCACCCTCTCAGGTCGGCTACTGATCGTCGCCTTGGTGGGCCGTTACCTCACCAACCAGCTAATCAGACGCGAGCTCACCCCATACCGATAAATCTTTTACCTCAAGAGGATGCCCTCCCGTGGTCTCATGCGGTATTAGCACCTGTTTCCAAGTGTTATCCCCCTGTATGGGACAGATTGCTCACGCGTTACTCACCCGTCCGCCGCTAGAATAATACCTTCCAGCCGAAAACCTTCCAGCCATTTATCCTCGCTCGACTTGCATGTGTTAAGCACGCCG
>FQH3XDB01AXZS3|294|1
CACGTAGTTAGCCGTGGCTTTTTCTTATGGTACCGTCACTTGCTTCGTTCCATATGAAAGAGGTTTACAATCCGAAGACCTTCTTCCCTCACGCGGCGTCGCTGGGTCAGGCTTGCGCCCATTGCCCAATATTCCCCACTGCTGCCTCCCGTAGGAGTCTGGACCGTATCTCAGTTCCAATGTGGCCGTTCAACCTCTCAGTCCGGCTACCGATCGCAGACTTGGTAAGCCGTTACCTTACCAACTATCTAATCGGACGCGAGCCCATCTTTGACCGATAAATCTTTGACGATAAAAACATGCGATCTCATCGTATTATGCGGTATTAGCACAAGTTTCCCTGTGTTATTCCCCAGTCAAAGGCAGGTTGCTCACGCGTTACTCACCCGTCCGCCACTAAGTTAAACCAAATCACCGAAGATCATTCGAAATAACTCCGTCGACTTGAATGTGTTAGGCACGCCGCAGCGTTCATCCTGAGCCAAGAACTCAAACTCTTGTAGTACGTCG
>FQH3XDB01C7ZPJ|295|2
CACGTAGTTAGCCGGGGCTTCCTCCTCAAGTACCGTCACTTCCTTCGTCCTTGAGGACAGAGCTTTACAACCCGAAGGCCTTCTTCACTCACGCGGCGTTGCTGGGGTCAGGCTTTCGCCCATTGCCCAATATTCCCCACTGCTGCCTCCCGTAGGAGTTTGGACCGTGTCTCAGTTCCAATGTGGCCGATCACCCTCTCAGGTCGGCTACCGATCGTCGCCTTGGTGGGCCCGTTACCTCACCAACTAGCTAATCGGACGCGAACTCACCCCAGACCGATAAATCTTTTACCCCATCACCATGTGGTGTCGTGGTCTTATGCGGTATTAGCACCTGTTTCCAAGTGTTATCCCCCTGTCTGGGACAGATTGTTCACGCGTTACTCACCCGTCCGCCGCTAGAATCAAGA
>FQH3XDB01BYE2C|296|2
CACGTAGTTAGCCGGGGCTTCCTCCTCAAGTACCGTCACTTCCTTCGTCCTTGAGGACAGAGGTTTACAATCCGAAAACCTTCTTCCCTCACGCGGCGTTGCTGGGTCAGGCTTCCGCCCATTGCCCAATATTCCCCACTGCTGCCTCCCGTAGGAGTTTGGACCGTGTCTCAGTTCCAATGTGGCCGATCACCCTCTCAGGTCGGCTACCGATCGTCGCCTTGGTGGGCCCGTTAACCTCAACCCAACTTAGCTAATCGGACGCGAGCTCACCCTACACCGATAAATCTTTTACCCCATCGCGATGTCGCGTCGTGGTCTTATGCGGTATTAGCACCTGTTTCCAAGTGTTATCCCCCTGTGTAGGACAGATTGCTCACGCGTTACTCACCCGTCCGCCGCTAGAAC
>FQH3XDB01ES154|297|7
CACGTAGTTAGCCGGGGCTTCCTCCTCAGGTACCGTCATTTGTTTCGTCCCTGAGGACAGAAGTTTACAATCCGAAAACCTTCTTCCTTCACGCGGCGTTGCTGGGTCAGGCTTGCGCCCATTGCCCCAATATTCCCCACTGCTGCCTCCCGTAGGAGTCTGGACCGTGTCTCAGTTCCAATGTGGCCGATCACCCTCTCAGGTCGGCTACCCATCGTCGCCTTGGTGGGCCGTTACCTCACCAACTAGCTAATGGGACGCGAGCTCACCCCAAACCGATAAATCTTTTACCCCAGGGCCATGCGACCCCGTGGTCTTATGCGGTATTAGCACCTGTTTCCAAGTGTTATCCCCCTGTCTGGGACAGATTGCTCACGCGTTACTCACCCGTCCGCCGCTAGAATCAGTACCTTCCGGCCGAAGCTTTCCAGTTCCGATCCCCGCTCGACTTGCATGTG
>FQH3XDB01BY2WT|298|6
CACGTAGTTAGCCGTGGCTTCCTCGATGGGTACCGTCACTTCCTTCGTCCCCATCAACAAAGGTTTACAATCCGAAGACCTTCTTCCCTCACGCGGCGTCGCTGGGTCAGGCTTTCGCCCATTGCCCAATATTCCCCACTGCTGCCTCCCGTAGGAGTCTGGACCGTATCTCAGTTCCAATGTGGCCGTTCAACCTCTCAGTCCGGCTACCGATCGTTGATTTGGTGAGCCGTTACCTCACCAACCGTCTAATCGGACGCGAGCCCATCTCCGTACGATAAATCTTTGACGTAAAAACATGCGTCTCTTACGTATCATGAGGTATTAGCGTCCGTTTCCAAACGTTATCCCCACACGGAGGTAGGTTGCTCACGCGTTACTCACCCGTCCG
>FQH3XDB01AK8TJ|299|11
CACGTAGTTAGCCGTGGCTTCCTCGACAGGTACCGTCATCTTCTTCGTCCCTGTCAACAAAGGTTTACAATCCGAAGACCTTCTTCCCTCACGCGGCGTCGCTGGGTCAGGCTTTCGCCCATTGCCCAATATTCCCCACTGCTGCCTCCCGTAGGAGTCTGGACCGTATCTCAGTTCCAATGTGGCCGTTCAACCTCTCAGTCCGGCTACCGATCGCAGACTTGGTAAGCCGTTACCTTACCAACTATCTAATCGGACGCGAGCCCCATCTCTGTACAATAAATCTTTGACATACCTGTCATGCGGCAGATATGTGTCATGAGGTATTAGCGTCAGTTTTCCCCGACGTTATCCCCTCATACAGAGGCAGGTTGCTCACGCGTTACTCACCCGTCCGCCACTAAGCTGTTCTCACGCTTCC
>FQH3XDB01AY04G|300|3
CACGTAGTTAGCCGTGGCTTCCTCGATAGGTACCGTCATTTGCTTCGTCCCTATCAACAAAGGTTTACAATCCGAAGACCTTCTTCCCTCACGCGGCGTCGCTGGGTCAGGCTTTCGCCCATTGCCCAATATTCCCCACTGCTGCCTCCCGTAGGAGTCTGGACCGTATCTCAGTTCCAATGTGGCCGTTCAACCTCTCAGTCCGGCTACCGATCGTCGACTTGGTAAGCCGTTACCTTACCAACTATCTAATCGGACGCGAGCCCATCTCTGTACAATAAATCTTTGACATAAATACCATGCGGTCTATATGTGTTATGAGGTATTAGCGTCAGTTTCCCGACGTTATCCCCCATACAGAGGCAGGTTGCTCACGCGTTACTCACCCGTCCGCCACTAAGCTCCATTGACGCTTCCCGAAGGATTAATCAATTTAGCTCCGTTCGACTTGAATGTGTTATGCACGCCGCCAGCGTTCATCCTGAGCCAGAATC
>FQH3XDB01DVRW6|301|11
CACGTAGTTAGCCGTGGCTTCCTCGATGGGTACCGTCACTTCCTTCGTCCCCATCAACAAAGGTTTACAATCCGAAGACCTTCTTCCCTCACGCGGCGTCGCTGGGTCAGGCTTTCGCCCATTGCCCAATATTCCCCACTGCTGCCTCCCGTAGGAGTCTGGACCGTATCTCAGTTCCAATGTGGCCGTTCAACCTCTCAGTCCGGCTACTGATCGTCGGCTTGGTGGGCCGTTACCTCACCAACTACCTAATCAGACGCGAGCCCATCTCTGTACAATAAATCTTTGGCATCAAAGACATGCGACTTCGATGCGTTATGCGGTATTAGCGTCAGTTTCCCGACGTTATCCCCACATACAGAGGCAGGTTGCTCACGCGTTACTCACCCGTCCGCCACTAAGTTGTCCTCACGCTT
>FQH3XDB01B92BN|302|22
CACGTAGTTAGCCGTGGCTTCCTCGACAGGTACCGTCACTTTCTTCTTCCCTGTCAACAAAGGTTTACAATCCGAAGACCTTCTTCCCTCACGCGGCGTCGCTGGGTCAGGCTTTCGCCCATTGCCCAATATTCCCCACTGCTGCCTCCCGTAGGAGTCTGGACCGTATCTCAGTTCCAATGTGGCCGTTCAACCTCTCAGTCCGGCTACTGATCGTCGGCTTGGTGGGCCGTTACCTCACCAACTACCTAATCAGACGCGAGCCCATCTCTGTACAATAAATCTTTGACAACCAAACCATGCGGTTCGGTTGTGTCATGGGGTATTAGCGACCGTTTCCAGACGTTATCCCCCATACAGAGGCAGG
>FQH3XDB01EE85I|303|3
CACGTAGTTAGCCGTGGCTTCCTCGACAGGTACCGTCATCTTTCGTCCCTGTCAACAAAGGTTTACAATCCGAAGACCTTCTTCCCTCACGCGGCGTCGCTGGGTCAGGCTTTCGCCCATTGCCCAATATTCCCCACTGCTGCCTCCCGTAGGAGTCTGGACCGTATCTCAGTTCCAATGTGGCCGTTCAACCTCTCAGTCCGGCTACCCATCGTCGGCTTGGTAAGCCGTTACCTTACCAACTACCTAATGGGACGCGAGCCCATCTCTGCACAATAAATCTTTGGCACAGTCCCCATGCGAGGTCTGTGCGTCATGAGGTATTAGCGTCCGTTTCCAGACGTTATCCCTCATGCAGAGGCAGGTTGCTCACGCGTTACTCACCCGTCCGCCACTAAGCTACCTAAACGCTTCCCGAAGGATTAATCAATAGCTCCGTTCGACTTGAATGTGTTATGCACGCCGCCAGCGTTCATCCTGAGCCAGGAT
>FQH3XDB01DCHFY|304|7
CACGTAGTTAGCCGTGGCTTCCTCGACAGGTACCGTCACTTTCTTCTTCCCTGTCAACAAAGGTTTACAATCCGAAGACCTTCTTCCCTCACGCGGCGTCGCTGGGTCAGGCTTTCGCCCATTGCCCAATATTCCCCACTGCTGCCTCCGTAGGAGTCTGGACCGTATCTCAGTTCCAATGTGGCCGTTCAACCTCTCAGTCCGGCTACCGATCGTCGGCTTGGTGAAGCCCGTTACCTCACCAACTACCTAATCGGACGCGAGCCCATCTCTGTGCAATAAATCTTTGGTATGTCTGCCATGCAAC
>FQH3XDB01CHRTY|305|6
CACGTAGTTAGCCGTGGCTTCCTCCACAGGTACCGTCATTGCTTTCTTCCCTGTTGACAAAGGTTTACAATCCGAAGACCTTCTTCCCTCACGCGGCGTCGCTGGGGTCAGGCTTTCGCCCATTGCCCAATATTCCCCACTGCTGCCTCCCGTAGGAGTCTGGACCGTATCTCAGTTCCAATGTGGCCGTTCAACCTCTCAGTCCGGCTACCGATCGTCGGCTTGGTAGGCCGTTACCCCACCAACTACCTAATCGGACGCAAGCTCATCTCTGTGCAATAAATCTTTGGTATGGAAAACATGCGATCCCCATACATCATACGGTATTAACAACTGTTTCCGGTTGGTATCCCGTACACAGAGGCAGATTGCTCACGCGTTACTC
>FQH3XDB01BEFI6|306|2
CACGTAGTTAGCCGTGGCTTCCTCCACAGGTACCGTCATTTGTTTCGTCCCTGTTGACTAAGGTTTACAATCCGAAGACCGTCTTCCCTCACGCGGCGTCGCTGGGTCAGGCTTTCGCCCATTGCCCAATATTCCCCACTGCTGCCTCCCGTAGGAGTCTGGACCGTTTCTCAGTTCCAATGTGGCCGTTCGACCTCTCAGTCCGGCTACCGATCGCAGACTTGGTAGGCCTTTACCCTGCCAAACTATCTAATCGGACGCGAGCCCATCTATCTGCAATAAATCTTTGGCAATGGAATCATGCGGTTCCGTTGCGTTATGCGGTATTAGCTGGGGTTTCCTCCAGTTATCCCACACAGATAGGCAGGTTGCTCACGCGTTACTCACCCGTCCGCCACTAATCCACACCCGAAGGTGTTTCATCGTTCGACTTGAATGTGTTAT
>FQH3XDB01EYB86|307|1
CACATAGTTAGCCGGAGCTTCCTCCTGAGGTACTGTCAATTTCTTCCCTCACGACAATAGTTTACAATCCGAAAACCTTCTTCCTATACGCGGCGTCACTGCGTCAGAGTTTCCTCCATTGCGCAATATTCCCGACTGCTGCCTCCCGTAGGAGTCTGGGCCGTATCTCAGTCCCAATGTGGCCGTTCAACCTCTCAGTCCGGCTACTGATCGTCGACTTGGTGGGCCTTTAACCTCACCAACTATCTAATCAGACGCGAGGCCATCTTTCAGCAATAAATCTTTGGTATTCCGATCATGCGGTTCAGAATACATTATGCGGTATTAGCAGTCGTTTCAACTGTT
>FQH3XDB01EIZL7|308|1
CACGTAGTTAGCCGGGGCTTCCTCCTATGGTACCGTCACTTCCTTCGTCCCATAGGACAGAGGTTTACGAGCCGAAAACCCTTCTTCCCTCACGCGGCGTTGCTGGGTCAGGCTTTCGCCCATTGCCCAATATTCCCCACTGCCGCCTCCCGTAGGAGTCTGGACCGTCTCTCAGTTCCAATGTGGCCGATCACCCTCTCAGGTCGGCTACCGATCGTCGCCTTGGTGGGCTGTTATCTCACCAACTAGCTAATCGGACGCGAGCCCATCTTTCAGCAATAAATCTTTGGCTCTCAAGAGATGCCCCCTAAGAGCTTCATGCGGTATTAGCAGTCGTTTCCAACTGTTGTCCCCCACTGAAAGGCAGGTTCCTCACGCGTTACTCACCCGTTCGCCACTAAGCAATGTCCCGAAGGGCTTTGCTCCGTTCGACTTGCAT
>FQH3XDB01DG1F4|309|2
CACGTAGTTAGCCGTGGCTTCCTCATATGGTACCATCACTTTCTTTTTCCCATATAACAGAAGTTTACAATCCGAAGACCTTCTTCCTTCACGCGGCGTTGCTGGGTCAGAGTTCCCTCCATTGCCCAATATTCCCCACTGCTGCCTCCCGTAGGAGTCTGGACCGTGTCTCAGTTCCAGTGTGGCCGTTCATCCTCTCAGATCGGCTAATCATCGTCGCCTTGGTGAGCCGTTACCTCACCAACTAGCTAATGATACGCGAGCCCATCTTATACCAATAAATCTTTGACTAAAATGTGATGCCACTTCTTAGTATTATGCGGTATTAGCACCTATTTCTAAATGTTATCCCCCAGTATAAGGCAGGTTGCTCACGCGTTACTCACCAGTCCGCACT
>FQH3XDB01EH8GW|310|1
CACGTAGTTAGCCGGGGCTTTCTCGTCAGTTACAGTCCTTTTCTTCGCTGACAACAAAAGTTTACAATCCGAAGACCTTCTTCCTTCACGCGGCGTTGCTGGGTCAGGCTTTCGCCCATTGCCCAATATTCCCCATGCTGCCTCCCGTAGGAGTCTGGACCGTGTCTCAGTTCCAGTGTGGCCGATTCACCCTCTCAGGTCGGCTACCCATCGTTGCCTTGGTAGGCTGTTACCCTGCCAACTAGCTAATGGACGCGAGCCCATCCTTCACCAATAAATCTTTGACTTCTATA
>FQH3XDB01C7JN8|311|1
CACGTAGTTAGCCGGAGCTTCCTCCTTGGCTACCGTCATTATCTTCACCAAGGACAGAGGTTTACAATCCGAAAACCTTCTTCCCTCACGCGGCGTTGCTGCATCAGGGTTTCCCCCATTGTGCAATATCCCCCACTGCTGCCTCCCGTAGGAGTCTGGGCCGTGTCTCAGTCCCAATGTGGCCGTTCAACCTCTCAGTCCGGCTACCGATCGTCGCTTTGGTGGGCCGTTACCCCGCCAACTGGCTAATCGGACGCGAGCTCATCCTTGTCCGATAAATCTTTGATTCAACTGAGATGCCTCAACTGAATTTCATGCGGTATTAGCACAAATTTCTCTGTGTTATTCCACTGACAAGGGCAGATTGCTCGCGCGTTACTCACCCGTCCGCCACTAACCGTATTTCTACGTTCGTTCGACTTGCATGTGTTAAGTCACGCC
>FQH3XDB01D2624|312|1
CACGTAGTTAGCCGTCACTTCCTTGTTGAGTACCGTCATTATCTTCCTCAACAACAGGAGTTTACAATCCGAAGACCTTCTTCCTCCACGCGGCGTCGCTGCATCAGGGTTTCCCCCATTGTGCAATATTCCCCACTGCTGCCTCCCGTAGGAGTTTGGACCGTGTCTCAGTTCCAATGTGGGGGACCTTCCTCTCAGAACCCCTACCGATCGTCGCCTTGGTGGGCCGTTACCCCGCCAACAAGCTAATCGGACGCATCCCCATCCATCACCGATAAATCTTTAATTGAGATTAGATGTCTGCACTCAATATCATTGGGTATTAGTCTTACTTTCGCTAAGGTTATCCCCAAGTGGTGGCAGGTTGGATACGCGTTACTCA
>FQH3XDB01AVEI0|313|1
CACGTAGTTAGCCGTCACTTCCTTGTTGGGTACCGTCATTATCTTCCCCAACAACAGGAGTTTACAATCCGAAGACCTTCTTCCTCCACGCGGCGTCGCTGCATCAGGGTTTCCCCCATTGTGCAATATTCCCCACTGCTGCCTCCCGTAGGAGTCTGGGGCCGTGTCTCAGTCCCAATGTGGCCGTTCAACCTCTCAGTCCGGCTACCGATCGTCGCCTTGGTGGGCCCGTTTAACCTCACCAACAAGCTAATCGGACGCATCCCCATCCATCACCGATAAATCTTTAATTGAGATTAGATGTCTGCACTCAATATCATTGGGTATTAGTCTTACTTTCGCAAGGTTATCCCCAAGTGGTGGGCAGGTTGGATACGCGTTACTCACCCGTGCGCC
>FQH3XDB01DKWHO|314|5
CACGTAGTTAGCCGGAGCTTTCTGGCATGGTACCGTCACTCCATATGCATTTCCTCATATGGTCATTCTTCCCATACAACAGAGTTTTACAACCCATAGGGCCTTCATCACTCACGCGGCATTGCTCGTTCAGGGTTTCCCCCATTGACGAATATTCCTAACTGCTGTCTCCCGTAGGAGTCTGGGCCGTGTCTCAGTCCCAGTGTGGCCGTTCAACCTCTCAGTTCGGCTACGCATCGTTACCTTGGTGAGCCATTACCTCACCAACTAGTTAATACGCCGCAGGCCCATCTTTAAGTGAAGCTTTAAAGGCTCCTTTCAATACATATTGCTATGTATCTTATTCGGTATTAGCG
>FQH3XDB01AGTXY|315|1
CACGTAGTTAGCCGGAGCTTATTCTACAGGTACTGTCTTTGTTCTTCCCTGTCTAAAGCAGTTTACAATCCGAAAACCTTCTTCCTGCACGCGGCGTCACTGCGTCAGAGTTTCCTCCATTGCGCAATATTCCCGACTGCTGCCTCCCGTAGGAGTCTGGGCCGTATCTCAGTCCCAATGTGGCCGTTCAACCTCTCAGTTCGGCTACCCATCGCAGGCTTGGTGGGCCGTTGCCCCGCCAACTACCTAATGGGCCGCGACCCCATCCCTTGCCGTCTGGGCTTTCCCGCAGAGGCCATGCGGCTTCTGCGGAGTATCC
>FQH3XDB01B985Z|316|1
CACGTAGTTAGCCGTGGCTTCCTACTCGGTTACCGTCATTTATTCGTCACCGAAAACAGAGGTTTACAATCCGAAAACCGTCTTCCCTCACGCGGCGTTGCTGCATCAGGCTTTCGCCCATTGTGCAATATTCCCCACTGCTGCCTCCCGTAGGAGTCTGGGCCGTGTCTCAGTCCCAATGTGGCCGTTCAACCTCTCAGTCCGGCTACCGATCGTCGACTTGGTGAGCCCATTACCCTCACCAACTATCTAATCGGACGCGAGCCCATCTTTCAGCACATTAAGCTTTGACTTCCAGACCATGCGATCCAAAAGTATCATGCGGTATTAGCAGTCGTTTCCAACTGTTCGTCCCCCACTGAAAGGCAGGTTTCTCACGCGTTAC
>FQH3XDB01BOSL3|317|1
CACGTAGTTAGCCGTCACTTCCTTGTTGAGTACCGTCATTATCTTCCTCAACAACAGGAGTTTACAATCCGAAGACCTTCTTCCTCCACGCGGCGTCGCTGCATCAGGGTTTCCCCCATTGTGCAATATTCCCCACTGCTGCCTCCCGTAGGAGTCTGGGCCGTGTCTCAGTCCCAATGTGGCCGTTCAACCTCTCAGTCCGGCTACCGATCGTCGCCATGGTGGGCCGTTACCCCGCCATCTAGCTAATCAGACGCGAGACCATCTTTCAGCACATTAAGCTTTGACTTCTGTACCATGCGGTACTAAAGTGTTATGCGG
>FQH3XDB01D4TR4|318|1
CACGTAGTTAGCCGTGGCTTCCTCTTTAGCTACCGTCATTTGTTTCTTCACTAAAAACAAAGGTTTACAATCCGAAGACCTTCTTCCCTCACGCGGCGTTGCTGCATCAGGGTTTCCCCCATTGTGCAATATCCCCCACTGCTGCCTCCCGTAGGAGTCTGGGGCCGTGTCTCAGTCCCAATGTGGCCGTTCAACCTCTCAGTCCGGCTACTGATCGTCGCCATGGGTGGGCCCGTTACCCCGCCATCTAGCTAATCAGACGCGAGACCATCTCTCAGCACATTAAGCTTTGACTTCTGTACCATGCGGTACTAAAGTGTTATGCGGTATTAGCAGTCATTTCTAACTGTTCGTCCCCCATGAGAGGCTAGG
>FQH3XDB01C6IP1|319|2
CACGTAATTAGCCGTTGCTTATTCACGACCTACAGTCACCAGAAGGCGTTTCTCTCACCTTCCTTATTCCTCGGTCCTAAAAGGACTTTACAGCCTTCCGGCCTTCATCGTCCACGCGGCGTCGCTCCGTCAGGGTTCCCCCATTGCGGAATATTCTTAGCTGCTGCCTCCCGTAGGAGTCTGGGCCGTATCTCAGTCCCAATGTGCCCGTCCGCCCTCTCAGGCCGGGTAGCCATCATCGCCCTGGTGGGCCGTTACCTCACCAGCAGGCTAATGGCACGCGGGCCGCGCCTTCCGCGGCTCAAAGGAGCCCTTTCCTCCGTGACCTCTGACA
>FQH3XDB01E1QYZ|320|25
CACGTAGTTAGCCGGGGCTTTCTCGAATGGTACCGTCAGCTAAGTATCATTTCCTATACTTAGTGTTCTTCCCATACAACAGAATTTTACAATCCAAAGGACCGTCATCATTCACGCGGCATTGATCGTTCAGGGTTTCCCCCATTGACGAATATTCCTAACTGCTGTCTCCCGTAGGAGTTTGGGCCGTGTCTCAGTCCCAATGTGGCCGATCAACCTCTCAGTTCGGCTACGCATCGTCGTCTTGGTAGGCCATTACCCCACCAACTAACTAATACGCCGCAGGCTCATCTTTAAGCGATGCTTTAAAGGCACCTTTCAATATAAGAAATCATTCCTATATAATATTCGGTATTAGCACTAGGTTTCCCTATGTTA
>FQH3XDB01BOG57|321|10
CACGTAGTTAGCCGTGGCTTGCTCCTTAGTTACCGTCATTTACTTCAATTGTTCACAGAAGTACCGTTCGTCTCTAAGAACAGAACTTTACGATCCGAAAACCTTCTTCGTTCACGCGGCGTTGCTCCGTCAGGCTTTCGCCCATTGCGGAAGATTCCCCACTGCTGCCTCCCGTAGGAGTCTGGGCCGTGTCTCAGTCCCAGTGTGGCCGTTCATCCTCTCAGACCGGCTACTGATCATTGCCTTGGTAAGCCCGTTACCTTACCAACTAGCTAATCAGACGCAAACCCCTCTTTTAGCGGTAGCTTATGAATAGAGGCCACCTTTGTTAGCTCTTTCATGCG
>FQH3XDB01DEUR2|322|19
CACGTAGTTAGCCGGAGCTTATTCGTAAGGTACCGTCATTCATTAGCCATTTCCTGCTAATGCCATTCTTCCCCTACAAAAGAATTTTACATACCGAAATACTTCATCATTCACGCGGCGTTGCTCGGTCAGGGTTTCCCCCATTGCCGAAAATTCCCTACTGCTGCCTCCCGTAGGAGTCTGGGCCGTGTCTCAGTCCCAATGTGGCCGTTCAACCTCTCAGTCCGGCTACGCATCATTGCCTTGGTGGGCCATTACCCCACCAACTAGCTAATGCGCCGCAGGCTCATCCTATAGTGTTCCATTCGGAACTTTTAAAGTAGTCTTCATGCGATGACTACTCCTATCCAGTATTAGCGGTCGTTTCCAACCGTTATCCTCGTCTTTAGGGTAGTATTACCTACGTGTTACTCACCCGTTCGCCACTAACCACCGAAGTGATTCGTTCGACTTGCATGTATTAGGCACGCC
>FQH3XDB01EGO0G|323|5
CACGTAGTTAGCCGGAGCTTATTCGTAAGGTACCGTCATTCATTAGCCATTTCCTGCTAATGCCATTCTTCCCCTACAAAAGAATTTTACATACCGAAATACTTCATCATTCACGCGGCGTTGCTCGGTCAGGGTTTCCCCCATTGCCGAAAATTCCCTACTGCTGCCTCCCGTAGGAGTCTGGGCCGTGTCTCAGTCCCAATGTGGCCGTTCAACCTCTCAGTCCGGCTACGCATCATTGCCTTGGTGGGCCCATTACCCCACCAACTAGCTAATGCGCCGCAGGCTCATCCTATAGTGTTCCATCCGGAACTTTTAAAGTAGTCTTCATGCGATGACTACTCCTATCCAGTATTAGCGGTCGTTTCCAACCGTTATCCTCGTCTTTTAGGGTAGATTTACCTACGTGTTACTCACCCGTTCGCCACTAACC
>FQH3XDB01ELNO2|324|1
CACGTAGTTAGCCGTGGCTTTCTAGTAAGGTACAGTCAATCACAGGTCATTTCCTACCTGCGCCATTCGTCCCTTACAACAGAATTTTACGACCCAAAGGCCTTCATCATTCACGCGGCGTTGCTCGGTCAGGGTTCCCCCCATTGCCGAAAACTCCTTACTGCTGCCTCCCGTAGGAGTATGGACCGTGTCTCAGTTCCATTGTGGCCGATCACCCTCTCAGGTCGGCTACGCATCTTCGTCTTGGTGGGCTGTTATCTCACCAACTAACTAATGCGCCGCAGGTTCATCCTATAGTGTTCCATCCGGAACTTTCAAATAGCTAAGATGCCTTTCCTATTCATATCCGGTATTAGCTTAAGTTTCCTCAAGGT
>FQH3XDB01DMX3J|325|6
CACAGAGTTAGCCGGTGCTTGCTAAGGCGATACCGTCAAAGTCGGTCCTGTTAGAACCGACGCTTTCGTCTCGCCCCACAGAGCTTTACAACCCGAAGGCCTTCATCACTCACGCGGCGTCGCTGGTTCAGGCTTGCGCCCATTGACCAAGATTCCCCACTGCTGCCTCCCGTAGGAGTCTGGTCCGTGTTCCAGTACCAGTGTGGCTGATCATCCTCTCAGACCAGCTACCCGTCTTCGCCTTGGTAAGCCATTACCTTACCAACTAGCTGATGGGCCGCAGGCCCCTCCCATGGCGATTGGTTCTTGCGAATCCCAACTTTGCCATCCAAGGTTTTCCCCTCAGACGCTGTATGCGGTATTAGCGCTCCTTTCGGAACGTTACTCCCCCTCCATAGGGCAGGTTACCTACGTGTTACGCACCCGTGCGCCGCTTTACTCAGGATTGCTCCCTTTCGCGCTCGACTTGCATGTGTT
>FQH3XDB01D1V4P|326|4
CACGGAGTTAGCCGATGCTTATTCGTACGGTACTCTCATCAGGCCATACATGACCCTTATTGCTCCCGTACAAAAGAAGTTTACAATCCATAGGACCTCCTTCCTCCACGCGGCATGGCTGGATCAGATTTCCATCCATTGTCCAATATTCCTCACTGCTGCCTCCCGTAGGAGTCTGGACCGTGTCTCAGTTCCAGTGTGGGGGACCTTCCTCTCAGAACCCCTAGACATCGTTGCCATGGTAAGCCGTTACCTTACCATCCAGCTAATGTCACGCGAGCCAATCTATAACCACCGTAGCTTTAATTATCTAAAGATGCCTACTAAATAATTCTATGGAGTATTAGACCTAAGTTTCCC
>FQH3XDB01BWOFL|327|2
CACGTAGTTAGCCGGGGCTTCCTCCTAAGATACCGTCTTCCCCTCTTCTCTTAGGACAGAGGTTTACAATCCGAAAACCTTCTTCCCTCACGCGGCGTTGCTGGGTCAGGGTTTCCCCCATTGCCCAATATTCCCCACTGCTGCCTCCCGTAGGAGTCTGGACCGTGTCTCAGTTCCAGTGTGGCCGATCACCCTCTCAGGTCGGCTACCCATCGCAGGCTTGGTGGGCCGTTACCTCACCAACTACCTAATGGGACGCGAGCTCACCTCAGACCGGATTGCTCCTTTGACCCCTAAGCCATGTGGCTCTGTGGTCTTATGCGGTATTAGTGCAACTTTCGCTGCGTTACTCCCCCTGT
>FQH3XDB01CNZQO|328|7
CACGGAATTAGCCGGTCCTTATTCGCAGGGTACTTGCAAAACGCCACACGTGGCGCACTTTACCCCCCTGAAAAAGCGGTTTACAACCCATAGGGCAGTCATCCCGCACGCTACTTGGCTGGTTCAGGCTTCCGCCCATTGACCAATATTCCTCACTGCTGCCTCCCGTAGGAGTTTGGACCGTGTCTCAGTTCCAATGTGGGGGACCTTCCTCTCAGAACCCCTACCCATCGTCGGCTAGGTGGGCCGTTGCCCCGCCTACTACCTAATGGGACGCACTCCCCAGCCCCAACCTTCAATCATTTCGCGACAAAAAGCCATGCGGCAATCGCGCAGCATCCGGACGTTAACCCCCCGTTTGGGGACCTAGTGGCCGGGGGTTGGGGGGCCGAGGTTGGATACGCGTTACG
>FQH3XDB01B5586|329|1
CACGGAATTAGCCGGTCCTTATTCATAGGGTACCTGCAATGAGTGACACGTCACTCACTTTATCCCCCTATAAAGCGGTTTACAACCCATAGGGCAGTCATCCCGCACGCTACTTGGCTGGTTCAGGCTTCCGCCCATTGACCAATATTCCTCACTGCTGCCTCCCGTAGGAGTTTGGACCGTGTCTCAGTTCCAATGTGGGGGACCTTCCTCTCAGAACCCCTACCCATCGTCGGCTAGGTGGGCCGTTGCCCCGCCTACTACCTAATGGGACGCATCCCCAGCCCCAACTTCAATCATTTCGCGCAAAAGCCATGCGGCAATCGCGCGGCAT
>FQH3XDB01AKRBL|330|2
CACGGAATTAGCCGGTCCTTATTCGCAGGGTACTTGCAAAACGCCACACGTGGCGCACTTTACCCCCCTGAAAAAGCGGTTTACAACCCATAGGGCAGTCATCCCGCACGCTACTTGGCTGGTTCAGGCTTCCGCCCATTGACCAATATTCCTCACTGCTGCCTCCCGTAGGAGTTTGGACCGTGTCTCAGTTCCAATGTGGGGGACCTTCCTCTCAGAACCCCTACCCATCGTCGGCTAGGTGGGCCGTTGCCCCGCCTACTACCTAATGGGACGCATCCCCACGCCCCAACCTTCAATCATTTCGCGCAAAAGCCATGCGGCAATCGTGCAGCA
>FQH3XDB01CU4IE|331|1
CACGTAGTTAGCCGGTGCTTATTCTTCAGGTACCGTCATGAAACCAGGGTATTAACCCAGTCCTTTTCTTCCCTGACAAAAGAGCTTTACAACCCGAAGGCCTTCTTCACTCACGCGGCATTGCTGGATCAGGGTTCCCCCATTGTCCAAAATTCCCCACTGCTGCCTCCCGTAGGAGTCTGGGCCGTGTCTCAGTCCCAGTGTGGCTGATCGTCCTCTCAGACCAGCTACTGATCATCGCCTTGGTAGGCCATTACCCCACCAACTAGCTAATCAGCTATCGGCCGCTCCAGGAGCGTGAGGCCCGAAGGTCCCCCATTTCATCCGTA
>FQH3XDB01B1VW8|332|15
CACGTAGTTAGCCGGTGCTTATTCTTCAGGTACCGTCATGAAACCAGGGTATTAACCCAGTCCTTTTCTTCCCTGACAAAAGAGCTTTACAACCCGAAGGCCTTCTTCACTCACGCGGCATTGCTGGATCAGGGTTCCCCCATTGTCCAAAATTCCCCACTGCTGCCTCCCGTAGGAGTCTGGGCCGTGTCTCAGTCCCAGTGTGGCTGATCGTCCTCTCAGACCAGCTACTGATCATCGCCTTGGTAGGCCATTACCCCACCAACTAGCTAATCAGCTATCGGCCGCTCCAGGAGCGTGAGGCCCGAAGGTCCCCCATTTCATCCGTAGATCGTATGCGGTATTAGCCAATCTTTCGACTGGTTGTCCCCCATCTCGGGTACGTTCCGATATATTACTCACCCGTTCGCCACTCGCCATCAGGGTTGCCCCCATGCTGCCGTTCGACTTGCATGTGTAAAGCATGCCGCCAGCGTTCAATCTGAGCC
>FQH3XDB01AYIHI|333|1
CACGTAGTTAGCCGGTGCTTATTCTTCAGGTACCGTCAGCATCACTATTTGTTCAATAGTAACTTTTCGTCCCTGACAAAAGCGGTTTACAACCCGAAGGCCTTCTTCCCGCACGCGGCATGGCTGGATCAGGGTTTCCCCCATTGTCCAAAATTCCCCACTGCTGCCTCCCGTAGGAGTCTGGACCGTGTCTCAGTTCCAGTGTGGCTGGTCGTCCTCTCAGACCAGCTACTGATCGTCGGCTTGGTGGGCCTTTACCTCACCAACTACCTAATCAGTCATCGGCCGCTCCGTTCGCGTGAGGTCTTGCGATCCCCCATTTCACCCTCAGGTCTTATGCGGTATTAGCTACCCTTTCGAG
>FQH3XDB01BCX5D|334|4
CACGTAGTTAGCCGGTGCTTATTCTTCAGGTACCGTCAGCATCACTATTTGTTCAATAGTAACTTTTCGTCCCTGACAAAAGCGGTTTACAACCCGAAGGCCTTCTTCCCGCACGCGGCATGGCTGGATCAGGGTTTCCCCCATTGTCCAAAATTCCCCACTGCTGCCTCCCGTAGGAGTCTGGACCGTGTCTCAGTTCCAGTGTGGCTGGTCGTCCTCTCAGACCAGCTACTGATCGTCGGCTTGGTGGGCCTTTACCTCACCAACTACCTAATCAGTCATCGGCCGCTCCGTTCGCGTGAGGTCTTGCGACTCCCCCACTTTCCACCCTCAGG
>FQH3XDB01EI3XR|335|6
CACGTAGTTAGCCGGTGCTTATTCTTCAGGTACCGTCATGAAACCAGGGTATTAACCCAGTCCTTTTCTTCCCTGACAAAAGAGCTTTACAACCCGAAGGCCTTCTTCACTCACGCGGCATTGCTGGATCAGGGTTCCCCCATTGTCCAAAATTCCCCACTGCTGCCTCCCGTAGGAGTCTGGGCCGTGTCTCAGTCCCAGTGTGGCTGATCGTCCTCTCAGACCAGCTACTGATCATCGCCTTGGTAGGCCATTACCCCACCAACTAGCTAATCAGCTATCGGCCGCTCCAGGAGCGTGAGGCCCCGAAGGTCCCCCACTTTTATCCGTAGATCGTATGCGGTATTAGCCAATCTTTCGACTGGTTGTCCCCCACTCTCGGGTACGTTCCGATATATTACTCACCCGTTCGCCACTCGCCATCAGGGTTGCCCCCATGCTGCCGTTCGACTTGCATGTGTAAAGCATGCCGCCAGCGTTCAATCTGAGCCATAATCAAAAC
>FQH3XDB01B420L|336|47
CACGTAGTTAGCCGTGACTTCCTCGTACAGTACTGTCACTTACCTATCATTCCCTATAGGCATCTTTCATCCTATACAACAAAACTTTACGACCCGAAGGCCTTCTTCGTTCACGCGGCGTTGCTCGGTCAGGGTTCCCCCATTGCCCGAAAATTCCCTACTGCTGCCTCCCGTAGGAGTCTGGACCGTGTCTCAGTTCCAATGTGGCCGTACATCCTCTCAGATCGGCTACGCATCATTACCATGGTGGGCCGTTACCTCACCATCTAGCTAATGCGCCGCAGGCCCATCCTGTTGTGTTGTGTCCCCAACTTTTCATCCACACACCATGCGGTATATGTTATTATCCGGTATTAGCAAGTCCTTTTCGGTTTGTTATCCCAGTCAACAGGGCAGGTTGCCTACGTGTTACTCACCCGTTCGCTACTAAGAGCCGAAGCTCTCCGTTCAACTTGCATGT
>FQH3XDB01EIMDU|337|25
CACGTAGTTAGCCGTGACTTCCTCGTCTAGTACCGTCACTTGCATATCATTCCCTATATGCTTCTTTCTTCCTAAACAACAAAACTTTACGACCCGAAGGCCTTCATCGTTCACGCGGCGTTGCTCGGTCAGGGTTCCCCCATTGCCGAAAATTCCCTACTGCTGCCTCCCGTAGGAGTCTGGACCGTGTCTCAGTTCCAATGTGGCCGTACATCCTCTCAGATCGGCTACGCATCATTGCCATGGTGGGCTGCTATCTCACCATCTAGCTAATGCGCCGCAGGCCCCATCCTGTTGTGTTGTATCCCAACTTTTCATCCACACATCATGCGATGTGTGTTATTATCCGGTATTAGCAAACCTTTCGGTCAGTTATCCCAGTCAACAGGGCAGGTTGCCTACGTGTTACTCACCCGTTCGCTGCTAAG
>FQH3XDB01D6GQI|338|1
CACGTAGTTAGCCGTGACTTCCTCGTACAGTACTGTCACTTACCTATCATTCCCTATAGGCATCTTTCATCCTATACAACAAAACTTTACGACCCGAAGGCCTTCTTCGTTCACGCGGCGTTGCTCGGTCAGGGTTCCCCCCATTGCCGAAAATTCCCTACTGCTGCCTCCGTAGGAGTCTGGACCGTGTCTCAGTTCCAATGTGGCCGTACATCCTCTCAGATCGGCTACGCATCATTACCATGGGTCGGGCCGTTACCTCACCATCTAGCTAATGCGCCGCAGGCCCATCCTGTTGTGTTGTCGTCCCAATTTCATCCACA
>FQH3XDB01DXF5Q|339|8
CACGTAGTTAGCCGGTGCTTCCTTGTTAGGTACCGTCATTATCGTCCCTAACAACAGGAGTTTACAATCCGAAGACCTTCTTCCTCCACGCGGCGTCGCTGCATCAGGGTTCCCCCCATTGTGCAATATTCCCCACTGCTGCCTCCCGTAGGAGTCTGGGCCGTATCTCAGTCCCAATGTGGCCGTTCAACCTCTCAGTCCGGCTACCAATCGTCGCCTTGGTGGGCCGTTACCTCACCAACTAGCTAATTGGACGCGAGCTCATCTCAAAGCAATAATCTTTCCCCTGGGCCATGCGGCCCTGTGGCTTATGCGGTATTAGCAGTCGTTCCAACTGTTCGTCCCCCACTCTGAGGCAGATTGC
>FQH3XDB01AZSWC|340|20
CACGTAGTTAGCCGGTGCTTCCTTGTTAGGTACCGTCATTATCGTCCCTAACAACAGGAGTTTACAATCCGAAGACCTTCTTCCTCCACGCGGCGTCGCTGCATCAGGGTTCCCCCCATTGTGCAATATTCCCCACTGCTGCCTCCCGTAGGAGTCTGGGCCGTATCTCAGTCCCAATGTGGCCGTTCAACCTCTCAGTCCGGCTACCAATCGTCGCCTTGGTGGGCCGTTACCTCACCAACTAGCTAATTGGACGCGAGCTCATCTCAAAGCAATAATCTTTTCCCCCTGTACCATGCGGTACTGTGGGCTTATGCGGTATTAGCAGTCGTTTCCAACTGTTCGTCCCCCATCTGAGGCAGATTGCTCACGCGTTACTCACCCGTT
>FQH3XDB01CC4LT|341|56
CACGTAGTTAGCCGGTGCTTTCTTGTTAGGTACCGTCATTATCGTCCCTAACGACAGGAGTTTACAATCCGAAAACCTTCTTCCTCCACGCGGCGTCGCTGCATCAGGGTTTCCCCCATTGTGCAATATCCCCCACTGCTGCCTCCCGTAGGAGTCTGGGCCGTGTCTCAGTCCCAATGTGGCCGTTCAACCTCTCAGTCCGGCTACCAATCGTCGCCTTGGTGGGCCCGTTACCTCACCAACTAGCTAATTGGACGCGAGTCCATCCTAAAGCGAATAAATCCTTTTCCCTCAGATCGATGCCGACCCGTGGGCTTATGCGGTATTAGCAGTCGTTCCAACTTGTTCGTCCCCCA
>FQH3XDB01EKS1X|342|1
CACGTAGTTAGCCGGTGCTTCCCTTGGTTAGGTACCGTCAGTTATCGGTCCCTAACAACAGGAGTTTACAATCCGAAGACCTTCTTCCTCCACGCGGCGTCGCTGCATCAGGGTTCCCCCATTGTGCAATATTCCCCACTGCTGCCTCCCGTAGGAGTCTGGGCCGTATCTCAGTCCCAATGTGGCCGTTCAACCTCTCAGTCCGGCTACCAATCGTCGCCTTGGTGGGCCGTTACCTCACCAACTAGCTAATTGGACGCGAGCTCATCTCAAAGCAATAAATCTTTTCCCCCTGTACCATGCGGTACTGTGGGCTTATGCGGTATTAGCAGTCGTTTCCAACTGTTGTCCCCCATCTGAGGCAGATTGCTCACGCGTTACTCACCCGTTCGCCACTAAGAATATCA
>FQH3XDB01AURJC|343|3
CACGTAGTTAGCCGTGGCTTATTCATGAGGTACCGTCATCTGTTCGTCCCTCATAAAAGCGGTTTACAATCCGAAGACCTTCTTCCCGCACGCGGCGTCGCTGGGTCAGGCTTTCGCCCATTGCCCAATATTCCCCACTGCTGCCTCCCGTAGGAGTCTGGACCGTTTCTCAGTTCCAATGTGGCCGTTCAACCTCTCAGTCCGGCTATGGATCGCAGACTTGGTGAGCCGTTTACCTCACCAACTATCTAATCCAACGCGAGCCCATCCTTGCGCAATAAATTTTTGACACACCAACATGCGATCAGTGTGTATTATGCGGTATTAGCAGCCGTTTCCAGCTGTTGTCCCCCAC
>FQH3XDB01EI155|344|9
CACGTAGTTAGCCGGGGCTTCTTAGTCAGGTACCGTCATTTTCTTCCCTGCTGATAGAGCTTTACATACCGAAATACTTCTTCACTCACGCGGCGTCGCTGCATCAGGGTTTCCCCCATTGTGCAATATTCCCCACTGCTGCCTCCCGTAGGAGTTTGGGCCGTGTCTCAGTCCCAATGTGGCCGTTCACCCTCTCAGGCCGGCTAACTGATCGTTGACTTGGTGGGCCGTTACCTCACCAACTATCTAATCAGACGCGGGTCCATCTTGTACCGCCAAGGCTTTTCACACTGTTTCATGCAAAACTGTGCGCTTATGCGGTATTAGCAGTCATTTCTAACTGTTGTCCCCCTGTACAAGGCAGGTTACCCACGCGTTACTCACCCGTCGCCACTAACTTTAAATCACTAGGTTTCATTAAAAGTCCGTTCGACTTGCATGTGTTAGGCACGCCGCCAGCGTTCATCCTGAGCCATG
>FQH3XDB01DDYSJ|345|1
CACGTAGTTAGCCGGAGCTTCCTCCTCAGGTACCGTCATTTTCGTCCCTGAAGACAGAGGTTTACAATCCGAAAACCTTCTTCCCTCACGCGGCATCGCTGCATCAGAGTTTCCTCCATTGTGCAATATTCCCCACTGCTGCCTCCCGTAGGAGTTTGGGCCGTGTCTCAGTCCCAATGTGGCCGTTCACCCTCTCAGGCCGGCTACTGATCGTTGACTTGGTGGGCCGTTACCTCACCAACTATCTAATCAGACGCGGGTCCATCTTGTACCGCCAAGGCTTTTCACACTGTTTCATGCAAAACTGTGCGCTTATGCGGTATTAGCAGTCATTTCTAACTGTTGTCCCCCTGTACAAGGCAGGTTACCCACGCGTTACTCACCCGTCCGCCACTAACTTATATATCGCTAGGCTTCAATATAAGTCCGTTCGACTTGCATGTGTTAGG
>FQH3XDB01DHKL2|346|1
CACGTATTTAGCCGGGGCTTCTTAGTCAAGTACCGTCATTTCCTTCCTTGCTGATAGAAGTTTACATACCGAAATACTTCATCCTTCACGCGGCGTCGCTGCATCAGGGTTTCCCCATTGTGCAATATTCCCTACTGCTGCCTCCCGTAGGAGTTTGGGCCGTGTCTCAGTCCCAATGTGGCCGATCACTCTCTCAAGTCGGCTACTGATCGTCGCCTTGGTAGGCCGTTACCCCACCAACTAGCTAATCAGACGCGGGTCCATCTTATACCGTCTCGGCTTTTTCACACTGTACCATGCGGTACTGTGCGCTTATGCGGTATTAGCAGTCGTTTCCAACTGTTATCCCCCTGTATAAGGCAGGTTACCCACGCGTTACTCACCCGTCCGCCACTCAGTCACCCCAAATGAATCATTCCCTAGCAAGCTAGTTCATTCTTCGGGAGGGTGCTTCGTTCGACTTGCATGTATTAAGCACGCCGCACGCGTC
>FQH3XDB01BL934|347|4
CACGTAGTTAGCCGGGGCTTCTTAGTCAGGTACCGTCATTTCTTCTTCCCTGCTGATAGAGCTTTACATACCGAAATACTTCTTCACTCACGCGGCGTCGCTGCATCAGGGTTTCCCCCATTGTGCAATATTCCCCACTGCTGCCTCCCGTAGGAGTTTGGGGCCGTGTCTCAGTCCCAATGTGGCCGTTTCACCCTCTCAGGCCGGCTACTGATCGTTGACTTGGTGAGCCGTTACCTCACCAACTATCTAATCAGACGCGGGTCCATCGTATACCGTCTCGGCTTTTTCACACTGCTTCATGCAAAGCTGTGCGCTTATGCGGTATTAGCACCTATTTCTAAGTGTTATCCCCCTGTAT
>FQH3XDB01AUQWT|348|2
CACGTAGTTAGCCGGGGCTTCTTAGTCAGGTACCGTCATTTTCTTCCCTGCTGATAGAAGTTTACATACCGAAATACTTCTTCCTTCACGCGGCGTCGCTGCATCAGGCTTTCGCCCATTGTGCAATATTCCCCACTGCTGCCTCCCGTAGGAGTTTGGGCCGTGTCTCAGTCCCAATGTGGCCGGTCACCCTCTCAGGTCGGCTACTGATCGTCGGCTTGGTAGGCCGTTACCCCACCAACTACCCTAATCAGACGCGGGTCCATCTCATACCGTCTCGGCTTTTCACACCGGACCATGCGGTCCTGTGCGCTTATGCGGTATTAGCAGTCATTTCTAACTGTTACTCCCCCTGTATGAGGCA
>FQH3XDB01C6J1S|349|1
CACGTAGTTAGCCGGGGCTTCTTAGTCAGGTACCGTCATTATCTTCCCTGCTGATAGAGCTTTACATACCGAAATACTTCTTCACTCACGCGGCGTCGCTGCATCAGGGTTTCCCCCATTGTGCAATATTCCCCCACTGCTGCCTCCCGTAGGAGTTTGGGCCGTGTCTCAGTCCCAATGTGGCCGTTCACTCTCTCAAGCCGGCTACTGATCGTCGCCTTGGTCGGGCCCGTTACCCCGCCAACCAGCTAATCAGACGCGGGTCCATCCTATGCCTATAATATTTTCACACTGTACCATGCGGTACTGTGCGTCTTATGCGGTGTTAGCAGTCTATTTCTAACTGTTACTCCCCCTGCCAGTAGGGCTACGGTTACCCACGTCGTTACCTCCA
>FQH3XDB01CAG4B|350|48
CACGGAGTTAGCCGGTGCTTCCTCTGTAGGTACCGTCAAAATTCGTCCCTACTGACAGTGTTTTACACCCCGAAGGGCGTCATCACACACGCGGCGTTGCTGCGTCAGGCTTTCGCCCATTGCGCAAAATTCCCTACTGCTGCCTCCCGTAGGAGTATGGGCCGTGTCTCAGTCCCATTGTGGCTGATCATCCTCTCAAACCAGCTACTGATCGTCGCCTTGGTAGTCCATTACACCACCAACAAGCTAATCAGGTGCAGGCTCATCCTAGAGCACCGGATTTTCAAGATTGGTATTTCAACCAAGCTCATAGT
>FQH3XDB01AZT07|351|16
GCACGGAGTTAGCCGGTGCTTCCTCTGTGGGTACCGTCAAGTTTCGTCCCCACTGACAGAACTTTACACCCCGAAGGGCTTCATCATTCACGCGGCGTTGCTGCGTCAGGCTTTCGCCCATTGCGCAAAATTCCCTACTGCTGCCTCCCGTAGGAGTATGGGCCGTGTCTCAGTCCCATTGTGGCTGATCATCCTCTCAAACCAGCTACTGATCGTCGCCTTGGTAGTCCATTACACCACCAACAAGCTAATCAGATGCAGGCTCATCCTAGAGCACCGGAGTTTTCAAGATTGGTATTGCAACCAAGCTCATATGGGGTATTAGCAGAACGTTT
>FQH3XDB01AURKD|352|39
CACGTAGTTAGCCGGGGCTTCTTAGTCAGGTACCGTCATTTTCTTTCCTGCTGATAGAGCTTTACATACCGAAATACTTCTTCACTCACGCGGCGTTGCTGCATCAGGGTTCCCCCCATTGTGCAATATTCCCCACTGCTGCCTCCCGTAGGAGTTTGGGCCGTGTCTCAGTCCCAATGTGGCCGTTCACCCTCTCAGGCCGGCTACTGATCGTCGCCTTGGTGGGCCGTTACCTCACCAACCAGCTAATCAGACGCGGGTCCATCTTGTACCACCGGAGTTTTTCACACTGCTTCATGCGAAGCTGTGCGCTTATGCGGTATTAGCAGTCG
>FQH3XDB01BQQEW|353|148
CACGTATTTAGCCGGTGCTTCTTAGTCAGGTACCGTCTTTCTTCTTCCCTGCTGATAGAGCTTTACATACCGAAATACTTCTTCACTCACGCGGCGTTGCTGCATCAGGGTTTCCCCCATTGTGCAATATTCCCCACTGCTGCCTCCCGTAGGAGTTTGGGCCGTGTCTCAGTCCCAATGTGGCCGGTCACCCTCTCAGGCCGGCTACTGATCGTCGCCTTGGTACGGCCTTTACCCCACCAACTAGCTAATCAGACGCGGGTCCATCCTGTACCACCGGAGTTTTTCACACCGTTCCATTGCGAAACTGTGCGCTTATGCGGTATTAGCACCTATTTCTAAGTGTTACTCCCCGGTACAGGG
>FQH3XDB01C55AM|354|20
CACGTATTTAGCCGGAGCTTCTTAGTCAGGTACCGTCATTATCTTCCCTGCTGATAGAGCTTTACATACCGAAATACTTCTTCACTCACGCGGCGTTGCTGCATCAGGGTTTCCCCCATTGTGCAATATTCCCCACTGCTGCCTCCCGTAGGAGTTTGGACCGTGTCTCAGTTCCAATGTGGCCGTTCATCCTCTCAGACCGGCTACTGATCGTCGCTTTGGTGAGCCGTTACCTCACCAACCAGCTAATCAGACGCGGGCCCATCCTGTACCACCGGAGTTTTTCACACTAGAGGATGTCCTCTCGTGCGCTTATGCGGTATTAGCAGCCGTTTCCAACTGTTATCCCCCTGTACAGGGCAGGTTACCCACGCGTTACTCACCCGTCCGCCACTCAGTCACCAAATCTTCATCCGAAGAATCTGATAAGGCGCTTCGTTCGACTTGCATGTGTTAGGCACGCCGCCAGCGTTCATCCTGAG
>FQH3XDB01BBV1Y|355|22
CACGCATTTAGCCGGTGCTTCTTAGTCAGGTACCGTCTTTTCTTCTTCCCTGCTGATAGAGCTTTACATACCGAAATACTTCTTCACTCACGCGGCGTTGCTGCATCAGGGTTCCCCCCATTGTGCAATATTCCCCACTGCTGCCTCCCGTAGGAGTTTGGGCCGTGTCTCAGTCCCAATGTGGCCGTCCGCCCTCTCAGGCCGGCTACTGATCGTCGCCTTGGTGGGCCGTTACCCCGCCAACAAGCTAATCAGACGCGGGTCCATCGTATACCACCGGAGTTTTTCACACTGTATCATGCGATACCGTGCGCTTATGCGGTATTAGCACCTATTTCTAAGTGTTATCCCCCTGTATACGGCAGGTTACCCACGCGTTACTCACCCGTCCGCCACTGACTTAAATTCGCTAGGCTTCCTCTAAGTCCGTTCGACTTGCATGTGTTAAGCACGCCGCCAGCGTTCATCCTGAGCCATGATC
>FQH3XDB01E0HEC|356|40
CACGTAGTTAGCCGGGGCTTCTTAGTCAGGTACCGTCACTATCTTCCCTGCTGATAGAAGTTTACATACCGAGATACTTCTTCCTTCACGCGGCGTCGCTGCATCAGGGTTTCCCCCATTGTGCAATATTCCCCACTGCTGCCTCCCGTAGGAGTCTGGGCCGTGTCTCAGTCCCAATGTGGCCGTTCACCCTCTCAGGCCGGCTATGGATCGTCGCCTTGGTGGGCCGTTACCTCACCAACCAGCTAATCCAACGCGGGTCCATCCTATACCACCGGAGTTTTTCACACTGAGCCATGCAGCTCTGTGCGCTTATGCGGTATTAGCAACCATTTCTGGTTGTTATCCCCCTGTATAGGGCAGGTTACCCACGCGTTACTCACCCGTCCGCCACTAGAAACCAGCTAAATCTGCCGAAGCTTCATTAAACGGTTCCCTGACTTGCATGTGTTAAGCACGCCGCCAGCG
>FQH3XDB01CHT52|357|45
CACGTAGTTAGCCGGGGCTTCTTAGTCAGGTACCGTCATTATCTTCCCTGCTGATAGAAGTTTACATACCGAGATACTTCTTCCTTCACGCGGCGTCGCTGCATCAGGGTTTCCCCATTGTGCAATATTCCCCACTGCTGCCTCCCGTAGGAGTTTGGGCCGTGTCTCAGTCCCAATGTGGCCGGTCACCCTCTCAGGCCGGCTACTGATCGTCGCCTTGGTGGGCCGTTACCTCACCAACAAGCTAATCAGACGCGGGTCCATCTCATACCACCGGAGTTTTTCACACTGCATCATGCGATGCTGTGCGCTTATGCGGTTTTATCAGCCGTTTCCAGCTGCTATTCCCCTGTATGAGGCAGGTTACCCACGCGTTACTCACCCGTCCGCCACTAACTCTGAAAAGCAAGCTCTCATCGTCCGTTCGACTTGCATGTGTTAAGCACGCCGCCAGCGTTCATCCT
>FQH3XDB01BA1MN|358|244
CACGTAGTTAGCCGGGGCTTCTTAGTCAGGTACCGTCATTTTTCTTCCCTGCTGATAGAGCTTTACATACCGAAATACTTCTTCGCTCACGCGGCGTCGCTGCATCAGGGTTTCCCCCATTGTGCAATATTCCCCACTGCTGCCTCCCGTAGGAGTTTGGGCCGTGTCTCAGTCCCAATGTGGCCGGTCACCCTCTCAGGTCGGCTACTGATCGTCGCTTTGGTGGGCCGTTACCCCGCCAACTGGCTAATCAGACGCGGGTCCATCCCCATACCACCGGAGTTTTTCACACCGTACCATGCGGTACTGTGCGCTTATGCGGTATTAGCAGCCGTTTCCAGCTGTTATCCCCCTGTATGAGGCAGGTTACCCACGCGTTACTCACCCGTCCGCCACTCAGTCACAAAGCAATCACCCCGAAGGGATCAAGCAAAGCGCTTCGTTCGACTTGCATGTGTTAAGCACGCCGCCAGCGTTCATCCTGAGCCATGATC
>FQH3XDB01ANKB8|359|69
CACGTAGTTAGCCGGGGCTTCTTAGTCAGGTACCGTCATTTTCTTCCCTGCTGATAGAGCTTTACATAACGAATTACTTCTTCACTCACGCGGCGTCGCTGCATCAGGGTTTCCCCCATTGTGCAATATTCCCCACTGCTGCCTCCCGTAGGAGTTTGGGCCGTGTCTCAGTCCCAATGTGGCCGTCCACCCTCTCAGGCCGGCTATGGATCGTCGGTTTGGTGGGCCGTTACCCCGCAACTGCCTAATCCAACGCGGGTCCATCCCCATACCACCGGAGTTTTTCACACTGTGCCATGCAGCACTGTGCGCTTATGCGGTATTAGCAGTCATTTCTAACTGTTATCCCCCTGTATGAGGCAGGTTACCCACGCGTTACTCACCCGTCCGCCGCTCAGTC
>FQH3XDB01ER9H9|360|2
CACGTATTTAGCCGGAGCTTCTTAGTCAGGTACCGTCATTTTCTTCCCTGCTGATAGAGCTTTACATACCGAAAATACTTCTTCACTCACGCGGCGTCGCTGCATCAGGGTTTCCCCCATTGTGCAATATTCCCCACTGCTGCCTCCCGTAGGAGTTTGGGCCGTGTCTCAGTCCCAATGTGGCCGTTCACCCTCTCAGGCCGGCTACTGATCGTCGCCTTGGTACGCCGTTACCCCACAACAAGCTAATCAGACGCGGGTCCATCTCACACCACCGGAGTTTTTCACACTGTGTCATGCGACACCGTGCGCTTATGC
>FQH3XDB01DEPMX|361|1
CACGTAGTTAGCCGTTGCTTTTTCTCCAGGTACCGTCACGTTCTTCGTCCCTGGTAAAAGAAGTTTACAACCCGAAGGCCTTCTTCCTTCACGCGGCGTTGCTGGGTCAGGGTTTCCCCCATTGCCCCAATATTCCCCACTGCTGCCTCCCGTAGGAGTCTGGGGCCGTATCTCAGTCCCAATGTGGCCGTTCACCCTCTCAGGCCGGCTACTGATCGTCGCCTTGGTGGGCCGTTACCTCACCAACCAGCTAATCAGACGCGGGTCCATCGTATACCACCGGAGTTTTTCACACTGCTTCATGCGAAGCTGTGCGCTTATGCGGTATTAGCACCTTATTTCTAAGTGTTACTCCCCCTGTAT
>FQH3XDB01AUVJ4|362|1
CACGTAGTTAGCCGGAGCTTCCTCCTCAGGTACCGTCATTTTCGTCCCTGAAGACAGAGGTTTTACAATCCGAAAACCTTCTTCCCTCACGCGGCATCGCTGCATCAGAGTTTTCCTCCATTGTGCAATATTCCCCACTGCTGCCTCCCGTAGGAGTCTGGGCCGTGTCTCAGTCCCAATGTGGCCGGTTCACCCTCTCAGGTCGCTACTGATCGTTGCCTTGGTGGGCCTTACCTCACCAACTAGCTAATCAGACGCGGGTCCATCTCATTACCACCCGGAGTTTTTTCCACACCGTACCATGCGGTACTGTGCGCTTATGCGGTATTGCAGTC
>FQH3XDB01BXUBF|363|1
CACGTAGTTAGCCGTTGCTTTTTCTCCAGGTACCGTCATCTTCTTCGTCCCTGGTAAAAGAAGTTTACAACCCGAAGGCCTTCTTCCTTCACGCGGCGTTGCTGGGTCAGGGTTTCCCCATTGCCCAATATTCCCCACTGCTGCCTCCCGTAGGAGTCTGGGCCGTATCTCAGTCCCAATGTGGCCGTTCATCCTCTCAGACCGGCTACTGATCGTCGCCTTGGTGGGCCGTTACCCCGCCAACTAGCTAATCAGACGCGGGTCCATCTTGTACCACCGGAGTTTTTCACACTGCTTCATGCGAAGCTGTGCGCTTATGCGGTATTAGCAGTCGTTTCCAACTGTTGTCCCCCAGTACCAAGGCAGGTTACCCACGCGTTACTCACCCGTCCGCCACTAACTTACATATCGCTAGGCTTCAATGTAAGTCCGTTCGACTTGCATGTGTTAGGCACGCCGCC
>FQH3XDB01CYEIW|364|1
CACGTAGTTAGCCGGAGCTTCCTCCTCAGGTACCGTCATTATCGTCCCTGAAGACAGAGGTTTACAATCCGAAAACCTTCTTCCCTCACGCGGCATCGCTGCATCAGAGTTTCCTCCATTGTGCAATATTCCCCACTGCTGCCTCCCGTAGGAGTCTGGGCCGTGTCTCAGTCCCAATGTGGCCGTTCTACCTCTCAGTACGGCTACTGATCGTCGCCTTGGTGAGCCGTTACCTCACCAACAAGCTAATCAGACGCGGGTTCATCCTGTACCACCTCAGTTTTTCACACAAAACCATGCGGTTCCGTGCGCTTATGCGGTATTAGCAGCTG
>FQH3XDB01CY7R9|365|1
CACGTAGTTAGCCGGGGCTTCTTAGGTCAGGTACCGTCATTTTCTTCCCTGCTGATAGAGCTTTTACATACCGAAATACTTCTTCACTCACGCGGCGTCGCTGCATCAGGGTTTCCCCCATTGTGCAATATTCCCCATGCTGCCTCCCGTAGGAGTTTTGGGCCGTGTCTCAGTCCCAATGTGGCCGGTCACCCTCTCAGGTCGCTACTGATCGTCGCCTTGGTGGGCCGTTACCCCGCAACTAGCTAATCAGACGCGGATCCATCTCATACCACCCGGATTTTTTCACACTGTACCATGCGGTC
>FQH3XDB01AIIHT|366|55
CACGTAGTTAGCCGGGGCTTCTTAGTCAGGTACCGTCATTTTCTTCCCTGCTGATAGAGCTTTACATACCGAAATACTTCTTCACTCACGCGGCGTTGCTGCATCAGGGTTTCCCCCATTGTGCAATATTCCCCACTGCTGCCTCCCGTAGGAGTTTGGGCCGTGTCTCAGTCCCAATGTGGCCGTTCACCCTCTCAGGCCGGCTACTGATCGTCGCCTTGGTGGGCCATTACCTCACCAACTAGCTAATCAGACGCGGGTCCATCTTGTACCGATAAATCTTTTCCGTCCAGGTCATGCGACCTTAGCGGGTTATGCGGTATTAGCAGTCATTTCTAACTGTTATCCCCCTGTACAAGGCAGGTTACCCACGCGTTACTCACCCGTCCGCCAC
>FQH3XDB01DFBV6|367|4
CACGTATTTAGCCGGTGCTTCTTAGTCAGGTACTGTCATTATCTTCCCTGCTGATAGAGCTTTACATACCGAAATACTTCTTCACTCACGCGGCGTCGCTGGATCAGGGTTGCCCCCATTGTCCAATATTCCCCACTGCTGCCTCCCGTAGGAGTTTGGGCCGTGTCTCAGTCCCAATGTGGCCGGTCACTCTCTCAAGCCGGCTACTGATCGTCGCCTTGGTGGGCCATTACCCCACCAACCAGCTAATCAGACGCGGGGCCCCATCTCATACCAATAAATTTTTGATGACAAGGTCATGCGGTCTCGTCATGTCATGCGGTGTTAGCAGTCATTTCTAACTGTTATCCCCCTGTATGAGGCAGGGTTACCCACGCGTTACTCACCCGT
>FQH3XDB01DUOXQ|368|13
CACGTATTTAGCCGGTGCTTCTTAGTCAGGTACTGTCATTATCTTCCCTGCTGATAGAGCTTTACATACCGAAATACTTCTTCACTCACGCGGCGTCGCTGGATCAGGGTTGCCCCCATTGTCCAATATTCCCCACTGCTGCCTCCCGTAGGAGTTTGGGCCGTGTCTCAGTCCCAATGTGGCCGGTCACTCTCTCAAGCCGGCTACTGATCGTCGCCTTGGTGGGCCATTACCCCACCAACCCAGCTAATCAGACGCGGGCCCATCTCATACCAATAAATTTTTGATGACAAGGTCATGCGGTCTCGTCATGTCATGCGGTGTTAGCAGTCATTTCTAACTGTTATCCCCCTGTATGAGGCAGGTTACCCACGCGTTACTCACCCGTCCGCCACTAAGTTTTAAAAGTATTGTTATTAGCAAGCTAACTCCGCTCTCTCAAAACTCCGTTCGACTTGCATGTGTTAACGCACCGCCGCCAGCGTTCAT
>FQH3XDB01CVJG3|369|10
CACGTAGTTAGCCGGGGCTTCTTAGTCAGGTACCGTCATTTTCTTCCCTGCTGATAGAGCTTTACATACCGAGATACTTCTTCACTCACGCGGCGTCGCTGCATCAGGGTTTCCCCCATTGTGCAATATTCCCCACTGCTGCCTCCCGTAGGAGTTTGGGCCGTGTCTCAGTCCCAATGTGGCCGTTCACTCTCTCAAGCCGGCTACTGATCGTCGCCTTGGTAGGCCGTTACCCTGCCAACTAGCTAATCAGACGCGGGTCCATCCTGTACCACCGGAGTTTTTACCCCTGCACCATGCGGTGCTGTGGTCTTATGCGGTATTAGCAGTCATTTCTAACTGTTATCCCCCTGTACAGGGCAGGTTACCCACGCGTTACTCACCCGTCCGCCACTCAATCACCAAATCTTCAGTTCCGAAGAAAATCAAAATAAGGTGTTTCGTCGACTTGCATGTGTTAAGCACGCCGCAGCGTTCATCCTGAGCCATAA
>FQH3XDB01C5NV4|370|2
CACGTAGTTAGCCGTCACTTCCTTGTTGAGTACCGTCATTATCTTCCTCAACAACAGGAGTTTACAATCCGAAGACCTTCTTCCTCCACGCGGCGTCGCTGCATCAGGGTTTCCCCCATTGTGCAATATTCCCCACTGCTGCCTCCCGTAGGAGTCTGGGCCGTGTCTCAGTCCCAATGTGGCCGTTCACCCTCTCAGGCCGGCTATGGATCGTCGCCTTGGTAGGCCGTTACCCCACCAACTAGCTAATCCAACGCGGGTCCATCTTATACCACCGGAGTTTTTCACACCGGTCCATGCGGCCCTGTGCGCTTATGCGGTATTAGCAGTCATTTCTGACTGTTATCCCCCTGTATAAGGCAGGTTACCCACGCGTTACTCC
>FQH3XDB01B9WNF|371|11
CACGTAGTTAGCCGGGGCTTCTTAGTCAGGTACCGTCAATCTCTTCCCTGCTGATAGAAGTTTACATACCGAGATACTTCTTCCTTCACGCGGCGTCGCTGCATCAGGGGTTTCCCCCATTGTGCAATATTCCCCACTGCTGCCTCCCGTAGGAGTCTGGGCCGTGTCTCAGTCCCAATGTGGCCGTTCACCCTCTCAGGCCGGCTATGGATCGTCGCCTTGGTAGGCCGTTACCCTGCCAACTAGCTAATCCAACGCGGGTCCATCTTATACCACCGGAGTTTTTCACACTGAGCCATGCAGCTCTGTGCGCTTATGCGGTATTAGCAGTCATTTCTGACTGTTACTCCCCCTGTATAAGGCAGGTTACCCACGCGTTACTCACCCGTCCGCCAC
>FQH3XDB01AJL45|372|17
CACGTAGTTAGCCGGGGCTTCTTAGTCAGGTACCGTCACTATCTTCCCTGCTGATAGAAGTTTACATACCGAGATACTTCTTCCTTCACGCGGCGTCGCTGCATCAGGGTTTCCCCCATTGTGCAATATTCCCCACTGCTGCCTCCCGTAGGAGTCTGGGCCGTGTCTCAGTCCCAATGTGGCCGTTCACCCTCTCAGGCCGGCTATGGATCGTCGCCTTGGTGGGCCGTTACCCCACCAACCAGCTAATCCAACGCGGGTCCATCTTATACCACCGGAGTTTTTCACACTGAGTCATGCGACTCCGTGCGCTTATGCGGTATTAGCAGTCATTTCTGACTGTTACTCCCCTGTATAAGGCAGGTTACCCACGCCGTTACTCCGCCCGTCCGCCACTAGAAACAATCTAAATCTGCCGAAGTCTTAC
>FQH3XDB01EJG4R|373|14
CACGTAGTTAGCCGGGGCTTCTTAGTCAGGTACCGTCATCTTCTTCCCTGCTGATAGAAGTTTACATACCGAGATACTTCTTCCTTCACGCGGCGTCGCTGCATCAGGGTTTCCCCCATTGTGCAATATTCCCCACTGCTGCCTCCCGTAGGAGTCTGGGCCGTGTCTCAGTCCCAATGTGGCCGTTCACCCTCTCAGGCCGGCTATGGATCGTCGCCTTGGTAGGCCCGTTACCCCACCAACCAGCTAATCCAACGCGGGTCCATCTTATACCACCGGAGTTTTTCACACCAAGGCATGCGCCTCTGTGCGCTTATGCGGTATTAGCAGCCATTTCTGGCTGTTATCCCCCTGTATAAGGCAGGTTACCCACGCGTTACTCACCCGTCCGCCACTAGGAACAGACTAGATCTGCCGAAGCTTCAATAATATGTTCCCCGTT
>FQH3XDB01BRS34|374|4
CACGTAGTTAGCCGGGGCTTCTTAGTCAGGTACCGTCACTATCTTCCCTGCTGATAGAAGTTTACATACCGAGATACTTCTTCCTTCACGCGGCGTCGCTGCATCAGGGTTTCCCCATTGTGCAATATTCCCCACTGCTGCCTCCCGTAGGAGTCTGGGCCGTGTCTCAGTCCCAATGTGGCCGTTCACCCTCTCAGGCCGGCTATGGATCGTCGCCTTGGTGGGCCGTTACCTCGCCAACAAGCTAATCCAACGCGGGTCCATCCCTATACCACCGGAGTTTTTCACACTGAGCCATGCAGCTCTGTGCGCTTATGCGGTATTAGCAACCATTTCTGGTTGTTATCCCCCTGTATAGGGCAGGTTACCCACGCGTTACTCACCCGTCCGCCACTAGAAACAATCTAAATCTGCCGAAGCTTCATTAAAACGGTT
>FQH3XDB01AVVUF|375|6
CACGTAGTTAGCCGGGGCTTCTTAGTCAGGTACCGTCACTATCTTCCCTGCTGATAGAAGTTTACATACCGAGATACTTCTTCCTTCACGCGGCGTCGCTGCATCAGGGTTTCCCCCATTGTGCAATATTCCCCACTGCTGCCTCCCGTAGGAGTCTGGGCCGTGTCTCAGTCCCAATGTGGCCGTTCACCCTCTCAGGCCGGCTATGGATCGTCGCCTTGGTGGGCCGTTACCTCACCAACTAGCTAATCCAACGCGGGTCCATCCTATACCACCGGAGTTTTTCACACTGAGCCATGCAGCTCTGTGCGCTTATGCGGTATTAGCAACCATTTCTGGTTGTTATCCCCCTGTATAGGGCAGGTTACCCACGCGTTACTCACCCGTCCGCCACTAGAAACAATCTAAATCCGCCGAAGCTTACAATAAAGGTTTCCCTCGACTTGCATGTGTTAAGCACGCC
>FQH3XDB01CA6CP|376|1
CACGTAGTTAGCCGTCACTTCCTTGTTGGGTACCGTCATTATCTTCCCCAACAACAGGAGTTTACAATCCGAAGACCTTCTTCCTCCACGCGGCGTCGCTGCATCAGGGTTTCCCCCATTGTGCAATATTCCCCACTGCTGCCTCCCGTAGGAGTCTGGGCCGTGTCTCAGTCCCAATGTGGCCGTTCACCCTCTCAGGCCGGCTATGGATCGTCGCCTTGGTGGGCCGTTACCTCACCAACCAGCTAATCCAACGCGGGTCCATCCTATACCACCGGAGTTTTTCACACTGAGCCATGCAGCTCTGTGCGCTTATGCGGTATTAGCAACCATTTCTGGTTGTTATCCCCCTGTATAGGGCAGGTTACCCACGCGTTACTCACCCGTCCGCCA
>FQH3XDB01AJYFH|377|4
CACGTAGTTAGCCGGGGCTTCTTAGTCAGGTACCGTCATTTTCTTCCCTGCTGATAGAGCTTTACATACCGAAATACTTCATCGCTCACGCGGCGTCGCTGCATCAGGGTTTCCCCCATTGTGCAATATTCCCCACTGCTGCCTCCCGTAGGAGTTTGGGCCGTGTCTCAGTCCCAATGTGGCCGTTCACCCTCTCAGGCCGGCTATGGATCGTCGCCTTGGTAAGCCGTTACCCCACCAACCAGCTAATCCAACGCGGGTCCATCTCATACCACCGGAGTTTTTCACACGGCATCATGCGATGCTGTGCGCTTATGCGGTATTAGCAGTCATTTCT
>FQH3XDB01EQBJP|378|22
CACGTAGTTAGCCGGGGCTTCTTAGTCAGGTACCGTCATTATCTTCCCTGCTGATAGAAGTTTACATACCGAGATACTTCTTCCTTCACGCGGCGTCGCTGCATCAGGGTTTCCCCATTGTGCAATATTCCCCACTGCTGCCTCCCGTAGGAGTCTGGGCCGTGTCTCAGTCCCAATGTGGCCGTTCACCCTCTCAGGCCGGCTATGGATCGTCGCCTTGGTGAGCCGTTATCCCACCAACCAGCTAATCCAACGCGGGTCCATCCCATACCACCGGAGTTTTTCACACTGTACCATGCGGTACTGTGCGCTTATGCGGTATTAGCAGCAGTTTTCCCACTGTTATCCCCCTGTATGAGGCAGGTTACCCACGCGTTACTCACCCGTCCGCCACTGACTCTCAGAGCAAGCTCTGAGAGTCCGTTCGACTTGCATGTGTTAAGCACCGCCGCCTAGCGTTCATCCTGAGCCATAA
>FQH3XDB01ECCMW|379|2
CACGTAGTTAGCCGGGGCTTCTTAGTCAGGTACCGTCATTTTCTTCCCTGCTGATAGAAGTTTACATACCGAGATACTTCTTCCTTCACGCGGCGTCGCTGCATCAGGGTTCCCCCCATTGTGCAATATTCCCCACTGCTGCCTCCCGTAGGAGTCTGGGCCGTGTCTCAGTCCCAATGTGGCCGTCCACCCTCTCAGGCCGGCTATGGATCGTCGCCTTGGTGAGCCTCTACCTCACCAACCAGCTAATCCAACGCGGGTCCATCTCACACCACCCGGAGTTTTTCACACTGCACCATGCGATGCTGTGCGCTTATGCGGTATTAGCAGTCATTTCTGACTGTTATCCCCCTGTATGAGGCAGGTTACCCACGCGTTACTCACCCGTCGCCACTAGGTTATTATCTTTGACCGAAGTCTCCGTTAAATAACCTCCGTTCGACTTGCATGTGTT
>FQH3XDB01DIRES|380|19
CACGTAGTTAGCCGGGGCTTCTTAGTCAGGTACCGTCATTTTCTTCCCTGCTGATAGAGCTTTACATACCGAAATACTTCTTCGCTCACGCGGCGTCGCTGCATCAGGGTTTCCCCATTGTGCAATATTCCCCACTGCTGCCTCCCGTAGGAGTTTGGGCCGTGTCTCAGTCCCAATGTGGCCGTTCACCCTCTCAGGCCGGCTATGGATCGTCGCCTTGGTGAGCCGTTACCTCACCAACCAGCTAATCCAACGCGGGTCCATCTCATACCACCTCAGTTTTTCACACGGTACCATGCGGTACTGTGCGCTTATGCGGTATTAGCAGTCATTTCTAACTGTTACTCCCCTGTATGAGCCAGGTTACCCACGCCGTTACT
>FQH3XDB01EIM7A|381|1
CACGTAGTTAGCCGGAGCTTATTCATCAAGTACCGTCACTTCTTCGTCCTTGATAAAAGATTTTTACAATCCGAAGACCTTCTTCAATCACGCGGCGTTGCTGCGTCAGGGTTTCCCCCATTGCGCAATATTCCCCATGCTGCCTCCCGTAGGAGTCTGGGCCGTGTCTCAGTCCCAATGTGGCCGTTCAACCTCTCAGGTCGGCTACTGATCGTCGCTTTGGTGGGCCGTTACCCCGCAACTGGCTAATCAGCGCGGGTCCATCCCATACCACCGGAGTTTTTCACACC
>FQH3XDB01CBAHP|382|1
CACGTAGTTAGCCGTGGCTTATTCGTCAGGTACCGTCTTCTGCTCGTCCCTGACAAAAGAAGTTTACAACCCGAAAGCCTTCTTCCTTCACGCGGCGTTGCTGGGTCAGGCTTGCGCCCATTGCCCAATATTCCCCACTGCTGCCTCCCGTAGGAGTCTGGGCCGTATCTCAGTCCCAATGTGGCCGTTCAACCTCTCAGTCCGGCTACTGATCGTCGCCTTGGTGGGCCGTTACCTCACCAACTAGCTAATCAGACGCGAGGCCATCGTATACCACCGGAGTTTTTCACACTGCTTCATGCGAAGCTGTGCGCTTATGCGGTATTAGCAGAAGTTTCCCTCTGTTCG
>FQH3XDB01DKYKW|383|1
CACGTAGTTAGCCGTGACTTCTTCTGCAGGTACCGTCACTTTCTTCTTCCCTGCTGAAAGAGGTTTACAATCCGAAGACCTTCTTCCCTCACGCGGCGTCGCTGGGTCAGGCTTTCGCCCATTGCCCAATATTCCCCATGCTGCCTCCCGTAGGAGTCTGGACCGTTTCTCAGTTCCAATGTGGCCGTTCAACCTCTCAGTTCGGCTATGGATCGCAGACTTGGTAGGCCGTTACCCCACAACTAGCTAATCAGACGCGGGTCCATCTCATACCACCGGAGTTTTTCACACTGTACCATGCAGTACTGTGCGCTTATGCGGTATTAGCAGTCGTTCCAACTGTTATCCCCCTGTATGAGGCAGGTTACCCACGCGTTACTCACCCG
>FQH3XDB01CLMDD|384|14
CACGTAGTTAGCCGGGGCTTCTTAGTCAGGTACCGTCATTATCTTCCCTGCTGATAGAGCTTTACATACCGAAATACTTCTTCACTCACGCGGCGTCGCTGCATCAGGGTTTCCCCCATTGTGCAATATTCCCCACTGCTGCCTCCCGTAGGAGTTTGGGCCGTGTCTCAGTCCCAATGTGGCCGTTCACTCTCTCAAGCCGGCTACTGATCGTCGTCTTGGTAGGCCCGTTACCCCACCAACTAACTAATCAGACGCGGGTCCATCCCATACCACCGGAGTTTTTCACACTGCATCATGCGATGCTGTGCGCTTATGCGGTATTAGCAGTCATTTCTAACTGTTATCCCCCTGTATGAGGCAGGTTACCCACGCGTTA
>FQH3XDB01BA4CB|385|1
CACGTAGTTAGCCGTGGCTTATTCGTCAGGTACCGTCTTCTTCTCGTCCCTGACAAAAGAAGTTTACAACCCGAAAGCCTTCTTCCTTCACGCGGCGTTGCTGGGTCAGGCTTGCGCCCATTGCCCAATATTCCCCACTGCTGCCTCCCGTAGGAGTCTGGGCCGTATCTCAGTCCCAATGTGGCCGTTCAACCTCTCAGTCCGGCTACTGATCGTCGCCTTGGTGGGCCGTTACCCGCAACTGCCTAATCAGACGCGGATCCATCCCATACCACCGGAGTTTTTCACACTGTACCATGCGGTACCGTGCGCTTATGCGGTATTATCAGTCGTTTCCAACTGCTATCCCCCTGTATGGGCCAGGTTATCCACGCGTTACTCACCCGTCCGCCACTAAGATTATAAAATCCATCCGAAGATCTCATTCA
>FQH3XDB01C59L4|386|20
CACGTATTTAGCCGGAGCTTCTTAGTCAGGTACCGTCATTTTCTTCCCTGCTGATAGAGCTTTACATACTGAGATACTTCTTCGCTCACGCGGCGTCGCTGCATCAGGCTTGCGCCCATTGTGCAATATTCCCCACTGCTGCCTCCCGTAGGAGTTTGGGCCGTGTCTCAGTCCCAATGTGGCCGGTCACCCTCTCAGGTCGGCTACTGATCGTTGCCTTGGTAGGCCGTTACCCTGCCAACTAGCTAATCAGACGCGGGCCCATCTTACACCACCGGAGTTTTTCACACCGGACCATGCGGTCCTGTGCGCTTATGCGGTATTAGCAGTCGTTCCAACTGTTGTCCCCCTGTGTAAGGCAGGTTGCCC
>FQH3XDB01CEX01|387|1
CACGTAGTTAGCCGGAGCTTCCTCCTCAGGTACCGTCATTATCGTCCCTGAAGACAGAGGTTTACAATCCGAAAACCTTCTTCCCTCACGCGGCATCGCTGCATCAGAGTTTCCTCCATTGTGCAATATTCCCCACTGCTGCCTCCCGTAGGAGTCTGGGGCCGTGTCTCAGTCCCAATGTGGCCGTTCTACCTCTCAGTACGGCTACTGATCGTCGCCTTGGTGGGCCGTTACCCCGCCAACCAGCTAATCAGACGCGGATCCATCTCACACCACCGGAGTTTTTCACACCGTACCATGCGGTACTGTGCGCTTATGCGGTATTAGCAGTC
>FQH3XDB01CGSLY|388|2
CACGTAGTTAGCCGGGGCTTCTTAGTCAGGTACCGTCATTATCTTCCCTGCTGATAGAGCTTTACATACCGAAATACTTCTTCACTCACGCGGCGTCGCTGCATCAGGGTTTCCCCCATTGTGCAATATTCCCCACTGCTGCCTCCCGTAGGAGTTTGGGCCGTGTCTCAGTCCCAATGTGGCCGTTCACTCTCTCAAGCCGGCTACTGATCGTCGCCTTGGTACGGCCCGTTACCCCACCAACCAGCTAATCAGACGCGGGTCCATCTCACTACCACCGGTAGTTTTTCACACGGCATCATGCGATGCTGTGCGTCTTAGT
>FQH3XDB01AJWFR|389|1
CACGTAGTTAGCCGGGGCTTCTTAGTCAGGTACCGTCATGTCTTTCTTCCCTGCTGATAGAGCTTTACATACCGAAATACTTCTTCACTCACGCGGCGTCGCTGGATCAGGGTTTCCCCCATTGTCCAATATTCCCCACTGCTGCCTCCCGTAGGAGTTTGGGCCGTGTCTCAGTCCCAATGTGGCCGTTCACCCTCTCAGGCCGGCTACTGATCGTCGCCTTGGTGAGCTGTTACCTCACCAACTAGCTAATCAGACGCGGGTCCATCCATATACCACCGGTAGTTTTTTCCACACTGTGTCATGCGACACTGTGC
>FQH3XDB01BK3XQ|390|2
CACGTAGTTAGCCGTGGCTTCCTCGATAGGTACCGTCATTATCGTCCCTATCAACAGAGCTTTACAATCCGAAGACCTTCTTCGCTCACGCGGCGTCGCTGGGTCAGGCTTTCGCCCATTGCCCAATATTCCCCACTGCTGCCTCCCGTAGGAGTCTGGACCGTCTCTCAGTTCCAATGTGACCGTTCAACCTCTCAGTCCGGCTACCCATCGCTGACTTGGTGGCCGTTACCCCGCCAACTATCTAATGGGACGCGAGTCCATCCCATACCACCGGAGTTTTTCACACCGAGCCATGCAGCTCTGTGCGCTTATGCGGTATTAGCAGCCGTTTCCAGCTGTTATCCCCCGGTATGGGGCAGGTCACCACGCGTTACTCACCCGTCGCCGCTCAGTCAATCAAGAATCATCCGAAGAATCTTCTTAACTGCTTCGCTCGACTTGCATGT
>FQH3XDB01A5AE9|391|2
CACGTAGTTAGCCGTTGCTTTTTCTCCAGGTACCGTCACGTTCTTCGTCCCTGGTAAAAGAAGTTTACAACCCGAAGGCCTTCTTCCTTCACGCGGCGTTGCTGGGTCAGGGTTTCCCCATTGCCCAATATTCCCCACTGCTGCCTCCCGTAGGAGTCTGGGCCGTATCTCAGTCCCAATGTGGCCGTTCATCCTCTCAGACCGGCTACTGATCGTCGCCATGGTGGGCCGTTACCTCACCAACCAGCTAATCAGACGCGGGTCCATCGTATGCCACCGGAGTTTTTCACACCGTTTCATGCGAAACTGTGCGCTTATGCGGTATTAGCAGTCGTTTCCAACTGTTCGTCCCCCGGCATACGGCAGGTTACCCACGCGTTACTCACCCGTCCGCCACTAACTTATCTCCAAAAGCAAGTCTTTTAAAA
>FQH3XDB01EHDA9|392|1
CACGTAGTTAGCCGTTGCTTTTTCTCCAGGTACCGTCACGTCCTTCGTCCCTGGTAAAAGAAGTTTACAACCCGAAAGCCTTCTTCCTTCACGCGGCGTTGCTGGGTCAGGCTTTCGCCCATTGCCCAATATTCCCCACTGCTGCCTCCCGTAGGAGTCTGGGCCGTACCTCAGTCCCAATGTGGCCGTTCATCCTCTCAGACCGGCTACTGATCGTCGCCTTGGTGGCCGTTACCCACAACTAGCTAATCAGACGCGGGTCCATCCTGTACCACCGGAGTTTTTACCCCCTGCACCATGCGGTGCTGTGGTCTTATGCGGTATTAGCAGTCATTTCTAACTGTTATCCCCCTGTACCAGGGGCAGGTTACCCCACGCGTTACTCACCCGTCCGCCACTCAGTCACCAA
>FQH3XDB01EAZFD|393|9
CACGTAGTTAGCCGGGGCTTCTTAGTCAGGTACCGTCATTTTCTTCCCTGCTGATAGAGCTTTACATACCGAAATACTTCTTCACTCACGCGGCGTCGCTGCATCAGGGTTTCCCCCATTGTGCAATATTCCCCACTGCTGCCTCCCGTAGGAGTTTGGGCCGTGTCTCAGTCCCAATGTGGCCGGTCACCCTCTCAGGCCGGCTACTGATCGTCGCCTTGGTGGGCCCGTTACCTCACCAACTAGCTAATCAGACGCGGGTCCATCATGTACCACTAATGTTCTTCACACCGCTTCATGCGAAGCTGTGCGCTTATGCGGTATTAGCACCTATTTCTAAGTGTTATCCCCCTGTACATGGCAGGTTACCCACGCGTTACTCACCCGTCCGCCACTAAGTTACGTCTCGCTAGGCTTCAACGCAACTCCGTTCGACTTGCATGTGTTAAGCACGCCGCCAGCGTTCATCCTGAGCCATGATCAAACGT
>FQH3XDB01BTT9X|394|12
CACGGAGTTAGCCGATGCTTATTCGTCAAGTACTGGCAAGATCGCACTCGTGCAATTTATTCTTCCTTGACAAAAGAGGTTTACAGGCCATAGACCATTCTTCCCTCACGCGACTTGGCTGGTTCAGGCTCTCGCCCATTGACCAATATTCCTCACTGCTGCCTCCCGTAGGAGTCTGGACCGTGTCTCAGTTCCAGTGTGGGGGACCTTCCTCTCAGAACCCCTAGACATCGTCGGCTTGGTGGGCCGTTACCCCGCCAACTACCTAATGTCGCGCGTGCCCGTCCGTACCACCGGGGTTTTAAGCCTCTCCCCATGCGGGGAAAAGCTATTATGGGGTATTAGTCCACGTTTTCCGCGGGTTATCTCCCGGTACGGGGTTGGTTGCACACGTGTTACTCACCCGTGCGCCGGTCGCCGGCGG
>FQH3XDB01BX8J9|395|7
CACGGAGTTAGCCGGTGCTTCCTCTGTAGGTACCGTCAAAATTCGTCCCTACTGACAGACCTTTACACCCCGAAGGGCTTCATCGGTCACGCGGCGTTGCTGCGTCAGGGTTTCCCCCATTGCGCAAAATTCCCTACTGCTGCCTCCCGTAGGAGTATGGGCCGTGTCTCAGTCCCATTGTGGCTGATCATCCTCTCAAACCAGCTACTGATCATAGCCTTGGTGGGCATTTACCCCGCAACTAGCTAATCAGACGCAGGCTCATCCTTTAGCACCGGGGTTTTCAAGAATACCATTTCAGGTACGCTCATA
>FQH3XDB01EC8G0|396|3
CACGGAGTTAGCCGATGCTTCCTCTGTGGGTACCGTCAAGTTTCGTCCCCACTGACAGATCTTTACACCCCGAAGGGCTTCTTCAATCACGCGGCGTTGCTGCGTCAGGCTTTCGCCCATTGCGCAAAAATTCCCTACTGCTGCCTCCCGTAGGAGTATGGGCCGTGTCTCAGTCCCATTGTGGCTGATCATCCTCTCAAAACCAGCTACTGATCGTCGCCTTGGTGGTCCATTACACCCCCAACTAGCTAATCAGATGCAGACTCATCCTAGAGCACCGGAGTTTTCACGAATAGCATCTCAGCTACGCGCATATGGGGTATTAGCAGAAGTTTCCCTCTGTTCGTCCCCCGCTCTAGGGCAGATTCTCTACATATTACTCACCCGTCCGCCTACTTTCCTCTGACCGAAGCCAGATTCTCGTTCGACTTGCATGTATGAAGCACGCCGCCA
>FQH3XDB01CDJ5X|397|11
CACGTATTTAGCCGGTGCTTCTTAGTCAGGTACCGTCATTATCTTCCCTGCTGATAGAGTTTTACATACCGAAATACTTCGTCACTCACGCGGCGTCGCTGCATCAGGGTTTCCCCCATTGTGCAATATTCCCCACTGCTGCCTCCCGTAGGAGTTTGGGCCGTGTCTCAGTCCCAATGTGGCCGTTCACCCTCTCAGGCCGGCTACTGATCGTCGCCTTGGTGGGCCGTTACCTCACCAACTAGCTAATCAGACGCGGGTCCATCTTATACCACCGGGGTTTTTCACACTGTATCATGCGATACTGTGCGCTTATGCGGTATTAGCAGTCGTTTCCAACTGTTATCCCCCTGTATAGGGCAGGTTACCCACGCGTTACTCACCCGTCCGCCACTCAGTCTACCAAAGTGCAAGCACTCCGGCATCTT
>FQH3XDB01BFFDP|398|25
CACGTAGTTAGCCGGGGCTTCTTAGTCAGGTACCGTCACTATCTTCCCTGCTGATAGAAGTTTACATACCGAGATACTTCTTCCTTCACGCGGCGTCGCTGCATCAGGGTTTCCCCCATTGTGCAATATTCCCCACTGCTGCCTCCCGTAGGAGTCTGGGCCGTGTCTCAGTCCCAATGTGGCCGTTCACCCTCTCAGGCCGGCTATGGATCGTCGCCTTGGTGGGCCGTTACCCCACCAACAAGCTAATCCAACGCGGGTCCATCCTATACCACCGGAGTTTTTCACACTGAGCCATGCAGCTCTGTGCGCTTATGCGGTATTAGCAACCATTTCTGGTTGTTATCCCCCTGTATAGGGCAGGTTACCCACGCGTTACTCACCCGTCCGCCACTCAGTCACAGAACCGTCATTCCGAAGAATCGTGGTTAAGTGCTTCGTTCGACTTGCATGTGTTAAGCACGCCGCCAGCGTTCATCC
>FQH3XDB01ATGZ4|399|155
CACGTATTTAGCCGGTGCTTCTTAGTCAGGTACCGTCATTTTTCTTCCCTGCTGATAGAGCTTTACATACCGAAATACTTCTTCGCTCACGCGGCGTCGCTGCATCAGGCTTTCGCCCATTGTGCAATATTCCCCACTGCTGCCTCCCGTAGGAGTTTGGGCCGTGTCTCAGTCCCAATGTGGCCGGTCACCCTCTCAGGTCGGCTATGGATCGTCGCCTTGGTAAGCCGGTTACCTTACCAACTAGCTAATCCAACGCGGGTCCATCTCATACCACCGGAGTTTTTCACACTGTACCATGCGGTATTGTGCGCTTATGCGGTATTAGCAGCCGTTTCCAACTGTTATCCCCCTGTATGAGGCAGGTTACCCACGCGTTACTCACCCGTCCGCCACTCCAGTCACAAAATAATCAGTCCCGAAGGAATCAAATAAAGTGCTTCGTTCGACTTGCATGTGTTAAGCACGCCGC
>FQH3XDB01D1PGA|400|39
CACGTATTTAGCCGGAGCTTCTTAGTCAGGTACCGTCATTTTCTTCCCTGCTGATAGAGCTTTACATACCGAAATACTTCTTCGCTCACGCGGCGTCGCTGCATCAGGCTTTCGCCCCATTGTGCAATATTCCCCACTGCTGCCTCCCGTAGGAGTTTGGGCCGTGTCTCAGTCCCAATGTGGCCGGTCACCCTCTCAGGTCGGCTATGGATCGTCGCCTTGGTAGGCTCTTACCCCACCAACTAGCTAATCCAACGCGGGCCCATCTCGTACCACCTCAGTTTTTCACACCGCTCCATGCGGAGCTGTGCGCTCATGCGGTATTAGCAGTCGTTCCAACTGTTGTCCCCCTGTACGAGGCAGGTTACCCACGCGTTACTCACCCGTCCGCCACTCAGTCACTTCTTCA
>FQH3XDB01C64V4|401|3
CACGTAGTTAGCCGGGGCTTCTTAGTCAGGTACCGTCATTATCTTTCCTGCTGATAGAGCTTTTACATACCGAAATACTTCTTCACTCACGCGGCGTCGCTGCATCAGGGTTTCCCCCATTGTGCAATATTCCCCACTGCTGCCTCCCGTAGGAGTTTGGGCCGTGTCTCAGTCCCAATGTGGCCGTTCACCCTCTCAGGCCGGCTACTGATCGTCGCCTTGGTGGGCCCGTTACCTCACCAACTAGCTAATCAGACGCGGGTCCATCGTATACCACCTCAGTTTTTCACACTGTGTCATGCGACACCGTGCGCTTATGCGGTATTAGCACCTA
>FQH3XDB01CY43Z|402|20
AGAGGTTTGATTATGGCTCAGGATGAACGCTGGCGGCGTGCTTAACACATGCAAGTCGAACGGAGTTTAAAGGAAGCCTAGCGAATTTAAACTTAGTGGCGGACGGGTGAGTAACGCGTGGGTAACCTGCCGTATACAGGGGGATAACACTTAGAAATAGGTGCTAATACCGCATAAGCGCACGGTGTCGCATGACACAGTGTGAAAAACTGAGGCGGTATACGATGGACCCGCGTCTGATTAGCTAGTTGGTGAGGTAACGGCCCACCAAGGCGACGATCAGTAGCCGGCCTGAGAGGGTGAACGGCCACATTGGGACTGAGACACGGCCCAAACTCCTACGGGAGGCAGCAGTGGGGAATATTGCACAATGGGGGAAACCCTGATGCAGCGACGCCGCGTGAGTGAAGAAGTATTTCGGTATGTAAAGCTCTATCAGCAGGAAAGATAATGACGGTACCTGACTAAGAAGCCCCGGCTAACTACGTG
>FQH3XDB01D6N7V|403|23
CACGTATTTAGCCGGTGCTTCTTAGTCAGGTACCGTCATTTTCTTCCCTGCTGATAGAGCTTTACATACCGAAATACTTCTTCACTCACGCGGCGTCGCTGCATCAGGGTTTCCCCCATTGTGCAATATTCCCCACTGCTGCCTCCCGTAGGAGTTTGGGCCGTGTCTCAGTCCCAATGTGGCCGGTCACCCTCTCAGGCCGGCTACTGATCGTCGCCTTGGTGAGCCGTTACCTCACCAACCAGCTAATCAGACGCGGGTCCATCTCATACCACCTCGGTTTTTCACACTGCACCATGCGGTGCTGTGCGCTTATGCGGTATTAGCAGTCATTTCTAACTGTTATCCCCCTGTATGAGGCAGGTTACCCACGCGTTACTCACCCGTCCGCCACTCAGTCATATGTTCCATTGTCCGAAGACGCTTTTCCCATATGCTTCGTTCGACTTGCATGTGTTAGGCACGCCGCCAGCGTTCAT
>FQH3XDB01AV2IO|404|14
CACGTATTTAGCCGGAGCTTCTTAGTCAGGTACCGTCATTTTCTTCCCTGCTGATAGAAGTTTACATACCGAAATACTTCTTCCTTCACGCGGCGTCGCTGCATCAGGGTTTCCCCCATTGTGCAATATTCCCCACTGCTGCCTCCCGTAGGAGTCTGGGGCCGTGTCTCAGTCCCAATGTGGCCGGTCACCCTCTCAGGTCGGCTACTGATCGTCGTCTTGGTGGGCCTTTACCCCGCAACTAACTAATCAGACGCGGATCCATCTCATACCACCTTAGTTTTTCACACTGTACCATGCGGTACCGTGCGCTTATGCGGTATTAGCAGTCGTTTCCAACTGTTACTCCCCCTGTATGAGGCAGGTTATCCACGCGTTACTCACCCGT
>FQH3XDB01D5C79|405|19
CACGTATTTAGCCGGAGCTTCTTAGTCAGGTACCGTCATTTTCTTCCCTGCTGATAGAAGTTTACATACCGAAATACTTCTTCCTTCACGCGGCGTCGCTGCATCAGGGTTTCCCCCATTGTGCAATATTCCCCACTGCTGCCTCCCGTAGGAGTTTGGGCCGTGTCTCAGTCCCAATGTGGCCGGTCACCCTCTCAGGTCGGCTACTGATCGTCGTCTTGGTGGGCCGTTACCCCGCAACTAACTAATCAGACGCGGATCCATCTCATACCACCGGAGTTTTTCACACTGCACCATGCGATGCTGTGCGCTTATGCGGTATTAGCAGTCGTTTCCAACTGTTATCCCCCTGTATGAGGCAGGTTATCCACGCGTTACTCCACCCGTCCGCCACTCAGTCACTAAG
>FQH3XDB01D6EVQ|406|1
CACGTAGTTAGCCGTTGCTTTTTCTCCAGGTACCGTCATTTATTTCGTCCCTGGTAAAAGAAGTTTACAACCCGAAGGCCTTCTTCCTTCACGCGGCGTTGCTGGGTCAGGGTTTCCCCCATTGCCCAATATTCCCCACTGCTGCCTCCCGTAGGAGTCTGGGCCGTATCTCAGTCCCAATGTGGCCGTTCATCCTCTCAGACCGGCTACTGATCGTCGCCTTGGTGGGCCCGTTACCCCACCAACTAGCTAATCAGACGCGGGTCCATCCCATACCACCGGTAGTTTTTCAC
>FQH3XDB01DUDOB|407|8
CACGGAGTTAGCCGGTGCTTCCTCTGTAGGTACAGTCATCTATTCTTCCCTACTGACAGAACTTTACACCCCTAAGGGCTTCATCGTTCACGCGGCGTTGCTGCGTCAGGCTTTCGCCCATTGCGCAAAATTCCCTACTGCTGCCTCCCGTAGGAGTATGGGCCGTGTCTCAGTCCCATTGTGGCTGATCATCCTCTCAAAACCAGCTACTGATCGTCGCCTTGGGGGTCCATTACACCTCCAACTAGCTAATCAGATACAGGCTCATCCTTAGGCACCGTAGTTTTCAAGATAACTATCTCAAAATTATCTCATATGCGGTATTAGCAGTCGTTTCCAACTTGTTGTCCCCTCTAAGGGCAGATTCCCTATATATTACTCACCGTCCGCCACTTTCCTCTCTAGCAAGCTAGAGTATTCTCGTTCGACTTGCATGTATGAAGCACGCCGCCAGCGTTCATCCTG
>FQH3XDB01ELPR9|408|11
CACGGAGTTAGCCGGTGCTTCCTCTGTAGGTACAGTCGTCTTTCTTCCCTACTGACAGAACTTTACACCCCTAAGGGCTTCTTCATTCACGCGGCGTTGCTGCGTCAGGCTTTCGCCCATTGCGCAAAATTCCCTACTGCTGCCTCCCGTAGGAGTATGGGCCGTGTCTCAGTCCCATTGTGGCTGATCATCCTCTCAAACCAGCTACTGATCGTCGCCTTGGTAGTCCTTTACACCACCAACTAGCTAATCAGCTACAGGCTCATCCTTAGGCACCGTAGTTTTCAAGATATGTATCTCAACATACCTCATATGCGGTATTAGCAGTCGTTTCCAACTGTTG
>FQH3XDB01B6VX9|409|7
CACGGAGTTAGCCGGTGCTTCCTCTGTAGGTACAGTCATTATTCTTCCCTACTGACAGAACTTTACACCCCTAAGGGCTTCTTCGTTCACGCGGCGTTGCTGCGTCAGGCTTTCGCCCATTGCGCAAAATTCCCTACTGCTGCCTCCCGTAGGAGTATGGGCCGTGTCTCAGTCCCATTGTGGCTGATCATCCTCTCAAAACCAGCTACTGATCGTCGCCTTGGTAGTCCATTACACCACCAACTAGCTAATCAGATACAGGCTCATCCTTAGGCACCGTAGTTTTCAAGATAACTATCTCAAATTATCTCATATGCGGTATTAGCAGTCGTTTCCAACTGTTGTCCCCTCTAAGGGCAGATTTCCTATATATTACTCACCCGTCCGCCACTTTCCGCTACCGAAGTAACTTCTCGTTCGACTTGCATGTATGAAGCACGCCGCCAGCGTTCATCCTGA
>FQH3XDB01BW856|410|13
CACGGAGTTAGCCGGTGCTTCCTCTGTAGGTACCGTCATCTTTCGTCCCTACTGACAGAACTTTACACCCCTAAGGGCTTCTTCGTTCACGCGGCGTTGCTGCGTCAGGCTTTCGCCCATTGCGCAAAATTCCCTACTGCTGCCTCCCGTAGGAGTATGGGGCCGTGTCTCAGTCCCATTGTGGCTGATCATCCTCTCAAACCAGCTACTGATCGTCGCCTTGGTAGTCCATTACACCACCAACCAGCTAATCAGGCACAGGCTCATCCTTAGGCACCGTAGTTTTCAAGTTATGTATCTCAACATAACTCATATGCGGTATTAGCAGTCGTTTCCAACTGTTCGTCCCCCTCTAAGGGCAGATTCCCTATGTATTACT
>FQH3XDB01CQ7MT|411|27
CACGTAGTTAGCCGGGGCTTCTTAGTCAGGTACCGTCATTATCTTCCCTGCTGATAGAGCTTTACATACCGAAATACTTCTTCGCTCACGCGGCGTCGCTGCATCAGGCTTTCGCCCATTGTGCAATATTCCCCACTGCTGCCTCCCGTAGGAGTTTGGGCCGTGTCTCAGTCCCAATGTGGCCGGTCACCCTCTCAGGTCGGCTACTGATCGTCGCCTTGGTGGGCCCGTTACCCCACCAACTAGCTAATCAGACGCGGGTCCATCTCATACCACCGGAGTTTTTCACACTGTACCATGCGGTACTGTGCGCTTATGCGGTATTAGCAGTCGTTTCCAACTGTTATCCCCCTGTATGAGGCAGGTTACCCACGCGTTACTCACCCGTCCGCCACTCAGTCACAACGGCTTCCGTCCGAAAACTTCCGCCATCATGCTTCGTTCGACTTGCATGTGTTAAGCACGCCGCCAGCGTT
>FQH3XDB01EOOIK|412|1
CACGTAGTTAGCCGGGGCTTCTTAGTCAGGTACCGTCATTATCTTCCCTGCTGATAGAGCTTTACATACCGAAATACTTCTTCACTCACGCGGCGTCGCTGCATCAGGGTTTCCCCCATTGTGCAATATTCCCCACTGCTGCCTCCCGTAGGAGTTTGGACCGTGTCTCAGTTCCAATGTGGCCGTTCACCCTCTCAGGCCGGCTACTGATCGTCGCCTTGGTGGGCCGTTACCTCACCAACTAGCTAATCAGGTGCAGGCTCATCCTAGAGCACCGGAGTTTTCAAGATTGGTATTTCAACCAAGCTCATATGGGGTATTAGCAGAAGTTTCCCTCTGTTCGTCCCCCTCTCTAGGGCAGTATTTCCTACATACTTACTCACCCGTCCGCC
>FQH3XDB01C3IL2|413|9
CACGTATTTAGCCGGAGCTTCTTAGTCAGGTACCGTCATTTTCTTCCCTGCTGATAGAGCTTTACATACCGAAATACTTCTTCACTCACGCGGCGTCGCTGCATCAGGGTTTCCCCATTGTGCAATATTCCCCACTGCTGCCTCCCGTAGGAGTTTGGGCCGTGTCTCAGTCCCAATGTGGCCGTTCACCCTCTCAGGCCGGCTACTGATCGTCGCCTTGGTGGGCCGTTACCTCACCAACTAGCTAATCAGACGCGGGTCCATCTTGTACCACCGGAGTTTTTCACACTGTACCATGCGGTACTGTGCGCTTATGCGGTATTAGCACCTATTTCTAAGTGTTATCCCCCTGTACAAGGCAGGTTCGCCCACGCGTTACTCACCCGTCCGCCACTACTTGTTATCGCTAGGCTTACAAAC
>FQH3XDB01EUOOW|414|5
CACGTATTTAGCCGGAGCTTCTTAGTCAGGTACCGTCATTATCTTCCCTGCTGATAGAGCTTTACATACCGAAATACTTCTTCGCTCACGCGGCGTCGCTGCATCAGGGTTTCCCCCATTGTGCAATATTCCCCACTGCTGCCTCCCGTAGGAGTCTGGGCCGTGTCTCAGTCCCAATGTGGCCGGTCGCCCTCTCAGGCCGGCTACTGATCGTCGCCTTGGTACGGCCGTTACCCCACCAACTAGCTAATCAGACGCGGGTCCATCTCGTACCACCGGAGTTTTTCACACTGTACCATGCGGTACTGTGCGCTTATGCGGTATTAGCAGTCATTTCTAACTGTTACTCCCCCTGTACGAGGCAGGTTACCCA
>FQH3XDB01DGLED|415|4
CACGTATTTAGCCGGAGCTTCTTAGTCAGGTACCGTCATTATCTTCCCTGCTGATAGAGCTTTACATACCGAAATACTTCTTCACTCACGCGGCGTCGCTGCATCAGGGTTTCCCCCATTGTGCAATATTCCCCACTGCTGCCTCCCGTAGGAGTTTGGGCCGTGTCTCAGTCCCAATGTGGCCGATCACTCTCTCAAGTCGGCTACTGATCGTCGCCTTGGTAGGCCGTTACCCCACCAACTAGCTAATCAGACGCGGGTCCATCTTATACCACCGGAGTTTTTCACACTGTACCATGCGATACTGTGCGCTTATGCGGTATTAGCAGTCATTTC
>FQH3XDB01CDHE8|416|3
CACGTAGTTAGCCGGGGCTTCTTAGTCAGGTACCGTCATTATCTTTCCTGCTGATAGAGCTTTACATACCGAAATACTTCTTCACTCACGCGGCGTCGCTGCATCAGGGTTTCCCCCATTGTGCAATATTCCCCACTGCTGCCTCCCGTAGGAGTTTGGGCCGTGTCTCAGTCCCAATGTGGCCGTTCACCCTCTCAGGCCGGCTACTGATCGTCGCCTTGGTGGGCCGTTACCTCACCAACTAGCTAATCAGACGCGGGTCCATCGTATACCACCGGAGTTTTTCACACTGTACCATGCGGTACTGTGCGCTTATG
>FQH3XDB01BWXYA|417|22
CACGTATTTAGCCGGAGCTTCTTAGTCAGGTACCGTCATTATCTTCCCTGCTGATAGAGCTTTACATACCGAAATACTTCTTCACTCACGCGGCGTCGCTGCATCAGGGTTTCCCCCATTGTGCAATATTCCCCACTGCTGCCTCCCGTAGGAGTTTGGACCGTGTCTCAGTTCCAATGTGGCCGTTCACCCTCTCAGGCCGGCTACTGATCGTTGCCTTGGTAAGCCGTTACCTTACCAACTAGCTAATCAGACGCGGGTCCATCTCATACCACCGGAGTTTTTCACACTGTATCATGCGATACTGTGCGCTTATGCGGTATTAGCAGTCATTTCTAACTGTTATCCCCTGTATGAGGTAGGTTACCCACGCGTTACTCACCCGTCGCCACTCAGTCACTT
>FQH3XDB01D8D3Q|418|3
CACGTATTTAGCCGGAGCTTCTTAGTCAGGTCCGCATTATCTTCCCTGCTGATAGAAGTTTACATACCGAAATAACTTCTTCCTTCACGCGGCGTCGCTGCATCAGGGTTTCCCCCATTGTGCAATATTCCCCACTGCTGCCTCCCGTAGGAGTTTGGACCGTGTCTCAGTTCCAATGTGGCCGTTCACTCTCTCAAGCCGGCTACTGATCGTCGCCTTGGTGAGCCCGTTACCTCACCAACTAGCTAATCAGACGCGGGTCCATCTCATACCACCGGAGTTTTTCACACGACATCATGCGATGCTGTGCGCTTATGCGGTATTAGCAGTCGTTTCCAACTGTTACTCCCCCTGTATGAGGTA
>FQH3XDB01CZYG6|419|1
CACGTATTTAGCCGGCGCTTCTTAGTCAGGTACCGTCTTCTTTCTTCCCTGCTGATAGAGCTTTACATACCGAAATACTTCTTCACTCACGCGGCGTTGCTGCATCAGGGTTTCCCCCATTGTGCAATATTCCCCACTGCTGCCTCCCGTAGGAGTTTGGGCCGTGTCTCAGCCCCAATGTGGCCGTTCACCCTCTCAGGCCGGCTACTGATCGTCGCCTTGGTAGGCCCGTTACCCTGCCAACTAGCTAATCAGACGCGGGTCCATCCCATACCACCGGAGTTTTTCACACTGTACCATGCGGTACTGTGCGCTTATGCGGTATTAGCACCTATTT
>FQH3XDB01EPD4N|420|18
CACGTATTTAGCCGGTGCTTCTTAGTCAGGTACCGTCATTTCTTCTTCCCTGCTGATAGAGCTTTACATACCGAAATACTTCTTCGCTCACGCGGCGTCGCTGCATCAGGGTTTCCCCCATTGTGCAATATTCCCCACTGCTGCCTCCCGTAGGAGTCTGGGCCGTGTCTCAGTCCCAATGTGGCCGGTCACCCTCTCAGGTCGGCTACTGATCGTCGGCTTGGTGGGCCGTTACCCCGCCAACTACCTAATCAGACGCGGGTCCATCCCATACCACCGGAGTTTTTCACACTGCACCATGCGGTGCCGTGCGCTCATGCGGTATTAGCAGCCATTTCTGACTGTTATCCCCCTGTATGAGGCAGGTTACCCACGCGTTACTCACCCGTCCGCCACTCAGTCACCTCTCTTTCCGAAGAACCAGGGGTGCTTCGTTCGACTTGCATGTGTTAGGCACGCCGCCAGCGTTCATCCTGAGCCATAATCAAACTT
>FQH3XDB01CQQGA|421|162
CACGTAGTTAGCCGGGGCTTCTTAGTCAGGTACCGTCATTATCTTCCCTGCTGATAGAGCTTTACATACCGAAATACTTCTTCACTCACGCGGCGTCGCTGCATCAGGGTTTCCCCCATTGTGCAATATTCCCCACTGCTGCCTCCCGTAGGAGTTTGGACCGTGTCTCAGTTCCAATGTGGCCGTTCACCCTCTCAGGCCGGCTACTGATCGTCGCCTTGGTGGGCCCTTACCTCACCAACTAGCTAATCAGACGCGGGTCCATCTCACACCACCGGAGTTTTTCACACTGTGCCATGCAGCACTGTGCGCTTATGCGGTATTAGCAGTCATTTCTAACTGTTACTCCCCCTGTGTGAGGT
>FQH3XDB01BOK2A|422|3
CACGTATTTAGCCGGAGCTTCTTAGTCAGGTACCGTCATTTTCTTCCCTGCTGATAGAGCTTTACATACCGAAATACTTCTTCACTCACGCGGCATTGCTGCATCAGGGTTTCCCCCATTGTGCAATATTCCCCACTGCTGCCTCCCGTAGGAGTTTTGGGCCCGTGTCTCAGTCCCAATGTGGCCGTTCACCCTCTCAGGCCGGCTACTGATCGTCGCCTTGGTGGGCCTTACCCGCACCAGCTAATCAGACGCGGGTCCATCTCACACCACCGGAGTTTTTCACACTGAGCCATGCAGCTCTGTGCGCTTATGCGGTATTAGCAGTCATTTCTAACTGTTATCCCCCAGTGTGAGGCAGGTTACCCACGCGTTACTCACCCGTCCGCCACTAACTT
>FQH3XDB01E2IHS|423|22
CACGTAGTTAGCCGGGGCTTCTTAGTCAGGTACCGTCATTATCTTCCCTGCTGATAGAGCTTTACATACCGAAATACTTCTTCACTCACGCGGCGTCGCTGCATCAGGGTTTCCCCCATTGTGCGAATATTCCCCACTGCTGCCTCCCGTAGGAGTTTGGACCGTGTCTCAGTTCCAATGTGGCCGTTCACCCTCTCAGGCCGGCTACTGATCGTCGCCTTGGTGGGCCGTTACCTCACCAACTAGCTAATCAGACGCGGGTCCATCTCACACCACCGGAGTTTTTCACACTGTGCCATGCAGCACTGTGCGCTTATGCGGTATTAGCAGTCATTTCTAACTGTTATCCCCCTGTGTGAGGTAGGTTACCCACGCGTTACTCACCCGTCCGCCACTCACGTCACA
>FQH3XDB01DAODI|424|4
CACGTAGTTAGCCGGGGCTTCTTAGTCAGGTACCGTCATTATCTTCCCTGCTGATAGAGCTTTACATACCGAAATACTTCTTCGCTCACGCGGCGTCGCTGCATCAGGGTTTCCCCCATTGTGCAATATTCCCCACTGCTGCCTCCCGTAGGAGTTTGGACCGTGTCTCAGTTCCAATGTGGCCGTTCACTCTCTCAAGCCGGCTACTGATCGTTGCCTTGGTGGGCCGTTACCTCACCAACTAGCTAATCAGACGCGGGTCCATCTCACACCACCGGAGTTTTTCACACTGTATCATGCGATACCGTGCGCTTATGCGGTATTAGCAGTCA
>FQH3XDB01DBSQ0|425|3
CACGTAGTTAGCCGGGGCTTCTTAGTCAGGTACCGTCATTTTCTTCCCTGCTGATAGAGCTTTACATACCGAAATACTTCTTCGCTCACGCGGCGCCGCTGCATCAGGGTTTCCCCCATTGTGCAATATTCCCCACTGCTGCCTCCCGTAGGAGTTTGGGCCGTGTCTCAGTTCCAATGTGGCCGTTCACCCTCTCAGGCCGGCTACTGATCGTCGCCTTGGTGGGCCGTTACCTCACCAACTAGCTAATCAGACGCGGGTCCATCTCACACCACCGGAGTTTTTCACACTGTGCCATGCAGCACTGTGCGCTTATGCGGTATTAGCAGTC
>FQH3XDB01DANXH|426|1
CACGTAGTTAGCCGTGGCTTGTTTTCAGGGTACCGTCTTCTACTCTTCCCCTGTCAAAGAGGTTTACAACCCGAAAGCCTTCTTCCTTCACGCGGCGTTGCTGGGTCAGGGTTTCCCCCATTGTGCAATATTCCCCACTGCTGCCTCCCGTAGGAGTTTGGACCGTGTCTCAGTTCCAATGTGGCCGTTCACCCTCTCAGGCCGGCTACTGATCGTCGCCTTGGTGGGCCGTTACCTCACCAACTAGCTAATCAGACGCGGGTCCATCTCACACCACCGGAGTTTTTCACACTGTGCCATGCAGCACTGTGCGCTTATGCGGTATTAGCAGTCATTTCTAACTGTTACTCCCCC
>FQH3XDB01DT0X4|427|1
CACGTATTTAGCCGGTGCTTCTTAGTCAGGTACCGTCATTTTCTTCCCTGCTGATAGAGCTTTACATACCGAAATACTTCTTCGCTCACGCGGCGTCGCTGCATCAGGCTTTCGCCCATTGGTGCAATATTCCCCACTGCTGCCTCCCGTAGGAGTTTGGACCGTGTCTCAGTTCCAATGTGGCCGTTCACCCTCTCAGGCCGGCTACTGATCGTCGCCTTGGTGGGCCGTTACCTCACCAACTAGCTAATCAGACGCGGGTCCATCTCACACCACCGGAGTTTTTCACACTGTGCCATGCAGCACTGTGCGCTTATGCGGTATTAGCAGTCATTTCTAACTGTTACTCCCCTGTGTGAGGTAGGTTACCCACGCGTTACTCACCCGTCCGCCACTCAGTCACAGAACCGTCATTCCGAAGAATCGTGTAAGTGCTTCGTTCGACTTGCATGTGTTAAGCACGCCGCAG
>FQH3XDB01DKKPP|428|2
CACGTATTTAGCCGGTGCTTCTTAGTCAGGTACCGTCACTATCTTCCCTGCTGATAGAGCTTTACATACCGAAATACTTCTTCGCTCACGCGGCGTCGCTGCATCAGAGTTTCCTCCATTGTGCAATATTCCCCACTGCTGCCTCCCGTAGGAGTCTGGGCCGTGTCTCAGTCCCAATGTGGCCGGTCACCCTCTCAGGTCGGCTACTGATCGTCGCCTTGGTGGGCCGTTACCTCACCAACTAGCTAATCAGACGCGGGTCCATCTCACACCACCGGAGTTTTTCACACTGTACCATGCGGTACCGTGCGCTTATGCGGTATTACCAGCCGTTTTCCAGCTGCTATCCCCCTGTGTGAGGCAGGTTACCCACGCGTTACTCCACCCGTCCGCCACTCAGTCATAATAACTTCAAACCGAAGTAATCT
>FQH3XDB01BNAN1|429|3
CACGTATTTAGCCGGAGCTTCTTAGTCAGGTACCGTCATTTTCTTCCCTGCTGATAGAGCTTTACATACCGAAATACTTCTTCACTCACGCGGCGTCGCTGCATCAGGGTTTCCCCCATTGTGCAATATTCCCCACTGCTGCCTCCCGTAGGAGTTTGGGCCGTGTCTCAGTCCCAATGTGGCCGTTCACCCTCTCAGGCCGGCTACTGATCGTCGCCTTGGTGACGTCCGTTACCTCACCAACTAGCTAATCAGACGCGGGTCCATCTCACACCACCGGTAGTTTTTCACACTG
>FQH3XDB01EP9X7|430|8
CACGTAGTTAGCCGGGGCTTCTTAGTCAGGTACCGTCATTATCTTCCCTGCTGATAGAGCTTTACATACCGAAATACTTCTTCACTCACGCGGCGTCGCTGCATCAGGGTTTCCCCCATTGTGCGAATATTCCCCACTGCTGCCTCCCGTAGGAGTTTGGACCGTGTCTCAGTTCCAATGTGGCCGTTCACCCTCTCAGGCCGGCTACTGATCGTCGCCTTGGTGGGCCCGTTAACCTCACCAACTAGCTAATCAGACGCGGGTCCATCTCACACCACCGGAGTTTTTCACACTGTGCCATGCAGCACTGTGCG
>FQH3XDB01EX9LT|431|1
CACGTAGTTAGCCGTTGCTTTTTCTCCAGGTACCGTCATTGATTCGTCCCTGGTAAAAGAAGTTTACAACCCGAAGGCCTTCTTCCTTCACGCGGCGTTGCTGGGTCAGGGTTTCCCCCATTGCCCAATATTCCCCACTGCTGCCTCCCGTAGGAGTTTGGACCGTGTCTCAGTTCCAATGTGGCCGTTCACCCTCTCAGGCCGGCTACTGATCGTCGCCTTGGTGGGGCCCGTTACCTCACCAACTAGCTAATCAGACGCGGGTCCATCTCACACCACCGGAGTTTTTCACACTGTGCCATGCAGCACTGTGCGCTTATGCGGTATTAGCAGTCATTTCTAACTGTTACT
>FQH3XDB01D0ALD|432|1
CACGTAGTTAGCCGGGGCTTCTTAGTCAGGTACCGTCATTATCTTCCCTGCTGATAGAGCTTTACATACCGAAATACTTCTTCACTCACGCGGCGTCGCTGCATCAGGGTTTCCCCCATTGTGCCAATATTCCCCATGCTGCCTCCCGTAGGAGTTTTGGACCGTGTCTCAGTTCCAATGTGGCCGTTCACCCCTCTCAGGCCGGCTACTGATCGTCGCCTTGGTGGGGCCCGTTTAACCTCACCAACTAGCTAATCAGACGCGGGTCCATCTCACACCACCGGAGTTTTTCACACTGTGCCATGCAGCACTGTGCGCTTATGCGGTATTAGCTAGTCC
>FQH3XDB01C5TUY|433|9
CACGTATTTAGCCGGAGCTTCTTAGTCAGGTACCGTCATTTTCTTCCCTGCTGATAGAGCTTTACATACCGAAATACTTCTTCACTCACGCGGCATTGCTGCATCAGGGTTTCCCCCATTGTGCAATATTCCCCACTGCTGCCTCCCGTAGGAGTTTGGGCCGTGTCTCAGTCCCAATGTGGCCGTTCACCCTCTCAGGCCGGCTACTGATCGTCGCCTTGGTGGGCCGTTTACCCCACCAACCAGCTAATCAGACGCGGGTCCATCTCACACCACCGGAGTTTTTCACACTGAGCCATGCAGCTCTGTGCGCTTATGCGGTATTAGCAGTCATTTCTAACTGTTATCCCCCAGTGTGAGGCAGGGTTACCCACGCGTTACTCACCCGTCCGCCACTAACTTAGAATCACTAGGTTTCATCTAAGTCCGTTCGACTTGCATGTGTTAGGCATGCCGCAGCGTTCATCCTGA
>FQH3XDB01A2K45|434|2
CACGTATTTAGCCGGAGCTTCTTAGTCAGGTACCGTCATTATCTTCCCTGCTGATAGAGCTTTACATACCGAAATACTTCATCGCTCACGCGGCGTCGCTGCATCAGGGTTTCCCCCATTGTGCAATATTCCCCATGCTGCCTCCCGTAGGAGTCTGGGCCGTGTCTCAGTCCCAATGTGGCCGGTCGCCCTCTCAGGCCGGCTACTGATCGTCGCCTTGGTGGGCCGTTACCCGCAACAAGCTAATCAGACGCGGATCCATCTCACACCACCGGAGTTTTTCACACTGTACCATGCGGTACTGTGCGCTTATGCGGTATTAGCAGCCGTTCAACTGTTA
>FQH3XDB01D0IQB|435|4
CACGGAGTTAGCCGGTGCTTCCTCTGTGGGTACCGTCATTATTCGTCCCCACTGACAGAACTTTACACCCCTAAGGGCTTCATCGTTCACGCGGCGTTGCTGCGTCAGGCTTTCGCCCATTGCGCAAAATTCCCTACTGCTGCCTCCCGTAGGAGTATGGGCCGTGTCTCAGTCCCATTGTGGCTGATCATCCTCTCAAAACCAGCTACTGATCGTCGCCTTGGTAGTCCATTGCACCACCAACTAGCTAATCAGCTACAGGCTCATCCTTAGGCACCTGAGTTTTCAAGATAACCATTTCAGGTTACCTCATATGCGGTATTAGCAGTCGTTTCCAACTGTTGTCCCCACTAAGGGCAGATTTCCTATATATTACTCACCCGTCCGCCACTTTCCTCTCTAGCAAGCTAGAGATTCTCGTTCGACTTGCATGTATGAAGCACGCCGCCAGCGTTCATCCTGAG
>FQH3XDB01AS4CB|436|12
CACGTATTTAGCCGGGGCTTCTTAGTCAAGTACCGTCATTTTCTTCCTTGCTGATAGAAGTTTACATACCGAAATACTTCATCCTTCACGCGGCGTCGCTGCATCAGGGTTTCCCCCATTGTGCAATATTCCCCACTGCTGCCTCCCGTAGGAGTTTGGGCCGTGTCTCAGTCCCAATGTGGCCGATCACTCTCTCAAGTCGGCTACTGATCGTCGCCTTGGTAAGCCCGTTACCTTACCAACTAGCTAATCAGACGCGGGTCCATCTCATACCACCTGAGTTTTTCACACTGTACCATGCGGTACTGTATGCTTATGCGGTATTAGCAGTCATTTCTAACTGTTACTCCCCCTGTATGAGGCAGGTTACCCACGCGTTACTCC
>FQH3XDB01C2AP2|437|91
CACGTATTTAGCCGGTGCTTCTTAGTCAGGTACCGTCATTCTTCTTCCCTGCTGATAGAGCTTTACATACCGAAATACTTCTTCGCTCACGCGGCGTCGCTGCATCAGGGTTTCCCCCATTGTGCAATATTCCCCACTGCTGCCTCCCGTAGGAGTTTGGGCCGTGTCTCAGTCCCAATGTGGCCGGTCACCCTCTCAGGTCGGCTACTGATCGTCGCCTTGGTAGGCCGTTACCCCACCAACTAGCTAATCAGACGCGGGTCCATCTCATACCACCGGAGTTTTTCACACTGTACCATGCGGTACTGTGCGCTTATGCGGTATTAGCAGTCGTTTCCAACTGTTATCCCCCTGTATGAGGCAGGTTACCCACGCGTTACTCACCCGTCCGCCACTAAGATTCTCATCCTTCCGAAGAAATCAAAGAGTCTTCGTTCGACTTGCATGTGTTAGGCACGCCGCCAGCGTTCATCCTGA
>FQH3XDB01CIQWV|438|16
CACGTATTTAGCCGGTGCTTCTTAGTCAGGTACCGTCATTTTCTTCCCTGCTGATAGAGCTTTACATACCGAAATACTTCTTCGCTCACGCGGCGTCGCTGCATCAGGGTTTCCCCCATTGTGCAATATTCCCCACTGCTGCCTCCCGTAGGAGTTTTGGGCCGTGTCTCAGTCCCAATGTGGCCGGTCACCCTCTCAGGTCGGCTACTGATCGTCGCCTTGGTAGGCCCGTTACCCCACCAACTAGCTAATCAGACGCGGGTCCATCTCATACCACCGGAGTTTTTCCCACAGAGCCATGCGACTCCGTGGTCTTATGCGGTATTAGCAGTCATTTCTAACTGTTATCCCCCTGTATGAGGC
>FQH3XDB01E1UNZ|439|1
CACGTATTTAGCCGGTGCTTCTTAAGGTCAGGTACCGTCATTTTTTCTTCCCTGCTGATAGAGCTTTACATACCGAAATACTTCATCGCTCACGCGGCGTCGCTGCATCAGGGTTTCCCCCATTGTGCAATATTCCCCACTGCTGCCTCCCGTAGGAGTTTGGGCCGTGTCTCAGTCCCAATGTGGCCGGTCACCCTCTCAGGTCGGCTACTGATCGTCGCCTTGGTAGGCCCGTTACCCCACCAACCTAGCTAATCAGACGCGGGTCCATCTCATACCACCTGAGTTTTTCACACTGAGTCATGCAACTCCGTGCGCTTATGCGG
>FQH3XDB01DDRGE|440|2
CACGTAGTTAGCCGTCACTTCCTTGTTGGGTACCGTCATTATCTTCCCCAACAACAGGAGTTTACAATCCGAAGACCTTCTTCCTCCACGCGGCGTCGCTGCATCAGGGTTTCCCCCATTGTGCAATATTCCCCACTGCTGCCTCCCGTAGGAGTCTGGGCCGTGTCTCAGTCCCAATGTGGCCGTTCAACCTCTCAGTCCGGCTACCGATCGTCGCCTTGGTGAGCCGTTACCTCACCAACTAGCTAATCGGACGCGAGGCCATCTCATACCACCGGAGTTTTTCACACTGTACCATGCAGTACCGTGCGCTTATGCGGTCTTAGCACCTATTTCTAAGTGTTATCCCCCTGTATAAGGCAGGTTACCCACGCGTTACTCACCCGTCCGCCACTAAGTTAAATATCACTAGGTTTCAATTTAACTCCGTTCGACTTGCATGTGTTAAGCACGCCGCCAGCCGTTCATCCTGACGCCAGGATCAAACTCTCCGTATGACG
>FQH3XDB01EMNW5|441|49
CACGTAGTTAGCCGGGGCTTCTTAGTCAGGTACCGTCATTTTCTTCCCTGCTGATAGAGCTTTACATACCGAAATACTTCTTCACTCACGCGGCGTCGCTGCATCAGAGTTTCCTCCATTGTGCAATATCCCCCACTGCTGCCTCCCGTAGGAGTCTGGGCCGTGTCTCAGTCCCAATGTGGCCGATCACCCTCTCAGGTCGGCTACTGATCGTTGCCTTGGTGGGCCGTTACCTCGCCAACTAGCTAATCAGACGCGGGTCCATCTCATACCACCGGAGTTTTTCACACTGTACCATGCGGTACTGTGCGCTTATGCGGTATTAGCAGTCATTTCTAACCGTTATCCCCCTGTATGAGGCAGGTTACCCACGCGTTACTCACCCGTCCGCCACTCGGTAAATAAGATCCATCCGAAAACTTCATCTT
>FQH3XDB01DUS1Y|442|5
CACGTAGTTAGCCGGGGCTTCTTAGTCAGGTACCGTCATTATCTTCCCTGCTGATAGAAGTTTACATACCGAGATACTTCTTCCTTCACGCGGCGTCGCTGCATCAGGGTTTCCCCCATTGTGCAATATTCCCCACTGCTGCCTCCCGCAGGAGTCTGGGCCGTGTCTCAGTCCCAATGTGGCCGTTCACCCTCTCAGGCCGGCTATGGATCGTCGCCTTGGTGAGCCGTTATCCCACCAACCAGCTAATCCAACGCGGGTCCATCCCATACCACCGGAGTTTTTCACACTGTACCATGCGGTACTGTGCGCTTATGCGGTATTAGCAGCAG
>FQH3XDB01ENJ0O|443|17
CACGTAGTTAGCCGGGGCTTCTTAGTCAAGTACCGTCATTTTCTTCCTTGCTGATAGATCTTTACATACCGAAATACTTCTTCAATCACGCGGCGTTGCTGCATCAGGGTTTCCCCCATTGTGCAATATTCCCCACTGCTGCCTCCCGTAGGAGTTTGGGCCGTGTCTCAGTCCCAATGTGGCCGGTCACCCTCTCAGGTCGGCTACTGATCGTTGCCTTGGTAGGCCGTTACCCCACCAACTAGCTAATCAGACGCGGGTCCATCTCATACCACCGGAGTTTTTCACACTGGATCATGCAATCCTGTGCGCTTATGCGGTATTAGCAGTCTATTTCTAACTTGTTACTCCCCCTGTATGAGGCACGGTTACCCACGTCGTTACTCCACCCGTCCGCCACTCAGTCACTTAT
>FQH3XDB01B7UC3|444|76
CACGGAGTTAGCCGGTGCTTCCTCTGTGGGTACCGTCAAGTTTCGTCCCCACTGACAGAACTTTACACCCCGAAGGGCTTAACATTCACGCGGCGTTGCTGCGTCAGGCTTTCGCCCATTGCGCAAAATTCCCTACTGCTGCCTCCCGTAGGAGTATGGGCCGTGTCTCAGTCCCATTGTGGCTGATCATCCTCTCAAACCAGCTACTGATCGTCGACTTGGTGGCCTTTACCCCGCCAACTATCTAATCAGCCGCAGGCTCATCCTTTAGCACCGGAGTTTTCAAGATAAGCATTTCAGCTTACCTCAT
>FQH3XDB01AVABC|445|25
CACGTAGTTAGCCGGGGCTTCTTAGTCAGGTACCGTCATTTTCTTCCCTGCTGATAGAGCTTTACATACCGAAATACTTCTTCACTCACGCGGCGTCGCTGCATCAGGGTTTCCCCCATTGTGCAATATTCCCCACTGCTGCCTCCCGTAGGAGTTTGGGCCGTGTCTCAGTCCCAATGTGGCCGTTCACCCTCTCAGGCCGGCTACTGATCGTTGACTTGGTGAGCCGTTACCTCACCAACTATCTAATCAGACGCGAATCCATCTTATACCACCGGAGTTTTTCACACTGTCCCCATGCGAAACTGTGCGCTTATGCGGTATTAGCAGTCGTTTCCAACTGTTGTCCCCCAGTATAAGGCAGGTTATTCACGCGTTACTCACCCGTCCGCCACTAACTTTACATTCGCTAGGCTTCATGTAAAG
>FQH3XDB01CS3I6|446|6
CACGTAGTTAGCCGGGGCTTCTTAGTCAGGTACCGTCATTTTCTTCCCTGCTGATAGAGCTTTACATACCGAAATACTTCTTCACTCACGCGGCGTCGCTGCATCAGGGTTTCCCCCATTGTGCAATATTCCCCACTGCTGCCTCCCGTAGGAGTTTTGGGCCGTGTCTCAGTCCCAATGTGGCCGTTCACCCTCTCAGGCCGGCTACTGATCGTCGACTTGGTGAGCCCGTTACCTCACCAACTATCTAATCAGACGCGAATCCATCTTATACCACCAGAGTTTTTCACACCGTCCCATGCAGAACTGTGCGCTTATGCGGTATTAGCAGTCGTTTCCAACTGTTGTCCCCCGGTATAAGGCAGGTTATTCACGCGTTACTCACCCGTCCGCCACTAACTTTTATTCGCTAGGCTTCCATAAAACGTCCGTTCGACTTGCATGTGTTAAGCACGCCGCCAGCGTTCATCCT
>FQH3XDB01EQG6P|447|24
CACGTATTTAGCCGGTGCTTCTTAGTCAGGTACCGTCATTATCTTCCCTGCTGATAGAACTTTACATACCGAAATACTTCTTCGTTCACGCGGCGTCGCTGCATCAGGGTTTCCCCCATTGTGCAATATTCCCCACTGCTGCCTCCCGTAGGAGTTTGGGCCGTGTCTCAGTCCCAATGTGGCCGGTCACCCTCTCAGGTCGGCTACTGATCGTCGCCTTGGTAGGCCGTTACCCCACCAACCAGCTAATCAGACGCGGGTCCATCTCATACCACCGGAGTTTTTCACACTGTATCATGCAATACTGTGCGCTTATGCGGTATTAGCAGTCGTTTCCAACTGTTATCCCCCTGTATGAGGCAGGTTACCCACGCGTTACTCACCCGTCCGCCACTCAGTCACAAAATCTTCATTTCCGAAGAAATCAAAGTAGAGTGCTTCGTTCGACTTGCATGTG
>FQH3XDB01ESU26|448|72
CACGTAGTTAGCCGGGGCTTCTTAGTCAGGTACCGTCATTTTCTTCCCTGCTGATAGAGCTTTACATACCGAAATACTTCTTCGCTCACGCGGCGTCGCTGCATCAGGGTTTCCCCCATTGTGCAATATTCCCCACTGCTGCCTCCCGTAGGAGTCTGGGCCGTGTCTCAGTCCCAATGTGGCCGTCCACCCTCTCAGGCCGGCTATGGATCGTCGCCTTGGTAGGCCGTTACCTGCCAACTAGCTAATCCAACGCGGGTCCATCTCATACCACCGGAGTTTTTCACACTGCATCATGCGATGCCGTGCGCTTATGCGGTATTAGCAGCCATTTCTAACTGTTATCCCCCTGTATGAGGCAGGTTACCCACGCGTTACTCACCCGTCCGCCACTCAGTCACAAAGGACTTCATCCGAAGAATCCGTCCTAAGTGCTTCGTTCGACTTGCATGTGTTAAGCACGCCGCCAGCGTTCA
>FQH3XDB01BER5X|449|216
CACGTAGTTAGCCGGGGCTTCTTAGTCAGGTACCGTCATTTTCTTCCCTGCTGATAGAAGTTTACATACCGAAATACTTCTTCCTTCACGCGGCGTCGCTGCATCAGGCTTTCGCCCATTGTGCAATATTCCCCACTGCTGCCTCCCGTAGGAGTTTGGGCCGTGTCTCAGTCCCAATGTGGCCGGTCACCCTCTCAGGTCGGCTACTGATCGTCGGCTTGGTGAGCCGTTACCTCACCAACTACCTAATCCAGACGCGGGTCCATCTCACACCACCGGAGTTTTTTACCCCCTGCACCATGCGGTGCTGTGGTCTTATGCGGTATTAGCAGTCATTTCTAACTGTTACTCCCCCTGTGTGAGGCAGGTTACCCCACGCGTTACTCACCCGTCCGCCGCTCAGTCACTTTATCTTCCTTCCGAAGAATTCCGTCAAAGTGCTTCGCTCGACTTGCATGTGTTAAGCACGCCGCCAGCGTTCATCCTGA
>FQH3XDB01EVRDI|450|8
CACGTAGTTAGCCGGGGCTTCTTAGTCAGGTACCGTCATTTTTTCTTCCCTGCTGATAGAGCTTTACATACCGAAATACTTCTTCGCTCACGCGGCGTCGCTGCATCAGGGTTTCCCCCATTGTGCAATATTCCCCACTGCTGCCTCCCGTAGGAGTTTGGGCCGTGTCTCAGTCCCAATGTGGCCGGTCACCCTCTCAGGTCGGCTACTGATCGTCGCCTTGGTGGGCCCGTTACCTCACCAACTAGCTAATCAGACGCGGGTCCATCTTATACCACCGGAGTTTTTCACACCAGATCATGCAATCCTGTGCGCTTATGCGGTATTAGCAGTCATTTCTAACTGTTACTCCCCCTGTATAAGGCAGGTTACCCACGCGTTACTCCACCCGTCCGCCACTCAGTCACTAAATCG
>FQH3XDB01D2OXJ|451|114
CACGTAGTTAGCCGGGGCTTCTTAGTCAGGTACCGTCATTATCTTCCCTGCTGATAGAAGTTTACATACCGAGATACTTCTTCCTTCACGCGGCGTCGCTGCATCAGGGTTTCCCCCATTGTGCAATATTCCCCACTGCTGCCTCCCGTAGGAGTCTGGGCCGTGTCTCAGTCCCAATGTGGCCGTTCACCCTCTCAGGCCGGCTATGGATCGTCGCCTTGGTAGGCCGCTGCCCTGCCAACAAGCTAATCCAACGCGGGTCCATCTTATACCACCGGAGTTTTTCACACAGAGGCATGCGCCTCCGTGCGCTTATGCGGTATTAGCAGCCATTTCTGGCTGTTATCCCCCAGTACAAGGCAGGTTACCCACGCGTTACTCCACCCGTCCGCCACTAGAAATAATTAGATCGACCGAA
>FQH3XDB01A35P7|452|88
CACGTAGTTAGCCGGGGCTTCTTAGTCAGGTACCGTCATTATCTTCCCTGCTGATAGAAGTTTACATACCGAGATACTTCTTCCTTCACGCGGCGTCGCTGCATCAGGGTTTCCCCCATTGTGCAATATTCCCCACTGCTGCCTCCCGTAGGAGTCTGGGGCCGTGTCTCAGTCCCAATGTGGCCGTTCACCCTCTCAGGCCGGCTATGGATCGTCGCCTTGGTAGGCCGCTGCCCTGCCAACTAGCTAATCCAACGCGGGTCCATCTTATACCACCGGAGTTTTTCACACAGAGGCATGCGCCTCCGTGCGCTTATGCGGTATTAGCAGCCATTTCTGACTGTTACT
>FQH3XDB01E3FSE|453|39
CACGTATTTAGCCGGTGCTTCTTAGTCAGGTACCGTCATTTTCTTCCCTGCTGATAGAGCTTTACATACCGAAATACTTCTTCGCTCACGCGGCGTCGCTGCATCAGGGTTCCCCCCATTGTGCAATATTCCCCACTGCTGCCTCCCGTAGGAGTTTGGGCCGTGTCTCAGTCCCAATGTGGCCGTTCACCCTCTCAGGCCGGCTACTGATCGTCGCCTTGGTAGGCCGTTACCCTGCCAACTAACTAATCAGACGCGGGGTCCATCTCATACCACCGGAGTTTTTCACACTGTACCATGCGGTACCGTGCGCTTATGCGGTATTAGCAGTCATTTCTAACTGTTATCCCCCTGTATGAGGCAGGTTACCCACGCGTTACTCACCCGTCCGCCACTCAGTCACATACTCTTTCTTCCGAAGAATCAATTGCATGTGCTTCGTTCGACTTGCATGTGTTAAGCACGCCGCCAGCGTTCATCCTG
>FQH3XDB01CENAS|454|16
CACGTAGTTAGCCGGGGCTTCTTAGTCAGGTACCGTCATTTTCTTCCCTGCTGATAGAGCTTTACATAACGAATTACTTCTTCACTCACGCGGCGTCGCTGCATCAGGGTTTCCCCCATTGTGCAATATTCCCCACTGCTGCCTCCCGTAGGAGTTTGGGCCGTGTCTCAGTCCCAATGTGGCCGTCCACCCTCTCAGGCCGGCTATGGATCGTCGGTTTGGTGGGCCGTTACCCGCAACTGCCTAATCCAACGCGGGTCCATCCCATACCACCGGAGTTTTTCACACTGTACCATGCGGTACTGTGCGCTTATGCGGTATTAGCAGTCATTTCTAACTGTTATCCCCCTGTATGAGGCAGGTTACCCACGCGTTACTCACCCGTCCGCCGCTCAGTCACAAAGGATTCATCCGAAGAATCATCCTCAAGTGCTTCGCTCGACTTGCATGTGTTAAGCACGCCGCCAGCGTTCATCCTGAGCCAGGATCAAACTTCCGG
>FQH3XDB01BAY5O|455|9
CACGGAGTTAGCCGATCCTTATTCGTACGATACTTTCAGCCGGATACACGTATCCGGGTTTACCCTCGTACAAAAGCAGTTTACAACTCATAGAGCCGTCATCCTGCACGCGGCATGGCTGGTTCAGACTTGCGTCCATTGACCAATATTCCTCACTGCTGCCTCCCGTAGGAGTTTGGTCCGTGTCTCAGTACCAATGTGGGGGTTAACCTCTCAGTCCCCCTATGTATCGTCGCCTTGGCGAGCCGTTACCTCACCAACCAGCTAATACAACGCATGCCCATCCATAACCACCGGAGTTTTCAACCAAAAGGGATGCCCCTCTTGATGTTATGGGATATTAGTACCG
>FQH3XDB01B2TSN|456|1
CACGTATTTAGCCGGTGCTTCTTAGTCAGGTACCGTCATTTTCTTCCCTGCTGATAGAGCTTTACATACCGAAATACTTCTTCACTCACGCGGCGTCGCTGCATCAGAGTTTCCTCCATTGTGCAATATTCCCCACTGCTGCCTCCCGTAGGAGTCTGGGCCGTGTCTCAGTCCCAATGTGGCCGTACATCCTCTCAGATCGGCTACTGATCGTCGCTTTGGTAGGCCGTTACCCTGCCAACTGGCTAATCAGACGCGGGTCCATCCTGTACCACCGGAGTTTTTCACACTGGATCATGCGATCCCCGTGCGCTTATGCGGTATTAGCAGTCATTTCTAACTGTTGTCCCCCAGTACAAGGCAGATTACCCAGCGTTACTCACCCGTCCGCCACTAAGTTATAATCACTAGGTTTCATATAACTCCGTTCGACTTGCATGTGTT
>FQH3XDB01BUEPM|457|80
CACGTAGTTAGCCGGGGCTTCTTAGTCAGGTACCGTCATTTTCTTTCCTGCTGATAGAGCTTTACATACCGAAATACTTCTTCACTCACGCGGCGTCGCTGCATCAGGGTTTCCCCATTGTGCAATATTCCCCACTGCTGCCTCCCGTAGGAGTTTGGGCCGTGTCTCAGTCCCAATGTGGCCGTTCACCCTCTCAGGCCGGCTACTGATCGTCGCCTTGGTGGGCCGTTACCTCACCAACTAGCTAATCAGACGCGGGTTCATCTTGTACCACCGGAGTTTTTCACACAAAATCATGCGATCCCGTGCGCTTATGCGGTATTAGCAGTCATTTCTAACTGTTGTCCCCCAGTACAAGGCAGATTACCCACGCGTTACTCACCCGTCCGCCACTAAGTTATAATCACTAGGTTTCATATAACTCCGTTCGACTTGCATGTGTTAAGCACGCCGCAGCGTTCATCCTGAGCCAGAATCAAACT
>FQH3XDB01C702V|458|32
CACGTAGTTAGCCGGGGCTTCTTAGTCAGGTACCGTCATTTTCTTTCCTGCTGATAGAGCTTTACATACCGAAATACTTCTTCACTCACGCGGCGTTGCTGCATCAGGGTTTCCCCCATTGTGCAATATTCCCCACTGCTGCCTCCCGTAGGAGTTTGGGCCGTGTCTCAGTCCCAATGTGGCCGTTCACCCTCTCAGGCCGGCTACTGATCGTCGCCTTGGTGGGCCCGTTAACCTCACCAACTAGCTAATCAGACGCGGGTCCATCTTGTACCACCGGAGTTTTTCACACTGTTTCATGCGAAACTGTGCGCTTATGCGGTATTAGCAGTCGTTTCCAACTGTTCGT
>FQH3XDB01ATFNM|459|2
CACGTATTTAGCCGGAGCTTCTTAGTCAGGTACCGTCATTTTCTTCCCTGCTGATAGAGCTTTACATACCGAAATACTTCTTCGCTCACGCGGCGTCGCTGCATCAGGCTTTCGCCCATTGTGCAATATTCCCCACTGCTGCCTCCCGCAGGAGTTTTGGGCCGTGTCTCAGTCCCAATGTGGCCGGTCACCCTCTCAGGTCGGCTACTGATCGTCGGCTTGGTGAGCCGTTACCTCACCAACTACCTAATCCAGACGCGGGTCCATCTCACACCACCGGAGTTTTTCACACTGCTCCATGCGAAGCTGTGCGCTTATGCGGTATTAGCAGTCGTTTCCAACTGTTGTCCCCCTGTGCGAGGCAGGTTACCCACGCGTTACTCA
>FQH3XDB01BZLEQ|460|1
CACGGAGTTAGCCGGTGCTTCCTCTATGGGTACCGTCATTTTTCGTCCCCATTGACAGAACTTTACACCCCGAAGGGCTTAATCATTCACGCGGCGTTGCTGCGTCAGGGTTTCCCCATTGCGCAAAATTCCCTACTGCTGCCTCCCGTAGGAGTATGGGCCGTGTCTCAGTCCCATTGTGGCTGATCATCCTCTCAAACCAGCTACTGATCGTCGCCTTGGTGGTCCATTACACCCCCAACTAGCTAATCAGATGCAGGCTCATCTCTAGGCACCGGAGTTTTCAAGATTAGTATCTCAACTAAGCTCATATGGGGTATTAGCAATCGTTCCAACTGTTCGTCCCCACTAAAGGCAGATT
>FQH3XDB01C1UZU|461|5
CACGGAGTTAGCCGGTGCTTCCTTTGTAGGTACAGTCATTTGTTCTTCCCTACTGACAGAACTTTACACCCCGAAGGGCTTAACATTCACGCGGTGTTGCTGCGTCAGGCTTTCGCCCATTGCGCAAAATTCCCTACTGCTGCCTCCCGTAGGAGTATGGGCCGTGTCTCAGTCCCATTGTGGCTGATCATCCTCTCAAACCAGCTACTGATCGTCGCCTTGGTAGTCCATTACACCACCAACTAGCTAATCAGGCACAGGCTCATCTCGTAGGCACCGGTAGTTTTC
>FQH3XDB01C65O2|462|79
CACGGAGTTAGCCGGTGCTTCCTCTGTAGGTACAGTCATTTGTTCTTCCCTACTGACAGAACTTTACACCCCGAAGGGCGTCTCGTTCACGCGGCGTTGCTGCGTCAGGCTTTCGCCCATTGCGCAAAATTCCCTACTGCTGCCTCCCGTAGGAGTATGGGCCGTGTCTCAGTCCCATTGTGGCTGATCATCCTCTCAAACCAGCTACTGATCGTCGCCTTGGTGGTCCATTACCACCCCCAACTAGCTAATCAGATGCAGACTCATCCTTGAGCACCGGAGTTTTCAAGATAGCTATTCAGCTACGCTCA
>FQH3XDB01EHAZ8|463|3
CACGTAGTTAGCCGGGACTTCCTCATTGGGTACCGTCACTTCTTCTTCCCCAATAACAGAGCTTTACGATCCGAAAACCTTCTTCACTCACGCGGTATTGCTGCGTCAGGGTTGCCCCCATTGCGCAATATTCCCCACTGCTGCCTCCCGTAGGAGTCTGGACCGTGTCTCAGTTCCAGTGTGGCCGTTCGCCCTCTCAGACCGGCTACTGATCGTCGCCTTGGTGGGCTGTTATCTCACCAACCAGCTAATCAGACGCGGGCCCATCCATCGGCACCGGAGTTTTGATGATCTATTCATGCGAATAAATCATGTTATGCGGTTTTACTCCCCGTTTCCAGGGGCTATCCCGCTCCGATGGGTAGGTTGCCCACGCGTTACTCACCCGTTCGCCACTGTCTATCCTTAAA
>FQH3XDB01B7OQ5|464|3
CACGGAGTTAGCCGGTGCTTCCTCTGTAGGTACCGTCATCTTTCGTCCCTACTGACAGTGCTTTACACCCCTAAGGGCTTCTTCACACACGCGGCGTTGCTGCGTCAGGCTTTCGCCCATTGCGCAAAATTCCCTACTGCTGCCTCCCGTAGGAGTATGGGCCGTGTCTCAGTCCCATTGTGGCTGATCATCCTCTCAAACCAGCTACTGATCGTCGCCTTGGTAGTCCCTTACACCACCAACTAGCTAATCAGCTACAGGCTCATCCTTAGGCACCGGAGTTTTCAAGACAAGCATTTCAGCTCGCCTCATATGCGGTATTAGCAGTCGTTTCCGACTGTTACTCCCCTCTAAGGGC
>FQH3XDB01DETQP|465|1
CACGTAGTTAGCCGGGGCTTCTTAGTCAGGTACCGTCATTATCTTCCCTGCTGATAGAGCTTTACATACCGAAATACTTCTTCGCTCACGCGGCGTCGCTGCATCAGGGTTTCCCCCATTGTGCAATATTCCCCACTGCTGCCTCCCGTAGGAGTTTGGGCCGTGTCTCAGTCCCAATGTGGCCGGTCGCCCTCTCAGGCCGGCTACTGATCGTCGGTTTGGTGGCCTTTACCCGCAACTATCTAATCAGCCGCAGGCTCATCCTTTAGCACCGGAGTTTTCAAGATAAGCATTTCAGCTTACCTCATATGGGGTATTAGCAGTCGTTTCCAACTGTTGTCCCCCTCTAAAGGGCAGATTTCCTACGTGTTACTCACCCGTCCGCCACTTTCCACTGA
>FQH3XDB01AR5CE|466|1
AGGAGTTTGATTATGGCTCAGGACGAACGCTGGCGGCGTGCTTCATACATGCAAGTCGAACGAGAAGTTACCTTCGGGTAATGGAAAGTGGCGGACGGGTGAGTAACACGTAGGAAATCTGCCCTTTAGCGGGGGACAACAGTTGGAAACGACTGCTAATACCCCATATGAGGTAGGCTGAAATGCTTATCTTGAAAACTCCGGTGCTAAAGGATGAGCCTGCGGCTGATTAGATAGTTGCGGGTAAAGCCCACCAAGTCGACGATCAGTAGCTGGTTTGAGAGGATGATCAGCCACAATGGGACTGAGACACGGCCCCATACTCCTACGGGAGGCAGCAGTAGGGAATTTTGCGCAATGGGCGAAAGCCTGACGCAGCAACGCCGCGTGAATGTTAAGCCCTTCGGGGTGTAAAGTTCTGTCAGTGGGACGAACTTGACGGTACCCACAGAGGAAGCACCGGCTAACTCCGTG
>FQH3XDB01C9AYN|467|2
CACGGAGTTAGCCGGTGCTTCCTCTGTGGGTACCGTCAAGTTTCGTCCCCACTGACAGAACTTTACACCCCGAAGGGCTTAACATTCACGCGGCGTTGCTGCGTCAGGCTTTCGCCCATTGCGCAAAATTCCCTACTGCTGCCTCCCGTAGGAGTATGGGGCCGTGTCTCAGTCCCATTGTGGCTGATCATCCTCTCAAAACCAGCTACTGATCGTCGACTTGGTGGGCCTTTTACCCCGCAACTATCTAATCAGCCGCAGGCTCATCCTTTAGCACCGGAGTTTTCAAGATAAGCATTTCAGCTTATCTCATATGGGGTATTAGCAGTCGTTTC
>FQH3XDB01CUVSI|468|1
CACGTAGTAAGCCGATGCTTCCTCAGTAGGTACCGTCCCTTCTCGTCCCCACTGACAAAGGTTTACAATCCGAAGACCTTCATCCCTCACGCGGTGTCGCTGCGTCAGGCTTTCGCCCATTGCGCAAAATTCCCTACTGCTGCCTCCCGTAGGAGTATGGGCCGTGTCTCAGTCCCATTGTGGCTGATCATCCTCTCAAACCAGCTACTGATCGTCGACTTGGTGGGCCTTTACCCCGCCAACTATCTAATCAGCCGCAGGCTCATCCTTTAGCACCGGAGTTTTCAAGATAAGCATTTCAGCTTACCTCATATGGGGTATTAGCAGTCGTTTCCAACTGTTGTCCCCCTCTAAAGGGCAGATTTCCTACGTGTTACTCACCCGTCCGCCACTTTCCACTGACCGAAGTCAGCTTCTCGTTCGACTTGCATGTATGAAGCACGCCGCCAGCGTTCGTCCT
>FQH3XDB01B0XFI|469|2
CACGGAGTTAGCCGGTGCTTCCTCTGTGGGTACCGTCAAGTTTCGTCCCCACTGACAGAACTTTACACCCCGAAGGGCTTAACATTCACGCGGCGTTGCTGCGTCAGGCTTTCGCCCATTGCGCAAAAATTCCCTACTGCTGCCTCCCGTAGGAGTATGGGCCGTGTCTCAGTCCCATTGTGGCTGATCATCCTCTCAAACCAGCTACTGATCGTCGACTTGGTGGGCCCTTTACCCCGCCAACTATCTAATCAGCCGCAGGCTCATCCTTTAGCACCGGTAGTTTTCAAGATAAGCATTTCA
>FQH3XDB01EDLHT|470|2
CACGGAGTTAGCCGGTGCTTCCTCTGTGGGTACCGTCAAGTTTCGTCCCCACTGACAGAACTTTACACCCCGAAGGGCTTAACATTCACGCGGCGTTGCTGCGTCAGGCTTTCGCCCATTGCGCAAAAATTCCCTACTGCTGCCTCCCGTAGGAGTATGGGGCCCGTGTCTCAGTCCCATTGTGGCTGATCATCCTCTCAAACCAGCTACTGATCGTCGACTTGGTGGGCCTTTTAACCCCGCCAACTATCTAATCAGCCGCAGGCTCATCCTTTTAGCACCGGAGTTTTCAAGATAAGCATTTCAGCTTACCTCATATGGGGTATTAGCAGTCGTTTCCAACTGTTGTCCCCCTCTAAAGGGCAGATTTCCTACGTGTTACTCACCCGTC
>FQH3XDB01CX9IH|471|5
CACGGAGTTAGCCGGTGCTTCCTCTGTGGGTACCGTCATTATTCGTCCCCACTGACAGATCTTTACACCCCGAAGGGCTTAATCAATCACGCGGCGTTGCTGCGTCAGGCTTTCGCCCATTGCGCAAAATTCCCTACTGCTGCCTCCCGTAGGAGTATGGGCCGTGTCTCAGTCCCATTGTGGCTGATCATCCTCTCAAACCAGCTACTGATCGTCGCCTTGGTGGTCCATTACACCCCCAACTAGCTAATCAGATGCAGACTCATCTTTGAGCACCGGAGTTTTCAAGATTAATATCTCAACTAATCTCATATGGGGTATTAGCAATCGTTTCCAACTGTTCGTCCCCCGCTCAAAGGCAGATTCTCTACATATTACTCACCCGTCCGCCACTTTCCACTCACCGAAGTGAGTCTTCTCGTTCGACTTGCATGTATGAAGCACGCC
>FQH3XDB01B9PKR|472|2
CACGGAGTTAGCCGGTGCTTCCTCTGTGGGTACCGTCATCTTTCGTCCCCACTGACAGAACTTTACACCCCGAGGGGCTTAATCATTCACGCGGCGTTGCTGCGTCAGGCTTTCGCCCATTGCGCAAAAATTCCCTACTGCTGCCTCCCGTAGGAGTATGGGCCGTGTCTCAGTCCCATTGTGGCTGATCATCCTCTCAAAACCAGCTACTGATCGTCGCCTTGGTGGTCCATTACACCCCCAACTAGCTAATCAGATGCAGACTCATCCTTGAGCACCGGAGTTTTCAAGAATAGCATTTCAGCTACGCTCATAGTGGGGTATTAGC
>FQH3XDB01C9LOQ|473|5
CACGGAGTTAGCCGGTGCTTCCTCTGTGGGTACCGTCATTTGTTCGTCCCCACTGACAAAACTTTACACCCCGAAGGGCGTCTCGTTCACGCGGCGTTGCTGCGTCAGGGTTTCCCCCATTGCGCAAAATTCCCTACTGCTGCCTCCCGTAGGAGTATGGGCCGTGTCTCAGTCCCATTGTGGCTGATCATCCTCTCAAACCAGCTACTGATCGTCGCCTTGGTGGGCCATTACCCCGCAACTAGCTAATCAGATGCAGACTCATCCTTGAGCACCGGAGTTTTCAAGAATACCATTTTCAGGTACGCTCATATGGGGTATTAGCAGTCGTTTCCAACTGTTGTCCCCCTCTCAAGGGCAGATTCTCTACATTTTACTCACCCGTCCGCCTACTTTCCACTCACCG
>FQH3XDB01A27WW|474|22
CACGGAGTTAGCCGGTGCTTCCTCTGTGGGTACCGTCAAGTTTCGTCCCCACTGACAGAACTTTACACCCCGAAGGGCTTAATCGTTCACGCGGCGTTGCTGCGTCAGGCTTTCGCCCATTGCGCAAAATTCCCTACTGCTGCCTCCCGTAGGAGTATGGGCCGTGTCTCAGTCCCATTGTGGCTGATCATCCTCTCAAACCAGCTACTGATCGTCGCCTTGGTGGTCCCATTACACCGCCAACTAGCTAATCAGATGCAGACTCATCCTTGAGCACCGGAGTTTTCAAGATTAGTATTTCAACTAAGCTCATATGGGGTATTAGCAGAAGTTTCCCTCTGTTGTCCCCATCAAGGG
>FQH3XDB01D8AEO|475|1
CACGGAGTTAGCCGGTGCTTCCTCTGTAAGGTACAGTCATTTGTTCTTCCCTACTGACAGAACTTTACACCCCGAAGGGCGTCTCGTTCACGCGGCGTTGCTGCGTCAGGCTTTCGCCCATTGCGCAAAAATTCCCCTACTGCTGCCTCCCATAGGAGTATGGGGCCGTGTCTCAGTCCCATTGTGGCTGATCATCCTCTCAAACCAGCTACTGATCGTCGCCTTGGTGGTCCATTACACCCCCAACTAGCTAATCAGATGCAGACTCATCCTTGAGCACCGGAGTTTTCAAGAATAGCATTTCAGCTACGCTCATATGGGGTA
>FQH3XDB01EN9N5|476|16
CACGGAGTTAGCCGGTGCTTCCTCTGTAGGTACCGTCATTTTTCGTCCCTACTGACAGAACTTTACACCCCGAAGGGCGTCTCGTTCACGCGGCGTTGCTGCGTCAGGGTTTCCCCCATTGCGCAAAATTCCCTACTGCTGCCTCCCGTAGGAGTATGGGCCGTGTCTCAGTCCCATTGTGGCTGATCATCCTCTCAAACCAGCTACTGATCGTCGCCTTGGTAGTCCATTACACCACCAACTAGCTAATCAGATGCAGACTCATCCTTGAGCACCGGAGTTTTCAAGAATACCATCTCAGGTACGCTCATATGGGGTATTAGCAGTCGTTTCCGACTGTTGTCCCCCTCTCAAGGGCAGATTCTCTACATATTACTCACCCGT
>FQH3XDB01AEDM1|477|1
CACGTAGTTAGCCGGAGCTTCCTCCTCAGGTACCGTCATTTTCGTCCCTGAAGACAGAGGTTTACAATCCGAAAACCTTCTTCCCTCACGCGGCATCGCTGCATCAGAGTTTCCTCCATTGTGCAATATTCCCCACTGCTGCCTCCCGTAGGAGTCTGGGCCGTGTCTCAGTCCCAATGTGGCCGTTCTACCTCTCAGTACGGCTACTGATCGTCGCCTTGGTGGGCCGTTACCTCACCAACTAGCTAATCAGATGCAGACTCATCCTTGAGCACCGGAGTTTTCAAGAATACCATTTCAGGTTACGCTCATATGGGGTATTAGCAGTCGTTTCCAACTGTTGTCCCCCTCTCAAGGGCAGATTCTCTACATTTTACTCACCCGTCCGCCACTTTCCACTCACCGAAGTGAGTTTCTCGTTCGACTTGCATGTATGAAGCACGCCGCCAGCGTTCGTCCTGAGCCATG
>FQH3XDB01CBA1Z|478|8
CACGGAGTTAGCCGGTGCTTCCTCTGTGGGTACCGTCAAGTTTCGTCCCCACTGACAGATCTTTACACCCCGAAGGGCTTATTCAATCACGCGGCGTTGCTGCGTCAGGGTTTCCCCCATTGCGCAAAATTCCCTACTGCTGCCTCCCGTAGGAGTATGGGCCGTGTCTCAGTCCCATTGTGGCTGATCATCCTCTCAAACCAGCTACTGATCGTCGCCTTGGTGGTCCCATTACACCCCCAACTAGCTAATCAGATGCAGACTCATCCTAGAGCACCGGAGTTTTCAAGAATACTATCTCAAGTACGCTCATATGGGGTATTAGCAGTCGTTTCCAACTGTTGTCCCCCACTCTAGGGCAGATTCTCTACATATTACTCACCCGTCGTCAAGCTACCGTCCAACGCCTTCATGG
>FQH3XDB01BQNZR|479|1
CACGTAGTTAGCCGGGGCTTCTTAGTCAGGTACCGTCATTCTTCTTCCCTGCTGATAGAGCTTTACATACCGAAATACTTCTTCGCTCACGCGGCGTCGCTGCATCAGGCTTTCGCCCATTGTGCAATATTCCCCATGCTGCCTCCCGTAGGAGTTTGGGGCCTGTCTCAGTCCCAATGTGGCCGGTCACCCTCTCAGGTCGGCTACTGATCGTCGCCTTGGTAAGGCCGTTACCCCGCCAACTGCTAATCAGCCGCAGGCTCATCCTAGAGCACCGGAGTTTTCAAGATAAGCATTTCAGCTTAT
>FQH3XDB01BG7CO|480|1
CACGTAGTTAGCCGTGGCTTATTCTAGAGGTACCGTCTTCTGCTCTTCCCTCTTAAAAGAAGTTTACAACCCGAAGCCTTCTTCCTTCACGCGGCGTTGCTGGGTCAGGCTTGCGCCCATTGCCCAATATTCCCCACTGCTGCCTCCCGTAGGAGTATGGGCCGTGTCTCAGTCCCATTGTGGCTGATCATCCTCTCAAACCAGCTACTGATCGTTGCCTTGGTAGTCCATTACACCACCAACAAGCTAATCAGGTGCAGGCTCATCCTAGAGCACCGGAGTTTTCAAGCTTGGTATTTCAACCAAGCTCATATGGGGTATTAG
>FQH3XDB01CCGYV|481|1
AGGAGTTTGATCCTGGCTCAGGACGAACGCTGGCGGCGTGCTTCATACATGCAAGTCGAACGAGAAGCTAGAGCTTGCTCTAGTGGAAAGTGGCGGACGGGTGAGTAATATGTAGGAAATCTGCCCTAGAGAGGGGGACAACAGAGGGAAACTTCTGCTAATACCCCATATGAGCTTGGTTGAAATACCAATCTTGAAAACTCCGGTGCTCTAGGATGAGCCTGCACCTGATTAGCTTGTTGGTGGTGTAATGGACTACCAAGGCGACGATCAGTAGCTGGTTTGAGAGGATGATCAGCCACAATGGGACTGAGACACGGCCCATACTCCTACGGGAGGCAGCAGTAGGGAATTTTGCGCAATGGGCGAAAGCCTGACGCAGTCAACGCCGCGTGTGTGATGACGCCTTCGGGTGTAAAACACTGTCAGTAGGACGAATTTTGACGGTACCTACAGAGGAAGCACCGGCTAACTCCGTG
>FQH3XDB01EOY0Y|482|2
CACGGAGTTAGCCGGTGCTTCCTCTGTGGGTACCGTCATCGTTCGTCCCCACTGACAGATCTTTACACCCCGAAGGGCTTCGTCAATCACGCGGCGTTGCTGCGTCAGGGTTGCCCCCATTGCGCAAAATTCCCTACTGCTGCCTCCCGTAGGAGTATGGGCCGTGTCTCAGTCCCATTGTGGCTGATCATCCTCTCAAACCAGCTACTGATCGTCGCCTTGGTGGTCCATTACACCCCCAACTAGCTAATCAGATGCAGGCTCATCTCTAGGCGCCGGAACTTTCAAGAATAACATCTCAGTTACCGCTCATATAGGGTATTAGCAATCGTTTCCAACTGTTCGTCCCCTACTAAAGGCAGATTT
>FQH3XDB01DKIGQ|483|1
CACGTAGTTAGCCGTGGCTTGCTATTCGGGTACCGTCATTCCACTGGAGTATTATTCCAATGACCATTCGTCCCCGATCACAGAGCTTTACAACCCGAAGGCCGTCATCACTCACGCGGCGTTGCTGCGTCAGGGTTTCCCCCATTGCGCAAAATTCCCTACTGCTGCCTCCCGTAGGAGTATGGGCCGTGTCTCAGTCCCATTGTGGCTGATCATCCTCTCAAACCAGCTACTGATCGTCGCCTTGGTGGTCCATTACCACCCCCAACTAGCTAATCAGATGCAGGCTCATCCTAGAGCACCGGAGTTTTCAAGAATACCATTTCAGATACGCTCATAT
>FQH3XDB01BXPSD|484|9
CACGGAGTTAGCCGGTGCTTCCTCTGTGGGTACCGTCATTTGTTCGTCCCCACTGACAGAACTTTACACCCCGAAGGGTTTAACATTCACGCGGCGTTGCTGCGTCAGGCTTTCGCCCATTGCGCAAAATTCCCTACTGCTGCCTCCCGTAGGAGTATGGGCCGTGTCTCAGTCCCATTGTGGCTGATCATCCTCTCAAACCAGCTACTGATCGTCGCCTTGGTAGTCCATTACACCACCAACTAGCTAATCAGATGCAGGCTCATCCTAGAGCACCGGAGTTTTCAAGAATACTATCTCAAGTACGCTCATATGGGGTATTAGCAGAAGTTTCCCTCTGTTCGTCCCCCTCTCTAGGGCAGTATTTCCTACTATTTTACTCACCCGTCCGCCACTGTCCACTAGAGCAAGCTCTAGCTTCTCGTTCGACTTGCATGTATGAA
>FQH3XDB01DQ5S5|485|12
CACGGAGTTAGCCGGTGCTTCCTCTGTGGGTACCGTCATGTTTCGTCCCCACTGACAGATCTTTACACCCCGAAGGGCTTCCACGATCACGCGGCATTGCTGCGTCAGGCTTTCGCCCATTGCGCAAAATTCCCTACTGCTGCCTCCCGTAGGAGTATGGGCCGTGTCTCAGTCCCATTGTGGCTGATCATCCTCTCAAACCAGCTACTGATCGTCGCCTTGGTAGTCCATTACACCACCAACCAGCTAATCAGATGCAGGCTCATCCTAGAGCACCGGAGTTTTCCAAGAATACCATTTCAGGTACGCTCATATGGGGTATTAGCTAATCG
>FQH3XDB01AHFE2|486|17
CACGGAGTTAGCCGGTGCTTCCTCTGTAGGTATCGTCAAGATTCGTCCCTACTGACAGAACTTTACACCCCGAAGGGCTTCATCATTCACGCGGCGTTGCTGCGTCAGGCTTTCGCCCATTGCGCAAAATTCCCTACTGCTGCCTCCCGTAGGAGTATGGGCCGTGTCTCAGTCCCATTGTGGCTGATCATCCTCTCAAACCAGCTACTGATCGTCGCCTTGGTAGTCCATTACACCACCAACAAGCTAATCAGATGCAGGCTCATCCTAGAGCACCGGAGTTTTCAAGATTGGTATTGCAACCAAGCTCATATGGGGTATTAGCAGAAGTTTCCCTCTGTTCGTCCCCCTCTCTAGGGCAGATTTCCTACATATTACTCACCCGTCCGCCACTTTCCACTCTAGCAAGCTAGAGCTTCTCGTTCGACTTGCATGTATGAAG
>FQH3XDB01C5RSZ|487|2
CACGGAGTTAGCCGGTGCTTCCTCTGCAGGTACCGTCAAGTTTCGTCCCTGCTGACAGTGTTTTACACCCCGAAGGGCGTCATCACACACGCGGCGTTGCTGCGTCAGGCTTTCGCCCATTGCGCAAAATTCCCTACTGCTGCCTCCCGTAGGAGTATGGGCCGTGTCTCAGTCCCATTGTGGCTGATCATCCTCTCAAACCAGCTACTGATCGTCGCCTTGGTAGTCCATTACACCACCAACAAGCTAATCAGATGCAGGCTCATCCTAGAGCACCGGTAGTTTTCAAGAATACTATTTCAAGTACGCTCATATGGGGTATTAGCAG
>FQH3XDB01A1BGU|488|1
CACGTATTTAGCCGGTGCTTCTTAGTCAGGTACCGTCATTTTTCTTCCCTGCTGATAGAGCTTTACATACCGAAATACTTCTTCGCTCACGCGGCGTCGCTGCATCAGGCTTTCGCCCATTGTGCAATATTCCCCACTGCTGCCTCCCGTAGGAGTATGGGCCGTGTCTCAGTCCCATTGTGGCTGATCATCCTCTCAAACCAGCTACTGATCGTCGCCTTGGTAGTCCATTACACCACCAACAAGCTAATCAGATGCAGGCTCATCCTAGAGCACCGGAGTTTTCAAGATTGGTATTGCAACCAAGCTCATATGGGGTATTAGCAGTAA
>FQH3XDB01D0V5Z|489|14
CACGGAGTTAGCCGGTGCTTCCTCTGTAGGTACCGTCAAGTTTCGTCCCTACTGGCAGAACTTTACACCCCGAAGGGCTTCATCATTCACGCGGCGTTGCTGCGTCAGGCTTTCGCCCATTGCGCAAAATTCCCTACTGCTGCCTCCCGTAGGAGTATGGGCCGTGTCTCAGTCCCATTGTGGCTGATCATCCTCTCAAACCAGCTACTGATCGTCGCCTTGGTGGGCATTTACCCCGCAACTAGCTAATCAGCCGCAGGCTCATCCTAGAGCACCGGAGTTTTCAAGATAAGCATTTCAGCTTA
>FQH3XDB01DWQ4I|490|51
CACGGAGTTAGCCGGTGCTTCCTCTGTAGGTACCGTCAAGTTTCGTCCCTACTGACAGAACTTTACACCCCGAAGGGCTTCATCATTCACGCGGCGTTGCTGCGTCAGGCTTTCGCCCATTGCGCAAAATTCCCTACTGCTGCCTCCCGTAGGAGTATGGGGCCGTGTCTCAGTCCCATTGTGGCTGATCATCCTCTCAAACCAGCTACTGATCGTCGCCTTGGTGGGCATTTACCCCGCCAACTAGCTAATCAGCCGCAGGCTCATCCTAGAGCACCGGAGTTTTCAAGATAAGCATTTCAGCTTATCTCATATGGGGTATTAGCAGTCGTTTCCAACTGTTCGTCCCCTCTCTAGGGCAGATTTCCTACGTGTTACTCACCGTCCGCCTACTTTCCTCTCTAGCAAGCTAGAGATTCTCGTTCGACTTGCATGT
>FQH3XDB01BZ6CF|491|40
CACGGAGTTAGCCGATGCTTCCTCTGTGGGTACCGTCAAGTTTCGTCCCCACTGACAGATCTTTACACCCCGAAGGGCTTCTTCAATCACGCGGCGTTGCTGCGTCAGGCTTTCGCCCATTGCGCAAAATTCCCTACTGCTGCCTCCCGTAGGAGTATGGGGCCGTGTCTCAGTCCCATTGTGGCTGATCATCCTCTCAAACCAGCTACTGATCGTCGCCTTGGTGGTCCATTACACCCCCAACTAGCTAATCAGATGCAGACTCATCCTAGAGCACCGGAGTTTTCACGAATAGCATCTCAGCTACGCGCATATGGGG
>FQH3XDB01B1A9K|492|32
CACGGAGTTAGCCGGTGCTTCCTCTGTGGGTACCGTCAAGTTTCGTCCCCACTGACAGATCTTTACACCCCGAAGGGCTTCATCAATCACGCGGCGTTGCTGCGTCAGGGTTTCCCCCATTGCGCAAAATTCCCTACTGCTGCCTCCCGTAGGAGTATGGGCCGTGTCTCAGTCCCATTGTGGCTGATCATCCTCTCAAACCAGCTACTGATCGTCGCCTTGGTGGTCCATTACACCCCCAACTAGCTAATCAGATGCAGACTCATCCTAGAGCACCGGAGTTTTCAAGAATACCATTTCAGATACGCTCATATGGGGTATTAGCAGTCGTTTCCAACTGTTCGTCCCCCT
>FQH3XDB01DQT21|493|5
CACGGAGTTAGCCGGTGCTTCCTCTGTGGGTACCGTCAAGTTTCGTCCCCACTGACAGATCTTTACACCCCGAAGGGCTTATTCAATCACGCGGCGTTGCTGCGTCAGGGTTTCCCCCATTGCGCAAAATTCCCTACTGCTGCCTCCCGTAGGAGTATGGGCCGTGTCTCAGTCCCATTGTGGCTGATCATCCTCTCAAACCAGCTACTGATCGTCGCCTTGGTGGTCCATTACACCCCCAACTAGCTAATCAGATGCAGACTCATCCTAGAGCACCGGAGTTTTCAAGAATACTATCTCAAGTACGCTCATATGGGGTATTAGCAGTCGTTTCCAACTGTTGTCCCCCATCTAGGGCAGATTCTCTACATATT
>FQH3XDB01DIMZ6|494|49
CACGGAGTTAGCCGATGCTTCCTCTGTGGGTACCGTCAAGTTTCGTCCCCACTGACAGATCTTTACACCCCGAAGGGCTTCTTCAATCACGCGGCGTTGCTGCGTCAGGGTTTCCCCCATTGCGCAAAATTCCCTACTGCTGCCTCCCGTAGGAGTATGGGCCGTGTCTCAGTCCCATTGTGGCTGATCATCCTCTCAAACCAGCTACTGATCGTCGCCTTGGTGGTCCATTACACCTCCAACTAGCTAATCAGATGCAGACTCATCCTAAAGCACCGGAGTTTTCAAGAATACCATTTCAGATACGCTCATATGGGGTATTAGCAGAAGTTTCCCTCTGTTCGTCCCCCTCTCTAGGGCAGATTCTCTACACTATTACCTCCACCCGTCCGCCTACTTTCCCTCTCGACCGAAGTCAG
>FQH3XDB01C6A41|495|1
CCACGGAGTTAGCCGATGCCTTCCGTCTGTGGGTACCGGTCAAGGTTTCGTCCCCACTGACAGATCTTTACACCCCGAAGGGCTTCTTCAATCACGCGGCGTTGCTGCGTCAGGGTTTCCCCCATTGCGCAAAATTCCCTACTGCTGCCTCCCGTAGGAGTATGGGCCGTGTCTCAGTCCCATTGTGGCTGATCATCCTCTCAAACCAGCTACTGATCGTCGCCTTGGTGGTCCATTACACCTCCAACTAGCTAATCAGATGCAGACTCATCCTAGAGCACCGGAGTTTTCAAGAATACCATTTCAGATACGCTCATATGGGGTATTAGCAGAAGTTTCCCTCTGTTCGTCCCCCTCTCTAGGGCAGATTCTCTACACATTACTCACCCGTCCGCCACTTTCC
>FQH3XDB01B7U0G|496|9
CACGGAGTTAGCCGGTGCTTCCTCTGTGGGTACCGTCAAGTTTCGTCCCCACTGACAGAACTTTACACCCCGAAGGGCTTCTTCATTCACGCGGCGTTGCTGCGTCAGGGTTTCCCCATTGCGCAAAATTCCCTACTGCTGCCTCCCGTAGGAGTATGGGCCGTGTCTCAGTCCCATTGTGGCTGATCATCCTCTCAAACCAGCTACTGATCGTCGCCTTGGTGGTCCATTACACCCCCAACTAGCTAATCAGATGCAGGCTCATCCCAGAGCACCGGAGTTTTCAAGAATACCATTCCAGGTACGCTCATATGGGGTATTAGCAGAAGTTTCCCTCTGTTGTCCCCCGCTCTAGGGCAGATTTCCTACATATTACTCACCCGTCCGCCACTTTCCTCGATAGCAAGCTACCGATTCTCGTTCGACTTGCATGTATGAAGCACGCCGCCAGCCGTTCGTCCTAGAGCCAGAATCAAACTCTTACGATACGTCG
>FQH3XDB01DUYC0|497|1
CACGGAGTTAGCCGGTGCTTCCTCTGTGGGTACCGTCAAGTTTCGTCCCCACTGACAGAACTTTACACCCCGAAGGGTTTAACATTCACGCGGCGTTGCTGCGTCAGGCTTTCGCCCATTGCGCAAAAATTCCCTACTGCTGCCTCCCGTAGGAGTATGGGGCCGTGTCTCAGTCCCATTGTGGCTGATCATCCTCTCAAAACCAGCTACTGATCGTCGCCTTGGGTATCCCATTTACACCACCAACTAGCTAATCAGATGCAGGCTCATCCCAGAGCACCGGAGTTTTCAAGAAT
>FQH3XDB01DQNZD|498|1
CACGGAGTTAGCCGGTGCTTCCTCTGTGGGTACCGTCAAGTTTCGTCCCCACCTGACAGATCTTTACACCCGAACGGGCTTCATCAATCACGCGGCGTTGCTGCGTCAGGGTTTCCCCACTTGCGCAAAATTCCTCTGCTGCCTCCCGTAGGAGTATGGGCCGTGTCTCAGTCCCATTGTGGCTGATCATCCTCTCAAACCAGCTACTGATCGTCGCCTTGGTGGTCCATTACACCCCAACTAGCTAATCAGATGCAGACTCATCCCAGAGCACCGGAGTTTTTCAAGAA
>FQH3XDB01D7J8X|499|1
CACGGAGTTAGCCGGTGCTTCCTCTGTAGGTACCGTCAAAATTCGTCCCTACTGACAGTGTTTTACACCCCGAAGGGCGTCATCACACACGCGGCGTTGCTGCGTCAGGCTTTCGCCCATTGCGCAAAATTCCCTACTGCTGCCTCCCGTAGGAGTATGGGGCCCGTGTCTCAGTCCCATTGTGGCTGATCATCCTCTCAAACCAGCTACTGATCGTTGCCTTGGTAGTCCATTACACCACCAACAAGCTAATCAGGTGCAGGCTCATCCCTAGAGCACCGGAGTTTTCAAGCTTGG
>FQH3XDB01DCTDT|500|1
CACGGAGTTAGCCGGTGCTTCCTCTGTGGGTACCGTCAGATTTCGTCCCCACTGACAGAACTTTACACCCCAAAGGGCTTCTACATTCACGCGGCGTTGCTGCGTCAGGCTTTCGCCCATTGCGCAAAATTCCCTACTGCTGCCTCCCGTAGGAGTATGGGCCGTGTCTCAGTCCCATTGTGGCTGATCATCCTCTCAAAACCAGCTACTGATCGTCGCCTTGGTGGTCCATTACACCCCAACTAGCTAATCAGATGCAGGCTCATCCTTAAGCACCGGAGTTTTCAAGAATAGCATTTCAGCTACGCTCATATGGGGTATTAGCAGAAGTTTCCCTCTGTTCGTCCCCCTCTTAAGGGCAGATTTCCTACATATTACTCACCCGTCCGCCACTTTCCACTTCCCGAAGGAACGCTTCTCGTTCGACTTGCATGTATG
>FQH3XDB01AGWQD|501|1
CACGGAGTTAGCCGGTGCTTCCTCTATAGGTACCGTCATTTTTCGTCCCTATTGACAGATCTTTACACCCCGAAGGGCGTCTCAATCACGCGGCGTTGCTGCGTCAGGCTTTCGCCCATTGCGCAAAATTCCCTACTGCTGCCTCCCGTAGGAGTATGGGCCGTGTCTCAGTCCCATTGTGGCTGATCATCCTCTCAAACCAGCTACTGATCGTCGCCTTGGTGGGCCATTACCCCGCCAACTAGCTAATCAGATGCAGACTCATCCTAAAGCACCGGAGTTTTCAAGAATACTATCTCAAGTACGCTCATATGGGGTATTAGCAGTCGTTTCCAACTGTTCGTCCCCCATTTTACGGGTAGATTCTCTACACATTACTCACCCGTCCGCCACTTTCCTCTTGTGCAAGCACAAGATTCTCGTTCGACTTGCATGTATGAAGCACGCCGCCAGCGTTCGTCCTGAGCCAGGAT
>FQH3XDB01A85CF|502|1
CACGGAGTTAGCCGGTGCTTATTCGTATAGTACCTTCAGCTTTCCACACGTGGAAAGGTTTATCCCTATACAAAAGAAGTTTACAACCCATAGGGCCGTCGTCCTTCACGCGGGGATGGCTGGATCAGGCTCTCACCCATTGTCCAATATTCCTCACTGCTGCCTCCCGTAGGAGTCTGGTCCGTGTCTCAGTACCAGTGTGGGGGATCACCCTCTCAGGCCCCCTAAAGATCACTGACTTGGTAGGCCGTTACCCTACCAACTATCTAATCTTGCGCGTGCCCCATCTCTATCCACCGGAGTTTTCAATAATAAACGATGCCGTTCATTATATTATGGGGTATTAATCTTCCTTTCGAAAAGGCTATCCCCCTGATAAAGGCAGGTTGCACACGTGTTCCGCACCCGTACGCCGCTCTCAAGATTCGAAGAATCTCTACCGCTCGGCTTGCATGTGTTAGGCCTCCCGCTAGCGTTCATCCTGA
>FQH3XDB01B5MFP|503|29
CACGTAGTTAGCCGGGGCTTCTTAGTCAGGTACCGTCATTTTCTTCCCTGCTGATAGAGCTTTACATACCGAAATACTTCTTCACTCACGCGGCGTCGCTGCATCAGGGTTTCCCCATTGTGCAATATTCCCCACTGCTGCCTCCCGTAGGAGTTTGGGCCGTGTCTCAGTCCCAATGTGGCCGTTCACCCTCTCAGGCCGGCTACTGATCGTCGCCTTGGTGGGCCGTTACCTCACCAACCAGCTAATCAGACGCGGGTCCATCGTATGCCACCGGAGTTTTTCACACCGTTTCATGCGAAACTGTGCGCTTATGCGGTATTAGCAGTCGTTTCCAACTGTTGTCCCCCGGCATACGGCAGGTTACCCACGCGTTACTCACCCGTCCGCCACTAACTTATCTCCAAAAGCAAGCTTTTTAAAATAAGTCCGTTCGACTTGCATGTGTTAAGCACGCCGCCAGCGTTCATCCTGAGCCAGAATCAAAACTCTGACGTATCGTCG
>FQH3XDB01CNZKT|504|45
CACGTAGTTAGCCGGGGCTTCTTAGTCAGGTACCGTCACTATCTTCCCTGCTGATAGAAGTTTACATACCGAGATACTTCTTCCTTCACGCGGCGTCGCTGCATCAGGGTTTCCCCCATTGTGCAATATTCCCCACTGCTGCCTCCCGTAGGAGTCTGGGGCCGTGTCTCAGTCCCAATGTGGCCGTTCACCCTCTCAGGCCGGCTATGGATCGTCGCCTTGGTAGGCCGTTACCCTGCCAACTAGCTAATCCAACGCGGGTCCATCCTATACCACCGGAGTTTTTCACACTGGACCATGCGGTCCTGTGCGCTTATGCGGTATTAGCAATCATTTCTGTATTGTTATCCCCCTGTATAGGGCAGGTTACCCACGCGTTACTCACCCGTCCGCCACTAGAAAC
>FQH3XDB01CPMOL|505|41
CACGTAGTTAGCCGGGGCTTCTTAGTCAGGTACCGTCATTTTCTTCCCTGCTGATAGAGCTTTACATACCGAAATACTTCTTCACTCACGCGGCGTCGCTGCATCAGGGGTTTCCCCCATTGTGCAATATTCCCCACTGCTGCCTCCCGTAGGAGTTTGGGCCGTGTCTCAGTCCCAATGTGGCCGTTCACCCTCTCAGGCCGGCTACTGATCGTCGCCTTGGTGGGCCGTTACCTCACCAACCAGCTAATCAGACGCGGGTCCATCGTATACCACCGGAGTTTTTCACACTGCTTCATGCGAAGCTGTGCGCTTATGCGGTATTAGCACCTATTTCTAAGTGTTATCCCCCTGTATACGGCACGGTTACCCACGCGTTACTCACCCGTCCGCCACTAACTTACAATCGCTAGGCTTCATGTAAACGTCCGTTCGACTTGCATGTGTTAAGCACGCCGCCAGCGTTCATCCTGAC
>FQH3XDB01BLPVZ|506|9
CACGTAGTTAGCCGGGGCTTCTTAGTCAGGTACCGTCATTTTCTTCCCTGCTGATAGAGCTTTACATACCGAAATACTTCTTCACTCACGCGGCGTCGCTGCATCAGGGTTTCCCCATTGTGCAATATTCCCCACTGCTGCCTCCCGTAGGAGTTTGGGCCGTGTCTCAGTCCCAATGTGGCCGTTCACCCTCTCAGGCCGGCTACTGATCGTTGACTTGGTGGGCCGTTACCTCACCAACTATCTAATCAGACGCGGGTCCATCCTGTACCACCGGAGTTTTTCACACTGGATCATGCGATCCTGTGCGCTTATGCGGTATTAGCAGTCGTTTCCAACTGTTCGTCCCCCAGTACCAGGGCAGGTTACCCACGCGTTACTCACCGTCGCCACTAAGTTATGAAAAGATTGTCCGTAGCAAGCTACTTCCGCTCACATCATACTCCG
>FQH3XDB01BRGSJ|507|12
CACGTAGTTAGCCGGGCTTCTTAGTCAGGTACCGTCATTTTCTTCCCTGCTGATAGAGCTTTACATACCGAAATACTTCTTCACTCACGCGGCGTCGCTGCATCAGGGTTTCCCCCATTGTGCAATATTCCCCACTGCTGCCTCCCGTAGGAGTTTGGGCCGTGTCTCAGTCCCAATGTGGCCGGTCACCCTCTCAGGCCGGCTACTGATCGTCGCCTTGGTGGGCCGTTACCTCACCAACTAGCTAATCAGACGCGGGTCCATCTTGTACCACCGGAGTTTTTCACACTGCTCCATGCGAAGCTGTGCGCTTATGCGGTATTAGCAGCTATTTCTAACTGTTACTCCCCCTGTACAAGGCAGGTTACCCACGCGTTACCTC
>FQH3XDB01D2BGC|508|1
CACGTAGTTAGCCGTGGCTTATTCATCAGGTACCGTCATTTGTTCGTCCCTGATAAAAGAAGTTTACAACCCGAAAGCCTTCTTCCTTCACGCGGCGTCGCTGCATCAGGGTTTCCCCCATTGTGCAATATTCCCCACTGCTGCCTCCCGTAGGAGTTTGGGCCGTGTCTCAGTCCCAATGTGGCCGTTCACCCTCTCAGGCCGGCTACTGATCGTCGCCTTGGTGGGCCGTTACCTCACCAACCAGCTAATCAGACGCGGGTCCATCGTATGCCACCGGAGTTTTTCACACCGTTTCATGCGAAACTGTGCGCTTATGCGGTATTAGCAGTCGTT
>FQH3XDB01EFVFD|509|27
CACGTAGTTAGCCGGGGCTTCTTAGTCAGGTACCGTCATTTTCTTCCCTGCTGATAGAGCTTTACATACCGAAATACTTCTTCACTCACGCGGCGTCGCTGCATCAGGGTTTCCCCCATTGTGCAATATTCCCCACTGCTGCCTCCCGTAGGAGTTTGGGCCGTGTCTCAGTCCCAATGTGGCCGTTCACCCTCTCAGGCCGGCTACTGATCGTCGCCTTGGTGGGCCGTTACCTCACCAACCAGCTAATCGGACGCGGGTCCATCGTATACCACCGGAGTTTTTCACACTGCTTCATGCGAAGCTGTGCGCTTATGCGGTATTAGCACCTATTTCTAAGTGTTATCCCCCTGTA
>FQH3XDB01DLWC2|510|9
CACGTAGTTAGCCGGGGCTTCTTAGTCAGGTACCGTCATTTTCTTCCCTGCTGATAGAGCTTTACATACCGAAATACTTCTTCACTCACGCGGCGTCGCTGCATCAGGGTTTCCCCATTGTGCAATATTCCCCACTGCTGCCTCCCGTAGGAGTTTGGGCCGTGTCTCAGTCCCAATGTGGCCGTTCACCCTCTCAGGCCGGCTACTGATCGTCGCCTTGGTGGGCCCGTTAACCTCACCAACCAGCTAATCAGACGCGGGTCCATCTCATACCACCGGAGTTTTTCACACTGTGTCATGCGACACCGTGCGCTTATGCGGTTTTAGCACCTATTCTAAGTGTTACTCCCCGTGTACTGAGC
>FQH3XDB01EBDRW|511|19
CACGTAGTTAGCCGGGGCTTCTTAGTCAGGTACCGTCATTTTCTTCCCTGCTGATAGAGCTTTACATACCGAAATACTTCTTCACTCACGCGGCGTTGCTGCATCAGGGTTTCCCCCATTGTGCAATATTCCCCACTGCTGCCTCCCGTAGGAGTTTGGGCCGTGTCTCAGTCCCAATGTGGCCGGTCACCCTCTCAGGTCGGCTACTGATCGTCGCCTTGGTGGGCCGTTACCTCACCAACCAGCTAATCAGACGCGGGTCCATCTCATACCACCGGAGTTTTTCACACGGCATCATGCGATGCTGTGCGCTTATGCGGTATTAGCAGTCATTTCTAACTGTTACTCCCCC
>FQH3XDB01EA4YW|512|23
CACGTATTTAGCCGGTGCTTCTTAGTCAGGTACCGTCATTCTTCTTCCCTGCTGATAGAGCTTTACATACCGAAATACTTCTTCGCTCACGCGGCGTCGCTGCATCAGGGTTTCCCCCATTGTGCAATATTCCCCACTGCTGCCTCCCGTAGGAGTTTGGGCCGTGTCTCAGTCCCAATGTGGCCGGTCACCCTCTCAGGTCGGCTACTGATCGTCGCCTTGGTAGGCCGTTACCCTGCCAACTAGCTAATCAGACGCGGGTCCATCTCATACCACCCGGAGTTTTTCACACTGGATCATGCAATCCTGTGCGCTTATGCGGTATTAGCAGCCGTTTCCAACTGTTATCCCCCTGTATGAGGCAGGTTACCCCACGCGTTACTCACCCGTCCGCCACTAAGTCTTTCTCCTTCCGAAGAACTCCAAAAGACTTCGTTCGACTTGCATGTGTTAGGCACGCCGCCAGCGTTCATCCTGAGCCATAA
>FQH3XDB01DUL6G|513|28
CACGTAGTTAGCCGGGGCTTCTTAGTCAGGTACCGTCATTTTCTTCCCTGCTGATAGAGCTTTACATACCGAGATACTTCTTCACTCACGCGGCGTCGCTGCATCAGGGTTTCCCCCATTGTGCAATATTCCCCACTGCTGCCTCCCGTAGGAGTTTGGGCCGTGTCTCAGTCCCAATGTGGCCGTTCACTCTCTCAAGCCGGCTACTGATCGTCGCCTTGGTGGCCGTTACCTCACCAACCAGCTAATCAGACGCGGGTCCATCCTGTACCACCGGAGTTTTTACCCCTGCACCATGCGGTGCTGTGGTCTTATGCGGTATTAGCAGTCATTTCTAACTGTTATCCCCCTGTACAGGGC
>FQH3XDB01DMUQ0|514|31
CACGTAGTTAGCCGGGGCTTCTTAGTCAGGTACCGTCATTTTCTTTCCTGCTGATAGAGCTTTACATACCGAAATACTTCTTCACTCACGCGGCGTCGCTGCATCAGGGTTTCCCCCATTGTGCAATATTCCCCACTGCTGCCTCCCGTAGGAGTTTGGGCCGTGTCTCAGTCCCAATGTGGCCGTTCACCCTCTCAGGCCGGCTACTGATCGTCGCCTTGGTGGGCCGTTACCTCACCAACTAGCTAATCAGACGCGGGGTTCATCTTGTACCACCGGAGTTTTTCACACAAAATCATGCGATTTCGTGCGCTTATGCGGTATTAGCAGTCATTTCTAACTGTTG
>FQH3XDB01BAVCV|515|3
CACGTAGTTAGCCGGGGCTTCTTAGTCAGGTACCGTCATTTTCTTTCCTGCTGATAGAGCTTTACATACCGAAATACTTCTTCACTCACGCGGCGTCGCTGCATCAGGGTTTCCCCCATTGTGCAATATTCCCCACTGCTGCCTCCCGTAGGAGTTTGGGCCGTGTCTCAGTCCCAATGTGGCCCGTTCACCCTCTCAGGCCGGCTACTGATCGTCGCCTTGGTGGGCCCGTTTACCTCACCAACCAGCTAATCAGACGCGGGTTCATCTTGTACCACCGGAGTTTTTCACACAAAATCATGCGATCCCGTGCGCTTATGCGGTATTAGCAGTCATTTCTAACTGTTGTCCCCAGTACAAGGCAGATTACCCACGCGCTACTCACCCGTCCGCCACT
>FQH3XDB01A57WA|516|6
CACGTAGTTAGCCGGGGCTTCTTAGTCAGGTACCGTCATTTTCTTCCCTGCTGATAGAGCTTTACATACCGAAATACTTCTTCGCTCACGCGGCGTCGCTGCATCAGGGTTTCCCCCATTGTGCAATATTCCCCACTGCTGCCTCCCGTAGGAGTTTGGGCCGTGTCTCAGTCCCAATGTGGCCGGTCACCCTCTCAGGCCGGCTACTGATCGTCGCCTTGGTGGGCCCGTTAACCTCACCAACCAGCTAATCAGACGCGGGTCCATCTCATACCACCGGAGTTTTTCACACTGAATCATGCGATTCCGTGCGCTTATGCGGTATTAACAGTCGTTTCCAACTGTTACTCCCCCTGTATGAGGCAGGTTACCCACGCGTTACTCACCCGTCCGCCACTAAACTGTATCAATTCCTTT
>FQH3XDB01A1OZK|517|2
CACGTAGTTAGCCGGGGCTTCTTAGTCAGGTACCGTCATTTTCTTTCCTGCTGATAGAGCTTTTACATACCGAAATACTTCTTCACTCACGCGGCGTCGCTGCATCAGGGTTTCCCCCATTGTGCAATATTCCCCACTGCTGCCTCCCGTAGGAGTTTTGGGCCGTGTCTCAGTCCCAATGTGGCCGTTCACCCTCTCAGGCCGGCTACTGATCGTCGCCTTGGTGGGCCGTTACCTCACCAACCAGCTAATCAGACGCGGGTTCATCTTGTACTACCCGGAGTTTTTCACACGAAATCATGCAATCTCGTGCG
>FQH3XDB01CTHSE|518|55
CACGTAGTTAGCCGGGGCTTCTTAGTCAGGTACCGTCATTTTCTTTCCTGCTGATAGAGCTTTACATACCGAAATACTTCTTCACTCACGCGGCGTTGCTGCATCAGGGTTTCCCCATTGTGCAATATTCCCCACTGCTGCCTCCCGTAGGAGTTTGGGCCGTGTCTCAGTCCCAATGTGGCCGTTCACCCTCTCAGGCCGGCTACTGATCGTCGCCTTGGTGGGCCGTTACCTCACCAACCAGCTAATCAGACGCGGGTCCATCTTGTACCACCGGAGTTTTTCACACTGCTTCATGCGAAGCTGTGCGCTTATGCGGTATTAGCAGTCGTTTCCAACTGTTGTCCCCGGTACAAGGCAGGTTACCCACGCGTTACTCACCCGTCCGCCACTAACTTACAATCGCCAGGCTTCATGTAAGTTCCGTTCGACTTGCATGTGTTA
>FQH3XDB01C4OEW|519|22
CACGTAGTTAGCCGGGGCTTCTTAGTCAGGTACCGTCATTTTCTTCCCTGCTGATAGAGCTTTACATACCGAAATACTTCTTCACTCACGCGGCGTCGCTGCATCAGGGTTTCCCCCATTGTGCAATATTCCCCACTGCTGCCTCCCGTAGGAGTTTGGGCCGTGTCTCAGTCCCAATGTGGCCGGTCACCCTCTCAGGCCGGCTACTGATCGTCGCCTTGGTGGGCCCGTTTACCTCACCAACTAGCTAATCAGACGCGGGTCCATCTTGTACCACCGGAGTTTTTCACACTGCTCCATGCGAAGCTGTGCGCTTATGCGGTATTAGCAGTCTATTTCTAACTGTTACTCCCCC
>FQH3XDB01AT0H4|520|1
CACGTATTTAGCCGGAGCCTTCTTAGTCAGGTACCGGTCATTTTCTTCCCTGCTGATAGAGCTTTACATACCGAAATACTTCTTCACTCACGCGGCGTCGCTGCATCAGGGTTTCCCCCATTGTGCAATATTCCCCACTGCTGCCTCCCGTAGGAGTTTGGGCCGTGTCTCAGTCCCAATGTGGCCGTTCACCCTCTCAGGCCGGCTACTGATCGTCGCCTTGGTGGGCCCTTACCTCACCAACTAGCTAATCAGACGCGGGTCCATCTTGTACCACCGGAGTTTTTCACACTGT
>FQH3XDB01C3GMJ|521|1
CACGTAGTTAGCCGGGGCTTCTTAGTCAGGTACCGTCATTTTCTTCCCTGCTGATAGAGCTTTACATACCGAAATACTTCTTCACTCACGCGGCGTCGCTGCATCAGGGTTTCCCCCATTGTGCCAATATTCCCCCACTGCTGCCTCCCGTAGGAGTTTGGGCCGTGTCTCAGTCCCAATGTGGCCGGTCACCCTCTCAGGCCGGCTACTGATCGTCGCCTTGGTGGGGCCCGTTTACCTCACCAACTAGCTAATCAGACGCGGGTCCATCTTGTACCACCGGAGTTTTTCACACTGCTCCATGCGAAGCTGTGCGCTTATGCGGTATT
>FQH3XDB01DVD8Q|522|3
CACGTAGTTAGCCGTCACTTCCTTGTTGGGTACCGTCATTATCTTCCCCAACAACAGGAGTTTACAATCCGAAGACCTTCTTCCTCCACGCGGCGTCGCTGCATCAGGGTTTCCCCCATTGTGCAATATTCCCCACTGCTGCCTCCCGTAGGAGTTTGGGCCGTGTCTCAGTCCCAATGTGGCCGTTCACCCTCTCAGGCCGGCTATTGATCGTCGCCTTGGTGGGCCGTTACCTCACCAACCAGCTAATCAGACGCGGGTCCATCTTGTACCACCGGAGTTTTTCACACTGCTTCATGCGAAGCTGTGCGCTTATGCGGTATTAGCAGTCGTTTCCAACTGTTGTCCCCCAGTACAAGGCAGGTTACCCACGCGTTACT
>FQH3XDB01BNCAT|523|4
CACGTATTTAGCCGGGGCTTCTTAGTCAAGTACCGTCATTTTCTTCCTTGCTGATAGAAGTTTACATACCGAAATACTTCTTCCTTCACGCGGCGTCGCTGCATCAGGGTTTCCCCCATTGTGCAATATTCCCCACTGCTGCCTCCCGTAGGAGTTTGGGCCGTGTCTCAGTCCCAATGTGGCCGATCACTCTCTCAAGTCGGCTACTGATCGTCGCCTTGGTGGGCCCGTTACCTCACCAACTAGCTAATCAGACGCGGGTCCATCTCATACCACCGGAGTTTTTCACACCGTACCATGCGGTACTGTGCGCTTATGCGGTATTAGCAGTCATTTCTAACTGTTATCCCCCTGTATGAGGCAGGTTACCCACGCGTTACTCACCCGTCCGCCACTCAGTCACT
>FQH3XDB01EZYWP|524|1
CACGTAGTTAGCCGGGGCTTCTTAGTCAGGTACCGTCATTATCTTCCCTGCTGATAGAGCTTTACATAACGAATTACTTCTTCACTCACGCGGCGTCGCTGCATCAGGGTTTCCCCCATTGTGCAATATTCCCCACTGCTGCCTCCCGTAGGAGTTTGGGCCGTGTCTCAGTCCCAATGTGGCCGTCCACCCTCTCAGGCCGGCTATGGATCGTCGGTTTGGTGGGCCGTTACCCCGCAACTAGCTAATCCAACGCGGGTCCATCTTGTACCACCGGAGTTTTTCACACAGAACCCATGCGGTTCCGTGCGCTTATGCGGTATTAGCAGTCATTTCTG
>FQH3XDB01CBFTC|525|11
CACGTAGTTAGCCGGGGCTTCTTAGTCAGGTACCGTCATTATCTTCCCTGCTGATAGAAGTTTACATACCGAGATACTTCTTCCTTCACGCGGCGTCGCTGCATCACGGGTTTCCCCCATTGTGCGAATATTCCCCACTGCTGCCTCCCGTAGGAGTCTGGGCCGTGTCTCAGTCCCAATGTGGCCGTTCACCCTCTCAGGCCGGCTATGGATCGTCGCCTTGGTAGGCCGCTGCCCTGCCAACTAGCTAATCCAACGCGGGTCCATCTTATACCACCGGAGTTTTTCACACTAGATCATGCGATCCTGTGCGCTTATGCGGTATTAGCAGCCATTTCTGACTGTTATCCCCCAGTATAAGGCAGGTTACCCACGCGTTACTCACCCGTCCGCCACTCAGTCACAAATATCAATCCCGAAGG
>FQH3XDB01A5P2R|526|2
CACGTAGTTAGCCGGGCTTCTTAGTCAGGTACCGTCATTATCTTCCCTGCTGATAGAAGTTTACATACCGAGATACTTCTTCCTTCACGCGGCGTCGCTGCATCACGGGTTTACCCCCGATTGTGCGAATAGTTCCCCACTGCTGCCTCCCGTAGGAGTCTGGACCGTGTCTCAGTCCCAATGTGGCCGTTCACCCTCTCAGGCCGGCTATGGATCGTCGCCTTGGTAGGCCGCTGCCCTGCCAACCAGCTAATCCAACGCGGGTCCATCTTATACCACCGGAGTTTTTCACACCAGACCATGCGGTCCTGTGCGCTTATGCGGTATTAGCAGTCATTTCTGACTGTTATCCCCCAGT
>FQH3XDB01DIEU6|527|11
CACGTAGTTAGCCGGGGCTTCTTAGTCAGGTACCGTCATCTTCTTCCCTGCTGATAGAGCTTTACATACCGAGATACTTCATCACTCACGCGGCGTCGCTGCATCAGGGTTTCCCCCATTGTGCAATATTCCCCACTGCTGCCTCCCGTAGGAGTTTGGGCCGTGTCTCAGTCCCAATGTGGCCGGTCACCCTCTCAGGTCGGCTACTGATCGTCGGCTTGGTGGGCCGTTACCCCGCCAACTACCTAATCCAGACGCGGGCCCATCTTGTACCACCGGAGTTTTTCACACCGTACCATGCGGTACTGTGCGCTTATGCGGTATTAGCCAGTCGTTTCCAA
>FQH3XDB01AIYAT|528|33
CACGTATTTAGCCGGAGCTTCTTAGTCAGGTACCGTCATTTTCTTCCCTGCTGATAGAGCTTTACATACCGAAATACTTCTTCGCTCACGCGGCGTCGCTGCATCAGGCTTGCGCCCATTGTGCAATATTCCCCACTGCTGCCTCCCGTAGGAGTTTGGGCCGTGTCTCAGTCCCAATGTGGCCGGTCACCCTCTCAGGTCGGCTATGGATCGTCGCCTTGGTAGGCCGTTACCCACCAACCAGCTAATCCAACGCGGGCCCATCTTGTACCACCGGAGTTTTTCACACTGCTTCATGCGAAGCTGTGCGCTTATGCGGTATTAGCAGTCGTTTCCAACTGTTGTCCCCCTGTACAAGGCAGGTTGCCACGCGTTACTCACCCGTCCGCCACTCAGTCATCCAATCTATCCATCCGAAGTCTCAATCTTGGATGCTTCGTTCGACTTGCATGT
>FQH3XDB01B9JKU|529|1
CACGTATTTAGCCGGAGCTTCTTAGTCAGGTACCGTCATTTTCTTCCCTGCTGATAGAGCTTTACATACCGAAATACTTCTTCGCTCACGCGGCGTCGCTGCATCAGGCTTGCGCCCATTGTGCAATATTCCCCACTGCTGCCTCCCGTAGGAGTTTGGGCCGTGTCTCAGTCCCAATGTGGCCGGTCACCCTCTCAGGTCGGCTATGGATCGTCGCCTTGGTAGGCCGTTACCCCACCAACCAGCTAATCCAACGCGGGCCCATCTTGTACCACCGGAGTTTTTCACACTGCTTCATGCGAAGCTGTGCGCTTATGCGGTATTAGCAGTCGTTCCAACTGTTCGTCCCCCTGTACAAGGCAGGTTGCCCACGCGTTAC
>FQH3XDB01AGBM6|530|35
CACGTATTTAGCCGGAGCTTCTTAGTCAGGTACCGTCATTTTCTTCCCTGCTGATAGAGCTTTACATACCGAAATACTTCTTCGCTCACGCGGCGTCGCTGCATCAGGCTTGCGCCCATTGTGCAATATTCCCCACTGCTGCCTCCCGTAGGAGTTTGGGGCCGTGTCTCAGTCCCAATGTGGCCGGTCACCCTCTCAGGTCGGCTATGGATCGTCGGCTTGGTGGGCCGTTGCCCCACCAACTACCTAATCCAACGCGGGCCCATCTTGTACCACCGGAGTTTTTCACACTGCTCCATGCGAAGCTGTGCGCTTATGCGGTATTAGCAGCCGTTTCCAACTGTTGTCCCCCTGTACAAGGCAGGTTGCCCACGCGTTACTCACCCGTCCGCCACTCAGTCATCCCTTCTTTCCACCGAAGTCTCAATCATGGATGCTT
>FQH3XDB01BMWCV|531|18
CACGTATTTAGCCGGAGCTTCTTAGTCAGGTACCGTCATTTTCTTCCCTGCTGATAGAGCTTTACATACCGAAATACTTCTTCGCTCACGCGGCGTCGCTGCATCAGGCTTGCGCCCATTGTGCAATATTCCCCACTGCTGCCTCCCGTAGGAGTTTGGGCCGTGTCTCAGTCCCAATGTGGCCGGTCACCCTCTCAGGTCGGCTATGGATCGTCGGCTTGGTAGGCCGTTACCCCACCAACTACCTAAATCCAACGCGGGCCCATCTCGTACCACCGGAGTTTTTCACACTGCTTCATGCGAAGCTGTGCGCTTATGCGGTATTAGCAGTCGTTTCCAACTGTTCGTCCCCCTGTACGAGGCAGGTTCGCCCACGCGTTACTCACCCGTCCGCCACTCAGTCACTT
>FQH3XDB01ECYVB|532|36
CACGTATTTAGCCGGTGCTTCTTAGTCAGGTACCGTCTTTCTTCTTCCCTGCTGATAGAGCTTTACATACCGAAATACTTCTTCACTCACGCGGCGTTGCTGCATCAGGGTTCCCCCCATTGTGCAATATTCCCCACTGCTGCCTCCCGTAGGAGTTTGGGCCGTGTCTCAGTCCCAATGTGGCCGTTCACCCTCTCAGGCCGGCTACTGATCGTCGCCTTGGTGAAGCCGTTACCCCACCAACCAGCTAATCAGACGCGGGTCCATCGTATACCACCGGAGTTTTTCACACTGTACTATGCAGTACTGTGCGCTTATGCGGTATTAGCACCTATTTCTAAGTGTTATCCCCCTGTATACGGCAGGTTACCCACGCGTTACTCACCCGTCCGCCACTAACTTAAATTCGCTAGGCTTCCTCTAAGTCCGTTCGACTTGCATGTGTTAAGCACGCCGCCAGCGTTCATCCTGAGCCAGGATCAAAACTCTGT
>FQH3XDB01EGDSA|533|9
CACGTATTTAGCCGGTGCTTCTTAGTCAGGTACCGTCTTTCTTCTTCCCTGCTGATAGAGCTTTACATACCGAAATACTTCTTCACTCACGCGGCGTTGCTGCATCAGGGTTTCCCCCATTGTGCAATATTCCCCACTGCTGCCTCCCGTAGGAGTTTTGGGCCGTGTCTCAGTCCCAATGTGGCCGGTCACCCTCTCAGGCCGGCTACTGATCGTCGCCTTGGTAGGCCTTTACCCACCAACTAGCTAATCAGACGCGGGTCCATCCTGTACCACCGGAGTTTTTCACACCGTTCCATGCGAAACTGTGCGCTTATGCGGTATTAGCACCTATTTCTAAGTGTTATCCCCCGGTACAGGGCAGGTTGCCCA
>FQH3XDB01CIIDU|534|1
CACGTATTTAGCCGGTGCTTCTTAGTCAGGTACCGTCTTTCTTCTTCCCTGCTGATAGAGCTTTACATACCGAAAATACTTCTTCACTCACGCGGCGTTGCTGCATCAGGGTTTCCCCCATTGTGCAATATTCCCCATGCTGCCTCCCGTAGGAGTTTGGGCCGTGTCTCAGTCCCAATGTGGCCGGTCACCCTCTCAAGGCCGGCTACTGATCGTCGCCTTGGTACGGCCCTTTACCCCACCAACTAGCTAATCAGCGCGGGTCCATCCTGTACCACCGGAGTTTTTCACACCGTTCCATGCGAA
>FQH3XDB01DGGD6|535|3
CACGTATTTAGCCGGTGCTTCTTAGTCAGGTACCGTCTTTCTTCTTCCCTGCTGATAGAGCTTTACATACCGAAATACTTCTTCACTCACGCGGCGTTGCTGCATCAGGGTTTCCCCCATTGTGCAATATTCCCCACTGCTGCCTCCCGTAGGAGTTTGGGCCGTGTCTCAGTCCCAATGTGGCCGGTCACCCTCTCAGGCCGGCTACTGATCGTCGCCTTGGTAGGCCTTTACCCACCAGCTAGCTAATCAGACGCGGGTCCATCCTGTACCACCGGAGTTTTTCACACCGTTCCATGCGAAACTGTGCGCTTATGCGGTATTAGCACCTATTTCTAAGTGTTATCCCCCGGTACAGGGGCCAGGTTGCCCACGCGTTACTCACCCGTCCGCCACT
>FQH3XDB01BS9R3|536|1
CACGTATTTAGCCGGTGCTTCTTAGTCAGGTACCGTCATTTTCTTCCCTGCTGATAGAGCTTTACATACCGAAATACTTCTTCGCTCACGCGGCGTCGCTGCATCAGGGTTTCCCCCATTGTGCAATATTCCCCACTGCTGCCTCCCGTAGGAGTTTGGGCCGTGTCTCAGTCCCAATGTGGCCGTTCACCCTCTCAGGCCGGCTACTGATCGTTGACTTGGTGGGCCGTTACCCCACCAACTATCTAATCAGACGCGGGTCCATCCTGTACCACCGGAGTTTTTCACACTGGATCATGCGATCCTGTGCGCTTATGCGGTATTAGCAGCCGTTTCCAGCTGTTCGT
>FQH3XDB01AS397|537|1
CACGTATTTAGCCGGTGCTTCTTAGTCAGGTACCGTCTTTCTTCTTCCCTGCTGATAGAGCTTTACATACCGAAATACTTCTTCACTCACGCGGCGTTGCTGCACCAGGGGTTTCCCCCATTGTGCAATATTCCCCACTGCCTGCCTCCCGTAGGAGTTTGGGCCGTGTCTCAGTCCCAATGTGGCCGGTCACCCTCTCAGGCCGGCTACTGATCGTCGCCTTGGCAGGCCTTACCCACACTAGCTAATCAGACGCGGGTCCATCCTGTACCACCGGAGTTTTTCACACCGTTCCATGCGAAACTGTGCGCTTATGCGGTATTAGCACCT
>FQH3XDB01EDQ5N|538|45
CACGTAGTTAGCCGGGGCTTCTTAGTCAGGTACCGTCATTTTCTTCCCTGCTGATAGAGCTTTACATACCGAAATACTTCTTCACTCACGCGGCGTCGCTGCATCAGGGTTTCCCCCATTGTGCAATATTCCCCACTGCTGCCTCCCGTAGGAGTTTGGGCCGTGTCTCAGTCCCAATGTGGCCGTTCACCCTCTCAGGCCGGCTACTGATCGTCGCCTTGGTGGGCCGTTACCCCACAACTAGCTAATCAGACGCGGGTCCATCCTGTACCACCGGAGTTTTTCACACCGAATCATGCGATTCTGTGCGCTTATGCGGTATTAGCAGCCGTTTCCAGCTGTTGTCCCCCCAGTACCAGGGCAGGTTGCCCACGCGTTACTCACCCGTCCGCCACTAAGTTATGAAAAGATTGTAAGTGCAAGCACTCTCCGCTCACATCATAACTCCGTTC
>FQH3XDB01BMZDX|539|23
CACGTATTTAGCCGGTGCTTCTTAGTCAGGTACCGTCTTTCTTCTTCCCTGCTGATAGAGCTTTACATACCGAAATACTTCTTCACTCACGCGGCGTTGCTGCATCAGGGTTTCCCCCATTGTGCAATATTCCCCACTGCTGCCTCCCGTAGGAGTTTGGGCCGTGTCTCAGTCCCAATGTGGCCGGTCACCCTCTCAGGCCGGCTACTGATCGTCGCCTTGGTAGGCCCTTTTACCCCACCAACTAGCTAATCAGACGCGGGTCCATCCTGTACCACCGGAGTTTTTCACACCGTTCCATGCGAAACTGTGCGCTTATGCGGTATTAGCACCTATTTCTAAGTGTTATCCCCCGGTACAGGGCAGGTTGCCCACGCGTTACTCACCCG
>FQH3XDB01DTM68|540|8
CACGTATTTAGCCGGTGCTTCTTAGTCAGGTACCGTCTTTCTTCTTTCCTGCTGATAGAGCTTTACATACCGAAATACTTCTTCACTCACGCGGCGTTGCTGCATCAGGGTTTCCCCCATTGTGCAATATTCCCCACTGCTGCCTCCCGTAGGAGTTTGGGCCGTGTCTCAGTCCCAATGTGGCCGGTCACCCTCTCAGGCCGGCTACTGATCGTCGCCTTGGTAGGCCTTTACCCCACCAACTAGCTAATCAGACGCGGGTCCATCCCTGTACCACCGGAGTTTTTCACACCGTTCCATGCGAAACTGTGCGCTTATGCGGTATTAGCACCTA
>FQH3XDB01A49IX|541|1
CACGTAGTTAGCCGGAGCTTATTCATCAGATACCGTCACTTCTTCGTCTCTGATAAAAGATTTTTACAATCCGAAGACCTTCTTCAATCACGCGGCGTTGCTGCGTCAGGGTTTCCCCCATTGTGCAATATTCCCCACTGCTGCCTCCCGTAGGAGTTTGGGCCGTGTCTCAGTCCCAATGTGGCCGTTCACTCTCTCAAGCCGGCTACTGATCGTCGCCTTGGTAGGCCGTTACCCTGCCAACTAGCTAATCAGACGCGGGTCCATCCTGTACCACCGGAGTTTTTACCCCCTGCACCATGCGGTGCTGTGGTCTTATGCGGTATTAGCAGTCATTTCTAACTGTTA
>FQH3XDB01B6BGE|542|23
CACGTATTTAGCCGGTGCTTCTTAGTCAGGTACCGTCTTTCTTCTTTCCTGCTGATAGAGCTTTACATACCGAAATACTTCTTCACTCACGCGGCGTTGCTGCATCAGGGTTTCCCCCATTGTGCAATATTCCCCACTGCTGCCTCCCGTAGGAGTTTGGGCCGTGTCTCAGTCCCAATGTGGCCGGTCACCCTCTCAGGCCGGCTACTGATCGTCGCCTTGGTAGGCCCTTTACCCCACCAACCTAGCTAATCAGACGCGGGTCCATCCTGTACCACCGGAGTTTTTCACACCGTTCCATGCGAAACTGTGCGCTTATGCGGTATTAGCACCTATTTCTAAG
>FQH3XDB01CAD50|543|2
CACGTAGTTAGCCGGGGCTTCTTAGTCAGGTACCGTCATTTTCTTCCCTGCTGATAGAGCTTTACATACCGAAATACTTCTTCACTCACGCGGCGTCGCTGCATCAGGCTTTCGCCCATTGTGCAATATTCCCCACTGCTGCCTCCCGTAGGAGTTTGGGCCGTGTCTCAGTCCCAATGTGGCCGGTCACCCTCTCAGGTCGGCTACTGATCGTTGCCTTGGGTCGGGCCGTTACCTCACCAACTAGCTAATCAGACGCGGGTCCATCCTGTACCACCGGAGTTTTTCACACTGCATCATGTGATGCTGTGCGCTTATGCGGTATTAGCAGTCGTTTCCGACTGTTACTCCCCGGTA
>FQH3XDB01BXBD2|544|7
CACGTAGTTAGCCGGGGCTTCTTAGTCAGGTACCGTCATTTTCTTCCCTGCTGATAGAGCTTTACATACCGAAATACTTCTTCACTCACGCGGCGTCGCTGCATCAGGCTTTCGCCCATTGTGCAATATTCCCCACTGCTGCCTCCCGTAGGAGTTTGGGCCGTGTCTCAGTCCCAATGTGGCCGGTCACCCTCTCAGGTCGGCTACTGATCGTTGCCTTGGTGGGCCGTTACCTCACCAACTAGCTAATCAGACGCGGGTCCATCCTGTACCACCGGAGTTTTTCACACTGCATCATGTGATGCTGTGCGCTTATGCGGTATTAGCAGTCGTTTCCGACTGTTATCCCCCGGTACAGGGCAGGTTACCCACGCGTTACTCACCCGTCCGCCACTCGGTTTTCAAAAAGCAAGCTTTACTAAAAACCTCGTTCGACTTGCATGTGTTAGGCACGCCGCAGCG
>FQH3XDB01DDELU|545|1
CACGTAGTTAGCCGTGACTTTCTCACAAGGTACCGTCACTTTCTTCTTCCCTTGCGACAACAGTTTACAATCCGAAGACCTTCTTCCTGCACGCGGCGTTGCTGCGTCAGGGTTCCCCCATTGCGCAATATTCCCCACTGCTGCCTCCCGTAGGAGTCTGGGCCGTGTCTCAGTCCCAATGTGGCCGGTCACCCTCTCAGGTCGGCTACTGATCGTTGCCTTGGTGGGCCGTTACCTCACCAACTAGCTAATCAGACGCGGGTCCATCCTGTACCACCGGAGTTTTTCACACTGCATCATGTGATGCTGTGCGCTTATGCGGTATTAGCAGTCGTTTCCGACTGTTATCCCCCGGTACAGGGCAGGTTACCCACGCGTTACTCACCCGTCCGCCACTCGGTTTTCAAAAGCAAGCTTTACTAAAAACCTCG
>FQH3XDB01D9H3V|546|1
CACGTAGTTAGCCGGGCGTTCTTAGTCAGGTACCGTCATTTCTTCCCTGCTGATAGAGCTTTACATACCGAAATACTTCTTCACTCACGCGGCGTCGCTGCATCAGGGTTTCCCCACTTGTGCAATATTCCCCACTGCTGCCTCCCGTAGGAGTTTGGCCGTGTCTCAGTCCCAATGTGGCCGTTCACCCTCTCAGGCCGGCTACTGATCGTTGCCTTGGTGGGCCGTTACCTCACCAACTAGCTAATCAGACGCGGGTCCATCCTGTACCACCGGAGTTTTTCACACTGAATCATGCGATTCTGTGCGCTTATGCGGTATTAGCAGCCGTTTCCAGCTGTTGTCCCCCTGTACAGGGCAGGTTACCCCACGCGTTACTCACCCGTCCGCCACTAAGTTATGAAATGATTGTTAAGTGCAAGCACTCTCCGCTCGACTTCAT
>FQH3XDB01A1JP6|547|22
CACGTAGTTAGCCGGGGCTTCTTAGTCAGGTACCGTCATTTTCTTCCCTGCTGATAGAGCTTTACATACCGAAATACTTCTTCACTCACGCGGCGTCGCTGCATCAGGGTTTCCCCCATTGTGCAATATTCCCCACTGCTGCCTCCCGTAGGAGTTTGGGCCGTGTCTCAGTCCCAATGTGGCCGTTCACCCTCTCAGGCCGGCTACTGATCGTTGCCTTGGTGGGCCGTTACCTCACCAACCAGCTAATCAGACGCGGGTCCATCCTGTACCACCGGAGTTTTTCACACTGAGTCATGTCGACTCCGTGCGCTTATGCGGTATTAGCAGTCGTTTCCAACTGTTCGTCCCCCAGTACAGGGCAGGTTACCCAC
>FQH3XDB01EWOVY|548|1
CACGTAGTTAGCCGTTGCTTTTTCTCCAGGTACCGTCACGTCCTTCGTCCCTGGTAAAAGAAGTTTACAACCCGAAAGCCTTCTTCCTTCACGCGGCGTTGCTGGGTCAGGCTTTCGCCCATTGCCCAATATTCCCCACTGCTGCCTCCCGTAGGAGTCTGGGCCGTACCTCAGTCCCAATGTGGCCGTTCATCCTCTCAGACCGGCTACTGATCGTCGCCTTGGTGGGCCCGTTACCCCACCAACTAGCTAATCAGACGCGGGTCCATCCTGTACCACCGGAGTTTTTACCCCTGCACCATGCGGTGCTGTGGTCTTATGCGGTATTAGCAGTCATTTCTAACTGTTATCCCCCTGTACAGGGCAGGTTTACCCCACGCGTTACTCACCCGTCCGCCACTCAGTCACCAATCTTCAGTTCCGAAGAAATCAAATAGGCGCTTCGTTCGACTTGCATGTGTTAAGCACGCCGCCAGCGTTCA
>FQH3XDB01C2HO7|549|1
CACGTAGTTAGCCGTGGCTTATTCGTCAGGTACCGTCTTCTACTCGTCCCTGACAAAAGAAGTTTACAACCCGAAAGCCTTCTTCCTTCACGCGGCGTTGCTGGGTCAGGCTTGCGCCCATTGCCCAATATTCCCCACTGCTGCCTCCCGTAGGAGTCTGGGCCGTATCTCAGTCCCAATGTGGCCGTTCACTCTCTCAAGCCGGCTACTGATCGTCGCCTTGGTAGGCCGTTACCCTGCCAACCAGCTAATCAGACGCGGGTCCATCCTGTACCACCGGAGTTTTTACCCCTGCACCATGCGGTGCTGTGGTCTTATGCGGTATTAGCAGTCATTTCTAACTGTTATTCCCCTGTACAGGGCAGGTTACCCACGCGTTACTCACCCGTCCGCCACTCAGTCT
>FQH3XDB01EZ9Q9|550|1
CACGTAGTTAGCCGTGGCTTTTTCTCCAGGTACCGTCACTTTCTTCGTCCCTGGTAAAAGAAGTTTACAACCCGAAAGCCTTCTTCCTTCACGCGGCGTTGCTGGGTCAGGGTTTCCCCCATTGCCCAATATTCCCCACTGCTGCCTCCCGTAGGAGTCTGGGCCGTATCTCAGTCCCAATGTGGCCGTTCAACCTCTCAGTCCGGCTACTGATCGTCGCCTTGGTGGGCCGTTACCCCGCCAACCAGCTAATCAGACGCGGGTCCATCCTGTACCACCGGAGTTTTTACCCCTGCACCATGCGGTGCTGTGGTCTTATGCGGTATTAGCAGTCATTTCTAACTGTTACTCCCCCTGTACAGGGCCAGGTTACCCCACGCGTTACTCCACCCGTCCGCCACTCAGTCA
>FQH3XDB01CLNVW|551|53
CACGTAGTTAGCCGGGGCTTCTTAGTCAGGTACCGTCATTTTCTTCCCTGCTGATAGAGCTTTACATACCGAGATACTTCTTCACTCACGCGGCGTCGCTGCATCAGGGTTTCCCCATTGTGCAATATTCCCCACTGCTGCCTCCCGTAGGAGTTTGGGCCGTGTCTCAGTCCCAATGTGGCCGTTCACTCTCTCAAGCCGGCTACTGATCGTCGCCTTGGTGAGCCGTTACCTCACCAACCAGCTAATCAGACGCGGGTCCATCCTGTACCACCGGAGTTTTACCCCTGCACCATGCGTGCTGCGGTCTTATGCGGTATTAGCAGTCATTTCTAACTGTTATCCCCCTGTACCAGGGCAGGTTACCCA
>FQH3XDB01C7ETH|552|2
CACGTAGTTAGCCGTGGCTTTCTTATAGAGTACCGTCACTTGGATGTCATTCCCTACATCCACCGTTCTTCCTCTATGACAGAAGTTTACATAACGAATTACTTCTTCCTTCACGCGGCGTTGCTCGGTCAGGGTTTCCCCCATTGTGCAATATTCCCCACTGCTGCCTCCCGTAGGAGTTTGGGCCGTGTCTCAGTCCCAATGTGGCCGTTCACCCTCTCAGGCCGGCTACTGATCGTTGCCCTGGTGGGCCGTTACCTCACCAACCAGCTAATCAGACGCGGGTCCATCCTGTACCACCGGTAGTTTTTCACACTGAGTCATGCGACTCCGTGCGCTTATGCGGTATT
>FQH3XDB01CEB60|553|2
CACGTATTTAGCCGGAGCTTCTTAGTCAGGTACCGTCATTATCTTCCCTGCTGATAGAGCTTTACATACCGAAATACTTCTTCACTCACGCGGCGTCGCTGCATCAGGGTTTCCCCCATTGTGCAATATTCCCCACTGCTGCCTCCCGTAGGAGTTTGGGCCGTGTCTCAGTCCCAATGTGGCCGATCACTCTCTCAAGTCGGCTACTGATCGTCGCCTTGGTGGGCCGTTACCCCACCAACCAGCTAATCAGACGCGGGTCCATCTTATACCACCGGAGTTTTTCACACTGTACCATGCGATACTGTGCGCTTATGCGGTATTAGCAGTCATTTCTAACTGTTACTCCCCCTGTATAAGGCAGGTTACCCACGCGTTACTCACCCGTCCGCCACTCAGTCATACTTAAACGCCCCCTAGTAGGTTTT
>FQH3XDB01E4BME|554|1
CACGTAGTTAGCCGTGGCTTATTCATCAGGTACCGTCACTTCCTTCGTCCCTGATAAAAGAAGTTTACAACCCGAAGGCCTTCTTCCTTCACGCGGCGTCGCTGCATCAGGGTTTCCCCCATTGTGCAATATTCCCCACTGCTGCCTCCCGTAGGAGTTTGGGCCGTGTCTCAGTCCCAATGTGGCCGTTCACTCTCTCAAGCCGGCTACTGATCGTCGCCTTGGTGAGCCGTTACCTCACCAACCAGCTAATCAGACGCGGGTCCATCCTGTACCACCGGAGTTTTTACCCCTGCACCATGCGGTGCTGTGGTCTTATGCGGTATTAGCAGTCATTTCTAACTGTTATCCCCCTGTACAGGGCAGGTTACCCACGCGTTACTCACCCGTCCGCCACTCAGTCACCAATCTTCAGTTCCGAAGAAAATCAAATAAGGCGCTTCGTTCGAACTTGCATGTGTTAACGCA
>FQH3XDB01CGLST|555|2
CACGTAGTTAGCCGGGGCTTCTTAGTCAGGTACCGTCACTATCTTCCCTGCTGATAGAAGTTTACATACCGAAATACTTCTTCCTTCACGCGGCGTCGCTGCATCAGGGTTTCCCCATTGTGCGAATATTCCCCACTGCTGCCTCCCGTAGGAGTCTGGGCCGTGTCTCAGTCCCAATGTGGCCGTTCACCCTCTCAGGCCGGCTATGGATCGTCGCCTTGGTGGGCCCGTTACCTCACCAACTAGCTAATCCAACGCGGGTCCATCCTATACCACCGGAGTTTTTCACACTGGACCATGCGGTCCTGTGCGCTTATGCGGTATTAGCAACCATTTCTGGTTGTTATCCCCCTGTATAGGGCAGGTTACCCACGCGTTACTCACCCGTCCGCCACTAGAAACCCAGCCTAAAATCTGCCGAAGCTTCATTAAAAGGTTTCCCGTTCGACTTGCATGTGTTAAGCACGCCGCCAGCGTTCATCCTGA
>FQH3XDB01CF2WQ|556|15
CACGTAGTTAGCCGGGGCTTCTTAGTCAGGTACCGTCATTTTCTTCCCTGCTGATAGAGCTTTACATACCGAGATACTTCTTCACTCACGCGGCGTCGCTGCATCAGGGTTTCCCCCATTGTGCAATATTCCCCACTGCTGCCTCCCGTAGGAGTTTGGGCCGTGTCTCAGTCCCAATGTGGCCGTTCACTCTCTCAAGCCGGCTACTGATCGTCGCCTTGGTAGGCCGTTACCCTGCCAACTAGCTAATCAGACGCGGGTCCATCCTGTACCACCGGTAGTTTTTACCCCTGCACCATGCGGTGCTGTGGTCTTATGCGGTATTAGCAGTCATTTCTAA
>FQH3XDB01AJJO6|557|1
CACGTAGTTAGCCGGGGCTTCTTAGTCAGGTACCGTCATTTTCTTCCCTGCTGATAGAGCTTTTACATACCGAAAATACTTCTTCACTCACGCGGCGTCGCTGCATCAGGGTTTCCCCCATTGTGCAATATTCCCCACTGCTGCCTCCCGTAGGAGTTTGGGCCGTGTCTCAGTCCCAATGTGGCCGTTCACCCTCTCAGGCCGGCTACTGATCGTCGCCTTGGTGGGCCGTTACCCCACAACTAGCCTAATCAGACGCGGGTCCATCCTGTACCACCGGAGTTTTTCACACCGAATCATGCGATTCTGTGCGCTTATGCGGTATTAGCAGCCGTTTCCAGCTGTTCGTCCCCCGAGTACCA
>FQH3XDB01AERX8|558|57
AGAGTTGATTCTGGCTCAGGATGAACGCTGGCGGCGTGCTTAACACATGCAAGTCGAACGGGAAACCTTTATTGAAGCTTCGGCGGATTTAGATTGTTTCTAGTGGCGGACGGGTGAGTAACGCGTGGGTAACCTGCCCTATACAGGGGGATAACAACCAGAAATGGTTGCTAATACCGCATAAGCGCACAGGACCGCATGGTCCAGTGTGAAAAACTCCGGTGGTATAGGATGGACCCGCGTTGGATTAGCTTGTTGGCAGGGTAACGGCCTACCAAGGCGACGATCCATAGCCGGCCTGAGAGGGTGAACGGCCACATTGGGACTGAGACACGGCCCAGACTCCTACGGGAGGCAGCAGTGGGGAATATTGCACAATGGGGGAAACCCTGATGCAGCGACGCCGCGTGAAGGAAGAAGTATCTCGGTATGTAAACTTCTATCAGCAGGGAAGATAGTGACGGTACCTGACTAAGAAGCCCCGGCTAACTACGTG
>FQH3XDB01D96K6|559|20
CACGTATTTAGCCGGAGCTTCTTAGTCAGGTACCGTCATTTTCTTCCCTGCTGATAGAGCTTTACATACCGAAATACTTCTTCGCTCACGCGGCGTCGCTGCATCAGGCTTTCGCCCATTGTGCAATATTCCCCACTGCTGCCTCCCGTAGGAGTTTGGGCCGTGTCTCAGTCCCAATGTGGCCGGTCACCCTCTCAGGTCGGCTATGGATCGTCGGCTTGGTAGGCCGTTGCCCCACCAACTACCTAATCCAACGCGGGTCCATCCTGTACCACCGGAGTTTTTCACACTGCTTCATGCAAAGCTGTGCGCTTATGCGG
>FQH3XDB01AM7WF|560|3
CACGTAGTTAGCCGGGGCTTCTTAGTCAGGTACCGTCATTTTCTTTCCTGCTGATAGAGCTTTACATACCGAAATACTTCTTCACTCACGCGGCGTTGCTGCATCAGGGTTTCCCCATTGTGCAATATTCCCCACTGCTGCCTCCCGTAGGAGTTTGGGCCGTGTCTCAGTCCCAATGTGGCCGGTCACCCTCTCAGGCCGGCTACTGATCGTCGCCTTGGTGGGCCGTTACCTCACCAACCAGCTAATCAGACGCGGATCCATCCTGTACCACCGGAGTTTTTCACACTGCTTCATGCGAAGCTGTGCGCTTATGCGGTATTAGCACCTATTTCTAAGTGTTACTCCCCGGTACAGGGCAGGTTACCCACGCGTTACTCACCCGTCCGCCACTACTTTCAAATCACT
>FQH3XDB01BYY3U|561|17
CACGTAGTTAGCCGGGGCTTCTTAGTCAGGTACCGTCATTTTCTTCCCTGCTGATAGAGCTTTACGTTACGAATAACTTCTTCACTCACGCGGCGTCGCTGCATCAGGGTTTCCCCCATTGTGCAATATTCCCCACTGCTGCCTCCCGTAGGAGTTTGGGCCGTGTCTCAGTCCCAATGTGGCCGTTCACCCTCTCAGGCCGGCTACTGATCGTTGCTTTGGTAGGCCGTTACCCCACAACTGGCTAATCAGACGCGAATCCATCCTGTACCACCGGAGTTTTTCACACTGTTCCATGCGGAACCGTGCGCTTATGCGGTATTAGCAGTCGTTTCCAACTGTTCGTCCCCCGGTACAGGGCAGGTTATTCACGCGTTACTCACCCGTCCGCCACTAACTTTACAATCGCTAGGCTTCATGTAAACGTCCGTTCGACTTGCATGTGTTAAGCACGCCG
>FQH3XDB01EMZ52|562|26
CACGTATTTAGCCGGAGCTTCTTAGTCAGGTACCGTCATTTTCTTCCCTGCTGATAGAGCTTTACATACCGAAATACTTCTTCACTCACGCGGCGTTGCTGCATCAGGGTTTCCCCCATTGTGCAATATTCCCCACTGCTGCCTCCCGTAGGAGTTTGGGCCGTGTCTCAGTCCCAATGTGGCCGTTCACTCTCTCAAGCCGGCTACTGATCGTCGTCTTGGTGGGCCCGTTACCCCGCCAACTAACTAATCAGACGCGGGCCCATCCTGTACCACCGGAGTTTTTCCTGCTGTATCATGCGATACTGTAGGCTTATGCGGTATTAGCAGTCGTTCCAACTGTTCGTCCCCCTGTACAGGGCAGGTTACCCACGCGTTACTCACCCGTCCGCCACTCAGTC
>FQH3XDB01EVMBG|563|2
CACGTAGTTAGCCGGGGCTTCTTAGTCAGGTACCGTCAATCTCTTCCCTGCTGATAGAAGTTTACATACCGAGATACTTCTTCCTTCACGCGGCGTCGCTGCATCAGGGTTTCCCCCATTGTGCAATATTCCCCACTGCTGCCTCCCGTAGGAGTCTGGGCCGTGTCTCAGTCCCAATGTGGCCGTTCACCCTCTCAGGCCGGCTACTGATCGTCGCCTTGGTAGGCCGTTACCCTGCCAACCAGCTAATCAGACGCGGGCCCATCCTGTACCACCGGAGTTTTTCACACAAAGAGATGTCTCCTCGTGCGCTTATGCGGTATTAGCAGCCGTTTCCAACTGTTATCCCCTGTACAGGGCAGGTTACCCACGCGTTACTCACCCGTCCGCCACTCAGTCACCAGACCTTCACTCCGAAGAATCAAGTAAGGTGCTTCGTTCGACTTGCATGTGTT
>FQH3XDB01EEU0G|564|1
CACGAAGTTTGCCGGTGCTTCCTCTAGAGGTACATTCAACGGACCCGAAGGACCGCCTTATTCCCCCCGACAGTGGTTTACACACCGAAATGCTTCATCCCACACGTGGAGTTGCTGCGTCAGGGTTGCCCCCATTGCGCAATATTCCCTACTGCTGCCTCCCGTAGGAGTCTGGGCCGTCTCTCAGTCCCAATGTGGCCGATCGCCCTCTCAGGCCGGCTACTGATCGTCGCCTTGGTGAGCCGTTACCTCACCAACCAGCTAATCAGACGCGGGCCCATCCTGTACCACCGGAGTTTTTCACACTAGGAGATGTCTCCTCGTGCGCTTATGCGGTATTAGCAGCCGTTTCCAACTGTTATCCCCCTGTACA
>FQH3XDB01BCUJF|565|93
CACGTATTTAGCCGGAGCTTCTTAGTCAGGTACCGTCATTATCTTCCCTGCTGATAGAGCTTTACATACCGAAATACTTCTTCACTCACGCGGCGTTGCTGCATCAGGGTTTCCCCCATTGTGCAATATTCCCCACTGCTGCCTCCCGTAGGAGTTTGGACCGTGTCTCAGTTCCAATGTGGCCGTTCATCCTCTCAGACCGGCTACTGATCGTCGCCTTGGTACGGCCGTTACCCTGCCAACCAGCTAATCAGACGCGGGCCCATCCTGTACCACCGGAGTTTTTCACACAAAGAGATGTCTCCTCGTGCGCTTATGCGG
>FQH3XDB01EPNJP|566|1
CACGTAGTTAGCCGGGGCTTCTTAGTCAGGTACCGTCACTATCTTCCCTGCTGATAGAAGTTTACATACCGAGATACTTCTTCCTTCACGCGGCGTCGCTGCATCAGGGTTTCCCCCATTGTGCAATATTCCCCACTGCTGCCTCCCGTAGGAGTTTGGACCGTGTCTCAGTTCCAATGTGGCCGTTCATCCTCTCAGACCGGCTACTGATCGTCGCCTTGGTAGGCTGTTACCCTGCCAACCAGCTAATCAGACGCGGGCCCATCCTGTACCACCGGAGTTTTTCACACTAGGAGATGTCTCCTTGTGCGCTTATGCGGTATTAGCAGCCGTTTCCAACTGTTACTCCCCCTGTACCAGGGCCAGGTTACCCACGCGTTACTCACCCGTCGCCACTCAGTCACCAATCTTCATCCGAAGAACTCAGATAAGGCGCTTCGTTCGACTTG
>FQH3XDB01CL5VN|567|3
CACGTAGTTAGCCGGTGCTTTCTTGTTAGGTACCGTCATTATCTTCCCTGCTGATAGAGCTTTACATACCGAAATACTTCTTCACTCACGCGGCGTTGCTGCATCAGGGTTTCCCCCATTGTACAATATTCCCCACTGCTGCCTCCCGTAGGAGTTTGGACCGTGTCTCAGTTCCAATGTGGCCGTTCATCCTCTCAGACCGGCTACTGATCGTCGCCTTGGTAGGCTGTTACCCTGCCAACCAGCTAATCAGACGCGGGCCCATCCTGTACCCACCGGAGTTTTTCACACAAAGAGATGTCTCCTCGTGCGCTTATGCGTATTAGCAGCCGTTCCAACTGTTACT
>FQH3XDB01BFTK8|568|4
CACGTATTTAGCCGGAGCTTCTTAGTCAGGTACCGTCATTATCTTCCCTGCTGATAGAGCTTTACATACCGAAATACTTCTTCACTCACGCGGCGTTGCTGCATCAGGGTTTCCCCCATTGTGCAATATTCCCCACTGCTGCCTCCCGTAGGAGTTTTGGACCGTGTCTCAGTTCCAATGTGGCCGTTCATCCTCTCAGACCGGCTACTGATCGTCGCCTTGGTAGGCTGTTACCCTGCCAACCAGCTAATCAGACGCGGGCCCATCCTGTACCACCGGAGTTTTTCACACAAAGAGATGTCTCCTCGTGCGCTTATGCGGTATTAGCAGCCGTTTCCAACTGTTACTCCCCCTGTACAGGGCACGGTTACCCACG
>FQH3XDB01BKO3M|569|1
CACGGAGTTAGCCGATGCTTATTCATTCGATACTTGCAATAAGCCACACGTGGCTCACTTTACCCTCGAATAAAAGAAGTTTACAATCCATAGAACCTTCATCCTTCACGCGACTTGGCTGGTTCAGGCTTCCGCCCATTGACCAATATTCCTCACTGCTGCCTCCCGTAGGAGTTTGGACCGTGTCTCAGTTCCAATGTGGCCGTTCATCCTCTCAGACCGGCTACTGATCGTCGCCTTGGTAGGCCGTTACCCTGCCAACCAGCTAATCAGACGCGGGCCCATCCTGTACCACCGGAGTTTTTCACACTAGGAGATGTCTCCTCGTGCGCTTATGCGGTATTAGCAGCCGTTTCAACTGTTATCCCCCTGTACAGGGCAGGTTACCCACGCGTTACTCACCCGTCCGCCACTCAGTCA
>FQH3XDB01CEI4V|570|1
CACGTATTTAGCCGGAGCTTCTTAGTCAGGTACCGTCATTATCTTCCTCAACAACAGGAGTTTACAATCCGAAGACCTTCTTCCTCCACGCGGCGTTGCTGCATCAGGGTTTCCCCCATTGTGCAATATTCCCCACTGCTGCCTCCCGTAGGAGTTTGGACCGTGTCTCAGTTCCAATGTGGCCGTTCATCCTCTCAGACCGGCTACTGATCGTCGCCTTGGTAGGCCGTTACCCTGCCAACCAGCTAATCAGACGCGGGCCCATCCTGTACCACCGGAGTTTTTCACACTAGAGGATGTCCTCTCGTGCGCTTATGCGGTATTAGCAGCCGTTTCCAACTGTTATCCCCCTGTACAGGGCAGGTTACCCACGCGTTACTCACCCGTCCGCCACTCAGTCACCAAATCTTCATCCGAAGAATCCGATAAGGTGCTTCGTTCGACTTGCATGTGTTAGG
>FQH3XDB01EPQM6|571|1
CACGTAGTTAGCCGGAGCTTCCTCCTAAAGTACCGTCATTATCGTCCTTTAAGACAGGAGTTTACAATCCGAAAACCTTCTTCCTCCACGCGGCATCGCTGCATCAGGGTTTCCCCCATTGTGCAATATTCCCCACTGCTGCCTCCCGTAGGAGTTTGGACCGTGTCTCAGTTCCAATGTGGCCGTTCATCCTCTCAGACCGGCTACTGATCGTCGCCTTGGTAGGCCGTTACCCTGCCAACCAGCTAATCAGACGCGGGCCCATCCTGTACCACCGGAGTTTTTCACACAAAGAGATGTCTCCTCGTGCGCTTATGCGGTATTAGCAGCCGTTTCCAACTGTTATCCCCCTGTACAGGGCAGGGTTACCCACGCGTTACTCACCCGTCCGCCACTCAGTCACCACGACCTTCACTCCGAAGAATCCGGTAAGGTGCCTTCGTTCGACTTGCATGTGTTAGGCACGCC
>FQH3XDB01C1RT0|572|1
CACGTAGTTAGCCGTGGCTTTCTAAACGGATACCATCATTTTTTCTCCGTCAACAGAGGTTTACAATCCGAAAACCTTCTTCCCTCACGCGGCGTCGCTGGATCAGGGTTGCCCCCATTGTCCAATATCCCCCACTGCTGCCTCCCGTAGGAGTCTGGGCCGTGTCTCAGTTCCAATGTGGCCGTTCATCCTCTCAGACCGGCTACTGATCGTCGCCTTGGTGAGCCGTTACCTCACCAACCAGCTAATCAGACGCGGGCCCATCCTGTACCACCGGAGTTTTTCACACTAGGAGATGTCTCCTCGTGCGCTTATGCGGTATTAGCAGCCGTTCCAACTGTTACT
>FQH3XDB01BM5Q6|573|1
CACGTAGTTAGCCGGGGCTTCTTAGTCAGGTACCGTCATTTTCTTCCCTGCTGATAGAGCTTTACATACCGAAATACTTCTTCACTCACGCGGCGTTGCTGCATCAGGGTTTCCCCCATTGTGCAATATTCCCCACTGCTGCCTCCCGTAGGAGTTTGGGCCGTGTCTCAGTCCCAATGTGGCCGTTCACTCTCTCAAGCCGGCTACTGATCGTCGTCTTGGTGGGCCCTTACCCCGCCAACTAACTAATCAGACGCGGGCCCATCCTGTACCACCGGAGTTTTTCCTGCTGCATCATGCGATGCCGTA
>FQH3XDB01DICX7|574|20
CACGTAGTTAGCCGGGGCTTCTTAGTCAGGTACCGTCATTTTCTTCCCTGCTGATAGAGCTTTACATACCGAAATACTTCTTCGCTCACGCGGCGTCGCTGCATCAGGGTTTCCCCCATTGTGCAATATTCCCCACTGCTGCCTCCCGTAGGAGTTTGGGCCGTGTCTCAGTCCCAATGTGGCCGGTCACCCTCTCAGGTCGGCTATGGATCGTCGGCTTGGTACGGCCGTTACCCCACCAACTACCTAATCCAACGCGGGCCCATCCTGTACCACCGGAGTTTTTCACACGGCATCATGCGATGCTGTGCGCTTATGCGGTATTAGCAGTCCGTTTCCAGCTGTTCGTCCCCTGTACAGGGCAGGTTCGCCCACGGTCCGTTACCTCC
>FQH3XDB01CL6JT|575|9
CACGTATTTAGCCGGAGCTTCTTAGTCAGGTACCGTCATTTTCTTCCCTGCTGATAGAGCTTTACATACCGAAATACTTCTTCGCTCACGCGGCGTCGCTGCATCAGGCTTGCGCCCATTGTGCAATATTCCCCACTGCTGCCTCCCGTAGGAGTTTGGGCCGTGTCTCAGTCCCAATGTGGCCGGTCACCCTCTCAGGTCGGCTATGGATCGTCGGCTTGGTGAGCCATTACCCCACCAACTACCTAATCCAACGCGGGCCCATCCTGTACCACCGGAGTTTTTCACACTGCTCCATGCGGAGCTGTGCGCTTATGCGGTATTAGCAGCCGTTTCGGCTGTTGTCCCCCTGTACAGGGCAGGTTGCCCACGCGTTACTCACCCGTCCGCCACTCAGTCACCACTTCCCTCTTCCCGGAGAATCGTTCCGCGGTGCTTCGTTCGACTTGCA
>FQH3XDB01CKZNY|576|7
CACGTAGTTAGCCGGGGCTTCTTAGTCAGGTACCGTCATTTTCTTCCCTGCTGATAGAGCTTTACATACCGAAATACTTCTTCGCTCACGCGGCGTCGCTGCATCAGGGGTTTCCCCCATTGTGCAATATTCCCCACTGCTGCCTCCCGTAGGAGTTTGGGCCGTGTCTCAGTCCCAATGTGGCCGGTCACCCTCTCAGGTCGGCTATGGATCGTCGGCTTGGTAGGCCGTTACCCCACCAACTACCTAATCCAACGCGGGCCCATCCTGTACCACCGGAGTTTTTCACACTGCATCATGCGATGCCGTGCGCTTATGCGGTATTAGCAGCCGTTTCCAGCTGTTCGTCCCCCTGTACAGGGCAGGTTCGCCCACGCGTTACTCCACCCGTCCGCCACTCGGTATTTCGGAACTCCACCGAAGTCTCACTACCAAAACTCCCTCGTTCGACTTG
>FQH3XDB01B8XJD|577|2
CACGTATTTAGCCGGAGCTTCTTAGTCAGGTACTGTCATTATCTTCCCTGCTGATAGAGCTTTACATACCGAAATACTTCTTCACTCACGCGGCGTCGCTGCATCAGGGGTTTCCCCCATTGTGCAATATTCCCCACTGCTGCCTCCCGTAGGAGTTTGGGCCGTGTCTCAGTCCCAATGTGGCCGATCACTCTCTCAAGTCGGCTACTGATCGTTGCCTTGGTAGGCCGTTACCCCACCAACCAGCTAATCAGACGCGGGACCATCCTGTACCACCGGAGTTTTTTACACTGTACCATGCGGTACTGTGCGCTTATGCGGTATTAGCAGTCATTTCTAACTGTTATCCCACTGTACAGGGCAGGTTTCCCACGT
>FQH3XDB01EHA4E|578|1
CACGTATTTAGCCGGAGCTTCCTTAAGGTCCAGGTACCGTCGATTTATCTTCCCTGCTGATAGAGCTTTACATACCGAAATACTTCTTCACTCACGCGGCGTTGCTGCATCAGGGTTTCCCCCATTGTGCAATATTCCCCACTGCTGCCTCCCGTAGGAGTTTGGACCGTGTCTCAGTTCCAATGTGGCCGTTCATCCTCTCAGACCGGCTACTGATCGTCGCCTTGGTAGGCCGTTACCCCGCCAACCAGCTAATCAGACGCGGGCCCCATCCTGTACCACCGGAGTTTTTCACACAAAGAGATGTCTCCTCGTGCGCTTATGCGGTATTAGCAGCCGTTTCCAACTGTTATCCCCCTGTA
>FQH3XDB01CGY5K|579|3
CACGTAGTTAGCCGGGGCTTCTTAGTCAAGTACCGTCATTCTTCTTCCTTGCTGATAGAGCTTTACATACCGAAATACTTCTTCACTCACGCGGCGTCGCTGCATCAGGGTTTCCCCCATTGTGCAATATTCCCCACTGCTGCCTCCCGTAGGAGTTTGGGCCGTGTCTCAGTCCCAATGTGGCCGTTCACCCTCTCAGGCCGGCTACTGATCGTCGCTTTGGTAGGCCGTTACCCTACCAACTGGCTAATCAGACGCGGGTCCATCATGTACCACCGGAGTTTTTCACACTGCATCATGCGATGCTGTGCGCTTATGTCGGTTTTAGCT
>FQH3XDB01BTB4S|580|29
CACGTAGTTAGCCGGGGCTTCTTAGTCAAGTACCGTCATTCTTCTTCCTTGCTGATAGAGCTTTACATACCGAAATACTTCTTCACTCACGCGGCGTCGCTGCATCAGGGTTTCCCCATTGTGCAATATTCCCCACTGCTGCCTCCCGTAGGAGTTTGGGCCGTGTCTCAGTCCCAATGTGGCCGTTCACCCTCTCAGGCCGGCTACTGATCGTCGCTTTGGTAGGCCGTTACCCTGCCAACTGGCTAATCAGACGCGGGTCCATCATGTACCACCGGAGTTTTTCACACTGTATCATGCGATACCGTGCGCTTATGCGGTTTTAGCACCTATTTCTAAGTGTTATCCCCCTGTACATGGCAGGTTACCCACGCGTTACTCACCCGTCCGCCACTAGGATATACAGTGCTTTGACCGAAATCTCTGCTCCGCATATCCCCGTTCGACTTGCATGTGTTAAGCACGCCGCCAGCGTTCATCC
>FQH3XDB01AI0RJ|581|14
CACGTAGTTAGCCGGGGCTTCTTACTCAGGTACCGTCATTTTCTTCCCTGCTGATAGAGCTTTACATACCGAAATACTTCTTCACTCACGCGGCGTCGCTGCATCAGGGTTTCCCCCATTGTGCAATATTCCCCACTGCTGCCTCCCGTAGGAGTTTGGGCCGTGTCTCAGTCCCAATGTGGCCGTTCACCCTCTCAGGCCGGCTACTGATCGTCGCTTTGGTAGGCCCGTTACCCTGCCAACTGGCTAATCAGACGCGGGTCCATCATATACCACCGGAGTTTTTCACACTGCTTCATGCGAAGCCGTGCGCTTATGCGGTTTTAGCACCTATTTCTAAGTGTTATCCCCCTGTATATGGCAGGTTACCCACGTCGTTACTCACCCGT
>FQH3XDB01D5NE0|582|4
CACGTATTTAGCCGGAGCTTCTTAGTCAGGTACCGTCATTATCTTCCCTGCTGATAGAGCTTTACATACCGAAATACTTCTTCGCTCACGCGGCGTCGCTGCATCAGGGTTTCCCCCATTGTGCAATATTCCCCACTGCTGCCTCCCGTAGGAGTCTGGGGCCGTGTCTCAGTCCCAATGTGGCCGGTCGCCCTCTCAGGCCGGCTACTGATCGTCGCCTTGGTAGGCCGTTACCCCACCAACCAGCTAATCAGACGCGGGTCCATCTCATACCACCGGAGTTTTTCACACTGTACCATGCGGTACTGTGCGCTTATGC
>FQH3XDB01CYK9K|583|39
CACGTAGTTAGCCGGGGCTTCTTAGTCAGGTCCGTCATTTTCTTCCCTGCTGATAGAAGTTTACATACCGAAATACTTCTTCCTTCACGCGGCGTCGCTGCATCAGGGTTTCCCCCATTGTGCAATATTCCCCACTGCTGCCTCCCGTAGGAGTTTGGGCCGTGTCTCAGTCCCAATGTGGCCGTTCACCCTCTCAGGCCGGCTACTGATCGTCGCCTTGGTGGGCCGTTACCTCACCAACTAGCTAATCAGACGCGAGTCCATCTCATACCACCGGAGTTTTTCACACTGTGCCATGCAGCACTGTGCGCTTATGCGGTATTAGCAGTCATTTCTAACTGTTATCCCCTGTATGAGGCAGGTTACTCACGCGTTACTCACCCGTCCGCCACTCA
>FQH3XDB01C15KC|584|5
CACGTATTTAGCCGGAGCTTCTTAGTCAGGTACCGTCATTTTCTTCCCTGCTGATAGAACTTTACATACCGAAATACTTCTTCGTTCACGCGGCGTCGCTGCATCAGGCTTGCGCCCATTGTGCAATATTCCCCACTGCTGCCTCCCGTAGGAGTTTGGGCCGTGTCTCAGTCCCAATGTGGCCGGTCACCCTCTCAGGTCGGCTATGGATCGTCGCCTTGGTGGGCCGTTACCCCACCAACCAGCTAATCCAACGCGGGCCCATCTCGTACCACCGGAGTTTTTCACACTGCTTCATGCGAAGCTGTGCGCTTATGCGGTATTAGCAGTCGTTTCCAACTGTTGTCCCCCTGTACGAGGCAGGTTGCCCACGCGTTACTCACCCGTCCGCCACTCAGTCACTTCTCAATCACCGAG
>FQH3XDB01D9S7M|585|9
CACGTATTTAGCCGGAGCTTCTTAGTCAGGTACCGTCATTTTCTTCCCTGCTGATAGAACTTTACATACCGAAATACTTCATCGTTCACGCGGCGTCGCTGCATCAGGCTTGCGCCCATTGTGCAATATTCCCCACTGCTGCCTCCCGTAGGAGTTTGGGCCGTGTCTCAGTCCCAATGTGGCCGGTCACCCTCCCAGGTCGGCTATGGATCGTCGCCTTGGTAGGCCCGTTGCCCCACCAACCAGCTAATCCAACGCGGGCCCCATCTCGTACCACCGGAGTTTTTTCACACTGCTTCATGCGAAGCTGTGCGCTTATGCGGTATTA
>FQH3XDB01DSG71|586|1
CACGTAGTTAGCCGGGGCTTCTTAGTCAGGTACCGTCATTTTTCTTCCCTGCTGATAGAGCTTTACATACCGAAATACTTCTTCGCTCACGCGGCGTCGCTGCATCAGGGTTTCCCCCATTGTGCAATATTCCCCACTGCTGCCTCCCGTAGGAGTTTGGGCCGTGTCTCAGTCCCAATGTGGCCGGTCACCCTCTCAGGTCGGCTACTGATCGTAACGCTTTGGTGGGCCCGTTACCCCGCCAACTGGCTAATCAGACGCGGGTCCATCCCGTACCACCGGAGTTTTTCACACCGTACCATGCGGTACTGTGCGCTATGCGGTATTAGCAGCCGTTTCC
>FQH3XDB01BOO2K|587|13
CACGTATTTAGCCGGTGCTTCTTAGTCAGGTACCGTCTTCTTTCTTCCCTGCTGATAGAGCTTTACATACCGAAATACTTCTTCACTCACGCGGCGTTGCTGCATCAGGGTTTCCCCCATTGTGCAATATTCCCCACTGCTGCCTCCCGTAGGAGTTTGGGCCGTGTCTCAGTCCCAATGTGGCCGGTCACCCTCTCAGGCCGGCTACTGATCGTCGCCTTGGTAGGCCGTTACCCACCAACTAGCTAATCAGACGCGGGTCCATCCCATACCACCGGAGTTTTTCACACCGTTCCATGCGAAACTGTGCGCTTATGCGGTATTAGCACCTATTTCTAAGTGTTATCCCCCAGTATGAGGCAGGTTGCCCACGCGTTACTCACCCGTCCGCC
>FQH3XDB01E2TMH|588|1
CACGTATTTAGCCGGAGCTTCTTAGTCAGGTACCGTCATTTTCTTCCCTGCTGATAGAGCTTTACATACCGAAATACTTCTTCGCTCACGCGGCGTCGCTGCATCAGGCTTGCCGCCCAGTTGTGGCAATATTCCCCACTGCTGCCTCCCGTAGGAGTCTGGGCCGTGTCTCAGTCCCAATGTGGCCGGCCACCCTCTCAGGTCGGCTATGGATCGTCGGCTTGGTGGGCCGCTGCCCCGCCAACTACCTAATCCAACGCGGGCCCATCCTGTACCACCGGAGTTTTTCACACTGCTCCATGCGGAGCTGTGCGCTTAT
>FQH3XDB01CN8LA|589|1
CACGTAGTTAGCCGTGGCTTTCTTATAGAGTACCGTCACTTGGATATCATTCCCTATATCCACCGTTCTTCCTCTATGACAGAAGTTTACATAACGAATTACTTCTTCCTTCACGCGGCGTTGCTCGGTCAGGGTTTCCCCCATTGCCGAAAAATTCCCTACTGCTGCCTCCCGTAGGAGTCTGGGCCGTGTCTCAGTCCCAGTGTGGCCGGTCACCCTCTCAGGTCGGCTACGCATCGTCGCCTTGGTAGGCCGTTACCCTACCAACCAGCTAATGCGCCATAAGTCCATCATCTACCACCGGAGTTTTTCACACCGTACCATGCGGTACTGTGCGCTTATGCGGTATTAGCAGCCGTTTCCGGCTGTTACTCCCCCGGTATGGGGCAGGTTCCCCACGCGTTACTCACCCGTCCGCCACTCAGTCACTAAACCGTCATCCCGAAGATCGTAAGTAAAGTGCTTCGTTCGACTTGCATGTGTTAAGCACGCCGCCAGCGTTCATCCTGA
>FQH3XDB01A2L39|590|52
CACGTAGTTAGCCGGGGCTTCTTAGTCAGGTACCGTCATTTTCTTCCCTGCTGATAGAAGTTTACATACCGAGATACTTCTTCCTTCACGCGGCGTCGCTGCATCAGGGTTTCCCCCATTGTGCAATATTCCCCACTGCTGCCTCCCGTAGGAGTCTGGGGCCGTGTCTCAGTCCCAATGTGGCCGTTCACCCTCTCAGGCCGGCTATGGATCGTCGCCTTGGTAGGCCGTTACCCTGCCAACAAGCTAATCCAACGCGGGTCCATCTTATACCACCGGAGTTTTTCACACTGGACCATGCGGTCCTGTGCGCTTATGCGGTATTAGCAGTCATTTCTGACTGTTACTCCCCCTGTACAAGGCAGGTTACCCACGCGTTACTCACCCGTCCGCCACTA
>FQH3XDB01AU3ZH|591|1
CACGTAGTTAGCCGGAGCTTCCTCCTAAAGTACCGTCATTATCGTCCTTTAAGACAGGAGTTTACAATCCGAAAACCTTCTTCCTCCACGCGGCATCGCTGCATCAGAGTTCCCTCCATTGTGCAATATCCCCCATGCTGCCTCCCGTAGGAGTCTGGGCCGTGTCTCAGTCCCAATGTGGCCGTTCAACCTCTCAGTCCGGCTACTGATCGTCGACTTGGTGAGCCGTTACCTCACCAACTATCTAATCAGATGCGGGTCCATCTTATACCACCGGAGTTTTTTCACACCATGTCATGCAA
>FQH3XDB01DWMZC|592|2
CACGTAGTTAGCCGGGGCTTCTTAGTCAGGTACCGTCATTTTCTTCCCTGCTGATAGAGCTTTACATACCGAAATACTTCATCGCTCACGCGGCGTCGCTGCATCAGGCTTTCGCCCATTGTGCAATATTCCCCATGCTGCCTCCCGTAGGAGTTTTGGACCGTGTCTCAGTTCCAATGTGGCCGTTCACCCTCTCAGGCCGGCTACTGATCGTCGTCTTGGTAAGGCCGTTACCCCACCAACTAACTAATCAGACGCGGGTCCATCTTATACCACCGGAGTTTTTCACACTGTACCATGCGATACTGTGCGCTTATGCGGTATTAGCAGTCATTTCTAACTGTTATCCCCCTGTATAAGGCAGGTTACCCACGCGTTACTCACCGTCCGCC
>FQH3XDB01EIMDK|593|18
CACGTAGTTAGCCGGGGCTTCTTAGTCAGGTACCGTCATTTTCTTTCCTGCTGATAGAGCTTTACATACCGAAATACTTCTTCACTCACGCGGCGTCGCTGCATCAGGGTTTCCCCCATTGTGCAATATTCCCCACTGCTGCCTCCCGTAGGAGTTTGGGCCGTGTCTCAGTCCCAATGTGGCCGTTCACCCTCTCAGGCCGGCTACTGATCGTCGCCTTGGTAGGCCGTTACCCCACCAACTAGCTAATCAGACGCGGATCCATCTTATACCACCGGAGTTTTTCACACTTTCCCATGCGGAAATGTGCGCTTATGCGGTCTTAGCACCTATTTCTAAGTGTTATCCCCCTGTATAAGGCAGGTTACCCACGCGTTACTCACCCGTCCGCCACTAAGTTAAATATCACTTAGTTCAATTTAACTCCGTTCGACTTGCATGTGTTAAGCACGCCGCCAGTCGTTCACTCCTG
>FQH3XDB01ARGLS|594|1
CACGTATTTAGCCGGGGCTTCTTAGTCAAGTACCGTCATTTTCTTCCTTGCTGATAGAAGTTTACATACCGAAATACTTCATCCTTCACGCGGCGTCGCTGCATCAGGGTTTCCCCCATTGTGCAATATTCCCTACTGCTGCCTCCCGTAGGAGTTTGGGCCGTGTCTCAGTCCCAATGTGGCCGATCACTCTCTCAAGTCGGCTACTGATCGTTGCCTTGGTAAGCCGTTACCTTACCAACTAGCTAATCAGACGCGGGTCCATCTTATACCACCGGAGTTTTTCACACTGTATCATGCGATACTGTGCGCTTATGCGGTATTAGCAGTCGTTTCCAACTGTTATCCCCCTGTATAAGGCAGGTTACCCACGCGTTACTCACCCGTCCGCCACTCAGTCACCTCAGTTGAATCAATCAAGTGCTTCGCTCGCTTGCAT
>FQH3XDB01AKHYF|595|1
CACGTAGTTAGCCGGGGCTTCTTAGTCAGGTACCGTCAATCTCTTCCCTGCTGATAGAAGTTTACATACCGAGATACTTCTTCCTTCACGCGGCGTCGCTGCATCAGGGTTTCCCCCATTGTGCAATATTCCCCACTGCTGCCTCCCGTAGGAGTTTGGGCCGTGTCTCAGTCCCAATGTGGCCGTTCACCCTCTCAGGCCGGCTACTGATCGTCGCCTTGGTGGGCCCGTTACCTCACCAACTAGCTAATCAGACGCGGGTCCATCTTATACCACCGGAGTTTTTCACACTGTATCATGCGATACTGTGCGCTTATGCGGTATTAGCAGTCGTTTCCAACTGTTACTCCCCCTGTATAAGGCAGGTTACCCACGT
>FQH3XDB01CUFP2|596|1
CACGTATTTAGCCGGTGCTTCTTAGTCAGGTACCGTCATTTTCTTCCCTGCTGATAGAACTTTACATACCGAAATACTTCTTCGTTCACGCGGCGTCGCTGCATCAGGCTTTCGCCCATTGTGCAATATTCCCCACTGCTGCCTCCCGTAGGAGTTTGGGCCGTGTCTCAGTCCCAATGTGGCCGGTCACCCTCTCAGGTCGGCTACTGATCGTCGCCTTGGTAGGCCGCTGCCCTGCCAACTAGCTAATCAGACGCGGGTCCATCTTATACCACCGGAGTTTTTCACACTGTGCCATGCGGCACTGTGCGCTTATGCGGTATTAGCAGTCGTTTCCAACTGTTATCCCCCTGTATAAGGCAGGTTACCCACGCGTTACTCACCCGTCCGCCACTCAGTCATAACAGCCTTCCTTCCGAAGAATTCCGGCTGTCATGCTTCGTTCGACTTGCATGTGTTAAGCACGCCGCCAGCGTTCAT
>FQH3XDB01B1LXY|597|24
CACGTATTTAGCCGGTGCTTCTTAGTCAGGTACCGTCATTTTCTTCCCTGCTGATAGAGCTTTACATACCGAAATACTTCTTCACTCACGCGGCGTCGCTGCATCAGGCTTTCGCCCATTGTGCAATATTCCCCACTGCTGCCTCCCGTAGGAGTTTGAGCCGTGTCTCAGTCCCAATGTGGCCGGTCACCCTCTCAGGTCGGCTACTGATCGTCGCCTTGGTGAGCCGTTACCTCACCAACTAGCTAATCAGACGCGGGTCCATCTCATACCACCGGAGTTTTTCACACTGTATCATGCGATACCGTGCGCTTATGCGGTATTAGCAGTCATTTCTAACTGTTATCCCCCTGTATGAGGCAGGTTACCCACGCGTTACTCACCCGTCCGCCACTCCAGTCAGATATCCCATCCGAAAACTTCAATCTGCTTCGTTCGACTTGCATGTGTTAAGCACGCCGCCAGCGTTCAT
>FQH3XDB01B7URK|598|23
CACGTATTTAGCCGGAGCTTCTTAGTCAGGTACCGTCACTATCTTCCCTGCTGATAGAGCTTTACATACCGAAATACTTCTTCACTCACGCGGCGTCGCTGCATCAGAGTTTCCTCCATTGTGCAATATTCCCCACTGCTGCCTCCCGTAGGAGTCTGGGCCGTGTCTCAGTCCCAATGTGGCCGGTCACCCTCTCAGGCCGGCTACTGATCGTCGCCTTGGTGGGCTGTTATCTCACCAACTAGCTAATCAGACGCGGGTCCATCTTATACCACCGGAGTTTTTCACACTGTGCCATGCAGCACCGTGCGCTTATGCGGTATTACCAGCCGTTTCCAGCTGCTACTCCCCCAGTACAAGGCACGGTTACCCACGCGTTACTCCGCCCGTCCGCCACTCAGTCA
>FQH3XDB01EUZZ2|599|9
CACGTAGTTAGCCGGGGCTTCTTAGTCAGGTACCGTCATTTTCTTCCCTGCTGATAGAGCTTTACATAACGAATTACTTCTTCACTCACGCGGCGTCGCTGCATCAGGGTTTCCCCCATTGTGCAATATTCCCCACTGCTGCCTCCCGTAGGAGTTTGGGCCGTGTCTCAGTCCCAATGTGGCCGTTCACCCTCTCAGGCCGGCTACTGATCGTCGCCTTGGTGGGCCGTTACCTCACCAACCAGCTAATCAGACGCGGGTCCATCTTATACCACCGGAGTTTTTCACACTTCTTCATGCGAAAACGTGCGCTTATGCGGTATTAGCACCTATTTCTAAGTGTTATCCCCCTGTATAAGGCAGGTTACCCACGCGTTACTCACCCGTCCGCCACTAACCTTTAGTATCGCTAGGC
>FQH3XDB01CEVCG|600|56
CACGTAGTTAGCCGGGGCTTCTTAGTCAAGTACCGTCATTTTCTTCCTTGCTGATAGAGCTTTACATACCGAAATACTTCTTCACTCACGCGGCGTCGCTGCATCAGGGTTTCCCCCATTGTGCAATATTCCCCACTGCTGCCTCCCGTAGGAGTTTGGGCCGTGTCTCAGTCCCAATGTGGCCGTTCACCCTCTCAGGCCGGCTACTGATCGTCGCCTTGGTGGGCCGTTACCTCACCAACTAGCTAATCAGACGCGGGTCCATCTTATACCACCGGAGTTTTTCACACTGTTTCATGCGAAACTGTGCGCTTATGCGGTATTAGCACCTATTTCTAAGTGTTATCCCCCTGTATAAGGCAGGTTACCCACGCGTTACTCACCCGTCCGCCACTAACTTGTTAATCGCTAGGCTTCATAACAAGTCCGTTCGACTTGCATGTGTTAAGCACGCCGCCAGC
>FQH3XDB01A8DE5|601|3
CACGTAGTTAGCCGGGGCTTCTTAGTCAGGTACCGTCATTTTTCTTCCCTGCTGATAGAGCTTTACATACCGAAATACTTCTTCGCTCACGCGGCGTCGCTGCATCAGGGTTTCCCCCATTGTGCAATATTCCCCACTGCTGCCTCCCGTAGGAGTTTGGGCCGTGTCTCAGTCCCAATGTGGCCGGTCACCCTCTCAGGTCGGCTACTGATCGTCGCCTTGGTGGGCCCGTTTAACCTCACCAACTAGCTAATCAGACGCGGGGTCCATCTTATACCACCGGAGTTTTTCACACCAGATCATGCAATCCTGTGCGCTTATGCGGTATTAGCAGTCA
>FQH3XDB01BXH3B|602|3
CACGTAGTTAGCCGGGGCTTCTTAGTCAGGTACCGTCATTTTCTTTCCTGCTGATAGAGCTTTACATACCGAAATACTTCTTCACTCACGCGGCGTCGCTGCATCACGGGTTTCCCCCGATTGTGCGGATAGTTCCCCACTGCTGCCTCCCGTAGGAGTTTGGGCCGTGTCTCAGTCCCAATGTGGCCGTTCACCCTCTCAGGCCGGCTACTGATCGTCGCTTTGGTAGGCCGTTACCCTGCCAACTGGCTAATCAGACGCGGGTCCATCGTATACCACCGGAGTTTTTCACACCATGTCATGCAACATTGTGCGCTTATGCGGTATTACCCAGCCGTTTCCAGCTGCTATCCCCCAGTACAAGGCAGGTTACCCACGCGTTACT
>FQH3XDB01CWJ2H|603|1
CACATAGTTAGCCGGAGCTTCCTCCTGAGGTACTGTCAATTTCTTCCCTCACGACAATAGTTTACAATCCGAAAACCTTCTTCCTATACGCGGCGTCACTGCGTCAGAGTTTCCTCCATTGTGCAATATTCCCCACTGCTGCCTCCCGTAGGAGTTTGGGCCGTGTCTCAGTCCCAATGTGGCCGTTCACCCTCTCAGGCCGGCTACTGATCGTCGCCTTGGTAGGCCCGTTACCCCACCAACTAGCTAATCAGACGCGGGTCCATCTTATACCACCGGAGTTTTTCACACTTTCCCATGCGGAAATGTGCGCTTATGCGGTCTTAGCACCTATTTCTAAGTGTTATCCCCCTGTATAAGGCAGGTTACCCACGCGTTACTCACCCGTCCGCCACTAAGTTAAACTATCACTAGGTTTCAATTTAACTCCGTTCGACTTGCATGTGTTAAGCACGCCGCCAGCGTTCATCCTGAGCCAG
>FQH3XDB01EJ7RY|604|10
CACGTAGTTAGCCGGGGCTTCTTAGTCAAGTACCGTCATTTTCTTCCTTGCTGATAGAGCTTTACATACCGAAATACTTCTTCACTCACGCGGCGTCGCTGCATCAGGGTTTCCCCCATTGTGCAATATTCCCCACTGCTGCCTCCCGTAGGAGTTTGGGCCGTGTCTCAGTCCCAATGTGGCCGTTCACCCTCTCAGGCCGGCTACTGATCGTCGCCTTGGTGGGCCCGTTTAACCTCACCAACTAGCTAATCAGACGCGGGTCCATCGTATACCACCGGAGTTTTTCACACTGTCTCATGCGAAACTGTGCGCTTATGCGGTATTAGCACCTATTTCTAAGTGTTATCCCCCTGTATACGGCAGGTTACCCACGCGTTACTCACCCGTCCGCCACTAACTTGTTAATCGCTAGGCTTCTTAACAAGTCCGTTCGACTTGCATGTGTTAAGCACGCCGCCAGC
>FQH3XDB01EAT9K|605|41
CACGTAGTTAGCCGGGGCTTCTTAGTCAGGTACCGTCATTCTTCTTCCCTGCTGATAGAGCTTTACATACCGAAATACTTCTTCGCTCACGCGGCGTCGCTGCATCAGGCTTTCGCCCATTGTGCAATATTCCCCACTGCTGCCTCCCGTAGGAGTTTGGGCCGTGTCTCAGTCCCAATGTGGCCGGTCACCCTCTCAGGTCGGCTACTGATCGTCGCCTTGGTACGGCCGTTACCCCACCAACCAGCTAATCAGACGCGGGTCCATCTTATACCACCGGAGTTTTTCACACAAGACCATGCGGTCCCGTGCGCTTATGCGGTATTAGCAGTCGTTCCAACTGTTATCCCCCTGTACAAGGCAGGTTACCCACGCGTTACTCACCCGTCCGCCACTCAGTCGCAAAATCTT
>FQH3XDB01AI91V|606|15
CACGTATTTAGCCGGTGCTTCTTAGTCAGGTACCGTCATTATCTTCCCTGCTGATAGAGTTTTACATACCGAAATACTTCATCACTCACGCGGCGTCGCTGCATCAGGGTTTCCCCCATTGTGCAATATTCCCCACTGCTGCCTCCCGTAGGAGTTTGGGCCGTGTCTCAGTCCCAATGTGGCCGTTCACCCTCTCAGGCCGGCTACTGATCGTCGCCTTGGTGAGCCGTTACCTCACCAACCAGCTAATCAGACGCGGGTCCCATCTTATACCACCGGAGTTTTTCACACTGTATCATGCGATACCGTGCGCTTATGCGGTATTAGCAGTCGTTTCCAACTGTTATCCCCCTGTATAAGGCAGGTTACCCACGCGTTACTCACCCGTCCGCCACTCAGTCCATCCAAGTGCAAGCACTCGAATGTCTTCGTTCGACTTGCATGTGTTAAGCACGCCG
>FQH3XDB01AV8AN|607|23
CACGTATTTAGCCGGTGCTTCTTAGTCAGGTACCGTCATTATCTTCCCTGCTGATAGAGTTTTACATACCGAAATACTTCATCACTCACGCGGCGTCGCTGCATCAGGGTTTCCCCCATTGTGCAATATTCCCCACTGCTGCCTCCCGTAGGAGTTTGGGCCGTGTCTCAGTCCCAATGTGGCCGTTCACCCTCTCAGGCCGGCTACTGATCGTCGCCTTGGTGAGCCGATACCTCACCAACCAGCTAATCAGACGCGGGTCCATCTTATACCACCGGAGTTTTTCACACTGCATCATGCGATGCTGTGCGCTTATGCGGTATTAGCAGTCGTTTCCAACTGTTATCCCCCTGTATAAGGCAGGTTACCCCACGCCGTTACTCACCCGTCCGCCACTCCAGTCCCATTCAAGTGCAAGCA
>FQH3XDB01BW9YC|608|3
CACGTAGTTAGCCGTCACTTCCTTGTTGAGTACCGTCATTATCTTCCTCAACAACAGGAGTTTACAATCCGAAGACCTTCTTCCTCCACGCGGCGTCGCTGCATCAGGGTTTCCCCCATTGTGCAATATTCCCCACTGCTGCCTCCCGTAGGAGTCTGGGCCGTGTCTCAGTCCCAATGTGGCCGGTCACCCTCTCAGGTCGGCTACTGATCGTCGCCTTGGTAGGCCGTTACCCCACCAACCAGCTAATCAGACGCGGGTCCATCTTATACCACCGGAGTTTTTCACACTAGACCATGCGGTCCCGTGCGCTTATGCGGTATTAGCAGTCGTTTCCAACTGTTACTCCCCCTGTACAAGGCACGGTTACCCACGTCGTTACTCACCCGTCCGCCACTCACGTCAC
>FQH3XDB01AX0CN|609|1
CACGTAGTTAGCCGTGGCTTATTCAAGTGGTACCGTCTTCTTCTCTTCCCCACTTAAAAGAAGTTTACAACCCGAAAGCCTTCTTCCTTCACGCGGCGTTGCTGGGTCAGGCTTGCGCCCATTGCCCCAATATTCCCCACTGCTGCCTCCCGTAGGAGTTTGGGCCGTGTCTCAGTCCCAATGTGGCCGGTCACCCTCTCAGGTCGGCTACTGATCGTCGCCTTGGTAGGCCCGTTACCCCACCAACCAGCTAATCAGACGCGGGTCCATCTTATACCACCGGAGTTTTTCACACTAGACCATGCGGTCCCGTGCGCTTATGCGGTATTAGCAGTCGTTTCCAACTGTTACTCCCCCTGTACAAGGCAGGTTACCCACGCGTTACTCACCCGTCCG
>FQH3XDB01B86IG|610|7
CACGTATTTAGCCGGAGCTTCTTAGTCAGGTACCGTCATTTTCTTCCCTGCTGATAGAAGTTTACATACCGAAATACTTCATCCTTCACGCGGCGTCGCTGCATCAGGCTTTCGCCCATTGTGCAATATTCCCCACTGCTGCCTCCCGTAGGAGTTTGGGCCGTGTCTCAGTCCCAATGTGGCCGGTCGCCCTCTCAGGCCGGCTACTGATCGTCGCCTTGGTAGGCCGTTACCCACCAACAAGCTAATCAGACGCGGGTCCATCTTATACCACCGGAGTTTTTCACACCGTACCATGCGGTACTGTATGCTTATGCGGTATTAGCAGTCATTTCTAACTGTTATCCCCCTGTATAAGGCAGGTTACCCACGCGTTACTCACCCGTCCGCCACTCAGTCACAAACATCTTCCTCCCGAAGGATTCCGTCGTAAGTGCTTCGTTCGACTTGCATGTGTTAAGCACGCCGCCAGCGTTCATCCTGAGCCAGGATCAAACT
>FQH3XDB01B4XQO|611|1
CACGTAGTTAGCCGGGGCTTCTTAGTCAGGTACCGTCACTATCTTCCCTGCTGATAGAAGTTTACATACCGAGATACTTCTTCCTTCACGCGGCGTCGCTGCATCAGGGTTTCCCCCATTGTGCAATATTCCCCACTGCTGCCTCCCGTAGGAGTCTGGGCCGTGTCTCAGTCCCAATGTGGCCGTTCACCCTCTCAGGCCGGCTATGGATCGTCGCCTTGGGTACGGCCGTTACCTGCCAACAAGCTAGTCCAACGCGGGTCCATCTTATACCACCGGAGTTTTTCACACCGGGCCATGCGGCCCTGTCGCGCTTATGCGGTATTAGCAGTC
>FQH3XDB01E0NPL|612|18
CACGTAGTTAGCCGGGGCTTCTTAGTCAGGTACCGTCACTATCTTCCCTGCTGATAGAAGTTTACATACCGAGATACTTCTTCCTTCACGCGGCGTCGCTGCATCAGGGTTTCCCCATTGTGCAATATTCCCCACTGCTGCCTCCCGTAGGAGTCTGGGCCGTGTCTCAGTCCCAATGTGGCCGTTCACCCTCTCAGGCCGGCTATGGATCGTCGCCTTGGTAGGCCGTTACCCTGCCAACTAGCTAATCCAACGCGGGTCCATCCTATACCACCGGAGTTTTTCACACTGAGCCATGCAGCTCTGTGCGCTTATGCGGTATTAGCAACCT
>FQH3XDB01CUJNQ|613|8
CACGTAGTTAGCCGGGGCTTCTTAGTCAGGTACCGTCACTATCTTCCCTGCTGATAGAAGTTTACATACCGAGATACTTCTTCCTTCACGCGGCGTCGCTGCATCAGGGTTTCCCCCATTGTGCAATATTCCCCACTGCTGCCTCCCGTAGGAGTCTGGGCCGTGTCTCAGTCCCAATGTGGCCGTTCACCCTCTCAGGCCGGCTATGGATCGTCGCCTTGGTAGGCCGTTACCCTGCCAACAAGCTAATCCAACGCGGGTCCATCTTATACCACCGGTAGTTTTTCACACCGGACCATGCGGCCCTGTGCGCTTATGCGGTATTAGCAGTCATTTCTGACTTGTTACTCCCCCTGTATAAGGCAGGTTACCC
>FQH3XDB01ENWCN|614|9
CACGTAGTTAGCCGGGGCTTCTTAGTCAGGTACCGTCATCTTCTTCCCTGCTGATAGAAGTTTACATACCGAGATACTTCTTCCTTCACGCGGCGTCGCTGCATCAGGGTTTCCCCCATTGTGCAATATTCCCCACTGCTGCCTCCCGTAGGAGTCTGGGCCGTGTCTCAGTCCCAATGTGGCCGTTCACCCTCTCAGGCCGGCTATGGATCGTCGCCTTGGTAGGCCGTTACCCCACCAACCAGCTAATCCAACGCGGGTCCATCTTATACCACCGGTAGTTTTTCACACCAAGGCATGCGCCTCTGTGCGCTTATGCGGTATTAGCAGCCATTTCTGGCTGTTACTCCCCCTGTATAAGGCAGGTTACCCACGC
>FQH3XDB01A0CK4|615|15
CACGTAGTTAGCCGGGGCTTCTTAGTCAGGTACCGTCATTTTCTTCCCTGCTGATAGAAGTTTACATACCGAGATACTTCTTCCTTCACGCGGCGTCGCTGCATCAGGGTTTCCCCCATTGTGCAATATTCCCCACTGCTGCCTCCCGTAGGAGTCTGGGCCGTGTCTCAGTCCCAATGTGGCCGTTCACCCTCTCAGGCCGGCTATGGATCGTCGCCTTGGTAGGCCGTTACCCCACCAACAAGCTAATCCAACGCGGGTCCATCTTATACCACCGGAGTTTTTCACACCGGACCATGCGGTCCTGTGCGCTTATGCGGTATTAGCAGTCATTTCTGACTGTTATCCCCCTGTACCAAGGCCAGGTTACCCACGCGTTA
>FQH3XDB01D2HZL|616|11
CACGTAGTTAGCCGGGGCTTCTTAGTCAGGTACCGTCATTATCTTCCCTGCTGATAGAAGTTTACATACCGAGATACTTCTTCCTTCACGCGGCGTCGCTGCATCAGGGTTTCCCCCATTGTGCAATATTCCCCACTGCTGCCTCCCGTAGGAGTCTGGGCCGTGTCTCAGTCCCAATGTGGCCGTTCACCCTCTCAGGCCGGCTATGGATCGTCGCCTTGGTAGGCCATTGCCCTGCCAACCAGCTAATCCAACGCGGGCCCATCTTATACCACCGGAGTTTTTCACACAGAGGCATGCGCCTCCGTGCGCTTATGCGGTATTAGCAGCCATTTCTGGCTGTTACTCCCCCAGTACAAGGCAGGTTACCCACG
>FQH3XDB01DUAE0|617|1
CACGTAGTTAGCCGGGGCTTCTTAGTCAGGTACCGTCATTATCTTCCCTGCTGATAGAAGTTTACATTACCGAGATACTTCTTCCTTTCACGCGGCGTCGCTGCATCAGGGTTTCCCCCATTGTGCAATATTCCCCACTGCTGCCTCCGTAGGAGTCTGGGCCGTGTCTCAGTCCCAATGTGGCCGTTCACCCTCTCAGGCCCGGCTATGGGATCGTCGCCTTGGTAGGCCATTGCCCTGCCAACTAGCTAATCCAACGCGGGTCCATCTTATACCACCGGAGTTTTTCACACAGAGGCATGCGCCTCCGTGCGCTTATGCGGTATTAGCAGCCATTTCTGGCT
>FQH3XDB01DBVN8|618|2
CACATAGTTAGCCGGAGCTTCCTCCTGAGGTACTGTCAATTTCTTCCCTCACGACAATAGTTTACAATCCGAAAACCTTCTTCCTATACGCGGCGTCACTGCGTCAGAGTTTCCTCCATTGCGCAATATTCCCGACTGCTGCCTCCCGTAGGAGTCTGGGCCGTATCTCAGTCCCAATGTGGCCGTTCAACCTCTCAGTTCGGCTACTGATCGTCGCCTTGGTAGGCCGCTGCCCTGCCAACTAGCTAATCCAACGCGGGTCCATCTTATACCACCGGAGTTTTTCACACAGAAGCATGCGCCTCCGTGCGCTTATGCGGTATTAGCAGTCATTTCTGACTGTTATCCCCAGTACAAGGCAGGTTACCCACGCGTTACTCACCCGTCCGCCACTAG
>FQH3XDB01DWD0F|619|3
CACATAGTTAGCCGGAGCTTATTCGTTAAGTACCGTCATTCTTCGTCCTTAACAAAAGAAGTTTACAATCCGAAAACCTTCTTCCTTCACGCGGCATTGCTGCGTCAGGGTTTCCCCATTGCGCAATATCCCCCACTGCTGCCTCCCGTAGGAGTCTGGGCCGTGTCTCAGTCCCAATGTGGCCGTTCGCCCTCTCAGGCCGGCTATGGATCGTCGCCTTGGTAGGCCGCTGCCCTGCCAACTAGCTAATCCAACGCGGGTCCATCTTATACCACCGGAGTTTTTCACACAAAGGCATGCGCCCTCGTGCGCTTATGCGGTATTAGCAGTCATTTCTGGCTGTTATCCCCCAGTATAAGGCAGGTTACCCACGCGTTACTCACCCGTCCGCCACTAGAAA
>FQH3XDB01EYFLP|620|1
CACGTAGTTAGCCGGAGCTTATTCATCAAGTACCGTCACTTCTTCGTCCTTGATAAAAGATTTTTACAATCCGAAGACCTTCTTCAATCGCGCGGCGTTGCTGCGTCAGGGTTTCCCCCATTGCGCAATATTCCCCACTGCTGCCTCCCGTAGGAGTCTGGGCCGTGTCTCAGTCCCAATGTGGCCGTTCACCCTCTCAGGCCGGCTATGGATCGTCGCCTTGGTAGGCCGCTGCCCTGCCAACTAGCTAATCCAACGCGGGTCCATCTTATACCACCGGAGTTTTTCACACAGAAGCATGCGCCTCCGTGCGCTTATGCGGTATTAGCAGTCATTTCTGACTGTTATCCCCCAGTACAAGGCAGGTTACCCACGCGTTACTCACCCGTCGCCACTAGAATAATTAAATCGACCGAAGTTTCAATAAGTATTCCCGT
>FQH3XDB01DNKML|621|1
CACGTAGTTAGCCGTGGCTTTCTAAACGGATACCATCATTTTTTCTCCGTCAACAGAGGTTTACAATCCGAAAACCTTCTTCCCTCACGCGGCGTCGCTGGATCAGGGTTGCCCCCATTGTCCAATATCCCCCACTGCTGCCTCCCGTAGGAGTCTGGGCCGTGTCTCAGTCCCAATGTGGCCGTTCACCCTCTCAGGCCGGCTATGGATCGTCGCCTTGGTAGGCCGCTGCCCTGCCAACTAGCTAATCCAACGCGGGTCCATCTTATACCACCGGAGTTTTTCACACCGAACCATGCGGTTCTGTGCGCTTATGCGGTATTAGCAGTCATTTCTGGCTGTTACCCCCCAGTATAAGGCA
>FQH3XDB01C30E7|622|5
CACGTAGTTAGCCGGGGCTTCTTAGTCAGGTACCGTCATTATCTTCCCTGCTGATAGAGCTTTACATACCGAAATACTTCTTCGCTCACGCGGCGTCGCTGCATCAGGGTTTCCCCCATTGTGCAATATTCCCCACTGCTGCCTCCCGTAGGAGTTTGGGCCGTGTCTCAGTCCCAATGTGGCCGTTCACCCTCTCAGGCCGGCTATGGATCGTCGCCTTGGTAGGCCGTTACCCTGCCAACTAGCTAATCCAACGCGGGTCCATCTTATACCACCGGAGTTTTTCACACAGAACCATGCGGTTCCGTGCGCTTATGCGGTATTAGCAGTCATTTCTGACTGTTATCCCCCTGTATAAGGCAGGTTACCCACGCGTTACTCACCCGTCCGCCACTAGAATTAAATTAAATCGACCGAATTTCAATAAGTAA
>FQH3XDB01CT6LG|623|1
CACGTAGTTAGCCGGAGCTTCCTCCTCAGGTACCGTCATTATCGTCCCTGAAGACAGAGGTTTACAATCCGAAAACCTTCTTCCCTCACGCGGCATCGCTGCATCAGAGTTTCCTCCATTGTGCAATATTCCCCACTGCTGCCTCCCGTAGGAGTCTGGGCCGTGTCTCAGTCCCAATGTGGCCGTTCACCCTCTCAGGCCGGCTATGGATCGTCGCCTTGGTAGGCCGCTACCCTGCCAACTAGCTAATCCAACGCGGGTCCATCTTATACCACCGGAGTTTTTCACACAGAGGCATGCGCCTCCGTGCGCTTATGCGGTATTAGCAGCCATTTCTGGCTGTTATCCCCCAGTACAAGGCAGGTTACCCACGCGTTACTCA
>FQH3XDB01EN997|624|8
CACGTAGTTAGCCGGGGCTTCTTAGTCAGGTACCGTCCTAATTCTTCCCTGCTGATAGAAGTTTACATACCGAGATACTTCTTCCTTCACGCGGCGTCGCTGCATCAGGGTTTCCCCCATTGTGCAATATTCCCCACTGCTGCCTCCCGTAGGAGTCTGGGCCGTGTCTCAGTCCCAATGTGGCCGTTCACCCTCTCAGGCCGGCTATGGATCGTCGCCTTGGTAGGCCCATTACCCTGCCAACAAGCTAATCCAACGCGGGTCCATCTTATACCACCGGAGTTTTTCACACCGGACCATGCGGTCCTGTGCGCTTATGCGGTATTAGCAGTCATTTCTG
>FQH3XDB01C4NJV|625|1
CACGTAGTTAGCCGGGCTTCTTAGTCAGGTACCGTCACTATCTTCCCTGCTGATAGAAGTTTACATACCGAGATACTTCTTCCTTCACGCGGCGTCGCTGCATCAGGGTTTCCCCCATTGTGCAATATTCCCCATGCTGCCTCCCGTAGGAGTCCTGGGCCGTGTCTCAGTCCCAATGTGGCCGTTCACCCTCTCAGGCCGGCTATGGATCGTCGCCTTGGTGGGGCCTTAACCTCACCAACTAGCTAATCCAACGCGGGTCCATCTTATACCACCGGAGTTTTTCACACCGGACCATGCGGTCCTGTGCGCTTATGCGGTATTAGCAGTCATTT
>FQH3XDB01DS4T1|626|7
CGCGTAGTTAGCCGGGGCTTCTTAGTCAGGTACCGTCAATCTCTTCCCTGCTGATAGAAGTTTACATACCGAGATACTTCTTCCTTCACGCGGCGTCGCTGCATCAGGGTTTCCCCCATTGTGCAATATTCCCCACTGCTGCCTCCCGTAGGAGTCTGGGCCGTGTCTCAGTCCCAATGTGGCCGTTCACCCTCTCAGGCCGGCTATGGATCGTCGCCTTGGTAGGCCGTTGCCCCACCAACTAGCTAATCCAACGCGGGTCCATCTTATACCACCGGAGTTTTTTCACACTGGACCATGCGGTCCTGTGCGCTTATGCGGTATTAGCAGTCATTTCTGACTGTTATCCCCCTGTACAAGGCAGGTTACCCACGCGTTACTCA
>FQH3XDB01E2MG6|627|1
CACGTAGTTAGCCAGGGCTTCTTAGTCAGGTACCGTCATTTTCTTCCCTGCTGATAGAAGTTTACATACCGAGATACTTCTTCCTTCACGCGGCGTCGCTGCATCAGGGTTTCCCCCATTGTGCAATAGTTCCCCACTGCTGCCTCCCGTAGGAGTCTGGGCCGTGTCTCAGTCCCAATGTGGCCGTTCACCCTCTCAGGCCGGCTATGGATCGTCGCCTTGGGTAGGCCCATTACCCCACCAACTAGCTAATCCAACGCGGGTCCATCTTATACCACCGGAGTTTTTCACACTGGACCATGCGGTCCTGTGCGCTTATGCGGTATTAGCAGTCATTTCTGACT
>FQH3XDB01EGEYM|628|24
CACGTAGTTAGCCGGGGCTTCTTAGTCAGGTACCGTCACTATCTTCCCTGCTGATAGAAGTTTACATACCGAGATACTTCTTCCTTCACGCGGCGTCGCTGCATCAGGGTTTCCCCCATTGTGCAATATTCCCCACTGCTGCCTCCCGTAGGAGTCTGGGCCGTGTCTCAGTCCCAATGTGGCCGTTCACCCTCTCAGGCCGGCTATGGATCGTCGCCTTGGTCGGGCCCGTTACCCCACCAACCAGCTAATCCAACGCGGGTCCATCTTATACCACCGGAGTTTTTCACACTGAGTCATGCGACTCCGTGCGCTTATGCGGTATTAGCAGTCA
>FQH3XDB01A62GC|629|4
CACGTAGTTAGCCGGGGCTTCTTAGTCAGGTACCGTCAATCTCTTCCCTGCTGATAGAAGTTTACATACCGAGATACTTCTTCCTTCACGCGGCGTCGCTGCATCAGGGTTTCCCCCATTGTGCGAATATTCCCCACTGCTGCCTCCCGTAGGAGTCTGGGCCGTGTCTCAGTCCCAATGTGGCCGTTCACCCTCTCAGGCCGGCTATGGATCGTCGCCTTGGTAGGCCGTTACCCTGCCAACTAGCTAATCCAACGCGGGTCCATCTTATACCACCGGAGTTTTTCACACTGAGCCATGCAGCTCTGTGCGCTTATGCGGTATTAGCAGTCATTTCTGACTGTTACTCCCCTGTATAAGGCAGGTTACCCACGCGTTACTCACCCGTCCGCCGCTCAGTCA
>FQH3XDB01DAC1Z|630|1
CACGGAGTTAGCCGGTGCTTCCTCTGTGGGTACCGTCAAGTTTCGTCCCCACTGACAGAACTTTACACCCCGAAGGGCTTAACATTCACGCGGCGTTGCTGCGTCAGGCTTTCGCCCATTGCGCAAAATTCCCCACTGCTGCCTTCCGTAGGAGTCTGGGCCGTGTCTCAGTCCCAATGTGGCCGTTCACCCTCTCAGGCCGGCTATGGATCGTCGCCTTGGTAGGCCGCTGCCCTGCCAACTAGCTAATCCAACGCGGGTCCATCTTATACCACCGGAGTTTTTCACACAGAGGCATGCGCCTCCGTGCGCTTATGCGGTATTAGCAGCCA
>FQH3XDB01CYKXJ|631|1
CACGTAGTTAGCCGGAGCTTATTCATTAAGTACCGTCAAATTTCGTCCTTAATAAAAGAAGTTTACAATCCGAAAACCTTCTTCCTTCACGCGGCGTTGCTGCGTCAGGGTTGCCCCCATTGCGCAATATCCCCCACTGCTGCCTCCCGTAGGAGTCTGGGGCCGTGTCTCAGTCCCAATGTGGCCGTTCACCCTCTCAGGCCGGCTATGGATCGTCGCCTTGGTAGGCCGCTGCCCTGCCAACTAGCTAATCCAACGCGGGTCCATCTTATACCACCGGAGTTTTTTCACACAAAGGCATGCACCCTCGTGCGCTTATGCGGTATTAGCAGTCATTTC
>FQH3XDB01C9FN3|632|5
CACGTAGTTAGCCGGGGCTTCTTAGTCAGGTACCGTCACTATCTTCCCTGCTGATAGAAGTTTACATACCGAGATACTTCTTCCTTCACGCGGCGTCGCTGCATCACGGGTTTCCCCCATTGTGCGAATATTCCCCACTGCTGCCTCCCGTAGGAGTCTGGGCCGTGTCTCAGTCCCAATGTGGCCGTTCACCCTCTCAGGCCGGCTATGGATCGTCGCCTTGGTAGGCCGTTACCCTGCCAACTAGCTAATCCAACGCGGGTCCATCTTATACCACCGGAGTTTTTCACACAGAACCATGCGGTTCCGTGCGCTTATGCGGTATTAGCAGTCATTTCTGACTGTTATCCCCCTGTATAAGGCAGGTTACCCACGCGTTACTCACCCGTCTGCCACTCGCCCCGAAGGCTCG
>FQH3XDB01CKQ23|633|3
CACGTAGTTAGCCGGGGCTTCTTAGTCAGGTACCGTCACTATCTTCCCTGCTGATAGAAGTTTACATACCGAGATACTTCTTCCTTCACGCGGCGTCGCTGCATCAGGGTTTCCCCCATTGTGCAATATTCCCCACTGCTGCCTCCCGTAGGAGTCTGGGGCCGTGTCTCAGTCCCAATGTGGCCGTTCACCCTCTCAGGCCGGCTATGGATCGTCGCCTTGGTGGGCCCGTTACCCCACCAACTAGCTAATCCAACGCGGGTCCATCCTATACCACCGGAGTTTTTCACACTGGACCATGCGGTCCTGTGCGCTTATGCGGTATTAGCAACCATTTCTGGTTGTTACTCCCCCTGTAT
>FQH3XDB01BWER1|634|1
CACGTAGTTAGCCGGGGCTTCTTAGTCAGGTACCGTCATTATCTTCCCTGCTGATAGAAGTTTACATACCGAGATACTTCTTCCTTCACGCGGCGTCGCTGCATCACGGGTTTACCCCCGATTGTGACGGAATTAGTTCCCCACTGCTGCCTCCCGTAGGAGTCTGGGCCGTGTCTCAGTCCCAATGTGGCCGTTCACCCTCTCAGGCCGGCTATGGATCGTCGCCTTGGTAGGCCGCTGCCCTGCCAACCAGCTAATCCAACGCGGGTCCATCTTATACCACCGGAGTTTTTCACACAGAACCATGCGGTTCCGTGCGCTTATGCGGTATTAGCAGTCATTTCTGGCTGTTATCCCCCAGTATAAGGCAGGTTACCCACGCGTTACTCACCC
>FQH3XDB01CL2BN|635|25
CACGTAGTTAGCCGGGGCTTCTTAGTCAGGTACCGTCACTATCTTCCCTGCTGATAGAAGTTTACATACCGAGATACTTCTTCCTTCACGCGGCGTCGCTGCATCAGGGTTTCCCCATTGTGCAATATTCCCCACTGCTGCCTCCCGTAGGAGTCTGGGCCGTGTCTCAGTCCCAATGTGGCCGTTCACCCTCTCAGGCCGGCTATGGATCGTCGCCTTGGTGGGCCGTTACCCCACCAACAAGCTAATCCAACGCGGGTCCATCTTATACCACCGGAGTTTTCACACCGGGCCATGCGGCCCTGTGCGCTTATGCGGTATTAGCAGTCATTCTGACTGTTATCCCCCTGTATAAGGCAGGTTACCCACGCGTTACTCACCCGTCCGCCACTAGAAACAATCTAAATCTGCCGAAGCTT
>FQH3XDB01CX6NR|636|2
CACGTAGTTAGCCGGGGCTTCTTAGTCAGGTACCGTCATTATCTTCCCTGCTGATAGAAGTTTACATACCGAGATACTTCTTCCTTCACGCGGCGTCGCTGCATCAGGGTTTCCCCATTGTGCGAATATTCCCCATGCTGCCTCCCGTAGGAGTCTGGGCCGTGTCTCAGTCCCAATGTGGCCGTTCACCCTCTCAGGCCGGCTATGGATCGTCGCCTTGGAGGCCCGCTGCCCTGCCAACTAGCCTAATCCAACGCGGGTCCATCTTATACCACCGGAGTTTTTCACACAGAGGCATGCGCCTCCGTGCGCTTATGCGGTATTAGCAGCCA
>FQH3XDB01C3TYT|637|1
CACGTAGTTAGCCGGGGCTTCTTAGTCAGGTACCGTCACTATCTTCCCTGCTGATAGAAGTTTACATACCGAGATACTTCTTCCTTCACGCGGCGTCGCTGCATCAGGGTTTCCCCCATTGTGCGAATATTCCCCATGCTGCCTCCCGTAGGAGTCTGGGCCGTGTCTCAGTCCCAATGTGGCCGTTCACCCTCTCAGGCCGGCTATGAATCGTCGCCTTGGTGGGCCTTACCCACAACAAGCTAATCCAACGCGGGTCCATCTTATACCACCGGAGTTTTTCACACCGGGCCCATGCGGCCCTGTGCGCTTATGCGGTATTAGCAGTCATTTCTGACTGTTATCCCCCTGTATAAGGCAGGTTACCCACGCGTTACTCA
>FQH3XDB01B3UZI|638|3
CACGTAGTTAGCCGGGGCTTCTTAGTCAGGTACCGTCACTATCTTCCCTGCTGATAGAAGTTTACATACCGAGATACTTCTTCCTTCACGCGGCGTCGCTGCATCAGGGTTTCCCCATTGTGCAATATTCCCCACTGCTGCCTCCCGTAGGAGTCTGGGGCCGTGTCTCAGTCCCAATGTGGCCGTTCACCCTCTCAGGCCGGCTATGGATCGTCGCCTTGGTGGGCCGTTACCCACAACAAGCTAATCCAACGCGGGTCCATCTTATACCACCGGAGTTTTTCACACCGGGCCATGCGGCCCTGTGCGCTTATGCGGTATTAGCAGTCATTTCTGACTGTTATCCCCCTGTATAAGGCAGGTTACCCACGCGTTACTCACCCGT
>FQH3XDB01A299C|639|1
CACGTAGTTAGCCGTGACTTCTTCTGCAGGTACCGTCACTTGCTTCTTCCCTGCTGAAAGAGGTTTACAATCCGAAGACCGTCTTCCCTCACGCGGCGTCGCTGGGTCAGGCTTTCGCCATTGCCCAAGTATTCCCCACTGCTGCCTCCCGTAGGAGTCTGGGCCGTGTCTCAGTCCCAATGTGGCCGTTCACCCTCTCAGGCCGGCTATGGATCGTCGCCTTGGTAGGCCGTTACCCTGCCAACAAGCTAATCCAACGCGGGTCCATCTTATACCACCGGAGTTTTTCACACCGGACCATGCAGTCCTGTGCGCTTATGCGGTATTAGCAGTCATTTCTGACTGTTATCCCCTGTATAAGGCAGGTTACCCACGCGTTACTCACCCGTCCGCCACTAGAATTAAATTAAATCGACCGAAGTTTCAAT
>FQH3XDB01D2WOX|640|8
CACGTAGTTAGCCGGGGCTTCTTAGTCAGGTACCGTCACTATCTTCCCTGCTGATAGAAGTTTACATACCGAGATACTTCTTCCTTCACGCGGCGTCGCTGCATCACGGGTTTCCCCCATTGTGCGAATAGTTCCCCACTGCTGCCTCCCGTAGGAGTCTGGGCCGTGTCTCAGTCCCAATGTGGCCGTTCACCCTCTCAGGCCGGCTATGGATCGTCGCCTTGGTAGGCCGTTACCCTGCCAACAAGCTAATCCAACGCGGGTCCATCTTATACCACCGGAGTTTTTCACACCGGACCATGCGGCCCTGTGCGCTTATGCGGTATTAGCAGTCATTTCTGACTGTTATCCCCCTGTATAAGGCAGGTTACCCACGCGTTACTC
>FQH3XDB01BYBB1|641|2
CACGTAGTTAGCCGGGGCTTCTTAGTCAGGTACCGTCCTAATTCTTCCCTGCTGATAGAAGTTTACATACCGAGATACTTCTTCCTTCACGCGGCGTCGCTGCATCAGGGTTTCCCCCATTGTGCAATATTCCCCATGCTGCCTCCCGTAGGAGTCTGGGGCCGTGTCTCAGTCCCAATGTGGCCGTTCACCCTCTCAGGCCGGCTATGGATCGTCGCCTTGGTAGGCCGTTACCCTGCCAACAAGCTAATCCAACGCGGGTTCCATCCTTATACCACCGGAGTTTTTCACACTGGACCATGCGGTCCTGTGCGCTTATGCGGTATTGCAGTCATTCTGCTG
>FQH3XDB01CFAY3|642|3
CACGTATTTAGCCGGTGCTTCTTAGTCAGGTACCGTCATTTTCTTCCCTGCTGATAGAGCTTTACATACCGAAATACTTCTTCGCTCACGCGGCGTCGCTGCATCAGGCTTTCGCCCATTGGTGCAATATTCCCCGCTGCTGCCTCCCGTAGGAGTCTGGGCCGTGTCTCAGTCCCAATGTGGCCGTTCACCCTCTCAGGCCGGCTATGGATCGTCGCCTTGGTGGGCCGTTACCTCACCAACAAGCTAATCCAACGCGGGTCCATCTTATACCACCGGAGTTTTTCACACAGAACCATGCGGTTCCGTGCGCTTATGCGGTATTAGCAGTCATTTCTGACTGTTATCCCCCTGTATAAGGCAGGTTACCCACGCGTTACTCACCCGTCCGCCACTAGAAACCAGCTAGATCTGCC
>FQH3XDB01AS72V|643|2
CACGTAGTTAGCCGGGGCTTCTTAGTCAGGTACCGTCACTATCTTCCCTGCTGATAGAAGTTTACATACCGAGATACTTCTTCCTTCACGCGGCGTCGCTGCATCAGGGTTCCCCCCATTGTGCAATATTCCCCACTGCTGCCTCCCGTAGGAGTCTGGGCCGTGTCTCAGTCCCAATGTGGCCGTTCACCCTCTCAGGCCGGCCATGGATCGTCGCCTTGGTGGGCCCGTTACCCCACCAACCAAGCTAATCCAACGCGGGTCCATCTTATACCACCGGAGTTTTTCACACTGAGTCATGCGACTCCGTGCGCTTATGCGGTATTAGCAGTCATTTCTGACTGTTGTCCCCCTGTATAAGGGCAGGGTTACCCACGCGTTACTCACCCGTCGCCA
>FQH3XDB01CKHTY|644|15
CACGTAGTTAGCCGGGGCTTCTTAGTCAGGTACCGTCATTTTTCTTCCCTGCTGATAGAGCTTTACATACCGAAATACTTCTTCACTCACGCGGCGTCGCTGCATCAGGGTTTCCCCCATTGTGCAATATTCCCCACTGCTGCCTCCCGTAGGAGTTTGGGCCGTGTCTCAGTCCCAATGTGGCCGTTCACCCTCTCAGGCCGGCTACTGATCGTCGACTTGGTGAGCCGTTACCTCACCAACTATCTAATCAGACGCGAATCCATCTTATACCACCGGAGTTTTTCACACTGTCCCATGCGAAACTGTGCGCTTATGCGGTATTAGCA
>FQH3XDB01AITGQ|645|27
CACGTAGTTAGCCGGGGCTTCTTAGTCAGGTACCGTCATTTTCTTCCCTGCTGATAGAGCTTTACATACCGAAATACTTCTTCACTCACGCGGCGTCGCTGCATCAGGGTTTCCCCCATTGTGCAATATTCCCCACTGCTGCCTCCCGTAGGAGTTTGGGCCGTGTCTCAGTCCCAATGTGGCCGTTCACCCTCTCAGGCCGGCTACTGATCGTCGACTTGGTGAGCCCGTTACCTCACCAACTATCTAATCAGACGCGAATCCATCTTATACCACCAGAGTTTTTCACACCGTCCCATGCAGAACTGTGCGCTTATGCGGTATTAGCAGTCGTTTCCAACTGTTGTCCCCCGGTATAAGGCAGGTTATTCACGC
>FQH3XDB01E3VAK|646|3
CACGTAGTTAGCCGGGGCTTCTTAGTCAGGTACCGTCATTTTCTTCCCTGCTGATAGAGCTTTACGTTACGAATAACTTCTTCACTCACGCGGCGTCGCTGCATCAGGGTTCCCCCATTGTGCAATATTCCCCACTGCTGCCTCCCGTAGGAGTCTGGGCCGTGTCTCAGTCCCAATGTGGCCGTTCACCCTCTCAGGCCGGCTACTGATCGTCGTCTTGGTAGGCTTCTACTCCGCCAACTAACTAATCAGACGCGAATCCATCTTATACCACCGGAGTTTTTCACACTGCTGCATGCGCAGCTGTGCGCTTATGCGGTATTAGCAGCCGTTTCCGGCTGTTGTCCCCCGGTATAAGGCAGGTTATTCACGCGTTACTCACCCGTCGCCACTAACTTTACAATCACTAGGCTTCACGTAAAGTCCG
>FQH3XDB01BOYRI|647|8
CACGTATTTAGCCGGAGCTTCTTAGTCAGGTACCGTCATTATCTTCCCTGCTGATAGAGCTTTACATACCGAAATACTTCTTCACTCACGCGGCGTCGCTGGATCAGGGTTTCCCCCATTGTCCAATATTCCCCACTGCTGCCTCCCGTAGGAGTTTGGGCCGTGTCTCAGTCCCAATGTGGCCGTTCACCCTCTCAGGCCGGCTACTGATCGTTGACTTGGTGGGCCATTACCTCACCAACTATCTAATCAGACGCGGGTCCATCGTATACCACCGGAGTTTTTCACACCAGATCATGCGATCCTGTGCGCTTATGCGGTATTAGCACCC
>FQH3XDB01C99JO|648|2
CACGTAGTTAGCCGGGGCTTCTTAGTCAGGTACCGTCATTTTCTTTCCTGCTGATAGAGCTTTACATACCGAAATACTTCTTCACTCACGCGGCGTCGCTGCATCAGGGTTTCCCCATTGTGCAATATTCCCCACTGCTGCCTCCCGTAGGAGTTTGGGCCGTGTCTCAGTCCCAATGTGGCCGTTCACCCTCTCAGGCCGGCTACTGATCGTCGCCTTGGTGAGCCGTTACCTCACCAACAAGCTAATCAGACGCGGGTCCATCGTATACCACCTCAGTTTTTCACACTGCTCCATGCGAAGCTGTGCGCTTATGCGGTATTAGCACCTATTTCTAAGTGTTATCCCCCTGTATACGGCAGGTTACCCACGCGTTACTCACCGTCCGCCACTACTTAAATCACTAGGTTTCATTTAAA
>FQH3XDB01B41NQ|649|2
CACGTATTTAGCCGGAGCTTCTTAGTCAGGTACCGTCATTATCTTCCCTGCTGATAGAGCTTTACATACCGAAATACTTCTTCACTCACGCGGCGTCGCTGGATCAGGGTTTCCCCCATTGTCCAATATTCCCCACTGCTGCCTCCCGTAGGAGTTTGGGCCGTGTCTCAGTCCCAATGTGGCCGTTCACCCTCTCAGGCCGGCTACTGATCGTTGACTTGGTGGGCCATTACCCCACCAACTATCTAATCAGACGCGGGTCCATCGTATACCACCGGAGTTTTTCACACCAGATCATGCGATCCTGTGCGCTTATGCGGTATTAGCACCTATTTCTAAGTGTTATCCCCTGTATACGGCAGGTTACCCACGCGTTACTCACCCGTCCGCCACTAAGTTATACTAAAAGACAAGTACTTAAAAACTAACTACCGTTCGACTTGCATGTGTTAAGCACGCCGCCA
>FQH3XDB01EP6ZY|650|9
CACGTAGTTAGCCGGGGCTTCTTACTCAGGTACCGTCATTTTCTTCCCTGCTGATAGAGCTTTACATACCGAAATACTTCTTCACTCACGCGGCGTCGCTGCATCAGGGTTTCCCCCATTGTGCAATATTCCCCACTGCTGCCTCCCGTAGGAGTTTGGGCCGTGTCTCAGTCCCAATGTGGCCGTTCACCCTCTCAGGCCGGCTACTGATCGTCGCTTTGGTAGGCCCGTTACCCTGCCAACTGGCTAATCAGACGCGGGTCCATCATATACCACCGGAGTTTTTCACACTGCTTCATGCGAAGCCGTGCGCTTATGCGGTTTTAGCACCTATTTCTAAGTGTTATCCCCCTGTATATGGCAGGTTTACCCCACGCGTTACTCACCCGTCCGCCACTAAGTTATGAAATGATTGCTTGGTGCAAG
>FQH3XDB01CBYN6|651|1
CACGTATTTAGCCGGTGCTTCTTAGTCAGGTACCGTCTTTTCTTCTTCCCTGCTGATAGAGCTTTACATACCGAAATACTTCTTCACTCACGCGGCGTTGCTGCATCAGGGTTCCCCCCATTGTGCAATATTCCCCACTGCTGCCTCCCGTAGGAGTTTGGGCCCGTGTCTCAGTCCCAATGTGGCCGTCCGCCCTCTCAGGCCGGCTACTGATCGTCGCCTTGGGTCGGGCCCGTTACCCCGCCAACAGCTAATCAGACGCGGGTCCATCGTATACCACCGGAGTTTTTCACACTG
>FQH3XDB01ERAFL|652|18
CACGTATTTAGCCGGAGCTTCTTAGTCAGGTACCGTCATTTTCTTTCCTGCTGATAGAGCTTTACATACCGAAATACTTCTTCACTCACGCGGCGTCGCTGCATCAGGGTTTCCCCCATTGTGCAATATTCCCCACTGCTGCCTCCCGTAGGAGTTTGGGCCGTGTCTCAGTCCCAATGTGGCCGTTCACCCTCTCAGGCCGGCTACTGATCGTCGCCTTGGTGGGCCGTTACCTCACCAACTAGCTAATCAGACGCGGGTCCATCGTATACCACCGGAGTTTTTCACACTAAACCATGCGGTTTCGTGCGCTTATGCGGTATTAGCACCTATTTCTAAGTGTTACTCCCCCTGTATACGGCA
>FQH3XDB01CWA72|653|11
CACGTAGTTAGCCGGGGCTTCTTAGTCAGGTACCGTCATTTTCTTTCCTGCTGATAGAGCTTTACATACCGAAATACTTCTTCACTCACGCGGCGTTGCTGCATCAGGGTTTCCCCCATTGTGCAATATTCCCCACTGCTGCCTCCCGTAGGAGTTTGGGCCGTGTCTCAGTCCCAATGTGGCCGGTCACCCTCTCAGGCCGGCTACTGATCGTCGCCTTGGTGGGCCGTTACCTCACCAACCAGCTAATCAGACGCGGGTCCATCCTATACCACCGGAGTTTTTCACACTGCTTCATGCAAAAGCTGTGCGCTTATGCGGTATTAGCACCTA
>FQH3XDB01EINT8|654|2
CACGTATTTAGCCGGAGCTTCTTAGTCAGGTACCGTCATTTTCTTCCCTGCTGATAGAAGTTTACATACCGAAATACTTCTTCCTTCACGCGGCGTCGCTGCATCAGGCTTTCGCCCATTGTGCAATATTCCCCACTGCTGCCTCCCGTAGGAGTTTGGGCCGTGTCTCAGTCCCAATGTGGCCGTTCACCCTCTCAGGCCGGCTACTGATCGTCGCCTTGGTGAGCCGTTACCTCACCAACTAGCTAAATCAGACGCGGGTCCATCGTATACCACCGGAGTTTTTCGCCCTGC
>FQH3XDB01DP66Q|655|1
CACGTAGTTAGCCGGGGCTTCTTAGTCAAGTACCGTCATTTCTTCCTTGCTGATAGAGCTTTACATACCGAAATACTTCTTCACTCACGCGGCGTCGCTGCATCAGGGTTTCCCCATTGTGCGAATTATTCCCCATGCTGCCTCCCGTAGGAGTTTGGGCCGTGTCTCAGTCCCAATGTGGCCGTTCACCCTCTCAGGCCGGCTACTGATCGTCGCCTTGGTGGGCCCGTTAACCTCACCAACTAGCTAATCAGACGCGGGTCCATCGTATACCACCGGAGTTTTTCACACTGTCTCATGCGAAACTGTGCGCTTATGCGGTATTAGCACCTATTTCTAAGTGTTATCCCCCTGTATACGGCAGGTTACCCA
>FQH3XDB01BT69Y|656|4
CACGTATTTAGCCGGTGCTTCTTAGTCAGGTACCGTCTTTCTTCTTCCCTGCTGATAGAGCTTTACATACCGAAATACTTCTTCACTCACGCGGCGTTGCTGCATCAGGGTTTCCCCCATTGTGCAATATTCCCCACTGCTGCCTCCCGTAGGAGTTTGGGCCGTGTCTCAGTCCCAATGTGGCCGTTCACCCTCTCAGGCCGGCTACTGATCGTCGCCTTGGTGAGCCCGTTACCCCACCAACCAGCTAATCAGACGCGGGTCCATCGTATACCACCGGAGTTTTTCACACTGTACTATGCAGTACTGT
>FQH3XDB01AK7HU|657|9
CACGTATTTAGCCGGAGCTTCTTAGTCAGGTACCGTCATTTTCTTCCCTGCTGATAGAAGTTTACATACCGAAATACTTCTTCCTTCACGCGGCGTCGCTGCATCAGGCTTTCGCCCATTGTGCAATATTCCCCACTGCTGCCTCCCGTAGGAGTTTGGGCCGTGTCTCAGTCCCAATGTGGCCGTTCACCCTCTCAGGCCGGCTACTGATCGTTGCCTTGGTATGCCGTTACCACACCAACCAGCTAATCAGACGCGGGTCCATCGTATACCACCGGAGTTTTTCACACTGCACCATGCGGTGCTGTGCGCTTATGCGGTATTAGCAGTCATTTCTAACTGTTATCCCCCTGTATACGGCACGGTTACCCACGCGTTACTCACCCGTCCGCCACTCAGTCACAAACACTCTTCCTCCCGAA
>FQH3XDB01BPZHY|658|3
CACGTAGTTAGCCGGGGCTTCTTAGTCAGGTACCGTCATTTTCTTTCCTGCTGATAGAGCTTTACATACCGAAATACTTCTTCACTCACGCGGCGTCGCTGCATCAGGGTTTCCCCCATTGTGCAATATTCCCCACTGCTGCCTCCCGTAGGAGTTTGGGCCGTGTCTCAGTCCCAATGTGGCCGGTCACCCTCTCAGGCCGGCTACTGATCGTCGCCTTGGTGGGCCGTTACCCTCACCAACCAGCTAATCAGACGCGGGTCCATCGTATACCACCGGAGTTTTTCACACCGCTTCATGCGAAGCTGTGCGCTTATGCGGTATTAGCAGAAGTTTCCCTCTGTTGTCCCCCGGTATACGGCAGGTTACCCACGCGTTAC
>FQH3XDB01EFRFN|659|1
CACGTAGTTAGCCGGAGCTTATTCATCAGGTACCGTCACTTTCTTCTTCCCTGATAAAAGAACTTTACATACCGAAATACTTCTTCGTTCACGCGGCGTCGCTGCATCAGGGTTTCCCCATTGTGCAATATTCCCCACTGCTGCCTCCCGTAGGAGTTTGGGCCGTGTCTCAGTCCCAATGTGGCCGTTCACCCTCTCAGGCCGGCTACTGATCGTCGCCTTGGTGGGCCGTTACCTCACCAACAAGCTAATCAGACGCGGGTCCATCGTATACCACCGGAGTTTTTCACACTGCTTCATGCGAAGCTGTGCGCTTATGCGGTATTAGCACCTATTTCTAAGTGTTATCCCCCTGTATACGGCAGGTTACCCACGCGTTACTCACCCGTCCGCCACTAACTTTACAATCGCTAGGCTTCATGTAAAGTCCGTTCGACTTGCATGTGTTAAGCACGCCGCCAGCGTTCATCCTGAGCCATG
>FQH3XDB01EMTRP|660|1
CACGTATTTAGCCGGTGCTTCTTAGTCAGGTACCGTCTTTTCTTCTTCCCTGCTGATAGAGCTTTACATACCGAAATACTTCTTCACTCACGCGGCGTTGCTGCATCAGGGTTCCCCCCATTGTGCAATATTCCCCACTGCTGCCTCCCGTAGGAGTTTGGGCCGTGTCTCAGTCCCAATGTGGCCGTCCGCCCTCTCAGGCCGGCTACTGATCGTCGCCTTGGTGGGCCGTTACCCCACCAACAAGCTAATCAGACGCGGGTCCATCGTATACCACCGGAGTTTTTCACA
>FQH3XDB01CUPAR|661|7
CACGTAGTTAGCCGGGGCTTCTTAGTCAGGTACCGTCATTTTCTTCCCTGCTGATAGAGCTTTACATACCGAAATACTTCTTCACTCACGCGGCGTCGCTGCATCAGGGTTTCCCCCATTGTGCAATATTCCCCACTGCTGCCTCCCGTAGGAGTTTGGGCCGTGTCTCAGTCCCAATGTGGCCGTTCACCCTCTCAGGCCGGCTACTGATCGTCGCCTTGGTGGGCCCGTTTAACCTCACCAACAAGCTAATCAGACGCGGGTCCATCGTATACCACCGGAGTTTTTCACACTGCTTCATGCGAAGCTGTGCGCTTATGCGGTATTAGCACC
>FQH3XDB01C1GGW|662|1
CACGTAGTTAGCCGGGGCTTCTTAGTCAGGTACCGTCATTTTCTTTCCTGCTGATAGAGCTTTACATACCGAAATACTTCTTCACTCACGCGGCGTCGCTGCATCAGGGTTTCCCCCATTGTGCAATATTCCCCACTGCTGCCTCCCGTAGGAGTTTGGGCCGTGTCTCAGTCCCAATGTGGCCGGTCACCCTCTCAGGCCGGCTACTGATCGTCGCCTTGGTGGGCCTTAACCTCACCAACCAGCCTAATCCAGACGCGGGTCCATCGTATACCACCGGAGTTTTTCACACCGCTTCATGCGAAGCTGTGCGCTTATGCGGTATTAGCAGAAG
>FQH3XDB01DSUE7|663|1
CACGTAGTTAGCCGGAGCTTCCTCCCCAAGTACCGCCATTATCGTCCTTGGAGACAGGAGTTTACAATCCGAAAACCTTCTTCCTCCACGCGGCATCGCTGCATCAGAGTTTCCTCCATTGTGCAATATCCCCACTGCTGCCTCCCGTAGGAGTCTGGGCCGTGTCTCAGTCCCAATGTGGCCGTTCAACCTCTCAGTCCGGCTACCGATCGTCGCCTTGGTGGGCCCGTTTAACCTCACCAACTAGCTAATCGGACGCGGGTCCATCCTATACCACCGGAGTTTTTCACACTGGACCATGCGGTCCCGTGCGCTTATGCGGTATTAGCAACCATTTCCTGGTTGTTATCCCCCTGTATAGGGTAGGTTACCCACGCGTTACTCACCCGTCCGCCACTAGAAACCCAGCTAAATCTGCCGAAGCTTCAATAAAAGGTTCCCGTCGACTTGCATGTGTTAAGCACGCC
>FQH3XDB01E11QB|664|1
CACGTAGTTAGCCGGGGCTTCTTAGTCAGGTACCGTCATTGTTCTTCCCTGCTGATAGAGCTTTACATACCGAAATACTTCTTCGCTCACGCGGCGTCGCTGCATCAGGGTTTCCCCCATTGTGCAATATTCCCCACTGCTGCCTCCCGTAGGAGTTTGGGCCGTGTCTCAGTCCCAATGTGGCCGGTCGCCCTCTCAGGCCGGCTACTGATCGTTGCCTTGGTGAGCCGTTACCTCACCAACTAGCTAATCAGACGCGGGTCCATCCTATACCACCGGAGTTTTTCACACCGTATCATGCGATACTGTGCGCTTATGCGGTATTAGCAGTCGTTTCCAACTGTTGTCCCCCTGTATAGGGCAGGTTACCCACGCGTTACTCACCCGTCCGCCACTCAGTCACCATATAGTCCTTTCCGAAGAATTCGAATAAGGTGCTTCGTTCGACTTGCATGTGTTAAGCACGCCGCCAGCGTTCATCCTGAGCCATGATCTAAACG
>FQH3XDB01CF72X|665|1
CACGTAGTTAGCCGGAGCTTATTCTACAGGTACTGTCTTTTTCTTCCCTGTCTAAAGCAGTTTACAATCCGAAAACCTTCTTCCTGCACGCGGCGTCACTGCGTCAGAGTTTCCTCCATTGCGCAATATTCCCGACTGCTGCCTCCCGTAGGAGTCTGGGCCGTATCTCAGTCCCAATGTGGCCGTTCACCCTCTCAGGCCGGCTATGGATCGTCGCTTTGGTAGGCCGTTACCCTGCCAACTGGCTAATCCAACGCGGGTCCATCCTATACCACCGGAGTTTTTCACACCGGACCATGCGGTCCTGTGCGCTTATGCGGTATTAGCAACCATTTCTGGTTGTTATCCCCCTGTATAGGG
>FQH3XDB01B7OKB|666|1
CACGTAGTTAGCCGGGCTTCTTAGTCAGGTACCGTCACTATCTTCCCTGCTGATAGAAGTTTACATACCGAGATACTTCTTCCTTCACGCGGCGTCGCTGCATCAGGGTTTCCCCATTGTGCAATATTCCCACTGCTGCCTCCGTAGGAGTCTGGGCCGTGTCTCAGTCCCAATGTGGCCGTTCACCCTCTCAAGGCCGGCTATGGATCGTCGCCTTGGTAGCCGTTACCCACAACTAGCTAATCCAACGCGGGTCCATCCTATACCACCGGAGTTTTCACACTGGACCATGCGGTCCTGTGCGCTTATGCGGTATTAGCAACCATTT
>FQH3XDB01APB6N|667|4
CACGTAGTTAGCCGGGGCTTCTTAGTCAGGTACCGTCACTATCTTCCCTGCTGATAGAAGTTTACATACCGAAATACTTCTTCCTTCACGCGGCGTCGCTGCATCACGGGTTTCCCCATTGTGCGAATATTCCCCACTGCTGCCTCCCGTAGGAGTCTGGGCCGTGTCTCAGTCCCAATGTGGCCGTTCACCCTCTCAGGCCGGCTATGGATCGTCGCCTTGGTGGGCCGTTACCTCACCAACTAGCTAATCCAACGCGGGTCCATCCTATACCACCGGAGTTTTTCACACTGGACCATGCGGTCCTGTGCGCTTATGCGGTATTAGCAACCATTTCTGGTTGTTATCCCCCTGTATAGGGCAGGTTACCCACGCGTTACTCACCCGTCCGCCACTAGAAACCAGCTAAATCCTGCC
>FQH3XDB01DPMGP|668|1
CACGTAGTTAGCCGGGCTTCTTAGTCAGGTACCGTCATTTTTCTTCCCTGCTGATAGAGCTTTACATACCGAAATACTTCTTCGCTCACGCGGCGTCGCTGCATCAGGGTTTCCCCCATTGTGCAATATTCCCCACTGCTGCCTCCCGCAGGAGTTTGGGCCGTGTCTCAGTCCCAATGTGGCCGGTCACCCTCTCAGGTCGGCTATGGATCGTCGCCTTGGTAGGCCGTTACCCTGCCAACTAGCTAATCCAACGCGGGTCCATCCTATACCACCGGAGTTTTTCACACTGGACCATGCGGTCCTGTGCGCTTATGCGGTATTAGCAACCATTTCTGGTTGTTATCCCCCTGTATAGGGCAGGTTACCCACGCGTTACTCACCCGTCCGCCACTAG
>FQH3XDB01CYYQX|669|1
CACGTAGTTAGCCGGAGCTTCCTCCTCAGGTACCGTCATTTTCGTCCCTGAAGACAGAGGTTTACAATCCGAAAACCTTCTTCCCTCACGCGGCATCGCTGCATCAGAGTTTCCTCCATTGTGCAATATTCCCCACTGCTGCCTCCCGTAGGAGTCTGGGCCGTGTCTCAGTCCCAATGTGGCCGTTCACCCTCTCAGGCCGGCTATGGATCGTCGCCTTGGTAGGCCGTTACCCTGCCAACTAGCTAATCCAACGCGGGTCCATCCTATACCACCGGAGTTTTTCACACTGAGCCATGCAGCTCTGTGCGCTTATGCGGTATTAGCAACCATTTCTGGTTGTTATCCCCCTGTATAGGGCAGGTTACCCACGCGTTACTCACCCGTCCGCCACTAGAAACAATTAATCGACCGAAGTTTCAATATAGTTTCCCGTTCGACTTGCATGTGTTAAGCACGCCGCCAGCGTTCATCCTGAGCCAGATCAAACTCTCGTATGG
>FQH3XDB01BPUZO|670|1
CACGGAATTAGCCGGTCCTTATTCGTAGGGTACATGCAAAAAGCGACACGTCGCTCACTTTATTCCCCTACAAAAGCAGTTTACAACCCATAGGGCCGTCGTCCTGCACGCTACTTGGCTGGTTCAGGCTCTCGCCCATTGACCAATATTCCTCACTGCTGCCTCCCGTAGGAGTTTGGGCCGTGTCTCAGTCCCAATGTGGCCGTTCACCCTCTCAGGCCGGCTATGGATCGTCGCCTTGGTGGGCCGTTACCCCACCAACTAGCTAATCCAACGCGGGTCCATCCTATACCACCGGAGTTTTTCACACTGGACCATGCGGTCCCGTGCGCTTATGCGGTATTAGCAACCATTTCTGGTTGTTATCCCCCTGTATAGGGCAGGTTACCCACGCGTTACTCACCCGTCCGCCACTAGAAACAATTAAATCGACCGAAGTTCAATATAGGTTTCCCGTTCGACTTGCATGTGTTAAGCACGCCGCCAGCGTT
>FQH3XDB01A8RYZ|671|1
CACGTAGTTAGCCGTGGCTTTCTAAACGGATACCATCATTTTTTCTCCGTCAACAGAGGTTTACAATCCGAAAACCTTCTTCCCTCACGCGGCGTCGCTGGATCAGGGTTGCCCCCATTGTCCAATATCCCCCACTGCTGCCTCCCGTAGGAGTCTGGGCCGTGTCTCAGTCCCAATGTGGCCGTTCACCCTCTCAGGCCGGCTATGGATCGTCGCCTTGGTAGGCCGTTACCCTGCCAACAAGCTAATCCAACGCGGGTCCATCCTATACCACCGGAGTTTTTCACACTGGACCATGCGGTCCTGTGCGCTTATGCGGTATTAGCAACCATTTCTGGTTGTTATCCCCCTGTATAGGGCAGGTTACCCACGCGTTACTCACCCGTCCGCCACTAGAAACAATCTAAATCCGCCGAAGCTTCATTAAAACGGTTTCCCGTTCGACTTGCATGTGTTAAGCACGCCGCCAGCGTTCATCCTGAGCCAG
>FQH3XDB01EWT8S|672|1
CACGTAGTTAGCCGTGGCTTCCTCCTATGGTACCGTCCTTGTTCTTCCCATAAGACAAAAGTTTACAATCCGAAGACCTTCTTCCTTCACGCGGCGTTGCTGCGTCAGGGTTTCCCCCATTGCGCAATATTCCCCACTGCTGCCTCCCGTAGGAGTCTGGGCCGTGTCTCAGTCCCAATGTGGCCGTTCAACCTCTCAGGCCGGCTATGGATCGTCGCCTTGGTAGGCCGTTACCCTGCCAAACAAGCTAATCCAACGCGGGTCCATCCTATACCACCGGAGTTTTTCACACTGGACCATGCGGTCCTGTGCGCTTATGCGGTATTAGCAACCATTTCTGGTTGTTATCCCCCTGTATAGGGCAGGTTACCCACGCGTTACTCACCCGTCCGCCACTAGAAACAATCTAAATCCGCCGAAGCTTCATTAAAACGGTTTCCCGTTCGACTTGCATGTGTTAAG
>FQH3XDB01DGCPH|673|4
CACGTAGTTAGCCGGGGCTTCTTAGTCAGGTACCGTCATTTTCTTCCCTGCTGATAGAGCTTTACATACCGAAATACTTCTTCACTCACGCGGCGTTGCTGCATCAGGGTTTCCCCCATTGTGCAATATTCCCCACTGCTGCCTCCCGTAGGAGTTTGGGCCGTGTCTCAGTCCCAATGTGGCCGTTCACTCTCTCAAGCCGGCTACTGATCGTCGCCTTGGTGGTCCGTTACACCGCCAACTAGCTAATCAGACGCGGGCCCATCCCTATACCACCGGAGTTTTTCGCTCTGTACCATGCGGTACTGTGCGCTTATGCGGTATTAGCAGTCGTTTCCAACTGTTGTCCCCCTGTATAGGGCAGGTTACCCACGCGTTACTCACCCGTCCGCCACTCAGTCTCAAACATCTTCCCTCCGAAGACGTTCCGTCGTAAGAGTCTTCGTTCGACTTGCATGTGTTA
>FQH3XDB01A901B|674|5
CACGTAGTTAGCCGGGGCTGCTTACTCAAGTACTGTCATTTTCTTCCTTGCTGATAGAAGTTTACGTACCGAAATACTTCGTCCTTCACGCGGCATCGCTGCATCAGGGTTTCCCCCATTGTGCAATATTCCCCACTGCTGCCTCCCGTAGGAGTTTGGGCCCGTGTCTCAGTCCCAATGTGGCCGTCCATCCTCTCAGACCGGCTACTGATCGTCGCCTTGGTGAGCCGTTACCTCTCCAACCAGCTAATCAGACGCGGGCCCATCCTATACCACCGGAGTTTTTCCCACCGAATCATGCGATCTGTGAGCTTATGCGGTATTAGCGTACATTTCTATACGTTATCCCCCTGTATAGGGCAGGTTACCCACGCGTTACGCACCCGTCCGCCGCTAACGCACCGAAGTGCTCCGCTCGACTTGCA
>FQH3XDB01ERHL7|675|3
CACGTATTTAGCCGGTGCTTCTTAGTCAGGTACCGTCATCTTCTTCCCTGCTGATAGAACTTTACATACCGAAATACTTCCTCGTTCACGCGGCGTCGCTGCATCAGGCTTGCGCCCATTGTGCAATATTCCCCACTGCTGCCTCCCGTAGGAGTTTGGGCCGTGTCCCAGTCCCAATGTGGCCGGTCACCCTCTCAGGTCGGCTACTGATCGTCGCCTTGGTAGGCCGCTGCCCTGCCAACTAGCTAATCAGACGCGGGCCCCATCCCTATACCACCGGAGTTTTTTCACACTGTGCCATGCGGCACTGTGCGCTTATGCGGTATTAGCAGCCATTTCTGGCTGTTATCCCCCTGTATAGGGCAGGTTGCCCACGCGTTACTCACCCGTCCGCCACTCAGTCATCGCTTCCGTCCTTCCGAGATTCAGGCCGCAATGCTTCGTTCGACTTGCAT
>FQH3XDB01DS1XO|676|1
CACGTAGTTAGCCGGGGCTTCTTAGTCAGGTACCGTCATTTTCTTCCCTGCTGATAGGGCTTTACATACCGAAATACTTCTTCACTCACGCGGCGTTGCTGCATCAGGGTTTCCCCCATTGTGCAATATTCCCCACTGCTGCCTCCCGTAGGAGTTTGGGCCGTGTCTCAGTCCCAATGTGGCCGTTCACTCTCTCAAGCCGGCTACTGATCGTTGCCTTGGTGGTCCGTTACACCGCCAACCAGCTAATCAGACGCGGGCCCCATCCTATACCACCGGAGTTTTTCGCTCTGTACCATGCGGTACTGTGCGCTTATGCGGTATTAGCAGTCGTTTCCAACTGTTGTCCCCTGTATAGGGCAGG
>FQH3XDB01DDVI7|677|1
CACGTAGTTAGCCGGGGCTTCTTAGTCAGGTACCGTCACTATCTTCCCTGCTGATAGAAGTTTACATACCGAGATACTTCTTCCTTCACGCGGCGTCGCTGCATCAGGGTTTCCCCACTTGTGCAATATTCCCCACCTGCTGCCTCCCGTAGGAGTCTGGGCCGTGTCTCAGTCCCAATGTGGCCTTTCACCCTCTCAGGCCGGCTATGGATCGTCGCCTTGGTAGGCCGTTACCTGCCAACTAGCTAATCCAACGCGGGTCCAGTCCTATACCACCGGAGTTTTTCACTACTGGACCATGCGGTCCTGTGCGCTTATGCGGTATTAGCAACCATTTCTGGTTGTTATCCCCCTGTACTAGGGCAGGTTACCCA
>FQH3XDB01CTG7B|678|1
CACGTAGTTAGCCGGGGCTTCTTACTCAGGTACCGTCATTTTCTTCCCTGCTGATAGAGCTTTACATACCGAAATACTTCTTCACTCACGCGGCGTCGCTGCATCACGGGTTTACCCCCGATTGTGCGGAATAGTTCCCCACTGCTGCCTCCCGTAGGAGTTTGGGCCGTGTCTCAGTCCCAATGTGGCCGTTCACCCTCTCAGGCCGGCTACTGATCGTCGCTTTGGTAGGCCGTTACCCTGCCAACTGGCTAATCAGACGCGGGTCCATCATATACCACCGGAGTTTTTCACACTGCTTCATGCGAAGCCGTGCGCTTATGCGGTTTTAGCACCTATTTCTAAGTGTTATCCCCCTGTATATGGCAGGTTACCCACGCGTTACTCACCCGTCCGCCACTAG
>FQH3XDB01CWK0N|679|1
CACGTAGTTAGCCGGGGCTTCTTAGTCAAGTACCGTCATTTTCTTCCTTGCTGATAGAGCTTTACATACCGAAATACTTCTTCACTCACGCGGCGTCGCTGCATCAGGGTTTCCCCCATTGTGCGAATATTCCCCACTGCTGCCTCCCGTAGGAGTTTGGGCCGTGTCTCAGTCCCAATGTGGCCGTTCACCCTCTCAGGCCGGCTACTGATCGTTGCCTTGGTGGGCCCGTTACCCCCACCAACCAGCTAATCAGACGCGGGTCCATCATATACCACCGGAGTTTTTCACACTGTTCCATGCAGAACTGTGCGCTTATGCGGTATTAGCACCTATTTCTAAGTGTTACTCCCCCTGTATATGGCAGGTTACCCACGCGTTACTCACCCGT
>FQH3XDB01BU3W9|680|6
CACGTAGTTAGCCGGGGCTTCTTACTCAGGTACCGTCATTTTCTTCCCTGCTGATAGAGCTTTACATACCGAAATACTTCTTCACTCACGCGGCGTTGCTGCATCAGGGTTTCCCCCATTGTGCAATATTCCCCACTGCTGCCTCCCGTAGGAGTCTGGGCCGTGTCTCAGTCCCAATGTGGCCGTCCACCCTCTCAGGCCGGCTACTGATCGTCGTCTTGGTAGGCCGTTACCCTGCCAACTAACTAATCAGACGCGGGTTCATCTCATACCACCGGAGTTTTTCACACCAGACCATGCGGTCCTGTGCGCTTATGCGGCATTAGCAGTCATTTCTAACTGTTATTCCCCTGTATGAGGCAGATTACCCACGCGTTACTCACCCGTCCGCCGCTCAGTCAACAGTCCGTCCGAAAACTTCCTGCCGCTTCGCTCGACTTGCATGTGTTAGGCA
>FQH3XDB01D6H5C|681|3
CACGTATTTAGCCGGTGCTTCTTAGTCAGGTACCGTCATTTTTCTTCCCTGCTGATAGAGCTTTACATACCGAAATACTTCTTCGCTCACGCGGCGTCGCTGCATCAGGGTTTCCCCCATTGTGCAATATTCCCCACTGCTGCCTCCCGTAGGAGTTTGGGCCGTGTCTCAGTCCCAATGTGGCCGGTCACCCTCTCAGGTCGGCTACTGATCGTCGCCTTGGTGGCCTTACCCGCACCAGCTAATCAGCGCGGGTCCATCTCATACCACCGGAGTTTTTCACACGGTACCATGCGGTACTGTGCGCTTATGCGGTATTAGCAGTCATTTC
>FQH3XDB01CHUVG|682|8
CACGTAGTTAGCCGGGGCTTCTTAGTCAGGTACCGTCATTTTCTTCCCTGCTGATAGAAGTTTACATACCGAAATACGTCGTCCTTCACGCGGCGTTGCTGCATCAGGGTTTCCCCCATTGTGCAATATTCCCCACTGCTGCCTCCCGTAGGAGTTTGGGCCGTGTCTCAGTCCCAATGTGGCCGGTCACCCTCTCAGGCCGGCTACTGATCGTCGCCTTGGTGGGCCGTTACCTCACCAACAAGCTAATCAGACGCGGGTCCATCTCATACCACCGGAGTTTTTCACACTGCATCATGCGATGCTGTGCGCTTATGCGGTATTAGCAGCCATTTCTAACTGTTACT
>FQH3XDB01A2W3I|683|16
CACGTAGTTAGCCGGGGCTTCTTGGTCAGGTACCGTCATTTTCTTCCCTGCTGATAGAGCTTTACATACCGAAATACTTCTTCACTCACGCGGCGTCGCTGCATCAGGGTTTCCCCCATTGTGCAATATTCCCCACTGCTGCCTCCCGTAGGAGTTTGGGCCGTGTCTCAGTCCCAATGTGGCCGTCCACCCTCTCAGGCCGGCTACTGATCGTCGCCTTGGTGGGCCGTTACCCCACAACAAGCTAATCAGACGCGGGTCCATCTCATACCACCGGAGTTTTTCACACTGTATCATGCGATACCGTGCGCTTATGCGGTTTTAGCACCTATTTCTAAGTGTTACTCCCCCTGTATGAGGCAGGTTACCCATGCGTTACTCACCCGTCCG
>FQH3XDB01CORI9|684|31
CACGTAGTTAGCCGGGGCTTCTTAGTCAGGTACCGTCATTTTCTTCCCTGCTGATAGAAGTTTACATACCGAAATACTTCATCCTTCACGCGGCGTCGCTGCATCAGGCTTTCGCCCATTGTGCAATATTCCCCACTGCTGCCTCCCGTAGGAGTTTGGGCCGTGTCTCAGTCCCAATGTGGCCGGTCACCCTCTCAGGTCGGCTACTGATCGTCGCCTTGGTGGGCCGTTACCTCACCAACTAGCTAATCAGACGCGGGTCCATCTCACACCACCGGAGTTTTTACCCCTGCACCATGCGGTGCTGTGGTCTTATGCGGTATTAGCAGTCATTTCTAACTGTTATCCCCCTGTGTGAGGCAGGTTACCCACGCGTTACTCACCCGTCCGCCGCTCAGTCACTCTTCAATCCGAAGAAATCAGAGTGCTTCGCTCGACTTGCATGTGTTAAGCACGCCGCCAGCGTTCATCCTGAGCCAGAATCAAACTTTCG
>FQH3XDB01CAK0O|685|1
CACGTATTTAGCCGGTGCTTCTTAGTCAGGTACCGTCATTTTTCTTCCCCTGCTGATAGAGCTTTACATACCGAAATACTTCTTCGCTCACGCGGCGTCGCTGCATCAGGGTTTCCCCCATTGTGCAATATTCCCCACTGCTGCCTCCCGTAGGAGTTTGGGCCGTGTCTCAGTCCCAATGTGGCCGGTCACCCTCTCAGGTCGGCTACTGATCGTCGCCTTGGTGGGCCGTTACCCGCACTGCTAATCAGACGCGGGTCCATCTCATACCACCGGAGTTTTTCACACAAAATCATGCGATTCCGTGCGCTTATGCGGTATTAGCCAGTCATTTCTAACTGTTACTCCCCCTGTATGAGGCAGGTTACCCACG
>FQH3XDB01AHERL|686|39
CACGTATTTAGCCGGTGCTTCTTAGTCAGGTACCGTCATTTTCTTCCCTGCTGATAGAGCTTTACATACCGAAATACTTCTTCGCTCACGCGGCGTCGCTGCATCAGGGTTTCCCCCATTGTGCAATATTCCCCACTGCTGCCTCCCGTAGGAGTTTGGGCCGTGTCTCAGTCCCAATGTGGCCGGTCACCCTCTCAGGTCGGCTACTGATCGTCGGCTTGGTAGGCCCGTTACCCCACCAACTACCTAATCAGACGCGGGTCCATCTCATACCACCGGAGTTTTTCCCACTGAACCCATGCGGTTCTGTGGTCCTTATGCGGTATTAGCAGTCATTTCTAACTGTTACTCCCCCTGTATGAGGCAGGTTACCCACGCGTTACTCACCCGTCCGCCACTCAGTC
>FQH3XDB01BXQOJ|687|31
CACGTAGTTAGCCGGGGCTTCTTAGTCAGGTACCGTCATTATCTTCCCTGCTGATAGAGCTTTACATACCGAAATACTTCTTCGCTCACGCGGCGTCGCTGCATCAGGCTTTCGCCCATTGTGCAATATTCCCCACTGCTGCCTCCCGTAGGAGTTTGGGCCGTGTCTCAGTCCCAATGTGGCCGGTCACCCTCTCAGGTCGGCTACTGATCGTCGCCTTGGTGGGCCGTTACCCCGCCAACAGCTAATCAGACGCGGGTCCATCTCATACCACCGGAGTTTTTCACACTGCATCATGCGATGCTGTGCGCTTATGCGGTATTAGCAGTCGTTTCCAACTCGTTACCCCCTGTACTGAGGCAGGTTACCCACGCGTTACTCA
>FQH3XDB01BZJYD|688|38
CACGTAGTTAGCCGGGGCTTCTTAGTCAGGTACCGTCATTTTCTTCCCTGCTGATAGAGCTTTACATACCGAAATACTTCTTCACTCACGCGGCGTCGCTGCATCAGGGTTTCCCCCATTGTGCAATATTCCCCACTGCTGCCTCCCGTAGGAGTTTGGGCCGTGTCTCAGTCCCAATGTGGCCGGTCACCCTCTCAGGCCGGCTACTGATCGTCGACTTGGTAGGCCGTTACCCCACAACTATCTAATCAGACGCGGGTCCATCTCACACCACCGGAGTTTTTCACACAGGTTCATGCGATCCCGTGCGCTTATGCGGTTTTAGCAGTCATTTCTAACTGTTATCCCCCTGTGTGAGGCAGGTTACCCACGCGTTACTCACCCGTCCGCCACTAACCGGATATCACTAAGTTTCAATCCGATCCGTTCGACTTGCATGTGTTAGGCACGCCGCCAGCGTTCATCCTGAGCCAG
>FQH3XDB01BUGFG|689|13
CACGTATTTAGCCGGTGCTTCTTAGTCAGGTACCGTCATTCTTCTTCCCTGCCGATAGAGCTTTACATACCGAAATACTTCTTCGCTCACGCGGCGTCGCTGCATCAGGGTTTCCCCCATTGTGCAATATTCCCCACTGCTGCCTCCCGTAGGAGTTTGGGCCGTGTCTCAGTCCCAATGTGGCCGGTCACCCTCTCAGGTCGGCTACTGATCGTCGCTTTGGTGGGCCGTTACCCCGCCAACTGGCTAATCAGACGCGGGTCCATCTCATACCACCGGAGTTTTTCACACTGGATCATGCAAT
>FQH3XDB01CPWWY|690|1
CACGTATTTAGCCGGTGCTTCTTAGTCAGGTACCGTCATTCTTCTTCCCTGCTGATAGAGCTTTACATACCGAAATACTTCTTCGCTCACGCGGCGTCGCTGCATCGACGGGTTTACCCCCGATTGTGCGGAATAAGTTCCCCACTGCTGCCTCCCGTAGGAGTTTGGGCCGTGTCTCAGTCCCAATGTGGCCGGTCACCCTCTCAGGTCGGCTACTGATCGTCGCTTTGGTGGGCCGTTACCCGCCAACTGGCTAATCAGACGCGGGTCCATCTCATACCACCGGAGTTTTTCACACTGGATCATGCAATCCTGTGCGCTTATGCGGTATTAGCAGTCGTTTCCAACTGTTATCCCCCTGTATGAGGCAGGGTTACCCACGCGTTACTCA
>FQH3XDB01BM2FX|691|15
CACGTATTTAGCCGGTGCTTCTTAGTCAGGTACCGTCATTTTCTTCCCTGCTGATAGAGCTTTACATACCGAAATACTTCTTCACTCACGCGGCGTCGCTGCATCAGGGTTTCCCCCATTGTGCAATATTCCCCACTGCTGCCTCCCGTAGGAGTTTGGGCCGTGTCTCAGTCCCAATGTGGCCGTTCACCCTCTCAGGCCGGCTACTGATCGTTGCCTTGGTGGCCGTTACCCGCCAACCAGCTAATCAGACGCGGGTCCATCTCATACCACCGGAGTTTTTCACACCGTACCATGCGGTACTGTGCGCTTATGCGGTATTAGCAGTCATTTCTAACTGTTATCCCCCTGTATGAGGCAGGTT
>FQH3XDB01D4KO0|692|68
CACGTATTTAGCCGGTGCTTCTTAGTCAGGTACCGTCATTTTTCTTCCCTGCTGATAGAGCTTTACATACCGAAATACTTCTTCGCTCACGCGGCGTCGCTGCATCAGGGTTTCCCCCATTGTGCAATATTCCCCACTGCTGCCTCCCGTAGGAGTTTGGGCCGTGTCTCAGTCCCAATGTGGCCGGTCACCCTCTCAGGTCGGCTACTGATCGTCGCCTTGGTGGGCCGTTACCCCGCCAACAAGCTAATCAGACGCGGGTCCATCTCATACCACCGGAGTTTTTCACACAAAATCATGCGATTCCGTGCGCTTATGCGGTATTAGCAGTCATTTCTAACTGTTACTCCCCCTGTATGAGGCAGGTTACCCA
>FQH3XDB01A6DEX|693|6
CACGTATTTAGCCGGTGCTTCTTAGTCAGGTACCGTCATTTCTTCTTCCCTGCTGATAGAACTTTACATACCGAAATACTTCTTCGTTCACGCGGCGTCGCTGCATCAGGCTTTCGCCCATTGTGCAATATTCCCCACTGCTGCCTCCCGTAGGAGTTTGGGCCGTGTCTCAGTCCCAATGTGGCCGGTCACCCTCTCAGGTCGGCTACTGATCGTCGCCTTGGTGGCCGTTACCCCGCCAACCAGCTAATCAGACGCGGGTCCATCTCATACCACCGGAGTTTTTCACACCGTACCATGCGGTACTGTGCGCTTATGCGGTATTAGCAGTCCGTTCCGACTGTTACTCCCCCGTGTACTGAGGCAGGTTA
>FQH3XDB01EJ6VL|694|78
CACGTATTTAGCCGGTGCTTCTTAGTCAGGTACCGTCATTTTCTTCCCTGCTGATAGAGCTTTACATACCGAAATACTTCTTCGCTCACGCGGCGTCGCTACATCAGGCTTTCGCCCATTGTGCAATATTCCCCACTGCTGCCTCCCGTAGGAGTTTGGGCCGTGTCTCAGTCCCAATGTGGCCGTTCACCCTCTCAGGCCGGCTACTGATCGTCGCCTTGGTGGGCCGTTACCCCACCAACCAGCTAATCAGACGCGGGTCCATCTCATACCACCGGAGTTTTTCACACTGCATCATGCGATGCCGTGCGCTTATGCGGTATTAGCAGTCATTTCTAACTGTTATCCCCCTGTATGAGGCAGGTTACCCACGCGTTACTCACCCGTCGCCACTCAGTCACTGTTCCTTCCTCCGAAGATTCTGTCCACAGTGCTTCGTTCGACTTGCATGTGTTAAGCACGCCGCCAGCGTTCAT
>FQH3XDB01E38TP|695|102
CACGTATTTAGCCGGTGCTTCTTAGTCAGGTACCGTCATTTTCTTCCCTGCTGATAGAGCTTTACATACCGAAATACTTCTTCGCTCACGCGGCGTCGCTGCATCAGGCTTTCGCCCATTGTGCAATATTCCCCACTGCTGCCTCCCGTAGGAGTTTGGGCCGTGTCTCAGTCCCAATGTGGCCGGTCACCCTCTCAGGTCGGCTACTGATCGTCGCCTTGGTGGCCGTTACCCCACCAACTAGCTAATCAGACGCGGGTCCATCTCATACCACCGGAGTTTTTCACACCGGACCATGCGGTCCTGTGCGCTTATGCGGTATTAGCAGTCATTTTCTAACTGTTATCCCCCTGTATGAGGCACGGTTACCCACGCGTTACT
>FQH3XDB01CZLES|696|65
CACGTATTTAGCCGGTGCTTCTTAGTCAGGTACCGTCATTTTTCTTCCCTGCTGATAGAGCTTTACATACCGAAATACTTCTTCACTCACGCGGCGTCGCTGCATCAGGGTTTCCCCCATTGTGCAATATTCCCCACTGCTGCCTCCCGTAGGAGTTTGGGCCGTGTCTCAGTCCCAATGTGGCCGGTCACCCTCTCAGGTCGGCTACTGATCGTCGCCTTGGTAACGCCGTTACCTTACCAACTAGCTAATCAGACGCGGGTCCATCTCATACCACCGGAGTTTTTCACACTGTATCATGCGATACCGTGCGCTCATGCGGTATTAGCAGCCGTTTCCAGCTGTTACTCCCCTGTATGAGGCACGGTTACCCA
>FQH3XDB01C8P4V|697|9
CACGTATTTAGCCGGTGCTTCTTAGTCAGGTACCGTCATTATCTTCCCTGCTGATAGAGCTTTACATACCGAAATACTTCATCACTCACGCGGCGTCGCTGCATCAGGGTTTCCCCCATTGTGCAATATTCCCCACTGCTGCCTCCCGTAGGAGTTTGGGCCGTGTCTCAGTCCCAATGTGGCCGTTCACCCTCTCAGGCCGGCTACTGATCGTCGCCTTGGTGGGCCGTTACCTCACCAACTAGCTAATCAGACGCGGGTCCATCTCATACCACCGGAGTTTTTCACACTGTATCATGCGATACTGTGCGCTTATGCGGTTTTAGCAGCCGTTTCCAACTGTTATTCCCCTGTATGAGGCAGGTTACCCA
>FQH3XDB01DLWIM|698|37
CACGTAGTTAGCCGGGGCTTCTTAGTCAGGTACCGTCATTTTCTTCCCTGCTGATAGAAGTTTACATACCGAGATACTTCTTCCTTCACGCGGCGTCGCTGCATCAGGGTTTCCCCCATTGTGCAATATTCCCCACTGCTGCCTCCCGTAGGAGTCTGGGCCGTGTCTCAGTCCCAATGTGGCCGTTCACCCTCTCAGGCCGGCTACTGATCGTCGCCTTGGTGGGCCCGTTACCCCTCCAACTAGCTAATCAGACGCGGGTCCATCTCATACCACCGGAGTTTTTCACACCGTACCATGCGGTACTGTGCGCTTATGCGGTATTAGC
>FQH3XDB01D7W06|699|5
CACGTAGTTAGCCGGGGCTTCTTAGTCAGGTACCGTCATTTTCTTCCCTGCTGATAGAAGTTTACATACCGAGATACTTCTTCCTTCACGCGGCGTCGCTGCATCACGGGTTTCCCCCATTGTGCGAATATTCCCCACTGCTGCCTCCCGTAGGAGTCTGGGCCGTGTCTCAGTCCCAATGTGGCCGTTCACCCTCTCAGGCCGGCTACTGATCGTCGCCTTGGTGGGCCGTTACCCCTCCAACTAGCTAATCAGACGCGGGTCCATCTCATACCACCGGAGCTTTTCACACCGTACCATGCGGTACTGTGCGCTTATGCGGTATTAGCAGCCGTTTCCAACTGTTATCCCCCTGTATGAGGCAGGTTACCCACGCGTTACTCACCCGTCCGCCGCTCAGTCCCTTACA
>FQH3XDB01B1EIA|700|57
CACGTATTTAGCCGGTGCTTCTTAGTCAGGTACCGTCATTTTCTTCCCTGCTGATAGAGCTTTACATACCGAAATACTTCTTCGCTCACGCGGCGTCGCTGCATCAGGGTTTCCCCCATTGTGCAATATTCCCCACTGCTGCCTCCCGTAGGAGTTTGGGCCGTGTCTCAGTCCCAATGTGGCCGTTCACCCTCTCAGGCCGGCTACTGATCGTTGCCTTGGTGGGCCGTTACCCCGCCAACAAGCTAATCAGACGCGGGTCCATCTCATACCACCGGAGTTTTTCACACTGTATCATGCGATACCGTGCGCTTATGCGGTATTAGCAGTCATTTCTAACTGTTATCCCCCTGTATGAGGCAGGTTACCCACGCGTTACTCACCCGTCCGCCACTCAGTCAATCAATCCATCATCCGAAGAATCTGTCATGAGT
>FQH3XDB01AF9J1|701|19
CACGTAGTTAGCCGGGGCTTCTTAGTCAGGTACCGTCATTTTCTTCCCTGCTGATAGAGCTTTACATACCGAAATACTTCTTCGCTCACGCGGCGTCGCTGCATCAGGGTTTCCCCCATTGTGCAATATTCCCCACTGCTGCCTCCCGTAGGAGTTTGGGCCGTGTCTCAGTCCCAATGTGGCCGGTCACCCTCTCAGGTCGGCTACTGATCGTCGCCTTGGTAGGCCGTTACCCCACCAACTAGCTAATCAGACGCGGGTCCATCTCATACCACCGGAGTTTTTACCCCTGCACCATGCGGTGCTGTGGTCTTATGCGGTATTAGCAGACATTTCTATCTGTTATCCCCCTGTATGAGGCAGGTTTACCCACGCGTTACTCACCCGTCCGCCGCTCAGTCACAGAACTCGTCACCCTGAAGGGATCTAAGTTAAGTGCTTCGCTCGACTTGCATGTCGTTAAGCACGCCGCCA
>FQH3XDB01EA02R|702|46
CACGTAGTTAGCCGGGGCTTCTTAGTCAGGTACCGTCATTTTCTTCCCTGCTGATAGAAGTTTACATACCGAAATACTTCATCCTTCACGCGGCGTCGCTGCATCAGGGTTTCCCCCATTGTGCAATATTCCCCACTGCTGCCTCCCGTAGGAGTTTGGGCCGTGTCTCAGTCCCAATGTGGCCGGTCACCCTCTCAGGTCGGCTACTGATCGTCGCCTTGGTAGGCCGTTACCCCACAACTAGCTAATCAGACGCGGGTCCATCTCATACCACCGGAGTTTTTACCCCCTGCACCATGCGGTGCTGTGGTCTTATGCGGTATTAGCAGTCATTTC
>FQH3XDB01DSR0K|703|59
CACGTAGTTAGCCGGGGCTTCTTAGTCAGGTACCGTCATTTTCTTCCCTGCTGATAGAGCTTTACATACCGAAATACTTCTTCACTCACGCGGCGTTGCTGCATCAGGGTTTCCCCCATTGTGCAATATTCCCCACTGCTGCCTCCCGTAGGAGTTTGGGCCGTGTCTCAGTCCCAATGTGGCCGGTCACCCTCTCAGGTCGGCTACTGATCGTCGCCTTGGTAGGCCGTTACCCCACCAACTAGCTAATCAGACGCGGGTCCATCTCATACCACCGGAGTTTTTCACACTGTACCATGCGGTACTGTGCGCTTATGCGGTATTAGCAGTCG
>FQH3XDB01BLMOH|704|16
CACGTATTTAGCCGGTGCTTCTTAGTCAGGTACCGTCATTTTCTTCCCTGCTGATAGAGCTTTACATACCGAAATACTTCTTCGCTCACGCGGCGTCGCTGCATCAGGGTTTCCCCCATTGTGCAATATTCCCCACTGCTGCCTCCCGTAGGAGTTTGGGCCGTGTCTCAGTCCCAATGTGGCCGGTCACCCTCTCAGGTCGGCTACTGATCGTCGCCTTGGTAGGCCGTTACCCACCAACTAGCTAATCAGACGCGGGTCCATCTCATACCACCGGAGTTTTTCCCACTGAGCCATGCGACTCCGTGGTCTTATGCGGTATTAGCAGTCATTTCTAACTGTTATCCCCCTGTATGAGGCAGGGTTACCCACGCGTTACTCACCCGTCCGCCACTCAGTCACCTCTCCTTCCGAAGATCTCAAGGTGCTTCGTTCGACTTGCATGTGTTAGGCACGCCGCCAGCGTTCATCCTGA
>FQH3XDB01ATZFD|705|11
CACGTATTTAGCCGGTGCTTCTTAGTCAGGTACCGTCATTATCTTCCCTGCTGATAGAACTTTACATACCGAAATACTTCTTCGTTCACGCGGCGTCGCTGCATCAGGGTTTCCCCCATTGTGCAATATTCCCCACTGCTGCCTCCCGTAGGAGTTTGGGCCGTGTCTCAGTCCCAATGTGGCCGGTCACCCTCTCAGGTCGGCTACTGATCGTCGCCTTGGTAGGCCCGTTACCCCACAACTAGCTAATCAGACGCGGGTCCATCTCATACCACCGGAGTTTTTCACACTGTATCATGCAATACTGTGCGCTTATGCGGTATTAGCAGTCG
>FQH3XDB01CBZ9J|706|1
CACGTAGTTAGCCGGGGCTTCTTAGTCAGGTACCGTCTTTTCTTCCCTGCTGATAGAAGTTTACATACCGAAATACTTCATCCTTCACGCGGCGTCGCTGCATCAGGGTTTCCCCATTGTGCGAATTATTCCCCACTGCTGCCTCCCGTAGGAGTTTGGGCCGTGTCTCAGTCCCAATGTGGCCGGTCACCCTCTCAGGTCGGCTACTGATCGTCGCCTTGGTAGGCCGTTACCCCACAACTAGCTAATCAGACGCGGGTCCATCTCATACCACCGGAGTTTTTACCCCTGCACCATGCGGTGCTGTGGTCTTATGCGGTATTAGCAGTCATTTC
>FQH3XDB01CDPXK|707|3
CACGTATTTAGCCGGTGCTTCTTAGTCAGGTACCGTCTTTCTTCTTCCCTGCTGATAGAGCTTTACATACCGAAATACTTCTTCACTCACGCGGCGTTGCTGCATCAGGGTTTCCCCCATTGTGCAATATTCCCCACTGCTGCCTCCCGTAGGAGTTTGGGCCGTGTCTCAGTCCCAATGTGGCCGTTCACCCTCTCAGGCCGGCTACTGATCGTCGCCTTGGTAGGCCCGTTACCCCACCAACCAGCTAATCAGACGCGGGTCCATCTCATACCACCGGTAGTTTTTCACACTGTACCATGCAGTACTGTGCGCTTA
>FQH3XDB01ALVQU|708|103
CACGTATTTAGCCGGTGCTTCTTAGTCAGGTACCGTCATTTTCTTCCCTGCTGATAGAGCTTTACATACCGAAATACTTCTTCGCTCACGCGGCGTCGCTGCATCAGGCTTTCGCCCATTGGTGCAATATTCCCCACTGCTGCCTCCCGTAGGAGTTTGGGCCGTGTCTCAGTCCCAATGTGGCCGGTCACCCTCTCAGGTCGGCTACTGATCGTCGCCTTGGTAGGCCGTTACCCTGCCAACTAGCTAATCAGACGCGGGTCCATCTCATACCACCGGAGTTTTTCACACCGTACCATGCGGTACTGTGCGCTTATGCGGTATTAGCAGTCATTTCTAACTGTTATCCCCCTGTATGAGGCAGGTTACCCACGCG
>FQH3XDB01DGVCP|709|86
CACGTATTTAGCCGGTGCTTCTTAGTCAGGTACCGTCATTTTCTTCCCTGCTGATAGAGCTTTACATACCGAAATACTTCTTCGCTCACGCGGCGTCGCTGCATCAGGGTTTCCCCCATTGTGCAATATTCCCCACTGCTGCCTCCCGTAGGAGTTTGGGCCGTGTCTCAGTCCCAATGTGGCCGTTCACCCTCTCAGGCCGGCTACTGATCGTTGCCTTGGTCGGGCCGTTACCCCGCCAACCAGCTAATCAGACGCGGGTCCATCTCATACCACCGGAGTTTTTCACACTGTATCATGCGATACCGTGCGCTTATGCGGTATTAGCAGTCATTTCTAACTGTTACTCCCCCTGTACTGAGGCAGGTTACCCACGCGTTACTCACCCGTCCGCCACTCAGTCAA
>FQH3XDB01BJP0G|710|1
CACGTAGTTAGCCGGGGCTTCTTAGTCAGGTACCGTCATTATCTTCCCTGCTGATAGAAGTTTACATACCGAGATACTTCTTCCTTCACGCGGCGTCGCTGCATCAGGGTTTCCCCATTGTGCAATATTCCCCACTGCTGCCTCCCGTAGGAGTCTGGGCCGTGTCTCAGTCCCAATGTGGCCGTTCGCCCTCTCAGGTCGGCTACTGATCGTCGCCTTGGTAGGCCGTTACCCACCAACTAGCTAATCAGACGCGGGTCCATCTCATACCACCGGAGTTTTTACCCCTGCACCATGCGGTGCCGTGGTCTTATGCGGTATTAGCAGTCATTTCTAACTGTTATCCCCCTGTATGAGGCAGGTTACCCACGCGTTACTCACCTGTCCGCCACTCAGTCACAAAGTCTTCATCCGAAGATCAA
>FQH3XDB01AZ479|711|3
CACGTAGTTAGCCGGGGCTTCTTAGTCAGGTACCGTCATTCTCTTCCCTGCTGATAGAGCTTTACATACCGAGATACTTCTTCGCTCACGCGGCGTCGCTGCATCAGGGTTTCCCCCATTGTGCAATATTCCCCACTGCTGCCTCCCGTAGGAGTCTGGGCCGTGTCTCAGTCCCAATGTGGCCGTTCACCCTCTCAGGCCGGCTACTGATCGTCGCCTTGGTCGGGCCGTTACCCCTCCAACTAGCTAATCAGACGCGGGTCCATCTCATACCACCGGAGTTTTTCACACCGTACCATGCGTACTGTGCGCTTATGCGGTATTAGCAGT
>FQH3XDB01DNUA8|712|1
CACGTAGTTAGCCGGGGCTTCTTAGTCAGGTACCGTCATTTTCTTCCCTGCTGATAGAAGTTTACATACCGAGATACTTCTTCCTTCACGCGGCGTCGCTGCATCACGGGGTTTTACCCCCGATTGTGCGGAATTAGTTCCCCACTGCTGCCTCCCGTAGGAGTCTGGGCCGTGTCTCAGTCCCAATGTGGCCGTTCACCCTCTCAGGCCGGCTACTGATCGTCGCCTTGGTGGGCCGTTACCCCTCCAACTAGCTAATCAGACGCGGGTCCATCTCATACCACCGGAGTTTTTCACACTGTATCATGCGATACCGTGCGCTTATGCGGTATTAGCAGCCGTTTCCAA
>FQH3XDB01BYASR|713|15
CACGTAGTTAGCCGGGGCTTCTTAGTCAGGTACCGTCATTTTCTTCCCTGCTGATAGAAGTTTACATACCGAAATACTTCTTCCTTCACGCGGCGTCGCTGCATCAGGGTTTCCCCCATTGTGCAATATTCCCCACTGCTGCCTCCCGTAGGAGTTTGGGCCGTGTCTCAGTCCCAATGTGGCCGATCACCCTCTCAGGTCGGCTACTGATCGTCGCCTTGGTGGGCCCGTTACCTCGCCAACTAGCTAATCAGACGCGGGTCCATCTCATACCACCAGAGTTTTTCACACTGTATCATGCGATACCGTGCGCTTATGCGGTATTAGCAGTCATTTCTAACTGTTA
>FQH3XDB01CL7WJ|714|8
CACGTAGTTAGCCGGGGCTTCTTAGTCAGGTACCGTCATTTTCTTCCCTGCTGATAGAGCTTTACATACCGAAATACTTCTTCACTCACGCGGCGTCGCTGCATCAGAGTTTCCTCCATTGTGCAATATCCCCCACTGCTGCCTCCCGTAGGAGTCTGGGGCCGTGTCTCAGTCCCAATGTGGCCGGTCACCCTCTCAGGTCGGCTACTGATCGTTGCCTTGGTGGGCCGTTACCTCGCCAACTAGCTAATCAGACGCGGGTCCATCTCATACCACCGGAGTTTTTTCACACCGTACCATGCGGTACTGTGCGCTTATGCGGTATTAGCAGTCATTTCTAACCGTTATCCCCCTGTATGAGGCAGGTTACCCACGCGTTACTCACCCGTCCGCCACTCGGCAAATAAGAATCCATCCGAAAACTTCAACTTATTTGCCTCGTTCGACTTGCATGTGTTAGGCACGCCGCCAGCGTTCATCCTGAGCCATGATCTAAACCG
>FQH3XDB01DDTK3|715|1
CACGTAGTTAGCCGTGGCTTTCTGGTGTGGTACCATCAAATAAGTAGCTTTCCACTCTACCTATCATTTTTTCCACACAACAGAGTTTTACAATCCGAAGACCTTCATCACTCACGCGGTGTTGCTCGGTCAGGGTTTCCCCCATTGCCGAAAACTCCCTACTGCTGCCTCCCGTAGGAGTATGGACCGTGTCTCAGTTCCATTGTGGCCGATCACCCTCTCAGGTCGGCTACTGATCGTTGCCTTGGTGGGCCGTTACCTCGCCAACTAGCTAATCAGACGCGGGTCCATCTCATACCACCGGAGTTTTTCACACCGTACCATGCGGTACTGTGCGCTTATGCGGTATTAGCAGTCATTTCTAACCGTTATCCCCCTGTATGAGGCAGGTTACCCACGCGTTACTCACCGTCCGCCACTCGGTATCTTGAAACTCCATCCGAAACTTCAATCAAACTACCGTCGTTCGACTTGCATGTGTTA
>FQH3XDB01C0AZT|716|5
CACGTAGTTAGCCGGAGCTTCCTCCTCAGGTACCGTCATTTTCGTCCCTGAAGACAGAGGTTTACAATCCGAAAACCTTCTTCCCTCACGCGGCATCGCTGCATCAGAGTTTCCTCCATTGTGCAATATTCCCCACTGCTGCCTCCCGTAGGAGTCTGGGCCGTGTCTCAGTCCCAATGTGGCCGGTCACCCTCTCAGGTCGGCTACTGATCGTTGCCTTGGTGGGCCGTTACCTCACCAACTAGCTAATCAGACGCGGGTCCATCTCATACCACCGGAGTTTTTCACACCGTACCATGCGGTACTGTGCGCTTATGCGGTATTAGCAGTCATTCTAACCGTTATCCCCTGTATGAGGCAGGTTACCCACGCGTTACTCC
>FQH3XDB01AJZZ7|717|7
CACGTAGTTAGCCGGGGCTTCTTAGTCAGGTACCGTCATTTTCTTCCCTGCTGATAGAAGTTTACATACCGAAATACTTCTTCCTTCACGCGGCGTCGCTGCATCAGGGTTTCCCCCATTGTGCAATATTCCCCACTGCTGCCTCCCGTAGGAGTTTGGGCCGTGTCTCAGTCCCAATGTGGCCGATCACCCTCTCAGGTCGGCTACTGATCGTCGCCTTGGTGGGCCGTTACCTCGCCAACTAGCTAATCAGACGCGGGTCCATCTCATACCACCGGAGTTTTTCACACTGTACCATGCGGTACCGTGCGCTTATGCGGTATTAGCAGTCATTTCTAACTGTTATCCCCCTGTATGAGGCAGGTTACCCACGCGTTACTCACCCGTCCGCCACTCGATTTGAAGAGCAAGCTCCTCATCTCTCGTTCGACTTGCATGTGTTGG
>FQH3XDB01BE279|718|15
CACGTATTTAGCCGGTGCTTCTTAGTCAGGTACCGTCATTTTCTTCCCTGCTGATAGAGCTTTACATACCGAAATACTTCTTCACTCACGCGGCGTCGCTGCATCAGGGTTTCCCCCATTGTGCAATATTCCCCACTGCTGCCTCCCGTAGGAGTTTGGGCCGTGTCTCAGTCCCAATGTGGCCGTCCACCCTCTCAGGCCGGCTACTGATCGCTGCCTTGGTGGCCGTTACCCCGCCAACTAGCTAATCAGACGCGGGTCCATCTCATACCACCGGAGTTTTTCACACTGTGCCATGCGGCACCGTGCGCTTATGCGGTATTAGCAGTCATTTCTAACTGTTACTCCCCCTGTA
>FQH3XDB01DPO2I|719|35
CACGTATTTAGCCGGTGCTTCTTAGTCAGGTACCGTCATTTTCTTCCCTGCTGATAGAGCTTTACATACCGAAATACTTCTTCGCTCACGCGGCGTCGCTGCATCAGGGTTTCCCCCATTGTGCAATATTCCCCACTGCTGCCTCCCGTAGGAGTTTGGGCCGTGTCTCAGTCCCAATGTGGCCGGTCACCCTCTCAGGTCGGCTACTGATCGTCGCCTTGGTGGGCCGTTACCCCGCCAACCAGCTAATCAGACGCGGGTCCATCTCATACCACCGGAGTTTTTCACACAAAATCATGCGATTCCGTGCGCTTATGCGGTATTAGCAGTCATTTCTAACTGTTATCCCCCTGTATGAGGCAGGTTACCCACGCGTTACTCACCCGTCCGCCACTCAGTCACAATACTTCATTCCGAAGAAATCCGGTAAAGTGCTTCGTCGACTTGCATGTGTTAAGCACGCCGCCAGCGTTCATCCTGA
>FQH3XDB01EO2TO|720|3
CACGTAGTTAGCCGGGGCTTCTTAGTCAGGTACCGTCATTATCTTCCCTGCTGATAGAGCTTTACATACCGAAATACTTCTTCGCTCACGCGGCGTCGCTGCATCAGGCTTTCGCCCATTGTGCAATATTCCCCACTGCTGCCTCCCGTAGGAGTTTGGGCCGTGTCTCAGTCCCAATGTGGCCGGTCACCCTCTCAGGTCGGCTACTGATCGTCGCCTTGGTGGGCCGTTACCCCGCCAACTAGCTAATCAGACGCGGGTCCATCTCATACCACCGGAGTTTTTCACACTGTACCATGCGGTACTGTGCGCTTATGCGGTATTAGCAGTCG
>FQH3XDB01BN3M5|721|20
CACGTATTTAGCCGGTGCTTCTTAGTCAGGTACCGTCATTTTTCTTCCCTGCTGATAGAGCTTTACATACCGAAATACTTCTTCACTCACGCGGCGTCGCTGCATCAGGGTTTCCCCCATTGTGCAATATTCCCCACTGCTGCCTCCCGTAGGAGTTTGGGCCGTGTCTCAGTCCCAATGTGGCCGATCACCCTCTCAGGTCGGCTACTGATCGTCGCCTTGGTAAGCCGTTACCCTACCAACTAGCTAATCAGACGCGGGTCCATCTCATACCACCGGAGTTTTTCACACTGTATCATGCGATACCGTGCGCTTATGCGGTATTAGCAGCCGTTTCCAGCTGTTATCCCCCTGTATGAGGCAGGTTACCCACGCGTTACTCACCCGTCCGCCACTCAGTCACAAAATCTTCATTTCCGAAGAAAATCAAATAGAGTGCTTCGTCGACTTGCATGTG
>FQH3XDB01A2PE1|722|3
CACGTAGTTAGCCGGGGCTTCTTAGTCAGGTACCGTCATTATCTTCCCTGCTGATAGAGCTTTACATACCGAAATACTTCTTCACTCACGCGGCGTCGCTGCATCAGGGTTTCCCCCATTGTGCAATATTCCCCACTGCTGCCTCCCGTAGGAGTTTGGGCCGTGTCTCAGTCCCAATGTGGCCGATCACCCTCTCAGGTCGGCTACTGATCGTCGCCTTGGTAGGCCGTTACCCCACCAACTAGCTAATCAGACGCGGGTCCATCTCATACCACCGGAGTTTTTCACACCAGACCCATGCGGTCCTGTGCGCTTATGCGGTATTAACAGCCGTTTCCAACTGTTATCCCCCTGTATGAGGCAGGTTACCCACGCGTTACTCACCCGTCCGCCACTAAGTCACAAATCAAATCCCTTTGAGCAAGCTCT
>FQH3XDB01DPFAG|723|16
CACGTATTTAGCCGGTGCTTCTTAGTCAGGTACCGTCATTTTCTTCCCTGCTGATAGAGCTTTACATACCGAAATACTTCTTCGCTCACGCGGCGTCGCTGCATCAGGGTTTCCCCCATTGTGCAATATTCCCCACTGCTGCCTCCCGTAGGAGTTTGGGCCGTGTCTCAGTCCCAATGTGGCCGTTCACCCTCTCAGGCCGGCTACTGGTCGTCGCCTTGGTGAGCCGTTACCCCACCAACTAGCTAATCAGACGCGGGTCCATCTCATACCACCGGAGTTTTTCACACCGGATTATGCAATCCTGTGCGCTTATGCGGTATTAGCAGTCATTTCTAACTGTTATCCCCCTGTATGAGCAGGTTACCCACGCGTTACTCACCCGTCCGCCACT
>FQH3XDB01A74AL|724|4
CACGTATTTAGCCGGTGCTTCTTAGTCAGGTACCGTCATTTTCTTCCCTGCTGATAGAGCTTTACATACCGAAATACTTCTTCGCTCACGCGGCGTCGCTGCATCAGGCTTTCGCCCATTGTGCAATATTCCCCACTGCTGCCTCCCGTAGGAGTTTTGGGCCGTGTCTCAGTCCCAATGTGGCCGGTCACCCTCTCAGGTCGGCTACTGATCGTCGCCTTGGTGGGCCGTTACCCCGCCAACCAGCTAATCAGACGCGGGTCCATCTCATACCACCGGAGTTTTTCACACCGTACCATGCGGTACTGTGCGCTTATGCGGTATTAGCAGTCATTTCTAACTGTTACTCCCCCTGTATGAGGCAGGTTACCCACGCGTTACTCACCCGTCCGCCACTCAGTCA
>FQH3XDB01DB54Y|725|25
CACGTAGTTAGCCGGGGCTTCTTAGTCAGGTACCGTCATTTTCTTCCCTGCTGATAGAAGTTTACATACCGAGATACTTCTTCCTTCACGCGGCGTCGCTGCATCAGGCTTTCGCCCATTGTGCAATATTCCCCACTGCTGCCTCCCGTAGGAGTTTGGGCCGTGTCTCAGTCCCAATGTGGCCGGTCACCCTCTCAGGTCGGCTACTGATCGTCGCCTTGGTAGGCCTCTACCCACCAACTAGCTAATCAGACGCGGGTCCATCTCATACCACCGGAGTTTTTCACACCGTACCATGCGGTACTGTGCGCTTATGCGGTATTAGCAGCCGTTTCCGGCTGTTATCCCCCTGTATGAGGCAGGTTACCCACGCGTTACTCACCCG
>FQH3XDB01EIWBY|726|21
CACGTATTTAGCCGGTGCTTCTTAGTCAGGTACCGTCATTTTCTTCCCTGCTGATAGAGCTTTACATACCGAAATACTTCTTCGCTCACGCGGCGTCGCTGCATCAGGGTTTCCCCCATTGTGCAATATTCCCCACTGCTGCCTCCCGTAGGAGTTTGGGCCGTGTCTCAGTCCCAATGTGGCCGGTCACCCTCTCAGGTCGGCTACTGATCGTTGCCTTGGTAAGCCGTTACCTTACCAACTAGCTAATCAGACGCGGGTCCATCTCATACCACCAGAGTTTTTTCCCACCGAGCCATGCGACTCTGTGGTCTTATGCGGTATTAGCAGTCATTTCTAACTGTTATCCCCCTGTACTGAGGCAGGTTACCCACGCGTTACTCACCCGTCCGCCACTCAGTCACTC
>FQH3XDB01EUKTM|727|2
CACGTATTTAGCCGGAGCTTCTTAGTCAGGTACCGTCATTATCTTCCCTGCTGATAGAGCTTTACATACCGAAATACTTCATCACTCACGCGGCGTCGCTGCATCAGGGTTTCCCCCATTGTGCAATATTCCCCACTGCTGCCTCCCGTAGGAGTTTGGACCGTGTCTCAGTTCCAATGTGGCCGTTCACCCTCTCAGGCCGGCTACTGATCGTTGCCTTGGTAAGCCGTTACCTTACCAACTAGCTAATCAGACGCGGGTCCATCTCATACCACCGGAGTTTTTCACACTGTATCATGCGATACCGTGCGCTTATGCGGTATTAGCAGTCATTTCTAACTGTTATCCCCCTGTATGAGGTAGGTTACCCACGCGTTACTCACCCGTCCGCCACTCAGTCACTTATTAGTCATTCCGAAGAAATCCTTGGTAAGTGCTTCGTTCGACTTGCATGTGTTAAGCACGCCGCCAG
>FQH3XDB01AW1J0|728|15
CACGTATTTAGCCGGAGCTTCTTAGTCAGGTACCGTCATTTTCTTCCCTGCTGATAGAAGTTTACATACCGAAATACTTCATCCTTCACGCGGCGTCGCTGCATCAGGCTTTCGCCCATTGTGCAATATTCCCCACTGCTGCCTCCCGTAGGAGTTTGGGCCGTGTCTCAGTCCCAATGTGGCCGGTCACCCTCTCAGGTCGGCTACTGATCGTCGCCTTGGTAGGCCGTTACCCCACCAACCAGCTAATCAGACGCGGGTCCATCTCATACCACCGGAGTTTTTCACACTGTGTCATGCGACACCGTGCGCTTATGCGGTATTAGCAGTCATTTCTAACTGTTATCCCCCTGTATGAGGCAGGTTACCCACGCGTTACTCACCCGTCCGCCACTCAGTCACAGACAACTTCA
>FQH3XDB01B3KBC|729|1
CACGTAGTTAGCCGGAGCTTATTCATCAGGTACAGTCAATTTGTTTTTTCGTCCCTGATAAAAGAACTTTACATACCGAAATACTTCTTCGTTCACGCGGCGTTGCTCGGTCAGACTTCCGTCCATTGCCGAAAATTCCCTACTGCTGCCTCCCGTAGGAGTATGGGCCGTCTCTCAGTCCCATTGTGGCCGGTCAACCTCTCAGTCCGGCTACGCATCATCGCCTTGGTGGGCTTTTATCTCACCAACTAGCTAATCAGACGCGGGTCCATCTCATACCACCGGAGTTTTTCACACTGCATCATGCGATGCCGTGCGCTTATGCGGTATTAGCAGTCATTTCTAACTGTTACTCCCCTGTATGAGGCAGGTTACCCACGCCGTTACTCCACCCGTCCGCCACTCAGTC
>FQH3XDB01CUY0R|730|34
CACGTAGTTAGCCGGGGCTTCTTAGTCAGGTACCGTCATTTTCTTCCCTGCTGATAGAGCTTTACATACCGAAATACTTCTTCACTCACGCGGCGTCGCTGCATCAGGGTTTCCCCCATTGTGCAATATTCCCCACTGCTGCCTCCCGTAGGAGTTTGGGCCGTGTCTCAGTCCCAATGTGGCCGTTCACCCTCTCAGGCCGGCTACTGATCGTCGCCTTGGTGGGCCCGTTACCTCACCAACCAGCTAATCAGACGCGGGTCCATCTCATACCACCGGAGTTTTTCACACTGTGTCATGCGACACCCGTGCGCTTATGCGGTTTTAGCACCTATTTCTAAGTGTTACTCCCCCTGTATGAGGCAGGTTACCCACGCGTTACTCACCCGTCC
>FQH3XDB01DLZD8|731|38
CACGTATTTAGCCGGTGCTTCTTAGTCAGGTACCGTCATTTTTCTTCCCTGCTGATAGAGCTTTACATACCGAAATACTTCATCGCTCACGCGGCGTCGCTGCATCAGGGTTTCCCCCATTGTGCAATATTCCCCACTGCTGCCTCCCGTAGGAGTTTGGGCCGTGTCTCAGTCCCAATGTGGCCGGTCACCCTCTCAGGTCGGCTACTGATCGTCGCCTTGGTGAGCCGTTACCTCACCAACTAGCTAATCAGACGCGGGTCCATCTCATACCACCGGAGTTTTTCACACTGTACCATGCGGTACCGTGCGCTTATGCGGTATTAGCAGTCGTTTCCAACTGTTATCCCCCTGTATGAGGCAGGTTACCCACGCGTTACTCACCCGTCCGCCACTCAGTCACAGAACCTTCATTCCCGAAGAATCCAGTAAAGTGCTTCGTTCGACTTGCATGT
>FQH3XDB01BUR5C|732|16
CACGTATTTAGCCGGTGCTTCTTAGTCAGGTACCGTCATTTTTCTTCCCTGCTGATAGAGCTTTACATACCGAAATACTTCATCGCTCACGCGGCGTCGCTGCATCAGGGTTTCCCCCATTGTGCAATATTCCCCACTGCTGCCTCCCGTAGGAGTTTGGGCCGTGTCTCAGTCCCAATGTGGCCGGTCACCCTCTCAGGTCGGCTACTGATCGTCGCCTTGGTGGGCCGTTACCTCACCAACTAGCTAATCAGACGCGGGTCCATCTCATACCACCGGAGTTTTTCACACTGTACCATGCGGTACCGTGCGCTTATGCGGTATTAGCAGTTCGTTTCCAACTGTTACTCCCCCTGTATGAGGCCAGGTTTACCCCACG
>FQH3XDB01EIXIM|733|6
CACGTAGTTAGCCGGGGCTTCTTAGTCAGGTACTGTCATTTTCTTCCCTGCTGATAGGACTTTACATACCGAAATACTTCTTCATCCACGCGGCGTCGCTGCATCAGGGTTTCCCCCATTGTGCAATATTCCCCACTGCTGCCTCCCGTAGGAGTTTGGGCCGTGTCTCAGTCCCAATGTGGCCGGTCACCCTCTCAGGTCGGCTACTGATCGTCGCCTTGGTGGGCCGTTACCTCACCAACTAGCTAATCAGACGCGGGTCCATCTCATACCACCGGAGTTTTTCACACCGAACCATGCGGTTCTGTGCGCTTATGCGGCATTAGCAGTCTTTTCAAACTGTTATTCCCCTGTATGAGGCAGGTTACCCACGCGTTACTCACCCGTCCGCCGCTCAGTCAAATGGAACATCACCCGAAGGATCTGTTCCAAGTGCTTCGCTCGACTTGCATGTGTTAAGCACGCCGCCAGCGTTCAT
>FQH3XDB01BR8N0|734|23
CACGTAGTTAGCCGGGGCTTCTTAGTCAAGTACCGTCATCATCTTCCTTGCTGATAGAAGTTTACATACCGAAATACGTCATCCTTCACGCGGCGTTGCTGCATCAGGGTTTCCCCATTGTGCAATATTCCCCACTGCTGCCTCCCGTAGGAGTTTGGGCCGTGTCTCAGTCCCAATGTGGCCGATCACCCTCTCAGGCCGGCTACTGATCGTCGCCTTGGTGGGCCGTTACCTCACCAACCAGCTAATCAGACGCGGGTCCATCTCATACCACCGGAGTTTTTCACACTGTGCCATGCAGCACCGTGCGCTTATGCGGTATTAGCAGCCATTTCTAACTGTTATCCCCCTGTATGAGGCAGGTTACCCACGCGTTACTCACCCGTCCGCCACTCAGTCACCCTTCAATCCGAAGAACTCCAAGTGCTTCGTTCGACTTGCATGTGTTAAGCACGCC
>FQH3XDB01A3HOI|735|27
CACGTATTTAGCCGGTGCTTCTTAGTCAGGTACCGTCATTTTCTTCCCTGCTGATAGAGCTTTACATACCGAAATACTTCTTCACTCACGCGGCGTCGCTGCATCAGGCTTTCGCCCATTGTGCAATATTCCCCACTGCTGCCTCCCGTAGGAGTTTGGGCCGTGTCTCAGTCCCAATGTGGCCGGTCACCCTCTCAGGTCGGCTACTGATCGTCGCCTTGGTGGGCCGTTACCTCACCAACTAGCTAATCAGACGCGGGTCCATCTCATACCACCCGGAGTTTTTCACACTGGACCATGCGGTCCCGTGCGCTTATGCGGTATTAGCAGTCGTTTCCAACTGTTATCCCCCTGTATGA
>FQH3XDB01A8HYT|736|16
CACGTATTTAGCCGGAGCTTCTTAGTCAGGTACCGTCACTATCTTCCCTGCTGATAGAGCTTTACATAGCGAACTACTTCTTCACTCACGCGGCGTCGCTGCATCAGAGTTTCCTCCATTGTGCAATATTCCCCACTGCTGCCTCCCGTAGGAGTCTGGGCCCGTGTCTCAGTCCCAATGTGGCCGGTCACCCTCTCAGGTCGGCTACTGATCGTCGCCTTGGTGGGCCGTTACCTCACCAACTAGCTAATCAGACGCGGGTCCATCTCATACCACCGGAGTTTTTCACACTGTATCATGCGATACCGTGCGCTTATGCGGTATTTACCAGCCGTTTCCAGCTGCTATCCCCCTGTACTGAGGCAGGTTACCCACGCGTTACTCACCCGTCCGCACTCAGTCATAAGCAACTTCATCCCGAAGAAATCTGTCGC
>FQH3XDB01BBLW0|737|80
CACGTATTTAGCCGGTGCTTCTTAGTCAGGTACCGTCATTTTCTTCCCTGCTGATAGAGCTTTACATACCGAAATACTTCTTCGCTCACGCGGCGTCGCTGCATCAGGGTTTCCCCCATTGTGCAATATTCCCCACTGCTGCCTCCCGTAGGAGTTTGGGCCGTGTCTCAGTCCCAATGTGGCCGTTCACCCTCTCAGGCCGGCTACTGATCGTTGCCTTGGTGAGCCGTTACCTCACCAACCAGCCTAATCAGACGCGGGTCCATCTCATACCACCGGAGTTTTTCACACCAGACCATGCGGTCCTGTGCGCTTATGCGGTATTAGCAGTCATTTCTAACTGTTATCCCCCTGTATGAGGCAGGTTACCCACGCGTTACTCACCCGTCCGCCACTCAGTCACATACTCTCTCATCCGAA
>FQH3XDB01A688U|738|14
CACGTATTTAGCCGGTGCTTCTTAGTCAGGTACCGTCATTTTCTTCCCTGCTGATAGAGCTTTACATACCGAAATACTTCTTCGCTCACGCGGCGTCGCTGCATCAGGGTTTCCCCCATTGTGCAATATTCCCCACTGCTGCCTCCCGTAGGAGTTTGGGCCGTGTCTCAGTCCCAATGTGGCCGTTCACCCTCTCAGGCCGGCTACTGATCGTTGCCTTGGTGAGCCGTTACCTCACCAACTAGCTAATCAGACGCGGGTCCATCTCATACCACCGGAGTTTTTCACACCAGACCCATGCGGTCCTGTGCGCTTATGCGGTATTAGCAGTCATTTCTAACTGTTATCCCCCTGTATGAGGCAGGGTTTACCCACGCGTTACTCACCCGTCCGCCACTCAGTCACATACTCTCTCATCCGAGGAATCAATTGTAAGTGCTTCGTTCGACTTGCATGTGTTAAGCACGCCGCCAGCGTTCAT
>FQH3XDB01AQMY9|739|1
CACGTATTTAGCCGGTGCTTCCTTAAGGTCAGGTACCGTCATTTTCTTCCCTGCTGATAGAGCTTTACATACCGAAATACTTCATCGCTCACGCGGCGTCGCTGCATCAGGGTTTCCCCCATTGTGCAATATTCCCCACTGCTGCCTCCCGTAGGAGTTTGGGCCGTGTCTCAGTCCCAATGTGGCCGTTCACCCTCTCAGGCCGGCTACTGATCGTTGCCTTGGTGAGCCGTTACCTCACCAACTAGCTAATCAGACGCGGGTCCATCTCATACCACCGGAGTTTTTCACACTGCATCATGCGATGCTGTGCGCTTATGCGGTATTAGCAGTCATTTCTAACTGTTACTCCCCCTGTATGAGGCAGGTTACCCACGCGTTACTCA
>FQH3XDB01DCPGJ|740|13
CACGTATTTAGCCGGTGCTTCTTAGTCAGGTACCGTCATTATCTTCCCTGCTGATAGAACTTTACATACCGAAATACTTCTTCGTTCACGCGGCGTCGCTGCATCAGGCTTTCGCCCATTGTGCAATATTCCCCACTGCTGCCTCCCGTAGGAGTTTGGGCCCGTGTCTCAGTCCCAATGTGGCCGGTCACCCTCTCAGGTCGGCTACTGATCGTCGCCTTGGTGAGCCGTTACCTCACCAACTAGCTAATCAGACGCGGGTCCATCTCATACCACCGGAGTTTTTCACACCGGACCATGCGGTCCTGTGCGCTTATGCGGTATTAGCAGTCATTTCTAACTGTTATCCCCTGTATGAGGCACGGTTACCCACGTCGTTACTCACCGTCCGCCACTC
>FQH3XDB01BVYM7|741|22
CACGTATTTAGCCGGTGCTTCTTAGTCAGGTACCGTCATTATCTTCCCTGCTGATAGAACTTTACATACCGAAATACTTCTTCGTTCACGCGGCGTCGCTGCATCAGGCTTTCGCCCATTGTGCAATATTCCCCACTGCTGCCTCCCGTAGGAGTTTGGGCCGTGTCTCAGTCCCAATGTGGCCGGTCACCCTCTCAGGTCGGCTACTGATCGTCGCCTTGGTGAGCCGTTACCTCACCAACCAGCTAATCAGACGCGGGTCCATCTCATACCACCGGAGTTTTTCACACCGTACCATGCGGTACTGTGCGCTTATGCGGTATTAGCAGTCATTTCTAACTGTTATCCCCCTGTATGAGGCAGGTTACCCACGCGTTACTCACCCGTCCGCCACTCAGTCACAATAGCTTCATTCCCGAAGAAACTCCATTATAGTGCTTCGTTCGACTTGCATGTGTTAAGCACGCCGCCAGCGTTC
>FQH3XDB01E3NKW|742|12
CACGTATTTAGCCGGTGCTTCTTAGTCAGGTACCGTCATTATCTTCCCTGCTGATAGAACTTTACATACCGAAATACTTCTTCGTTCACGCGGCGTCGCTGCATCAGGCTTTCGCCCATTGTGCAATATTCCCCACTGCTGCCTCCCGTAGGAGTTTGGGCCGTGTCTCAGTCCCAATGTGGCCGGTCACCCTCTCAGGTCGGCTACTGATCGTCGCCTTGGTGAGCCGTTACCTCACCAACTAGCTAATCAGACGCGGGTTCCATCTCATACCACCGGAGTTTTTTCACACTGTATCATGGCGATACCGTGCGCTTATGCGGTATTAGCAGTCGTTTCCAACTGTTATCCCCCT
>FQH3XDB01DKNOF|743|18
CACGTATTTAGCCGGTGCTTCTTAGTCAGGTACCGTCATTTTCTTCCCTGCTGATAGAGCTTTACATACCGAAATACTTCTTCACTCACGCGGCGTCGCTGCATCAGGCTTTCGCCCATTGTGCAATATTCCCCACTGCTGCCTCCCGTAGGAGTTTGGGCCCGTGTCTCAGTCCCAATGTGGCCGGTCACCCTCTCAGGTCGGCTACTGATCGTCGCCTTGGTGAGCCGTTACCTCACCAACTAGCTAATCAGACGCGGGTCCATCTCATACCACCGGAGTTTTTCACACTGTATCATGCGATACCGTGCGCTTATGCGGTATTAGCAGTCATTTCTAACTGTTACTCCCCC
>FQH3XDB01AK46J|744|33
CACGTAGTTAGCCGGGGCTTCTTAGTCAGGTACCGTCATTTTCTTCCCTGCTGATAGAAGTTTACATACCGAAATACTTCTTCCTTCACGCGGCGTCGCTGCATCAGGCTTTCGCCCATTGTGCAATATTCCCCACTGCTGCCTCCCGTAGGAGTTTGGGCCGTGTCTCAGTCCCAATGTGGCCGGTCACCCTCTCAGGTCGGCTACTGATCGTCGGCTTGGTGAGCCCGTTACCCCACCAACTACCTAATCAGACGCGGGTCCATCTCACACCACCGGAGTTTTTACCCCCTGCACCATGCGGTGCTGTGGTCTTATGCGGTATTAGCAGTCATTTCTAACTGTTATCCCCCTGTGTGAGGCAGGTTACCCACGCGTTACTCACCCGTCCGCCGCTCAGTCACTTTATCCTTCCTTCCGAAGA
>FQH3XDB01DP1ZU|745|2
CACGTAGTTAGCCGGGGCTTCTTCTGCGGGTACAGTCAAGATTCGTCCCCGCTGAAAGCGGTTTACGGCCCGAGGGCCTCCTTCCCGCACGCGGCGTCGCTGCGTCAGGGTTTCCCCATTGCGCAATATTCCCCACTGCTGCCTCCCGTAGGAGTCTGGGCCGTGTCTCAGTCCCAATGCGGCCGACCGGCCTCTCAGCCCGGCTACCGATCGTCGCCACGGTGGGCCGTCACCCCGCAACAAGCTAATCAGACGCGGATCCATCTCACACCACCGGAGTTTTTCACACTGCACCATGCGGTGCTGTGCGCTTATGCGGTATTAGCAGCCGTTTCCAACTGTTATCCCCCTGTGTGAGGCAGGTTATCCACGCGTTACTCACCCGTCCGCCACTCAGTCACAGAACAATACAACTACCGAACGGAAAT
>FQH3XDB01A3O9M|746|47
CACGTAGTTAGCCGGGGCTTCTTAGTCAGGTACCGTCATTTTCTTCCCTGCTGATAGAGCTTTACATACCGAAATACTTCTTCACTCACGCGGCGTTGCTGCATCAGGCTTTCGCCCATTGTGCAATATTCCCCACTGCTGCCTCCCGTAGGAGTTTGGGCCGTGTCTCAGTCCCAATGTGGCCGGTCACCCTCTCAGGTCGGCTACTGATCGTCGGCTTGGTGGGCCGTTACCCCACCAACTACCTAATCAGACGCGGGTCCATCTCATACCACCGGAGTTTTTCACACTGCGCCATGCGGCGCTGTGCGCTTATGCGGTATTAGCAGTCA
>FQH3XDB01EFN9A|747|3
CACGTATTTAGCCGGAGCTTCTTAGTCAGGTACCGTCACTATCTTCCCTGCTGATAGAGCTTTACATAACGAATTACTTCTTCACTCACGCGGCGTCGCTGCATCAGAGTTTCCTCCATTGTGCAATATTCCCCACTGCTGCCTCCCGTAGGAGTCTGGGCCGTGTCTCAGTCCCAATGTGGCCGGTCACCCTCTCAGGTCGGCTACTGATCGTCGCCTTGGTGGGCCGTTACCCCGCCAACCAGCTAATCAGACGCGGGTCCATCTCACACCACCGGAGTTTTTCACACTGTACCATGCGGTACTGTGCGCTTATGCGGTATTATCAGCCGTTTCCAACTCTCTCTCG
>FQH3XDB01A27VY|748|3
CACGTATTTAGCCGGTGCTTCTTAGTCAGGTACCGTCATTTTCTTCCCTGCTGATAGAGCTTTACATACCGAAATACTTCTTCGCTCACGCGGCGTCGCTGCATCAGGCTTTCGCCCATTGTGCAATATTCCCCACTGCTGCCTCCCGTAGGAGTTTGGGCCGTGTCTCAGTCCCAATGTGGCCGGTCACCCTCTCAGGTCGGCTACTGATCGTCGCCTTGGGTCGGGCCCGTTACCCCGCCAACAAGCTAATCAGACGCGGGTCCATCTCATACCACCGGAGTTTTTCACACCATACCATGCGGTACTGTGCGCTTATGCGGTATTAGCAGTCATTTCTAACTGTTA
>FQH3XDB01BAB4R|749|12
CACGTATTTAGCCGGTGCTTCTTAGTCAGGTACCGTCATTTTCTTCCCTGCTGATAGAGCTTTACATACCGAAATACTTCTTCGCTCACGCGGCGTCGCTGCATCAGGGTTTCCCCCATTGTGCAATATTCCCCACTGCTGCCTCCCGTAGGAGTTTGGGCCGTGTCTCAGTCCCAATGTGGCCGTTCACCCTCTCAGGCCGGCTACTGATCGTCGCCTTGGTGAGCCCGTTACCTCACCAACCAGCTAATCAGACGCGGGTCCATCTCATACCACCGGAGTTTTCTCCCGGAGCCATGCGGCTCCGGGAGCTTATGCGGTATTAGCAGTCATTTCTAACTGTTATCCCCCTGTATGAGGCAGGTTACCCACGCGTTACTCACCCGTCCGCCACTCAGTCACTTCTCCTTCCGAAGATCTCCAAAGTGCTTCGTTCGACTTG
>FQH3XDB01EZUMS|750|1
CACGTATTTAGCCGGTGCTTCTTAGTCAGGTACCGTCATTTTCTTCCCTGCTGATAGAGCTTTACATACCGAAATACTTCTTCGCTCACGCGGCGTCGCTGCATCACGGACGTTTCGCCCCAATTGGGTGCGAATATTCCCCCACTGCTGCCTCCCGTAGGAGTTTGGGCCGTGTCTCAGTCCCAATGTGGCCGGTCACCCTCTCAGGTCGGCTACTGATCGTCGCCTTGGTCGGGCCGTTACCCCACCAACTAGCTAATCAGACGCGGGTCCATCTCATACCACCGGAGTTTTTCACACCGTACCATGCGGTACTGTGCGCTTATGCGGTATTAGCAGTCATTTCTAACTGTTACTCCCCTGTAT
>FQH3XDB01CL3XH|751|5
CACGTATTTAGCCGGTGCTTCTTAGTCAGGTACCGTCATTTTTTCTTCCCTGCTGATAGAGCTTTACATACCGAAATACTTCTTCGCTCACGCGGCGTCGCTGCATCAGGGTTTCCCCCATTGTGCAATATTCCCCACTGCTGCCTCCCGTAGGAGTTTGGGCCGTGTCTCAGTCCCAATGTGGCCGGTCACCCTCTCAGGTCGGCTACTGATCGTCGCCTTGGTCGGGCCCGTTACCCCGCCAACCAGCTAATCAGACGCGGGTCCATCTCATACCACCGGAGTTTTTCACACGGTACCATGCGGTACTGTGCGCTTATGCGGTATTAGCAGTCATTTCTAACTGTTACTCCCCCTGTATGAGGCACGGTTACCCACGTCGTTACTCACCCGTCCGCCACTCAGTCA
>FQH3XDB01AKZ8Z|752|1
CACGTAGTTAGCCGGAGCTTATTCATCAAGTACCGTCACTTCTTCGTCCTTGATAAAGATTTTACAATCCGAAGACCTTCTTCAATCACGCGGCGTTGCTGCGTCAGGGTTTCCCCATTGCGCAATATTCCCACCTGCTGCCTCCCGTAGGAGTCTGGGCCGTGTCTCAGTCCCAATGTGGCCGGTCACCCTCTCAGGCCGGCTACTGATCGTCGCCTTGGTGGCCATTACCCCACCAACTAGCTAATCAGACGCGGGTCCATCTCATACCACCGGAGTTTTTCACACTGTACCATGCAGTACCGTGCGCTTATGCGGTATTAACAGCCGTTTTCCAACTGTTATCCCCCTGTATGAGGCAGGTTTACCCCACGCGTTACTCACCCGTCCGCCACTAAACTAATCAAATCCTTTCCGAAGAATCTCATCGAAAGTAGTTCCGTTCGACTTGCATGTGTTAAGCCACGCCGCCAGCGTTCATCCTGAGCCAT
>FQH3XDB01BZQUA|753|1
CACGTAGTTAGCCGGAGCTTCCTCCTCGGCTACCGTCATTATCGTCACCGAAGACAGAGGTTTACAAACCGAAATCCTTCTTCCCTCACGCGGCGTTGCTGCATCAGAGTTTCCTCCATTGTGCAATATCCCCCACTGCTGCCTCCCGTAGGAGTCTGGGCCGTGTCTCAGTCCCAATGTGGCCGGTCACCCTCTCAGGTCGGCTACTGATCGTCGCCTTGGTGGGCCCGTTTAACCTCACCAACTAGCTAATCAGACGCGGGTCCATCTCATACCACCGGAGTTTTTCACACTGTACCATGCGGTACCGTGCGCTTATGCGGTATTAGCAGTCGTTTCCAACTGTTATCCCCCTGTATGAGGCAGGTTACCCACGCGTTACTCACCCGTCCGCCACTCAGTCACTAAATCTTCCTTTCCGAAGAAATTCAAATAAAGTGCTTCGTTCGACTTGCATGTGTTAAGCACGCCGCCAGCGTTCATCCTGAGCCA
>FQH3XDB01BWU1E|754|2
CACGTATTTAGCCGGTGCTTCTTAGTCAGGTACCGTCATTTTCTTCCCTGCTGATAGAGCTTTACATACCGAAATACTTCTTCGCTCACGCGGCGTCGCTGCATCAGGCTTTCGCCCATTGTGCAATATTCCCCACTGCTGCCTCCCGTAGGAGTTTGGGCCGTGTCTCAGTCCCAATGTGGCCGTTCACCCTCTCAGGCCGGCTACTGATCGTCGCCTTGGTCGGGCCCGGTTTACCCCCACCAACCAGCTAATCAGACGCGGGTCCATCTCATACCACCGGAGTTTTTCACACTGCATCATGCGATGCCGTGCGCTTATGCGGTATTAGCAGTCATTT
>FQH3XDB01CJU3F|755|1
CACGTAGTTAGCCGGGGCTTATTCATTTGGTACCGTCAATTTGTTTTTCTTCCCAAATAAAAGAACTTTACATACCGAAATACTTCATCATTCACGCGGCGTTGCTCGGTCAGACTTCCGTCCATTGCCGAAAATTCCCTACTGCTGCCTCCCGTAGGAGTCTGGGCCGTGTCTCAGTCCCAATGTGGCCGGTCACCCTCTCAGGTCGGCTACTGGTCGTTGCCTTGGGTGGGCCCGTTTACCTCGGCCCAAACTAGCTAATCAGACGCGGGTCCATCTCATACCACCGGAGTTTTTCACACCGTACCATGCGGTACTGTGCGCTTATGCGGTATTAGCAGTCATTTCTAACCGTTATCCCCCTGTATGAGGCAGGTTACCCACGCGTTACTCACCCGTCCGCCACTCGGTA
>FQH3XDB01DN7XL|756|1
CACGTAGTTAGCCGGGGCTTCTTAGTCAGGTACCGTCATTTTCTTCCCTGCTGATAGAGCTTTACATACCGAAATACTTCTTCACTCACGCGGCGTTGCTGCATCAGGGTTTCCCCCATTGTGCAATATTCCCCATGCTGCCTCCCGTAGGAGTTTGGGCCGTGTCTCAGTCCCAATGTGGCCGGTCACCTCTCAGGTCGGCTACTGATCGTCGCCTTGGTAGCCGTTACCCACACCAGCTAATCAGACGCGGGTCCATCTCATACCACCGGAGTTTTTCACACTGTACCATGCGATACCGT
>FQH3XDB01BRHYA|757|2
CACGTATTTAGCCGGTGCTTCCTAGTCAGGTACCGTCATTTTCTTCCCTGCTGATAGAGCTTTACATACCGAAATACTTCTTCACTCACGCGGCGTCGCTGCATCAGGGTTTCCCCATTGTGCAATATTCCCCACTGCTGCCTCCCGTAGGAGTTTTGGGCCGTGTCTCAGTCCCAATGTGGCCGTTCACCCTCTCAGGCCGGCTACTGATCGTTGCCTTGGTGGCCGTTACCCGCAACCAGCTAATCAGACGCGGGTCCATCTCATACCACCGGAGTTTTTCACACTGTATCATGCGATACCCGTGCGCTTATGCGGTATTAGCAGTCATTTCTAACTGTTATCCCCCTGTATGAGGCAGGGTTACCCACGCGTTACTCACCCGTCGCCACTCAGTCAATCAATCCATCATCCGAAA
>FQH3XDB01ASVC7|758|63
CACGTATTTAGCCGGTGCTTCTTAGTCAGGTACCGTCATTTTCTTCCCTGCTGATAGAGCTTTACATACCGAAATACTTCTTCACTCACGCGGCGTCGCTGCATCAGGGTTTCCCCCATTGTGCAATATTCCCCACTGCTGCCTCCCGTAGGAGTTTGGGCCGTGTCTCAGTCCCAATGTGGCCGTTCACCCTCTCAGGCCGGCTACTGATCGTCGCCTTGGTGGGCCGTTACCCCGCAACCAGCTAATCAGACGCGGGTCCATCTCATACCACCGGAGTTTTTCACACCGTACCATGCGGTACTG
>FQH3XDB01DQYY3|759|6
CACGTATTTAGCCGGTGCTTCTTAGTCAGGTACCGTCATTCTTCTTCCCTGCTGATAGAACTTTACATACCGAAATACTTCTTCGTTCACGCGGCGTCGCTGCATCAGGGTTTCCCCCATTGTGCAATATTCCCCACTGCTGCCTCCCGTAGGAGTTTGGGCCGTGTCTCAGTCCCAATGTGGCCGGTCACCCTCTCAGGTCGGCTACTGATCGTCGCCTTGGTGGGCCCGTTACCCCACCAACCAGCTAATCAGACGCGGGTCCATCTCATACCACCGGAGTTTTTCACACCGGACCATGCGGCCCTGTGCGCTTATGCGGTATTAGCAGTCGTTTCCAACTGTTACTCCCCTGTATGAGGCAGGTTACCCACGCGTTA
>FQH3XDB01BOF8R|760|2
CACGTATTTAGCCGGGGCTTCTTAGTCAGGTACCGTCATTTCTTCTTCCCCTGCTGATAGAAGTTTACATACCGAAATACTTCTTCCTTCACGCGGCGTCGCTGCATCAGGGTTTCCCCCATTGTGCAATATTCCCCACTGCTGCCTCCCGTAGGAGTTTGGGCCGTGTCTCAGTCCCAATGTGGCCGGTCACCCTCTCAGGTCGGCTACTGATCGTTGCCTTGGTGACGCCCGTTACCCCACCAACCAGCTAATCAGACGCGGGTCCATCTCATACCACCGGTAGTTTTTCACACTGTACCATGCGGTACCGTGCGCTTATG
>FQH3XDB01CIDP3|761|10
CACGTATTTAGCCGGAGCTTCTTAGTCAGGTACCGTCATTTTCTTCCCTGCTGATAGAGCTTTACATACCGAAATACTTCTTCACTCACGCGGCGTCGCTGCATCAGGCTTTCGCCCATTGTGCAATATTCCCCACTGCTGCCTCCCGTAGGAGTTTGGGCCGTGTCTCAGTCCCAATGTGGCCGGTCACCCTCTCAGGTCGGCTACTGATCGTCGCCTTGGTAGGCCGTTACCCCACCAACCAGCTAATCAGACGCGGGTCCATCTCACACCACCCGGAGTTTTTCACACTGCATCATGCGATGCCCGTGCGCTTATGCGGTATTAGCAGTCATTTCTAACTGTTATCCCCCTGTGTGAGGCAGGTTACCCACGCGTTACTCACCCGTCCGCCACTCAGTCACTTTAAAATCCTTAGCAAGCTATCTCATTCAAAGTGCTTCGTTCGACTTTGCATGTGTTAAGCACGCCGCCAGCGTT
>FQH3XDB01EUP9B|762|9
CACGTATTTAGCCGGTGCTTCTTAGTCAGGTACCGTCATTTTCTTCCCTGCTGATAGAGCTTTACATACCGAAATACTTCTTCGCTCACGCGGCGTCGCTGCATCAGGCTTTCGCCCATTGGTGCAATATTCCCCACTGCTGCCTCCCGTAGGAGTTTGGGCCGTGTCTCAGTCCCAATGTGGCCGGTCACCCTCTCAGGTCGGCTACTGATCGTCGCCTTGGTAGGCCGTTACCCTGCCAACTAGCTAATCAGACGCGGGTCCATCTCATACCACCGGTAGTTTTTCACACCGTACCATGCGGTACTGTGCG
>FQH3XDB01DNTRL|763|2
CACGTATTTAGCCGGTGCTTCTTAGTCAGGTACCGTCTTTTTCTTCCCTGCTGATAGAACTTTACATACCGAAATACTTCTTCGTTCACGCGGCGTCGCTGCATCAGGGTTCCCCCCATTGTGCAATATTCCCCACTGCCTGCCTCCCGCAGGAGTCTGGGCCGTGTCTCAGTCCCAATGTGGCCGTCCACCCTCTCAGGCCGGCTACTGATCGTCGCCTTGGTGGGCCTTTACCCCGCCAACCAGCTAATCAGACGCGGGTCCATCTCACTACCACCGGTAGTTTTTCACACT
>FQH3XDB01C9TM5|764|1
CACGTAGTTAGCCGTTGCTTTTTCTGTAGGTACCGTCACGTTCTTCGTCCCTACTAAAAGAAGTTTACAACCCGAAGGCCTTCTTCCTTCACGCGGCGTTGCTGGGTCAGGGTTTCCCCCATTGCCCAATATTCCCCACTGCTGCCTCCCGTAGGAGTTTGGGCCGTGTCTCAGTCCCAATGTGGCCGTTCACCCTCTCAGGCCGGCTACTGATCGTTGCCTTGGTGGGCCGTTACCCCGCCAACCAGCTAATCAGACGCGGGTCCATCTCATACCACCGGAGTTTTTTCACACTGTATCATGCGATACCGTGCGCTTATGC
>FQH3XDB01ANCI6|765|4
CACGTAGTTAGCCGGGGCTTCTTAGTCAGGTACCGTCTTTCTTCTTCCCTGCTGATAGAGCTTTACATACCGAGATACTTCTTCACTCACGCGGCGTTGCTGCATCAGGGTTTCCCCCATTGTGCAATATTCCCCACTGCTGCCTCCCGTAGGAGTTTGGGCCGTGTCTCAGTCCCAATGTGGCCGGTCACCCTCTCAGGTCGGCTACTGATCGTCGCCTTGGTGGGCCCGTTACCCCGCCAACCAGCTAATCAGACGCGGGTCCATCTCATACCACCGGTAGTTTTTCACCACTGTACCATGGTCGGTACTGTGCG
>FQH3XDB01CZ9XX|766|9
CACGTATTTAGCCGGTGCTTCTTAGTCAGGTACCGTCATTTTCTTCCCTGCTGATAGAGCTTTACATACCGAAATACTTCTTCGCTCACGCGGCGTCGCTGCATCAGGGTTTCCCCCATTGTGCAATATTCCCCACTGCTGCCTCCCGTAGGAGTTTGGGCCGTGTCTCAGTCCCAATGTGGCCGTTCACCCTCTCAGGCCGGCTACTGATCGTTGCCTTGGTCGGGCCCGTTACCCCACCAACCAGCTAATCAGACGCGGGTCCATCTCATACCACCGGTAGTTTTTCACACCGTACCATGCGGTACTGTGCGCTTATGCGGTATTAGCAGTCATTTCTAACTGTTACTCCCC
>FQH3XDB01CQ6A1|767|44
CACGTATTTAGCCGGTGCTTCTTAGTCAGGTACCGTCATTTTCTTCCCTGCTGATAGAGCTTTACATACCGAAATACTTCTTCGCTCACGCGGCGTCGCTGCATCAGGGTTTCCCCCATTGTGCAATATTCCCCACTGCTGCCTCCCGTAGGAGTTTGGGCCGTGTCTCAGTCCCAATGTGGCCGGTCACCCTCTCAGGTCGGCTACTGATCGTCGCCTTGGTAGGCCGTTACCCCACCAACCAGCTAATCAGACGCGGGTCCATCTCATACCACCCGGAGTTTTTCACACTGTACCATGCGGTACCGTGCGCTTATGCGGTATTAGCAGTCATTTCTAACTGTTATCCCCCTGTATGAGGCAGGTTGCCCACGCGTTACTCACCCGTCCGCCACTCAGTCATATGTTCCATCTTCCGAAGAATCTTTCCCATATGCTTCGTTCGACTTG
>FQH3XDB01DEWLJ|768|3
CACGTATTTAGCCGGTGCTTCTTAGTCAGGTACCGTCATTCTTCTTCCCTGCTGATAGAGCTTTTACATACCGAAATACTTCTTCGCTCACGCGGCGTCGCTGCATCAGGGTTTCCCCCATTGTGCAATATTCCCCACTGCTGCCTCCCGTAGGAGTTTGGGCCGTGTCTCAGTCCCAATGTGGCCGGTCACCCTCTCAGGTCGGCTACTGATCGTCGCCTTGGTGGGCCGTTACCTCACCAACCAGCTAATCAGACGCGGGTCCATCCCATACCACCGGAGTTTTTCACACCGTACCATGCGGTACTGTGCGCTTATGCGGTATTAGCA
>FQH3XDB01AQUFW|769|21
CACGTAGTTAGCCGGGGCTTCTTAGTCAGGTACCGTCATTTTCTTCCCTGCTGATAGAGCTTTACATACCGAAATACTTCTTCGCTCACGCGGCGTCGCTGCATCAGGGTTTCCCCATTGTGCAATATTCCCCACTGCTGCCTCCCGTAGGAGTTTGGGCCGTGTCTCAGTCCCAATGTGGCCGGTCACCCTCTCAGGCCGGCTACTGATCGTCGCCTTGGTGGGCCCGTTAACCTCACCAACCAGCTAATCAGACGCGGGTCCATCTCATACCACCGGAGTTTTTCACACTGAATCATGCGATTCCGTGCGCTTATGCGGTATTAACAGTCGTTTCCAACTGTTATCCCCCTGTATGAGGCAGGTTACCCACGCGTTACTCACCCGTCCGCCA
>FQH3XDB01E3BTZ|770|1
CACGTAGTTAGCCGGGGCTTCTTAGTCAGGTACCGTCATTTTCTTCCCCTGCTGATAGAGCTTTACATACCCGAAATACTTCTTCGCTCACGCGGCGTCGCTGCATCAGGGTTTCCCCATTGTGCGAATATTCCCCACTGCTGCCTCCCGTTAGGAGTTTGGGCCGTGTCTCAGTCCCAATGTGGCCGGTCACCCTCTCAGGCCGGCTACTGATCGTCGCCTTGGTGGGCCGTTACCTCACCAACCAGCTAATCAGACGCGGGTCCATCTCATACCACCGGAGTTTTTCACACAAAATCAATGCGATCCCGTGCGCTTATGCGGTATTAACAGCCGTTTCCAGCTGCTACTCCCCCTGTA
>FQH3XDB01B9LZR|771|14
CACGTATTTAGCCGGTGCTTCTTAGTCAGGTACCGTCATTTTCTTCCCTGCTGATAGAGCTTTACATACCGAAATACTTCTTCGCTCACGCGGCGTCGCTGCATCAGGCTTTCGCCCATTGTGCAATATTCCCCACTGCTGCCTCCCGTAGGAGTTTGGGCCGTGTCTCAGTCCCAATGTGGCCGTTCACCCTCTCAGGCCGGCTACTGATCGTCGCCTTGGTCGGGCCGTTACCCCACCAACCAGCTAATCAGACGCGGGTCCATCTCACTACCACCGGTAGTTTTTCACACTGCATCATGCG
>FQH3XDB01EWWCF|772|89
CACGTAGTTAGCCGGGGCTTCTTAGTCAGGTACCGTCATTTTCTTCCCTGCTGATAGAAGTTTACATACCGAAATACTTCATCCTTCACGCGGCGTTGCTGCATCAGGCTTTCGCCCATTGTGCAATATTCCCCACTGCTGCCTCCCGTAGGAGTTTGGGCCGTGTCTCAGTCCCAATGTGGCCGGTCACCCTCTCAGGTCGGCTACTGATCGTCGCCTTGGTAGGCCGTTACCCCACCAACTAGCTAATCAGACGCGGGTCCATCTCACACCACCGGAGTTTTTTACCCCTGCACCATGCGGTGCTGTGGTCTTATGCGGTATTAGCAGTCATTTCTAACTGTTATCCCCCTGTGTGAGGCAGGGTTTACCCCACGCGTTACTCACCCGTCCGCCGCTCAGTCACTCTTTCACTCTTCCGAAGATTCGTTCCAAAGTGCTTCGCTCGACTTGCATGTGTTAAG
>FQH3XDB01BXTD6|773|1
CACGTATTTAGCCGGTGCTTCTTAGTCAGGTACCGTCATTTTCTTCCCTGCTGATAGAGCTTTACATACCGAAATACTTCTTCGCTCACGCGGCGTCGCTGCATCACGGGTTTCCCCCGATTGTGCGAATAGTTCCCCACTGCTGCCTCCCGTAGGAGTTTTGGGCCGTGTCTCAGTCCCAATGTGGCCGGTCACCCTCTCAGGTCGGCTACTGATCGTCGCCTTGGTAGGCCCGTTACCCCACCAACCAGCTAATCAGACGCGGGTCCATCTCATACCACCGGAGTTTTTCACACTCTACCATGCGGTACCGTGCGCTTATGCGGTATTAGCAGTCATTTCTAACTGTTGTCCCCCCATGGAAGGCAGGTTTCTCACGCGTTACTCACCCCGTTCG
>FQH3XDB01COMEP|774|1
CACGTATTTAGCCGGTGCTTCTTAGTCAGGTACCGTCATTCTTCTTCCCTGCTGATAGAACTTTACATACCGAAATACTTCTTCGTTCACGCGGCGTCGCTGCATCAGGGTTTCCCCCATTGTGCAATATTCCCCACTGCTGCCTCCCGTAGGAGTTTGGGCCGTGTCTCAGTCCCAATGTGGCCGGTCACCCTCTCAGGTCGGCTACTGATCGTCGCCTTGGTCGGGCCCGTTACCCCACCAACCAGCTAATCAGACGCGGGTCCATCTCATACCACCGGAGTTTTTCACACCGGACCATGCGGTCCTGTGCGCTT
>FQH3XDB01BKHLP|775|4
CACGTAGTTAGCCGGGGCTTCTTAGTCAGGTACCGTCATTATCTTCCCTGCTGATAGAAGTTTACATACCGAGATACTTCTTCCTTCACGCGGCGTCGCTGCATCAGGGTTTCCCCATTGTGCAATATTCCCCACTGCTGCCTCCCGTAGGAGTTTGGGCCGTGTCTCAGTCCCAATGTGGCCGGTCACCCTCTCAGGCCGGCTACTGATCGTCGCCTTGGTGGGCCCGTTAACCTCACCAACAAGCTAATCAGACGCGGGTCCATCTCATACCACCGGAGTTTTTCACACTGCATCATGCGATGCTGTGCGCTTATGCGGTTTTATCAGCCGTTTCCAGCTGCTATTCCCCTGTATGAGGCAGGTTACCCACGCGTTACTCACCCG
>FQH3XDB01EOOL0|776|3
CACGTAGTTAGCCGGGGCTTCTTAGTCAGGTACCGTCATTTTCTTCCCTGCTGATAGAGCTTTACATACCGAAATACTTCTTCGCTCACGCGGCGTCGCTGCATCAGGGTTTCCCCCATTGTGCAATATTCCCCACTGCTGCCTCCCGTAGGAGTTTGGGCCGTGTCTCAGTCCCAATGTGGCCGGTCACCCTCTCAGGCCGGCTACTGATCGTCGCCTTGGTGGGCCCGTTTAACCTCACCAACCCAGCTAATCAGACGCGGGTCCATCTCATACCACCGGAGTTTTTCACACTGTACCATGCAGTACCGTGCGCTTATGCGGTATTAACAGCCGTTTCCAACTGTTACTCCCCCTGTATGAGGCACGGTTACCCACGCGTTACT
>FQH3XDB01CTXKY|777|2
CACGTAGTTAGCCGGGGCTTCTTAGTCAAGTACCGTCATCATCTTCCTTGCTGATAGAAGTTTACATACCGAAATACGTCATCCTTCACGCGGCGTTGCTGCATCAGGGTTTCCCCATTGTGCAATATTCCCCACTGCTGCCTCCCGTAGGAGTTTGGGCCGTGTCTCAGTCCCAATGTGGCCGATCACCCTCTCAGACCGGCTACTGATCGTCGCCTTGGTGGGCCGTTAACCTCACCAACAAGCTAATCAGACGCGGGTCCATCTCATACCACCGGAGTTTTTCACACTGTGTCATGCGACACCGTGCGCTTATGCGGTATTAGCAGCCATTTCTAACTGTTATCCCCCTGTATGAGGCAGGGTTACCCCACGCGTTACTCACCCGTCCGCCACTCAGTCACTCATCAATCCGAAGAAATCCAAGTGCTTCGTTCGACTTGCATGTGTTAAGCACGCC
>FQH3XDB01BBS6S|778|2
CACGAAGTTAGCCGGTGCTTATTCTCATGGTACCGTCATTATCTTCCCATGTAAAAGAGCTTTACAACCCGAAGGCCTTCTTCACTCACGCGGCATGGCTGGATCAGGGTCTCCCCCATTGTCCAATATTCCCCACTGCTGCCTCCCGTAGGAGTTTGGGCCGTGTCTCAGTCCCAATGTGGCCGGTCACCCTCTCAGGTCGGCTACTGATCGTCGCCTTGGTAGGCCGTTACCCCACCAACAAGCTAATCAGACGCGGGTCCATCTCATACCACCGGAGTTTTTCACACTGTATCATGCGATACCGTGCGCTTATGCGGTATTAGCAGTCGTTTCCAACTGTTATCCCCCTGTATGAGGCAGGTTACCCACGCGTTACTCACCCGTCCGCCGCTCAGTCACAATGAAATCATCCGAAGAATCTTTCACAAGTGCTTCGCTCGACTTGCATGTGTTAAGCACGCCGCAGCGTTCATCCTGACGCC
>FQH3XDB01C6Q22|779|8
CACGTAGTTAGCCGGGGCTTCTTAGTCAGGTACCGTCATTATCTTCCCTGCTGATAGAAGTTTACATACCGAGATACTTCTTCCTTCACGCGGCGTCGCTGCATCAGGGTTTCCCCCATTGTGCAATATTCCCCACTGCTGCCTCCCGTAGGAGTCTGGGCCGTGTCTCAGTCCCAATGTGGCCGGTCACCCTCTCAGGTCGGCTACTGATCGTCGCCTTGGTAGGCCGTTGCCCTGCCAACTAGCTAATCAGACGCGGGTCCATCCCATACCACCGGAGTTTTTCACACCGGACCATGCGGTCCTGTGCGCTTATGCGGTATTAGCAGCCGTTTCCAACTGTTATCCCCTGTATGAGGCAGGTTACCCACGCGTTACTCACCCGTCGCCACTCAGTCACAAATCTTCATCTACCGAAGAAAATCAAATAGAGTGCTTCGTTCGACTTGCATGT
>FQH3XDB01BLLFD|780|4
CACGTATTTAGCCGGTGCTTCTTAGTCAGGTACCGTCATTTTCTTCCCTGCTGATAGAACTTTACATACCGAGATACTTCTTCGTTCACGCGGCGTCGCTGCATCAGGCTTTCGCCCATTGTGCAATATTCCCCACTGCTGCCTCCCGTAGGAGTTTGGGCCGTGTCTCAGTCCCAATGTGGCCGGTCACCCTCTCAGGTCGGCTACTGATCGTCGCCTTGGTGGGCCGTTACCCCGCCAACAAGCTAATCAGACGCGGGTCCATCTCATACCACCGGAGTTTTTCACACTGCAACATGCGTTGCTGTGTGCTTATGCGGTATTAGCAGCCATTTCTAACTGTTATCCCCCTGTATGAGGCAGGTTACCCACGCGTTACTCACCCGTCCGCCACTCAGTCACTCTCATCTTCCTCCGAGAATTCCGTTAAAAGTGCTTCGTTCGACTTGCATGTGTTAAGCACGCC
>FQH3XDB01D0ILX|781|2
CACGTAGTTAGCCGGGGCTTCTTAGTCAGGTACCGTCATTTTCTTCCCTGCTGATAGAAGTTTACATACCGAAATACGTCGTCCTTCACGCGGCGTTGCTGCATCAGGGTTTCCCCCATTGTGCAATATTCCCCACTGCTGCCTCCCGTAGGAGTTTGGGCCGTGTCTCAGTCCCAATGTGGCCGGTCACCCTCTCAGGCCGGCTACTGATCGTCGCCTTGGTGGGCCCGTTACCTCACCAACAAGCTAATCAGACGCGGGTCCATCTCATACCACCGGAGTTTTTCACACTGCATCATGCGATGCTGTGCGCTTATGCGGTATTAGCAGCCATTTCTAACTGTTATCCCCTGTATGAGGCAGGTTACCCACGCGTTACTCACCCGTCCGCCACTAAGTTTATCCAGACTCCACCCGAAGGTTTCAATCATAACTTCGTTCGACTTGCATGT
>FQH3XDB01BYEEU|782|1
CACGTAGTTGGCCGGTGCTTTTTCTTCAGGTACTGTCATTTTTTCTTCCCTGACAAAATAAGTTTACAATCCGAAGACCTTCTTCCTTCACGCGGCGTCACTGGATCAGAGTTTCCTCCATTGTCCAATATTCCCCACTGCTGCCTCCCGTAGGAGTTTGGGCCGTGTCTCAGTCCCAATGTGGCCGGTCACCCTCTCAGGCCGGCTACTGATCGTCGCCTTGGTGGGCCGTTACCTCACCAACAAGCTAATCAGACGCGGGTCCATCTCATACCACCGGAGTTTTTCACACTGTATCATGCGACACCGTGCGCTTATGCGGTATTAGCAGCCATTTCTAACTGTTATCCCCCTGTATGAGGCAGGTTACCCACGCGTTACTCACCCGTCCGCCACTAAGTTATAAAATCTGCCCGAAGGCTTCAATCAACAAACTTCGTCGACTTGCATGTGTTAAGCACGCCGCAGCGTTCATCCTGAGCCAG
>FQH3XDB01CZ5MP|783|1
CACGTAGTTAGCCGGGGCTTCTTAGTCAGGTACCGTCATTTTCTTCCCTGCTGATAGAGCTTTACATAACGAATTACTTCTTCACTCACGCGGCGTCGCTGCATCAGGGTTTCCCCCATTGTGCAATATTCCCCACTGCTGCCTCCCGTAGGAGTTTGGGCCGTGTCTCAGTCCCAATGTGGCCGTCCACCCTCTCAGGCCGGCTATGGATCGTCGCCTTGGTGGGCCCGTTACCTCACCAACAAGCTAATCAGACGCGGGTCCATCTCATACCACCGGAGTTTTTCACACTGCATCATGCGATGCTGTGCGCTTATGTCGGTTTTATCAGCCGTTTCCAGCTGCTATTCCCCTGTATGAGGCAGGTTACCCACG
>FQH3XDB01BVQDU|784|1
CACGTATTTAGCCGGTGCTTCTTAGTCAGGTACCGTCATTTTTTCTTCCCTGCTGATAGAGCTTTACATACCGAAATACTTCTTCGCTCACGCGGCGTCGCTGCATCAGGGCTTCCCCCATTGTGCAATATTCCCCACTGCTGCCTCCCGTAGGAGTTTGGGCCGTGCCTCAGTCCCAATGTGGCCGGTCACCCTCTCAGGTCGGCTACTGATCGTCGCCTTGGTCGGGCCGTTACCCCGGCCCAACCCAGCTAATCAGACGCGGGTCCATCTCATACCACCGGAGTTTTTTCACCACGGTACCATGCGGTACTGTGCGCTTATGCGGTATTAGCAGTC
>FQH3XDB01DFKE2|785|84
CACGTAGTTAGCCGGGGCTTCTTAGTCAGGTACCGTCATTTTCTTCCCTGCTGATAGAAGTTTACATACCGAAATACTTCATCCTTCACGCGGCGTCGCTGCATCAGGCTTTCGCCCATTGTGCAATATTCCCCACTGCTGCCTCCCGTAGGAGTTTGGGCCGTGTCTCAGTCCCAATGTGGCCGGTCACCCTCTCAGGTCGGCTACTGATCGTCGGCTTGGTGGGCCGTTACCTCACCAACTACCTAATCAGACGCGGGTCCATCTCATACCACCGGAGTTTTTTACCCCCTGCACCATGCGGTGCTGTGGTCTTATGCGGTATTAGCAGTCATTTCTAACTGTTACTCCCCCTGTATGAGGCAGGTTACCCACGTCGTTACTCACCCGTCCGCCGCTCAGTCACTCTTCTGTCCGAAACTTCCAAGTGCTTCGCTCGACTTGCAT
>FQH3XDB01ANWG2|786|50
CACGTAGTTAGCCGGGGCTTCTTAGTCAGGTACCGTCAGTTTTCTTCCCTGCTGATAGAAGTTTACATACCGAAATACTTCATCCTTCACGCGGCGTCGCTGCATCAGAGTTTCCTCCATTGTGCAATATTCCCCACTGCTGCCTCCCGTAGGAGTCTGGGCCGTGTCTCAGTCCCAATGTGGCCGGTCACCCTCTCAGGTCGGCTACTGATCGTCGGCTTGGTAGGCCGTTACCCCACCAACTACCTAATCAGACGCGGGTCCATCTCATACCACCGGAGTTTTTACCACTGTTCCATGCGGTACCGTGGTCTTATGCGGTATTAGCAGTCATTTCTAACTGTTATCCCCTGTATGAGGCA
>FQH3XDB01AYDFU|787|50
CACGTAGTTAGCCGGGGCTTCTTAGTCAGGTACCGTCATTTTCTTCCCTGCTGATAGAGCTTTACATACCGAAATACTTCTTCGCTCACGCGGCGTCGCTGCATCAGGGTTTCCCCATTGTGCAATATTCCCCACTGCTGCCTCCCGTAGGAGTTTGGGCCGTGTCTCAGTCCCAATGTGGCCGGTCACCCTCTCAGGTCGGCTACTGATCGTCGGCTTGGTAGGCCGTTACCCCACCAACTACCTAATCAGACGCGGGTCCATCTCATACCACCGGAGTTTTTGCCCCCTGCACCATGCGGTGCTGTGGTCTTATGCGGTATTAGCAGTCATTTTCAACTGTTATCCCCCTGTATGAGGCA
>FQH3XDB01DP2PJ|788|1
CACGTAGTTAGCCGTGGCTTTCTAAACGGATACCATCATTTTTTCTCCGTCAACAGAGGTTTACAATCCGAAAACCTTCTTCCCTCACGCGGCGTCGCTGGATCAGGGTTGCCCCCATTGTCCAATATCCCCCACTGCTGCCTCCCGTAGGAGTCTGGGCCGTGTCTCAGTCCCAATGTGGCCGGTCACCCTCTCAGGTCGGCTACTGATCGTCGGCTTGGTAGGCCGTTACCCCACAACTACCTAATCAGACGCGGGTCCATCTCATACCACCGGAGTTTTTACCACTGTACCATGCGGTACCGTGGTCTTATGCGGTATTAGCAGTCATTTCTAACTGTTATCCCCCTGTATGAGGCAGGTTACCCACGCGTTACTCACCCGTCCGCCGCTCAGTCACAAAAGAAATCATCTGAAGAATCTTTCTTAAGCGCTTCGCTCGACTTGCATG
>FQH3XDB01A7ESA|789|66
CACGTATTTAGCCGGTGCTTCTTAGTCAGGTACCGTCATTTTCTTCCCTGCTGATAGAGCTTTACATACCGAAATACTTCTTCGCTCACGCGGCGTCGCTGCATCAGGCTTTCGCCCATTGTGCAATATTCCCCACTGCTGCCTCCCGTAGGAGTTTGGGCCGTGTCTCAGTCCCAATGTGGCCGGTCACCCTCTCAGGTCGGCTACTGATCGTCGGCTTGGTAGGCCGTTACCCACCAACTACCTAATCAGACGCGGGTCCATCTCATACCACCGGAGTTTTTCACACTGTACCATGCGGTACTGTGCGCTTATGCGGTATTAGCAGTCATTTCTAACTGTTATCCCCCTGTATGAGGCAGGTTACCCACGCGTTACTCACCCGTCCGCCACTCAGTCACCTCTTCACGCTTCCGAA
>FQH3XDB01CEBZS|790|1
CACGTAGTTAGCCGGAGCTTCCTCCTTAGGTACTGTCTTGTATCTTCCCTAACGACAATAGTTTACAATCCGAAAACCTTCTTCCTATACGCGGCGTCACTGCGTCAGAGTTTCCTCCATTGCGCAATATTCCCGACTGCTGCCTCCCGTAGGAGTCTGGGCCGTATCTCAGTCCCAATGTGGCCGGTCACCCTCTCAGGTCGGCTACTGATCGTCGGCTTGGTAGGCCGTTACCCACCAACTACCTAATCAGACGCGGGTCCATCTCATACCACCGGAGTTTTTACCCCTGCACCATGCGGTGCTGTGGTCTTATGCGGTATTAGCAGTCATTTCTAACTGTTATCCCCCTGTATGAGGCAGGTTACCCACGCGTTACTCACCCGTCCGCCGCTCAGTCAAATAGAAATCATCCGAAGAATCTTTCTTAAGTGCTTCGCTCGACTTGCATGTGTTAAAGCACGCCGCCTAGCGTTCATCCTGAGCCATG
>FQH3XDB01CAC0O|791|3
CACGTAGTTAGCCGGGGCTTCTTAGTCAGGTACCGTCATTATCTTCCCTGCTGATAGAGCTTTACATACCGAAATACTTCTTCACTCACGCGGCGTCGCTGCATCAGGGTTCCCCCCATTGTGCAATATTCCCCACTGCTGCCTCCCGTAGGAGTCTGGGCCGTGTCTCAGTCCCAATGTGGCCGTTCACTCTCTCAAGCCGGCTACTGATCGTCGTCTTGGTGAGCCGTTACCTCACCAACTAACTAATCAGACGCGGGTCCATCTCATACCACCGGAGTTTTTCACACTGTGCCATGCAGCACTGTGCGCTTATGCGGTATTAGCAGTCATTTCTGACTGTTATCCCCTGTATGAGGCAGGTTACCCACGCGTTACTCACCCGTCGCCACTCAGTCACCT
>FQH3XDB01BHMFR|792|54
CACGTAGTTAGCCGGGGCTTCTTAGTCAGGTACCGTCTTTCTTCTTCCCTGCTGATAGAGCTTTACATACCGAGATACTTCTTCACTCACGCGGCGTTGCTGCATCAGGCTTTCGCCCATTGTGCAATATTCCCCACTGCTGCCTCCCGTAGGAGTTTGGGCCGTGTCTCAGTCCCAATGTGGCCGGTCACCCTCTCAGGTCGGCTACCGATCGTCGGCTTGGTGCGCCGTTACCGCACCAACTACCTAATCAGACGCGGGTCCATCTCATACCACCGGAGTTTTTCACACTACATCATGCGATGCCGTGCGCTTATGCGGTATTAGCAGTCATTTCTAACTGTTATCCCCCTGTATGAGGCAGGTTTACCCACGCGTTACTCACCCGTCCGCGCTCAGTCACTCTTTCGTCCGAAAGCTCCACAGCGCTTCGCTCGACTTGC
>FQH3XDB01E4A6W|793|5
CACGTAGTTAGCCGGGGCTTCTTAGTCAGGTACCGTCATTTTCTTCCCTGCTGATAGAGCTTTACATACCGAAATACTTCTTCGCTCACGCGGCGTCGCTGCATCAGGGTTTCCCCCATTGTGCGAATATTCCCCACTGCTGCCTCCCGTAGGAGTTTGGGCCGTGTCTCAGTCCCAATGTGGCCGGTCACCCTCTCAGGTCGGCTACTGATCGTCGGCTTGGTAGGCCGTTACCCCACCAACTACCTAATCAGACGCGGGTCCATCTCATACCACCGGAGTTTTTACCCCCTGCACCATGCGGTGCTGTGGTCTTATGCGGTATTAGCAGTCATTTCTAACTGTTACTCCCCCTGTATGAGGCAGGTTACCCCACGCGTTACTCACCCGTCCGCCGCTCAGTCAAATAAGAATCATCCGAAGAATCTTTCTTAAGTGCTTCGCTCGACTTGCATGTGTTAAGCACGCCGCCAGCGTTCATCCTGAGCCAGG
>FQH3XDB01DI3UU|794|3
CACGTAGTTAGCCGGGGCTTCTTAGTCAGGTACCGTCATTTTCTTCCCTGCTGATAGAGCTTTACATACCGAAATACTTCTTCACTCACGCGGCGTTGCTGCATCAGGCTTTCGCCCATTGTGCAATATTCCCCACTGCTGCCTCCCGTAGGAGTTTGGGCCGTGTCTCAGTCCCAATGTGGCCGGTCACCCTCTCAGGTCGGCTACTGATCGTCGGCTTGGTGGGCCGTTACCCCACCAACTACCTAATCAGACGCGGGTCCATCTCATACCACCGGAGTTTTTCACACTGCGCCATGCGGCGCTGTGCGCTTATGCGGTATTAGCAGTCATTTCTAACTGTTACTCCCCCTGTATGAGGCAGGTTACCCACGCGTTACTCACCCGTCCGCCGCTCAGTCACTCTTCTGTCCGAAAACTTCCGAGTGCTTCGCTCGACTTGCTATG
>FQH3XDB01C1FBR|795|2
CACGTAGTTAGCCGGGGCTTCTTAGTCAGGTACCGTCATTTTCTTCCCTGCTGATAGACCTTTACATACCGAAATACTTCTTCAGTCACGCGGCGTCGCTGGATCAGGGTTTCCCCCATTGTCCAATATTCCCCACTGCTGCCTCCCGTAGGAGTTTGGGCCGTGTCTCAGTCCCAATGTGGCCGGTCGCCCTCTCAGGCCGGCTACTGATCGTTGGCTTGGTAGGCCGTTACCCCACCAACTACCTAATCAGACGCGGGTCCATCTCATACCACCGGAGTTTTTCACACTGCGGCATGCGCCGCTGTGCGCTTATGCGGTATTAGCAGTCATTTCTAACTGTTATCCCCCTGTATGAGGCAGGTTACCCCACGCGTTACTCACCCGTCCGCCGCTCAGTCAATTACGATTCCATCCGAAAACTTCCTCTTAATCGCTTCGCTCGACTTGCATGTGTTAAGCACGCCGCCAGCGTTCATCCTGACGCCAGAACTCAAACTCTTAC
>FQH3XDB01EZPGE|796|8
CACGTAGTTAGCCGGGGCTTCTTAGTCAGGTACCGTCATTTTCTTCCCTGCTGATAGAAGTTTACATACCGAAATACTTCTTCCTTCACGCGGCGTCGCTGCATCAGGCTTTCGCCCATTGTGCAATATTCCCCACTGCTGCCTCCCGTAGGAGTTTGGGCCGTGTCTCAGTCCCAATGTGGCCGGTCACCCTCTCAGGTCGGCTACTGATCGTCGGCTTGGTAGGCCGTTACCCCACCAACTACCCTAATCAGACGCGGGTCCATCTCATACCACCGGAGTTTTTCACACCAGACCATGCGGTCCTGTGCGCTTATGCGGTATTAGCAGTCATTTCTAACTGTTATCCCCCTGTATGAGGCAGGTTACCCACGCGTTACTCACCCGTCCGCCACTCAGTCACAATCTCTTTCATCCGAAGAATCAATTGAAAGTGCTTCGTTCGACTTGCATGTGTTAAGCACGCCGCCAGCGTTCATCCTGAGCCATGAT
>FQH3XDB01DJ227|797|1
CACGTAGTTAGCCATCACTTCCTTGTTGGGTACCGTCATTATCTTCCCCAACAACAGGAGTTTACAATCCGAAGACCTTCTTCCTCCACGCGGCGTCGCTGCATCAGGGTTTCCCCCATTGTGCAATATTCCCCACTGCTGCCTCCCGTAGGAGTTTGGGCCGTGTCTCAGTCCCAATGTGGCCGGTCACCCTCTCAGGTCGGCTACTGATCGTCGGCTTGGTAGGCCGTTACCCCACCAACTACCTAATCAGACGCGGGTCCATCTCATACCACCGGAGTTTTTCCCCACAAAACCATGCGGTCCCGTGGTCTTATGCGGTATTAGCAGTCATTTCTAACTGTTATCCCCCTGTATGAGGCAGGTTACCCCACGCGTTACTCACCCGTCCGCCACTCAGTCACAAGGATCTTCATCCGAAGAATCAAATCCAGGTGCTTCGTTCGACTTGCATGTGTTAAGCACGCC
>FQH3XDB01C6MMX|798|3
CACGTAGTTAGCCGGAGCTTATTCATCAAGTACCGTCACTTCTTCGTCCTTGATAAAAGATTTTTACAATCCGAAGACCTTCTTCAATCACGCGGCGTTGCTGCGTCAGGGTTTCCCCATTGCGCAATATTCCCCACTGCTGCCTCCCGTAGGAGTCTGGGCCGTGTCTCAGTCCCAATGTGGCCGGTCACCCTCTCAGGTCGGCTACTGATCGTCGGCTTGGTAGGCCGTTACCCCACCAACTACCTAATCAGACGCGGGTCCATCTCATACCACCGGAGTTTTTACCACTGTACCATGCGGTACCGTGGTCTTATGCGGTATTAGCAGTCATTTCTAACTGTTATCCCCCTGTATGAGGCAGGTTACCCACGCGTTACTCACCCGTCCGCCGCTCAGTCACAAGATCTTCATCCAAGAATCAAATCAAAGTGCTTCGCTCGACTTGCATGTGTTAAGCACGCCGCACG
>FQH3XDB01AR36Q|799|1
CACGTAGTTAGCCGGTGCTTTCTTGTTAGGTACCGTCATTATCGTCCCTAACGACAGGAGTTTACAATCCGAAAACCTTCTTCCTCCACGCGGCGTCGCTGCATCAGGGTTTCCCCCATTGTGCAATATCCCCCACTGCTGCCTCCCGTAGGAGTCTGGGCCGTGTCTCAGTCCCAATGTGGCCGGTCACCCTCTCAGGTCGGCTACTGATCGTCGGCTTGGTAGGCCGTTACCCCACCAACTACCTAATCAGACGCGGGTCCATCTCATACCACCGGAGTTTTTACCCCTACACCATGCGGTGCTGTGGTCTTATGCGGTATTAGCAGTCATTTCTAACTGTTATCCCCCTGTATGAGGCACGGTTACCCACGCGTTACTCACCCGTCCGCCGCTCAGTCAAATAAGAATCATCCGAAGATCTTTACTTAAGTGCTTCGCTCGACTTG
>FQH3XDB01CMXNK|800|2
CACGTAGTTAGCCGTGACTTTCTCACAAGGTACCGTCATCTTATTCTTCCCTTGCGACAACAGTTTACAATCCGAAGACCTTCTTCCTGCACGCGGCGTTGCTGCGTCAGGGTTGCCCCCATTGCGCAATATTCCCCACTGCTGCCTCCCGTAGGAGTCTGGGCCGTGTCTCAGTCCCAATGCGGCCGATCACCCTCTCAGGTCGGCTACTGATCGTCGGCTTGGTAGGCCGTTACCCCACCAACTACCTAATCAGACGCGGGTCCATCTCATACCACCGGAGTTTTTACCCCTGCACCATGCGGTGCTGTGGTCTTATGCGGTATTAGCAGTCATTTCTAACTGTTATCCCCCTGTATGAGGCAGGTTACCCACGCGTTACTCACCCGTCCGCCGCTCAGTCAAATAGAATCATCCGAAGAATCTTTCTTAAGTGCTTCGCTCGACTTGCATGT
>FQH3XDB01CGPHE|801|1
CACGTAGTTAGCCGTGACTTTCTCACAAGGTACCGTCATCTTATTCTTCCCTTGCGACAACAGTTTACAATCCGAAGACCTTCTTCCTGCACGCGGCGTTGCTGCGTCAGGGTTGCCCCCATTGCGCAATATTCCCCACTGCTGCCTCCCGTAGGAGTCTGGGCCGTGTCTCAGTCCCAATGCGGCCGATCACCCTCTCAGGTCGGCTACTGATCGTCGGCTTGGTAGGCCGTTACCCCACCAACTACCTAATCAGACGCGGGTCCATCTCATACCACCGGAGTTTTTACCCCTGCACCATGCGGTGCTGTGGTCTTATGCGGTATTAGCAGTCATTTCTAACTGTTAT
>FQH3XDB01DHKM2|802|1
CACGTAGTTAGCCGGAGCTTCCTCCTTAGGTACTGTCCTTTTCTTCCCTAACGACAATAGTTTACAATCCGAAGACCTTCGTCCTATACGCGGCGTCACTGCGTCAGAGTTTCCTCCATTGCGCAATATTCCCGACTGCTGCCTCCCGTAGGAGTCTGGGCCGTATCTCAGTCCCAATGTGGCCGTTCAACCTCTCAGTCCGGCTACTGATCGTCGGCTTGGTAGGCCGTTACCCCACCAACTACCTAATCAGACGCGGGTCCATCTCATACCACCGGAGTTTTTCCCACTGAGTCATGCGACTCCGTGGTCTTATGCGGTATTAGCAGTCATTTCTAACTGTTATCCCCCTGTATGAGGCAGGTTACCCACGCGTTACTCACCCGTCCGCCACTCAGTCACAATAATCTTCATCCGAAGAATCAAACTAAAGTGCTTCGTTCGACTTGCATGTG
>FQH3XDB01DP0AQ|803|2
CACGTAGTTAGCCGTCACTTCCTTGTTGAGTACCGTCATTATCTTCCTCAACAACAGGAGTTTACAATCCGAAGACCTTCTTCCTCCACGCGGCGTCGCTGCATCAGGGTTTCCCCCATTGTGCAATATTCCCCACTGCTGCCTCCCGTAGGAGTCTGGGCCGTGTCTCAGTCCCAATGTGGCCGTTCAACCTCTCAGTCCGGCTACCGATCGTCGCCTTGGTGGGCCGTTACCTCACCAACTAGCTAATCAGACGCGGGTCCATCTCATACCACCGGAGTTTTTCACACTGTACCATGCAGTACCGTGCGCTTATGCGGTATTAACAGCCGTTTCCAACTGTTACTCCCCCGTATGAGGCAGGTTACCCACGCGTTACTCCACCCGTCCGCCACTACTTACATATC
>FQH3XDB01EAZPJ|804|1
CACGTAGTTAGCCGGAGCTTATTCATTAAGTACCGTCACTTTCTTCGTCCTTAATAAAAGAAGTTTACAATCCGAAGACCTTCATCCTTCACGCGGCGTCGCTGCATCAGAGTTTCCTCCATTGTGCAATATTCCCCACTGCTGCCTCCCGTAGGAGTCTGGGCCGTGTCTCAGTCCCAATGTGGCCGGTCACCCTCTCAGGTCGGCTACTGATCGTCGGCTTGGTACGGCCCGTTACCCCACCAACTACCTAATCAGACGCGGGTCCATCTCATACCACCGGAGTTTTTACCACTGTACCATGCGGTACCGTGGTCTTATGCGGTATTAGCAGTCATTTCAACTGTT
>FQH3XDB01AM072|805|1
CACGTAGTTAGCCGTGGCTTATTCTATGGGTACAGTCTTCTGCTCTTCCCCATTAAAAGAAGTTTACAACCCGAAAGCCTTCTTCCTTCACGCGGCGTTGCTGGGTCAGGCTTGCGCCCATTGCCCAATATTCCCCACTGCTGCCTCCCGTAGGAGTCTGGGCCGTATCTCAGTCCCAATGTGGCCGTTCAACCTCTCAGTCCGGCTACTGATCGTCGCCTTGGTGGGCCCGTTTAACCTCACCAACTACCTAATCAGACGCGGGTCCATCTCATACCACCGGAGTTTTTACCCCTGCACCATGCGGTACTGTGGTCTTATGCGGTATTAGCAGTCATTTCTAACTGTTATCCCCCTGTATGAGGCAGGTTACCCACGCGTTACTCACCGTCCGCCGCT
>FQH3XDB01EJGWU|806|1
CACGTAGTTAGCCGGGCTTCTTAGTCAGGTACCGTCATTTTCTTCCCTGCTGATAGAAGTTTACATACCGAAATACTTCATCCTTCACGCGGCGTCGCTGCATCAGGCTTTCGCCCATTGTGCAATATTCCCCACTGCTGCCTCCCGTAGGAGTTTGGGCCCGTGTCTCAGTCCCAATGTGGCCGGTCACCCTCTCAGGTCGGCTACTGATCGTCGGCTTGGTGAAGCCCGTTTAACCTCACCAACTACCTAATCAGACGCGGGTCCATCTCATACCACCGGAGTTTTTACCCCTGCACCATGCGGTGCTGTGGTCTTATGCGGTATTAGCAGTCATTTCTAACTGTTATCCCCCTGTATGAGGCAGG
>FQH3XDB01DM91O|807|1
CACGTAGTTAGCCGGGGCTTCTTAGTCAGGTACCGCCATCTTCTTCCCTGCTGATAGAGCTTTACATACCGAAAATACTTCTTCACTCACGCGGCGTTGCTGCATCAGGCTTTCGCCCATTGTGCAATATTCCCCACTGCTGCCTCCCGTAGGAGTTTGGGCCGTGTCTCAGTCCCAATGTGGCCGGTCACCCTCTCAGGTCGGCTACTGATCGTCGGCTTGGTCGGGCCGTTTACCCCCACCAACTACCTAATCAGACGCGGGTCCATCTCATACCACCGGAGTTTTTCACACCGGGCCATGCGGCCCTGTGCGCTTATGCGGTATTAGCAGTCATTTCTAACTGTTAT
>FQH3XDB01A7PPQ|808|2
CACGTATTTAGCCGGTGCTTCTTAGTCAGGTACCGTCATTTTCTTCCCTGCTGATAGAGCTTTACATACCGAAATACTTCTTCGCTCACGCGGCGTCGCTGCATCAGGCTTTCGCCCATTGTGCAATATTCCCCACTGCTGCCTCCCGTAGGAGTTTGGGCCGTGTCTCAGTCCCAATGTGGCCGGTCACCCTCTCAGGTCGGCTACTGATCGTCGGCTTGGGTACGGCCGGTTTACCCCCACCAACTACCTAAATCAGACGCGGGTCCATCTCATACCACCGGAGTTTCTCACACCGTACCATGCGGTACCTGTGCGCTTATGCGGTATTAGCAGTC
>FQH3XDB01DKU2K|809|4
CACGTAGTTAGCCGGGGCTTCTTAGTCAGGTACCGTCATTATCTTCCCTGCTGATAGAGCTTTACATACCGAAATACTTCTTCACTCACGCGGCGTCGCTGCATCAGGGTTTCCCCCATTGTGCAATATTCCCCACTGCTGCCTCCCGTAGGAGTTTGGGCCGTGTCTCAGTCCCAATGTGGCCGTTCACTCTCTCAAGCCGGCTACTGATCATCGTCTTGGTAGGCCGTTACCCTGCCAACTAACTAATCAGACGCGGGTCCATCTCATACCACCGGAGTTTTTCACACTGCACCATGCGGTGCTGTGCGCTTATGCGGTATTAGCAGTCATTTCTAACTGTTACTCCCC
>FQH3XDB01EKPXR|810|11
CACGTAGTTAGCCGGGGCTTCTTAGTCAGGTACCGTCATTATCTTCCCTGCTGATAGAGCTTTACATACAGAAATACTTCTTCGCTCACGCGGCGTCGCTGCATCAGGCTTTCGCCCATTGTGCAATATTCCCCACTGCTGCCTCCCGTAGGAGTTTGGGCCGTGTCTCAGTCCCAATGTGGCCGGTCACCCTCTCAGGTCGGCTACTGATCGTCGCCTTGGTGGGCCGTTACCCCGCCAACTAACTAATCAGACGCGGGTCCATCTCATACCACCGGAGTTTTTCACACTGTACCATGCGGTACTGTGCGCTTATGCGGTATTAGCAGTCGTTTCCAACTGTTATCCCCCTGTATGAGGCAGGTTACCCACGCGTTACTCACCCGTCCGCCACTCAGTCACAAAACTTTCATTCCGAAAGAAATCCGGTAAAGTGCTTCGTTCGACTTGCATGTGTTAAGCACGCCG
>FQH3XDB01AOQNY|811|1
CACGTAGTTAGCCGGGCTTCTTAGTTCAGGTACCGTCATTTTCTTCCCTGCTGATAGAGCTTTTACATACCGAAATACTTCTTCACTCACGCGGCGTTGCTGCATCAGGGTTTCCCCATTGTGCAATATTCCCCACTGCTGCCTCCCGTAGGAGTTTGGGCCCGTGTCTCAGTCCCAATGTGGCCGGTCACCCTCTCAGGTCGCTACTGATCGTCGCCTTGGTAGGCCGTTACCCCACAACCACGCTAATCAGACGCGGGTCCATCTCATACCACCGGAGTTTTTCACACTGTACCATGTGATACCGTGCGCTTATGCGGTATTAGCAGTCGTTTCCAACTGTTATCCCCCTGTATGAGGCAGGTTTACCCACGCGTTACTCACCCGTCCGCCGCT
>FQH3XDB01B5ZSE|812|1
CACGTAGTTAGCCGGGGCTTCTTAGTCAGGTACCGTCATTTTCTTCCCTGCTGATAGAAGTTTACATACCGAAATACTTCATCCTTCACGCGGCGTCGCTGCATCAGGGGTTTCCCCCATTGTGCAATATTCCCCACTGCTGCCTCCCGTAGGAGTTTTGGGGCCGTGTCTCAGTCCCAATGTGGCCGGTCACCCTCTCAGGTCGGCTACTGATCGTCGCCTTGGTAGGCCCTTTTACCCCACCGAACTAGCCTAATCAGACGCGGGTCCATCTCATACCACCGGAGTTTTTACCCCTGCACCATGCGGTGCTGTGGGTCCTTATGCGGTATTAGCAGTCATTTCGTAAACTGTTATCCCCCCTGTAGTGAGGCCAGGGTT
>FQH3XDB01C3VH8|813|1
CACGTAGTTAGCCGTGGCTTCCTCTTTAGCTACCGTCATTTGTTTCTTCACTAAAAACAGAGGTTTACAATCCGAAAACCTTCTTCCCTCACGCGGCGTTGCTGCATCAGGGTTTCCCCCATTGTGCAATATCCCCCACTGCTGCCTCCCGTAGGAGTCTGGGCCGTGTCTCAGTCCCAATGTGGCCGGTCACCCTCTCAGGTCGGCTACTGATCGTCGCCTTGGTGGGCCCGTTACCCCGCCAACCAGCCTAATCAGACGCGGGTCCATCTCATACCACCGGAGTTTTTCACACCCTACCATGCGGTACTGTGCGCTTATGCGGTATTAGCAGTCATTTCTAACTGTTACTCCCCCTGTATGAGGCAGGTTACCCACGCGTTACTCACCCGTCCGCCACTCAGTCACAATCTCTTTCATCCCGAAGTAACTCAATCAAAAGTGCTTCG
>FQH3XDB01B8TRV|814|1
CACGTAGTTAGCCGGGGCTTCTTAGTCAGGTACCGTCATTTTCTTCCCTGCTGATAGAAGTTTACATACCGAAATACGTCGTCCTTCACGCGGCGTTGCTGCATCAGGGTTTCCCCATTGTGCAATATTCCCCACTGCTGCCTCCGTAGGAGTTTGGGCCGTGTCTCAGTCCCAATGTGGCCGGTCACCCTCTCAGGCCGGCTACTGATCGTCGCCTTGGTGGGCCGTTACCTCGACCAACAAGCCTAAATCCAGACGCGGGTCCATCTCATACCACCGGAGTTTTTCACACTGCATCATGCGATGCTGTGCGCTTATGCGGTATTAGC
>FQH3XDB01D2Q1K|815|1
CACGTAGTTAGCCGGGGCTTCTTAGTCAGGTACCGTCATTTTCTTCCCTGCTGATAGAGCTTTACATACCGAAATACTTCTTCGCTCACGCGGCGTCGCTGCATCAGGGTTTCCCCCATTGTGCAATATTCCCCACTGCTGCCTCCCGTAGGAGTTTGGGCCGTGTCTCAGTCCCAATGTGACCGGTCGCCCTCTCAGGCCGGCTATAGATCGTCGCTTTGGTAGGCCGTTACCCTGCCAACTGGCTAATCTAACGCGGGTCCATCTCATACCACCGGAGTTTTTCACACAAAGGCATGCGCCTTCGTGCGCTTA
>FQH3XDB01EZ0OH|816|3
CACGTAGTTAGCCGGGGCTTCTTAGTCAGGTACCGTCATTTTCTTCCCTGCTGATAGAGCTTTACATACCGAAATACTTCTTCACTCACGCGGCGTCGCTGCATCAGGGTTTCCCCCATTGTGCAATATTCCCCACTGCTGCCTCCCGTAGGAGTTTGGGCCGTGTCTCAGTCCCAATGTGGCCGTTCACCCTCTCAGGCCGGCTATGGATCGTCGACTTGGTGGGCCGTTACCCCGCAACTATCTAATCCAACGCGGGTCCATCTCATACCACCGGAGTTTTTCACACTGGACCATGCGGTCCTGTGCGCTTATGCGGTATTAGCAGTCATTTCTGACTGTTATCCCCCTGTATGAGGCAGGTTACCCACGCGTTACTCACCCGTCCGCCACTCAGTCGCCGGTCAATTGACCAAAATCTCAATCACAGG
>FQH3XDB01BY8MY|817|2
CACGTAGTTAGCCGGGGCTTCTTAGTCAGGTACCGTCATTTTCTTCCCTGCTGATAGAGCTTTACATACCGAAATACTTCTTCACTCACGCGGCGTCGCTGCATCAGGGTTTCCCCCATTGTGCAATATTCCCCACTGCTGCCTCCCGTAGGAGTTTGGGCCGTGTCTCAGTCCCAATGTGGCCGTTCACCCTCTCAGGCCGGCTATGGATCGTCGACTTGGTGGGCCGTTACCCCGCCAACTATCTAATCCAACGCGGGTCCATCTCATACCACCGAAGTTTTTCACACTGGATCATGCAATCCTGTGCGCTTATGCGGTATTAGCAGTCATTTCTGACTGTCATCCCCCTGTATGAGGCAGGTTACCCACGCGTTACTCACCCGTCCGCCACTCAATCACTTCTTCAATCAACCGAAGTCTCAATCCAAAGTTGTTTCGTTCGACTTGCATGTGTTAAGCACGCCGCAG
>FQH3XDB01EHISS|818|10
CACGTAGTTAGCCGGGGCTTCTTAGTCAGGTACCGTCATTTTCTTCCCTGCTGATAGAGCTTTACATACCGAAATACTTCTTCGCTCACGCGGCGTCGCTGCATCAGGGTTTCCCCCATTGTGCAATATTCCCCACTGCTGCCTCCCGTAGGAGTTTGGGCCGTGTCTCAGTCCCAATGTGGCCGTTCACCCTCTCAGGCCGGCTATGGATCGTCGCCTTGGTGGGCCGTTACCCCACCAACCAGCTAATCCAACGCGGGTCCATCTCATACCACCTCAGTTTTTCACACTGCATCATGCGATGCCGTGCGCTTATGCGGTATTAGCAGTCATTTCTAACTGTTATCCCCCTGTATGAGCCGGGGTTACCCACGCGTTACTCACCCGTCCGCCGCTCAGTCGCCCGAAGGCGCTTCGCTCGACTTGCATGTGTTAAGCACCGCCGCCAGCGTTCATCCTGAGCCAGAATC
>FQH3XDB01A6NS6|819|100
CACGTAGTTAGCCGGGGCTTCTTAGTCAGGTACCGTCATTTTCTTCCCTGCTGATAGAGCTTTACATACCGAAATACTTCATCGCTCACGCGGCGTCGCTGCATCAGGGTTTCCCCCATTGTGCAATATTCCCCACTGCTGCCTCCCGTAGGAGTTTGGGCCGTGTCTCAGTCCCAATGTGGCCGTTCACCCTCTCAGGCCGGCTATGGATCGTCGCCTTGGTGGGCCGTTACCCCACAACTAGCTAATCCAACGCGGGTCCATCTCATACCACCGGAGTTTTTCACACCGTACCATGCGGTACTGTGCGCTTATGCGGTATTAGCAGTCATTTCTAACTGTTATCCCCCTGTATGAGCCAGGTTACCCACGCGTTACTCACCCGTCCGCCGCTCAGTCACCCGAAGGTGCTTCGCTCGACTTGCATGT
>FQH3XDB01A962T|820|29
CACGTAGTTAGCCGGGGCTTCTTAGTCAGGTACCGTCATTTTCTTCCCTGCTGATAGAGCTTTACATACCGAAATACTTCATCGCTCACGCGGCGTCGCTGCATCAGGGTTTCCCCCATTGTGCAATATTCCCCACTGCTGCCTCCCGTAGGAGTTTGGGCCGTGTCTCAGTCCCAATGTGGCCGTTCACCCTCTCAGGCCGGCTATGGATCGTCGCCTTGGTGGGCCGTTACCCCACCAACTAGCTAATCCAACGCGGGTCCATCTCATACCACCGGAGTTTTTCACACCATACCATGCGGTACTGTGCGCTTATGCGGTATTAGCAGTCATTTCTAACTGTTACTCCCCC
>FQH3XDB01CGCFI|821|68
CACGTAGTTAGCCGGGGCTTCTTAGTCAGGTACCGTCATTATCTTCCCTGCTGATAGAAGTTTACATACCGAGATACTTCTTCCTTCACGCGGCGTCGCTGCATCAGGGTTTCCCCCATTGTGCAATATTCCCCACTGCTGCCTCCCGTAGGAGTCTGGGGCCGTGTCTCAGTCCCAATGTGGCCGTTCACCCTCTCAGGCCGGCTATGGATCGTCGCCTTGGTGGGCTTCTATCTCACCAACTAGCTAATCCAACGCGGGTCCATCTCATACCACCGGAGTTTTTCACACCGTACCATGCGGTACTGTGCGCTTATGCGGTATTAGCAGTACGTTTCCCACTGTTACTCCCCCTGTATGAGGCACGGTTACCCACGCGTTACT
>FQH3XDB01D4M84|822|1
CACGTAGTTAGCCGGGGCTTCTTAGTCAGGTACAGTCAATTTGGTTATTTTTCTTCCCTGCTGATAGAGCTTTACATACCGAAATACTTCTTCACTCACGCGGCGTCGCTGGATCAGGGTTTCCCCCATTGTCCAATATCCCCCACTGCTGCCTCCCGTAGGAGTTTGGGCCGTGTCTCAGTCCCAATGTGGCCGTTCACCCTCTCAGGCCGGCTATGGATCGTCGCCTTGGTGAGCCGTTACCCCACCAACTAGCTAATCCAACGCGGGTCCATCTCATACCACCGGAGTTTTTCACACCGTACCATGCGGTACCTGTGCGCTTATGCGGTATTAGCAGTCATTT
>FQH3XDB01CX7M9|823|2
CACGTAGTTAGCCGGGGCTTCTTAGTCAGGTACCGTCATTTTCTTCCCTGCTGATAGAGCTTTACATACCGAAATACTTCATCGCTCACGCGGCGTCGCTGCATCAGGGTTTCCCCCATTGTGCAATATTCCCCACTGCTGCCTCCCGTAGGAGTTTGGGCCGTGTCTCAGTCCCAATGTGGCCGTTCACCCTCTCAGGCCGGCTATGGATCGTCGCCTTGGTGGGCCGTTACCCACCACTAGCTAATCCAACGCGGGTCCCATCTCATACCACCGGAGTTTTTTCACACGGTTACCATGCGGTACTGTGCGCTTATGCGGTATTAGCAGTCATTC
>FQH3XDB01EQ2JX|824|33
CACGTAGTTAGCCGGGGCTTCTTAGTCAGGTACCGTCATTTTCTTCCCTGCTGATAGAGCTTTACATACCGAAATACTTCTTCGCTCACGCGGCGTCGCTGCACCAGGGTTTCCCCCATTGTGCAATATTCCCCACTGCTGCCTCCCGTAGGAGTCTGGGCCGTGTCTCAGTCCCAATGTGGCCGTCCACCCTCTCAGGCCGGCTATGGATCGTCGCCTTGGTAGGCCGTTACCCTGCCAACTAGCTAATCCAACGCGGGTCCATCTCATACCACCGGAGTTTTTCACACTGCATCATGCGATGCCGTGCGCTTATGCGGTATTAGCAGCCATTTCTAACTGTTACTCCCCCTGTATGAGGCAGGTTACCCACG
>FQH3XDB01B8OT3|825|1
CACGTAGTTAGCCGTGGCTTCCTCCTATGGTACCGTCACTTTCTTCTTCCCATAAGACAAAAGTTTACAATCCGAAGACCTTCATCCTTCACGCGGCGTTGCTGCGTCAGGGTTTCCCCATTGCGCAATATTCCCCACTGCTGCCTCCCGTAGGAGTCTGGGCCGTGTCTCAGTCCCAATGTGGCCGATCAACCTCTCAGTTCGGCTACTGATCGTCGCCTTGGTAGGCCGTTACCCTGCCAACTAGCTAATCCAACGCGGGTCCATCTCATACCACCGGAGTTTTTCACACTGCATCATGCGATGCCGTGCGCTTATGCGGTATTAGCAGCCATTTCTAACTGTTATCCCCCTGTATGAGGCACGGTTACCCACGCGTTACTCACCCGTCCGCCACTCAGTCACAGAGGACTTCATCCGAAGAATCCAATCCCAAGTCGTCTTCGTTACGCTTGCATGTGTTAAG
>FQH3XDB01BJGR2|826|6
CACGTAGTTAGCCGGGGCTTCTTAGTCAGGTACCGTCATTTTCTTCCCTGCTGATAGAGCTTTACATACCGAAATACTTCTTCGCTCACGCGGCGTCGCTGCATCAGGGTTTCCCCCATTGTGCAATATTCCCCACTGCTGCCTCCCGTAGGAGTCTGGGCCGTGTCTCAGTCCCAATGTGGCCGTTCACCCTCTCAGGCCGGCTATGGATCGTCGCCTTGGTAGGCCGTTACCCTGCCAACTAGCTAATCCAACGCGGGTCCATCTCATACCACCGGTAGTTTTTCACACCGTACCATGCGGTACTGTGCGCTTATGCGGTATTAGCAGCCATTTCTAACTGTTATCCCCTGTATGAGGCAGGTTACCCACGT
>FQH3XDB01ATXE9|827|20
CACGTATTTAGCCGGTGCTTCTTAGTCAGGTACCGTCATTTCTTCTTCCCTGCTGATAGAGCTTTTACATACCGAAATACTTCTTCGCTCACGCGGCGTCGCTGCATCAGGCTTTCGCCCATTGTGCAATATTCCCCACTGCTGCCTCCCGTAGGAGTTTGGGCCGTGTCTCAGTCCCAATGTGGCCGGTCACCCTCTCAGGTCGGCTATGGATCGCCGCCTTGGTAAGCCGTTACCTTACCAACTAGCTAATCCAACGCGGGTCCATCTCATACCACCGGAGTTTTTCACACTGCATCATGCGATGCTGTGCGCTTATGCGGTATTAGCAGCCGTTTTCCAACTGTTATCCCCCTGTATGAGGCAGGTTACCCACGCGTTACTCA
>FQH3XDB01DXCKH|828|3
CACGTAGTTAGCCGTCACTTCCTTGTTGAGTACCGGTCATTATCCTCCTCAACAACAGGAGTTTACAATCCGAAGACCTTCTTCCTCCACGCGGCGTCGCTGCATCAGGGTTTCCCCCATTGTGCAATATTCCCCACTGCTGCCTCCCGTAGGAGTTTGGGCCGTGTCTCAGTCCCAATGTGGCCGGTCACCCTCTCAGGTCGGCTATGGATCGTCGCCTTGGTAAGCCGTTACCTTACCAACTAGCTAATCCAACGCGGGTCCATCTCATACCACCGGAGTTTTTCACACTGTACCATGCAGTACCGTGCGCTTATGCGGTATTGCAGCCGTTTCCAACTGTTATCCCCCTGTATGAGGCACGGTTACCCACGCGTTACT
>FQH3XDB01BFVGG|829|1
CACGTAGTTAGCCGGAGCTTATTCAATAGGTACCGTCATTATCGTCCCTAATAAAAGAAGTTTACAACCCGAAAGCCTTCTTCCTTCACGCGGCGTTGCTGGGGTCAGGCTTGCGCCCATTGCCCAATATTCCCCACTGCTGCCTCCCGTAGGAGTTTGGGCCGTGTCTCAGTCCCAATGTGGCCGGTCACCCTCTCAGGTCGGCTATGGATCGTCGCCTTGGTAAGCCGTTACCTTACCAACTAGCTAATCCAACGCGGGTCCATCTCATACCACCGGAGTTTTTCACACTGTACCATGCGGTACTGTGCGCTTATGCGGTATTAGCAGCCGTTTCCAACTGTTATCCCCCTGTATGAGGCAGGGTTACCCACGCGTTACTCACCCGT
>FQH3XDB01D57RL|830|2
CACGTATTTAGCCGGTGCTTCTTAGTCAGGTACCGTCATGTTTCTTCCCTGCTGATAGAGCTTTACATACCGAAATACTTCTTCGCTCACGCGGCGTCGCTGCATCACGGACGTTTCCGCCCCATTGGGTGCGAATATTCCTCACTGCTGCCTCCCGTAGGAGTTTGGGCCGTGTCTCAGTCCCAATGTGGCCGGTCACCCTCTCAGGTCGGCTATGGATCGTCGCCTTGGTAAGCCGTTACCTTACCAACTAACTAATCCAACGCGGGTCCATCTCATACCACCGGAGTTTTTCACACTATACCATGCGGTATCGTGCGCTTATGCGGTATTAGCAGCCGTTTCCAACTGTTA
>FQH3XDB01BOGWW|831|1
CACGTAGTTAGCCGGAGCTTATTCATCAAGTACCGTCACTTCTTCGTCCTTGATAAAAGATTTTTACAATCCGAAGACCTTCTTCAATCACGCGGCGTTGCTGCGTCAGGGTTTCCCCATTGCGCAATATTCCCCACTGCTGCCTCCCGTAGGAGTCTGGGCCGTGTCTCAGTCCCAATGTGGCCGGTCACCCTCTCAGGTCGGCTATGGATCGTCGCCTTGGTAAGCCGTTACCTTACCAACTAGCTAATCCAACGCGGGTCCATCTCATACCACCGGAGTTTTTCACACTGTACCATGCGGTATTGTGCGCTTATGCGGTATTAGCAGCCGTTTCCAACTGTTATCCCCCTGTATGAGGCAGGTTACCCACGCGTTACTCACCGTCCGCCACTCAGTCA
>FQH3XDB01DT3DU|832|1
CACATAGTTAGCCGGAGCTTATTCGTTAAGTACCGTCATTCTTCGTCCTTAACAAAAGAAGTTTACAATCCGAAAACCTTCTTCCTTCACGCGGCATTGCTGCGTCAGGGTTTCCCCCATTGCGCAATATCCCCCACTGCTGCCTCCCGTAGGAGTCTGGGCCGTGTCTCAGTCCCAATGTGGCCGGTCACCCTCTCAGGTCGGCTATGGATCGTCGCCTTGGTAAGCCGTTACCTTACCAACTAGCTAATCCAACGCGGGTCCATCTCATACCACCGGAGTTTTTCACACTGTACCATGCAGTACCGTGCGCTTATGCGGTATTAGCAGCCGTTTCCAACTGTTACTCCCCCTGTATGAGGCAGGTTACCCACGCGTTACTCACCCGTCCGCCACTCAGTCACAAAATATCAATCCGAAGGAATACAAATAAAGTGCTTCGTTCGACTTGC
>FQH3XDB01A4UI3|833|1
CACGTAGTTAGCCGGGGCTTATTCATTTGGTACCGTCAATTTGTTTTTCTTCCCAAATAAAAGAACTTTACATACCGAAATACTTCATCATTCACGCGGCGTTGCTCGGTCAGACTTCCGTCCATTGCCGAAAATTCCCTACTGCTGCCTCCCGTAGGAGTCTGGGCCGTGTCTCAGTCCCAATGTGGCCGGTCACCCCCTCAGGTCGGCTATGGATCGTCGCCTTGGTAAGCCGTTACCTTACCAACTAGCTAATCCAACGCGGGTCCATCTCATACCACCGGAGTTTTTCACACTGAGTCATGCGACTCCGTGCGCTTATGCGGTATTAGCAGTCGTTTCCAACTGTTGTCCCCCAGTACAGGGCAGGTTACCCACGCGTTACTCACCCGTCCGCCACTAAGTTATGAAAAGATTGTCCGTAGCAAGCTACTTCCGCTCACATCAT
>FQH3XDB01C1ZJP|834|1
CACGTAGTTAGCCGTGGCTTATTCATCAGGTACCGTCACTTTCTTCGTCCCTGATAAAAGAAGTTTACAATCCGAAAACCTTCTTCCTTCACGCGGCGTTGCTGGGTCAGGCTTTCGCCCATTGCCCAATATTCCCCACTGCTGCCTCCCGTAGGAGTCTGGGCCGTATCTCAGTCCCAATGTGGCCGGTCACCCTCTCAGGTCGGCTATGGATCGTCGCCTTGGTAAGCCCGTTACCTTACCAACTAGCTAATCCAACGCGGGTCCATCTCATACCACCGGAGTTTTTCACACTGTACCATGCAGTACTGTGCGCTTATGCGGTATTAGCAGCCGTTTCCAACTGTTATCCCCCTGTATAAGGCAGGTTACCCACGCGTTACTCACCCGTCCGCCACTCAGTCACAAAATA
>FQH3XDB01DA7WA|835|7
CACGTATTTAGCCGGTGCTTCTTAGTCAGGTACCGTCATTATCTTCCCTGCTGATAGAGCTTTACATACCGAAATACTTCTTCGCTCACGCGGCGTCGCTGCATCAGGCTTTCGCCCATTGTGCAATATTCCCCACTGCTGCCTCCCGTAGGAGTTTGGGCCGTGTCTCAGTCCCAATGTGGCCGGTCACCCTCTCAGGTCGGCTATGGATCGTCGCCTTGGTGGGCCGTTACCTCACCAACTAGCTAATCCAACGCGGGTCCATCTCATACCACCCGGAGTTTTTTCACACTGTTTCATGCGAAACCGTGCGCTTATGCGGTATTAGCAGCCGTTTCCAACTGTTATCCCCCTGTATGAGGCAGGTTACCCACGCGTTACTCA
>FQH3XDB01DZXZY|836|6
CACGTAGTTAGCCGGGGCTTCTTAGTCAGGTACCGTCATTTTCTTCCCTGCTGATAGAGCTTTACATACCGAAATACTTCATCGCTCACGCGGCGTCGCTGCATCAGGGTTTCCCCCATTGTGCAATATTCCCCACTGCTGCCTCCCGTAGGAGTTTGGGCCGTGTCTCAGTCCCAATGTGGCCGTTCACCCTCTCAGGCCGGCTATGGATCGTCGCCTTGGTGAGCCGTTACCTCACCAACTAGCTAATCCAACGCGGGTCCATCTCATACCACCCCAGTTTTTCCACACCGTACCATGCGGTACTGTGCGCTTATGCGGTATTAGCAGTCATTTCTAACTGTTACTCCCCCTGTATGAGCCAGGTTACCCACGCGTTACCTCA
>FQH3XDB01BDD2S|837|9
CACGTAGTTAGCCGGGGCTTCTTAGTCAGGTACCGTCATTTTCTTCCCTGCTGATAGAGCTTTACATACCGAAATACTTCATCGCTCACGCGGCGTCGCTGCATCAGGGTTTCCCCCATTGTGCAATATTCCCCACTGCTGCCTCCCGTAGGAGTTTGGGCCGTGTCTCAGTCCCAATGTGGCCGTTCACCCTCTCAGGCCGGCTATGGATCGTTGCCTTGGTGAGCCCGTTACCCCACCAACTAGCTAATCCAACGCGGGTCCATCTCATACCACCGGAGTTTTTCACACGGTACCATGCGGTACTGTGCGCTTATGCGGTATTAGCAGTCATTTCTAACTGTTATCCCCCTGTATGAGCCAGGTTACCCACGCGTTACTCACCCGTCCGCCGCTCAGTCACCC
>FQH3XDB01EA2BQ|838|5
CACGTAGTTAGCCGGGGCTTCTTAGTCAGGTACCGTCATTTTCTTCCCTGCTGATAGAGCTTTACATACCGAAATACTTCTTCGCTCACGCGGCGTCGCTGCATCAGGGGTTTCCCCCATTGTGCAATATTCCCCACTGCTGCCTCCCGTAGGAGTTTGGGCCGTGTCTCAGTCCCAATGTGGCCGTCCACCCTCTCAGGCCGGCTATGGATCGTCGCCTTGGTGAGCCCGTTACCCCACCAACCAGCTAATCCAACGCGGGTCCATCTCATACCACCTCTAGTTTTTCACACTGCATCATGCGATGCTGTG
>FQH3XDB01CNQOZ|839|13
CACGTAGTTAGCCGGGGCTTCTTAGTCAGGTACCGTCATTTTCTTCCCTGCTGATAGAGCTTTACATACCGAAATACTTCATCGCTCACGCGGCGTCGCTGCATCAGGGTTTCCCCCATTGTGCAATATTCCCCACTGCTGCCTCCCGTAGGAGTTTGGGCCGTGTCTCAGTCCCAATGTGGCCGTTCACCCTCTCAGGCCGGCTATGGATCGTCGCCTTGGTGAGCCCGTTACCCCACCAACCAGCTAATCCAACGCGAGTCCATCTCATACCACCGGAGTTTTTCACACGGTACCATGCGGTACTGTGCGCTTATGCGGTATTAGCAGTCATTTCTAACTGTTACTCCCCTGTATGAGCCAGGTTACCCACGCGTTACTCACCCG
>FQH3XDB01BIDH7|840|12
CACGTAGTTAGCCGGGGCTTCTTAGTCAGGTACCGTCATTTTCTTCCCTGCTGATAGAGCTTTACATACCGAAATACTTCTTCGCTCACGCGGCGTCGCTGCATCAGGGTTTCCCCCATTGTGCAATATTCCCCACTGCTGCCTCCCGTAGGAGTTTGGGCCGTGTCTCAGTCCCAATGTGGCCGTCCACCCTCTCAGGCCGGCTATGGATCGTCGCCTTGGTGGGCCGTTACCCCACCAACCAGCTAATCCAACGCGGGTCCATCTCATACCACCAGAGTTTTTCGCACTGCATCATGCGATGCTGTGCGCTTATGCGGTATTAGCAGTCATTTCTAACTGTTATCCCCCTGTATGAGCCAGGGTTACCCACGCGTTACTCACCCGTCGCCGCTCAGTCACCCGAGGTGCTTCGCTCGACTTGCATGTGTTAAGCACGCCGCCAGCGTTCATCCCTGACGCC
>FQH3XDB01A32G5|841|1
CACGTAGTTAGCCGGGGCTTCTTAGTTCAGGTACCGTCATTTTCTTCCTGCTGATAGAGCTTTACATACCGAAATACTTCTTCACTCACGCGGCGTCGCTGCATCAGGGTTTCCCCCATTGTGCAATATTCCCCACTGCTGCCTCCCGTAGGAGTTTGGGCCGTGTCTCAGTCCCAATGTGGCCGTTCACCCTCTCAGGCCGGCTATGGATCGTCGACTTGGTGGGCCGTTACCCCGCAAACTATCTAAATCCAACGCGGGTCCATCTCATACCACCGGAGTTTTTCACACTGAATCATGCGATTCTGTGCGCTTATGCGGTATTAGCAGTCATTTCTAACTGTTATCCCCCTGTACTGAGGCAGGGTTACCCACGCGTTACTCACCGTCCGCCACTCAGTCAATATTCATTCAACCGAAGTCTCATTCCATCTGCTTCGTTCGACTTG
>FQH3XDB01AJZQ0|842|1
CACGTAGTTAGCCGGGGCTTCTTAGTCAGGTACCGTCATTTTCTTCCCTGCTGATAGAGCTTTACATACCGAAATACTTCATCGCTCACGCGGCGTCGCTGCATCAGGGTTTCCCCCATTGTGCAATATTCCCCACTGCTGCCTCCCGTAGGAGTTTGGGCCTGTCTCAGTCCCAATGTGGCCCGTTTCACCCCTCTCAGGCCCGGCTATGGATCGTTGCCTTGGTCGGGCCCGTTTAACCCCCACCAACCCAGCTAAATCCAACGCGGGTCCATCTCATACCACCGGAGTTTTTCACACCGTACCATGCGGTACTGTGCGCTTATGCGGTATTAGCAGTCATTTCTAACTGTTACTCCCCT
>FQH3XDB01COW7H|843|3
CACGTAGTTAGCCGGGGCTTCTTAGTCAGGTACCGTCATTTTCTTCCCTGCTGATAGAGCTTTACATACCGAAATACTTCATCGCTCACGCGGCGTCGCTGCATCAGGGGTTTCCCCCATTGTGCAATATTCCCCACTGCTGCCTCCCGTAGGAGTTTGGGCCGTGTCTCAGTCCCAATGTGGCCGTTCACCCTCTCAGGCCGGCTATGGATCGTCGCCTTGGTGGGGCCCGTTTACCCCCACCAACCCAGCTAATCCAACGCGGGTCCATCTCATACCACCGGAGTTTTTCACACGGCATCATGCGATACTGTGCGCTTATGCGGTATTAGCAGTCATTTCTAACTGTTATCCCCCTGTA
>FQH3XDB01B9J56|844|2
CACGTAGTTAGCCGGGGCTTCTTAGTCAGGTACCGTCATTATCTTCCCTGCTGATAGAAGTTTACATACCGAGATACTTCTTCCTTCACGCGGCGTCGCTGCATCAGGGGTTCCCCCCATTGTGCAATATCCCCCACTGCTGCCTCCCGTAGGAGTCTGGGCCGTGTCTCAGTCCCAATGTGGCCGTTCACCCTCTCAGGCCGGCTATGGATCGTCGCCTTGGTGGGCCTCTATCTCACCAACTAGCTAATCCAACGCGGGTCCATCTCATACCACCGGTAGTTTTTCACACTGTACCATGCGGTACTGTGCGCTCATG
>FQH3XDB01DMNGE|845|1
CACGTAGTTAGCCGGGGCTTCTTAGTCAGGTACCGTCATTTTCTTCCCTGCTGATAGAGCTTTACATACCGAAATACTTCATCGCTCACGCGGCGTCGCTGCATCAGGGTTTCCCCCATTGTGCAATATTCCCCATGCTGCCTCCCGTAGGAGTTTTGGGCCGTGTCTCAGTCCCAATGTGGCCGTTCAACCCTCTCAGGCCGGCTATGGATCGTCGCCTTGGTGAGCCCGTTACCCCACCAACCAGCTAAATCCAAACGCGGGTCCATCTCATACCACCGGAGTTTTTCACACTGCATCATGCGATGCTGTGCGCTTATGCGGTATTAGCAGTCATTTCTAACTGTTATCCCCCTGTATGAGCCAGGTTACCCACGCGTTACTCACCCGTCCGCCGCTCAGTCACCCGAAGTGCTTCGCTCGACTTGCATGTGTTAAGCACGCCGCA
>FQH3XDB01EA9C8|846|10
CACGTAGTTAGCCGGGGCTTCTTAGTCAGGTACCGTCATTTTCTTCCCTGCTGATAGAGCTTTACATACCGAAATACTTCTTCACTCACGCGGCGTCGCTGCATCAGGGTTTCCCCCATTGTGCAATATTCCCCACTGCTGCCTCCCGTAGGAGTTTGGGCCGTGTCTCAGTCCCAATGTGGCCGATCACCCTCTCAGGCCGGCTACTGATCGTCGCCTTGGTGGGCCGTTACCTCACCAACTAGCTAATCAAACGCGGGTCCATCTCACACCACCGGAGTTTTTTCACACCGAGCCATGCAGCTCTGTGCGCTTATGCGGTATTAGCAGCTATTTCTAACTGTTATCCCCCAGTGTGAGGCAGGTTACCCACGCGTTACTCACCCGTCGCCACTAACTTAGAATCACTAGGTTTCATCTAAGTCCGTTCGACTTGCATGTGTTAGGCACGCCGCCAGCGTTCATCCTGAGCCAGGA
>FQH3XDB01DV91U|847|3
CACGTAGTTAGCCGGGGCTTCTTAGTCAGGTACCGTCATTTTCTTCCCTGCTGATAGAGCTTTACATACCGAAATACTTCTTCACTCACGCGGCGTCGCTGCATCAGGGTTTCCCCCATTGTGCAATATTCCCCACTGCTGCCTCCCGTAGGAGTTTGGGCCGTGTCTCAGTCCCAATGTGGCCGTTCACCCTCTCAGGCCGGCTACTGATCGTCGCCTTGGTAGGCCGTTACCCTGCCAACCAGCTAATCAGACGCGAGTCCATCTCATACCACCGGAGTTTTTCACACCGGGCCATGCGGCCCTGTGCGCTTATGCGGCATTAGCAGTCATTTCTAACTGTTATTCCCCTGTATGAGGCTAGGTTACTCACGCGTTAC
>FQH3XDB01DUPNG|848|4
CACGTAGTTAGCCGGGGCTTCTTAGTCAGGTACCGTCATTTTCTTCCCTGCTGATAGAGCTTTACATACCGAAATACTTCTTCACTCACGCGGCGTCGCTGCATCAGGGTTTCCCCCATTGTGCAATATTCCCCACTGCTGCCTCCCGTAGGAGTTTTGGGCCGTGTCTCAGTCCCAATGTGGCCGTTCACCCTCTCAGGCCGGCTACTGATCGTCGCCTTGGTGGGCCTTACCTCACCAACTAGCTAATCAGACGCGAGTCCATCTCATACCACCGGAGTTTTTCACACCGGGCCATGCGGCCCTGTGCGCTTATGCGGCATTAGCAGTCATTTCTAACTGTTATTCCCCTGTATGAGGCAGGTTACTCACGCGTTACTCACCCGTCCGCCGCTCAGCCACAATCACATCACCCGAAGGATCAGTGAAAGTGCTTCGCTCGACTTGCATGTGTTAAGCACGCC
>FQH3XDB01EG2YD|849|8
CACGTAGTTAGCCGGGGCTTCTTAGTCAGGTACCGTCATTTTCTTCCCTGCTGATAGAAGTTTACATACCGAAATACTTCTTCCTTCACGCGGCGTCGCTGCATCAGGGGTTTCCCCCATTGTGCAATATTCCCCACTGCTGCCTCCCGTAGGAGTTTGGGCCGTGTCTCAGTCCCAATGTGGCCGTTCACCCTCTCAGGCCGGCTACTGATCGTCGCCTTGGTGGGCCGTTACCTCACCAACTAGCTAATCAGACGCGAGTCCATCTCATACCACCGGAGTTTTTCACACTGTGCCATGCAGCACTGTGCGCTTATGCGGTATTAGG
>FQH3XDB01CYJYC|850|36
CACGTAGTTAGCCGGGGCTTCTTAGTCAGGTACCGTCATTTTCTTCCCTGCTGATAGAGCTTTACATACCGAAATACTTCTTCACTCACGCGGCGTCGCTGCATCAGGGTTTCCCCCATTGTGCAATATTCCCCACTGCTGCCTCCCGTAGGAGTTTGGGCCGTGTCTCAGTCCCAATGTGGCCGTTCACCCTCTCAGGCCGGCTACTGATCGTCGCCTTGGTGGGCCGTTACCTCACCAACCAGCTAATCAGACGCGAGTCCATCTCATACCACCGGAGTTTTTCACGACCGGGCCATGCGGCCCTGTGCGCTTATGCGGCATTAGCAGTCATTTCTAACTGTTATTCCCCTGTATGAGGCAGGTTACT
>FQH3XDB01BPPHO|851|2
CACGTAGTTAGCCGTTGCTTTTTCTCCGGGTACCGTCACGTTCTTCGTCCCCGGTAAAAGAAGTTTACAACCCGAAGGCCTTCTTCCTTCACGCGGCGTTGCTGGGTCAGGGTTTCCCCATTGCCCAATATTCCCCACTGCTGCCTCCCGTAGGAGTCTGGGCCGTATCTCAGTCCCAATGTGGCCGTTCACCCTCTCAGGCCGGCTACTGATCGTCGCCTTGGTGGGCCCGTTTACCTCACCAACTAGCTAATCAGACGCGAGTCCATCTCATACCACCGGAGTTTTTCACACTGTGCCATGCAGCACTGTGCGCTTATGCGGTATTAGCAGTCATTTCTAACTGTTATCCCCCTGTATGAGGCAGGTTACTCACGCGTTACTCACCCGTCGCCACTCAGTCACTTTCACCGC
>FQH3XDB01B8NUX|852|4
CACGTAGTTAGCCGGGGCTTCTTAGTCAGGTACCGTCATTTTCTTCCCTGCTGATAGAGCTTTACATACCGAAATACTTCTTCACTCACGCGGCGTCGCTGCATCAGGGTTTCCCCCATTGTGCAATATTCCCCACTGCTGCCTCCCGTAGGAGTTTGGGCCGTGTCTCAGTCCCAATGTGGCCGTTCACCCTCTCAGGCCGGCTACTGATCGTCGCCTTGGTGGGGCCCGTTAACCTCACCAACTAGCTAATCAGACGCGAGTCCATCTCATACCACCGGAGTTTTTCACACCGGGCCATGCGGCCCTGTGCGCTTATGCGGCATTAGCAGTCATTTCTAACTGTTATTCCCCTGTATGAGGCAGGTTACTCACGCGTTACTCACCCGTCGCCGCTCAGTCACAATGATTCATCCGAAGATCATCA
>FQH3XDB01DO6U3|853|34
CACGTAGTTAGCCGGGGCTTCTTAGTCAGGTACCGTCATTTTCTTCCCTGCTGATAGAGCTTTACATACCGAAATACTTCTTCGCTCACGCGGCGTCGCTGCATCAGGGTTTCCCCCATTGTGCAATATTCCCCACTGCTGCCTCCCGTAGGAGTTTGGGCCGTGTCTCAGTCCCAATGTGGCCGTTCACCCCTCTCAGGCCGGCTACTGATCGTCGCCTTGGTAGGCCGTTACCCTGCCAACAAGCTAATCAGACGCGGATCCATCTCATACCACCGGAGTTTTTCACACTGTGCCATGCAGCACCGTGCGCTTATGCGGTATTAACAGTCGTTTCCAACTGTTACTCCCCCTGTATGAGGCAGGTTACTCCACGCGTTACTCACCCGTCC
>FQH3XDB01DQF6J|854|4
CACGTATTTAGCCGGTGCTTCTTGGTCAGGTACCGTCATTGTCTTCCCTGCTGATAGAACTTTACATACCGAAATACTTCCTCGTTCACGCGGCGTCGCTGCATCAGGCTTTCGCCCATTGTGCAATATTCCCCACTGCTGCCTCCCGTAGGAGTTTGGGCCGTGTCTCAGTCCCAATGTGGCCGGTCACCCTCTCAGGTCGGCTACTGATCGTCGCCTTGGTGGGCCGTTACCCCGCCAACCAGCTAATCAGACGCGGATCCATCTCATACCACCGGAGTTTTTCACACTGTACCATGCGGTACCGTGCGCTTATGCGGTATTAGCAGTCATTTCTAACTGTTACTCCCCTGTATGAGGCAGGTTATCCACGCGTTACTCACCCGTCCGCCA
>FQH3XDB01DO3WD|855|6
CACGTAGTTAGCCGGGGCTTCTTAGTCAGGTACCGTCATTTTCTTCCCTGCTGATAGAGCTTTACATACCGAAATACTTCTTCACTCACGCGGCGTCGCTGCATCAGGGTTTCCCCCATTGTGCAATATTCCCCACTGCTGCCTCCCGTAGGAGTTTGGGCCGTGTCTCAGTCCCAATGTGGCCGGTCACCCTCTCAGGTCGGCTACTGATCGTCGCCTTGGTGGGCCGTTACCCCGCCAACCAGCTAATCAGACGCGGATCCATCTCATACCACCGGAGTTTTCACACCGTACCATGCGGTACTGTGCGCTTATGCGGTATTAGCAGTCA
>FQH3XDB01AJ1N6|856|3
CACGTAGTTAGCCGGGGCTTCTTAGTCAGGTACCGTCAATTTCTTCCCTGCTGATAGAGCTTTACATACCGAAATACTTCTTCACTCACGCGGCGTCGCTGCATCAGGGTTTCCCCCATTGTGCAATATTCCCCACTGCTGCCTCCCGTAGGAGTTTGGGCCGTGTCTCAGTCCCAATGTGGCCGGTCACCCTCTCAGGTCGGCTACTGATCGTCGCCTTGGTGGGCCGTTACCCCGCACAACTAATCAGACGCGGATCCATCTCATACCACCGGAGTTTTTCACACTGTACCATGCGGTACTGTGCGCTTATGCGGTATTAGCAGTCATTTCTAACTGTTACTCCCCCTGTATGAGGCTAGGTTATCCACGCGTTACTCCACCCGTCCGCC
>FQH3XDB01AYW3L|857|13
CACGTAGTTAGCCGGGGCTTCTTAGTCAGGTACCGTCATTTTCTTCCCTGCTGATAGAGCTTTACATACCGAAATACTTCTTCGCTCACGCGGCGTCGCTGCATCAGGGTTTCCCCCATTGTGCAATATTCCCCACTGCTGCCTCCCGTAGGAGTTTGGGCCGTGTCTCAGTCCCAATGTGGCCGGTCACCCTCTCAGGTCGGCTACTGATCGTCGTCTTGGTGGGCCGTTACCCGCAACTAACTAATCAGACGCGGATCCATCTCATACCACCGGAGTTTTTCACACTGTACCATGCGGTACTGTGCGCTTATGCGGTATTAGCAGTCATTTCTAACTGTTACTCCCCCTGTATGAGGCAGGTTATCCACGCGTTACTCACCCGTCCGCCACTCAGTC
>FQH3XDB01CT1XD|858|52
CACGTAGTTAGCCGGGGCTTCTTAGTCAGGTACCGTCATTTTTTCTTCCCTGCTGATAGAGCTTTACATACCGAAATACTTCTTCGCTCACGCGGCGTCGCTGCATCAGGGTTTCCCCCATTGTGCAATATTCCCCACTGCTGCCTCCCGTAGGAGTTTGGGCCGTGTCTCAGTCCCAATGTGGCCGGTCACCCTCTCAGGTCGGCTACTGATCGTCGCTTTGGTGGGCCCGTTACCCCGCAACTGGCTAATCAGACGCGGATCCATCTCATACCACCGGAGTTTTTCACACTGCATCATGCGATGCTGTGCGCTTATGCGGTATTAGCAGTCATTTCTAACTGTTATCCCCCTGTATGAGGCAGGTTATCCACGCGTTACTCACCCGTCCGCCACTCAGTCACAAAATCTTCCTTTCCGAAGTAAA
>FQH3XDB01EU69I|859|2
CACGTAGTTAGCCGGGGCTTCTTAGTCAGGTACCGTCATTTTCTTCCCTGCTGATAGAGCTTTACATACCGAAATACTTCTTCACTCACGCGGCGTCGCTGCATCAGGGTTTCCCCCATTGTGCCAATATTCCCCACTGCTGCCTCCCGTAGGAGTTTTGGGCCGTGTCTCAGTCCCAATGTGGCCGGTCACCCTCTCAAGGTCGGCTACTGATCGTCGCCTTGGTGGGCCTTACCCCGCAACTAGCTAATCAGACGCGGATCCATCTCATACCACCGGAGTTTTTCACACTGTACCCATTGCGGTCTGT
>FQH3XDB01C9KP6|860|3
CACGTAGTTAGCCGGGGCTTCTTAGTCAGGTACCGTCAATCTCTTCCCTGCTGATAGAGCTTTACATACCGAAATACTTCTTCACTCACGCGGCGTCGCTGCATCAGGGTTTCCCCCATTGTGCAATATTCCCCACTGCTGCCTCCCGTAGGAGTTTGGGCCGTGTCTCAGTCCCAATGTGGCCGGTCACCCTCTCAGGTCGGCTACTGATCGTCGCCTTGGTGGGCCGTTACCCGCACCAGCTAATCAGACGCGGATCCATCTCATACCACCGGAGTTTTTCACACCGTACCATGCGGTACTGTGCGCTTATGCGGTATTAGCAGTCATTTCTAACTGTTATCCCCTGTATGAGGCAGG
>FQH3XDB01B1PHC|861|10
CACGTAGTTAGCCGGGGCTTCTTAGTCAGGTACCGTCAGTTTCTTCCCTGCTGATAGAGCTCTACATACCGAAATACTTCTTCACTCACGCGGCGTCGCTGCATCAGGGTTTCCCCCATTGTGCAATATTCCCCACTGCTGCCTCCCGTAGGAGTTTGGGCCGTGTCTCAGTCCCAATGTGGCCGGTCACCCTCTCAGGTCGGCTACTGATCGTCGCCTTGGTGGGCCTTACCCGCCAACAAGCTAATCAGACGCGGATCCATCTCATACCACCGGAGTTTTTCACACTGTACCATGCGGTACTGTGCGCTTATGCGGTATTAGCAGTCATTTCTAACTGTTACTCCCCCTGTATGAGGCAGGTTATCCACGCGTTACTCCACCCGTCCGCCACTCAGTCACCAA
>FQH3XDB01C163K|862|47
CACGTAGTTAGCCGGGGCTTCTTAGTCAGGTACCGTCAGTTTCTTCCCTGCTGATAGAGCTTTACATACCGAAATACTTCTTCACTCACGCGGCGTCGCTGCATCAGGGTTTCCCCCATTGTGCAATATTCCCCACTGCTGCCTCCCGTAGGAGTTTGGGCCGTGTCTCAGTCCCAATGTGGCCGGTCACCCTCTCAGGTCGGCTACTGATCGTCGCCTTGGTGGGCCGTTACCCCGCAACTAGCTAATCAGACGCGGATCCATCTCATACCACCGGAGTTTTTCACACTGTACCATGCGGTACTGTGCGCTTATGCGGTATTAGCAGTCATTTCTAACTGTTATCCCCCTGTATGAGGCAGGTTATCCACGCGTTACTCACCCGTCGCCACTCAGTCATATCCGATTCCAATCCAAAAACTTC
>FQH3XDB01DVW0L|863|26
CACGTAGTTAGCCGGGGCTTCTTAGTCAGGTACCGTCTTTCTTCTTCCCTGCTGATAGAGCTTTACATACCGAAATACTTCTTCACTCACGCGGCGTCGCTGCATCAGGGTTTCCCCCATTGTGCAATATTCCCCACTGCTGCCTCCCGTAGGAGTTTGGGCCGTGTCTCAGTCCCAATGTGGCCGGTCACCCTCTCAGGTCGGCTACTGATCGTCGCCTTGGTGGGCCCGTTACCCCGCCAACTAGCTAATCAGACGCGGATCCATCTCATACCACCGGAGTTTTTCACACTCTACCATGCGGTACTGTGCGTCTTATGCGGTATTAGCAGTCTATTTCTAACTGTTACTCCCCC
>FQH3XDB01DMP11|864|105
CACGTAGTTAGCCGGGGCTTCTTAGTCAGGTACCGTCATTTTCTTCCCTGCTGATAGAGCTTTACATACCGAAATACTTCTTCACTCACGCGGCGTCGCTGCATCAGGGTTTCCCCCATTGTGCAATATTCCCCACTGCTGCCTCCCGTAGGAGTTTGGGCCGTGTCTCAGTCCCAATGTGGCCGGTCACCCTCTCAGGTCGGCTACTGATCGTCGCCTTGGTGGGCCGTTACCCCGCCAACAAGCTAATCAGACGCGGATCCATCTCATACCACCGGAGTTTTTCACACTGTACCATGCGGTACTGTGCGCTTATGCGGTATTAGCAGTCATTTCTAACTGTTATCCCCCTGTATGAGGCAGGTTATCCACGCGTTACTCACCCGTCCGCCACTCAGTCAATCTTCAGTCCGAAAACTTCAGATCGCTTCGTTCGACTTGCATGTGTTAGGCACGCCGCAGCGTTCATCCTGAGCCAG
>FQH3XDB01E2JLS|865|7
CACGTAGTTAGCCGGGGCTTCTTAGTCAGGTACCGTCATTTTCTTCCCTGCTGATAGAGCTTTACATACCGAAATACTTCTTCACTCACGCGGCGTCGCTGCATCAGGGTTTCCCCCATTGTGCAATATTCCCCACTGCTGCCTCCCGTAGGAGTTTTGGGCCGTGTCTCAGTCCCAATGTGGCCGGTCACCCTCTCAGGTCGGCTACTGATCGTCGCCTTGGTGGGCCGTTACCCCGCAACTAGCTAATCAGACGCGGATCCATCTCATACCACCGGAGTTTTTCACACTGTACCATGCGATACTGTGCGCTTATGCGGTATTAGCAGTCATTTCTAACTGTTATCCCCCTGTATGAGGCAGGTTATCCACGCGTTACTCACCCGTCCGCCACTCAGTCAGATCTGATTCCATCCGAAAACTTCATCCGATCCGCTTCG
>FQH3XDB01B1WRR|866|4
CACGTATTTAGCCGGAGCTTCTTAGTCAGGTACCGTCATTTTCTTCCCTGCTGATAGAGCTTTACATACCGAAATACTTCTTCACTCACGCGGCGTCGCTGCATCAGGGTTTCCCCCATTGTGCAATATTCCCCACTGCTGCCTCCGTAGGAGTTTGGGCCGTGTCTCAGTCCCAATGTGGCCGTTCACCCTCTCAGGCCGGCTACTGATCGTCGCCTTGGTGGGCCCGTTACCCCGCCAACTAGCTAATCAGACGCGGATCCATCTCATACCACCGGAGTTTTTCACACTGAATCATGCGATTCCGTGCGCTTATGCGGTATTAGCACCTATTCTAAGTGTTACTCCCCGGTATGAGGCAGGTTATCCACG
>FQH3XDB01EHBZ5|867|1
CACGTAGTTAGCCGGGGCTTCTTAGTCAGGTACCGTCTTTCTTCTTCCCTGCTGATAGAGCTTTACATAACGAATTACTTCTTCACTCACGCGGCGTCGCTGCATCAGGGTTTCCCCCATTGTGCAATATTCCCCACTGCTGCCTCCCGTAGGAGTTTGGGCCGTGTCTCAGTCCCAATGTGGCCGATCACCCTCTCAGGTCGGCTACTGATCGTCGCCTTGGTGAGCCTTTACCCCACCAACTAGCTAATCAGACGCGGATCCATCTCATACCACCGGAGTTTTTCACACCATACCATGCGGTACTGTGCGCTTATGCGGTATTAGCAGTCATTTCTAACTGTTACTCCCCCTGTATGAGGCAGGTTATCCACGCGTT
>FQH3XDB01AJYCC|868|3
CACGTAGTTAGCCGGGGCTTCTTAGTCAGGTACCGTCAGTTTCTTCCCTGCTGATAGAGCTTTACATACCGAAATACTTCTTCACTCACGCGGCGTCGCTGCATCAGGGTTTCCCCCATTGTGCAATATTCCCCACTGCTGCCTCCCGTAGGAGTTTGGGCCGTGTCTCAGTCCCAATGTGGCCGGTCACCCTCTCAGGTCGGCTACTGATCGTCGCCTTGGTCGGGCCGTTACCCCGCCAACCAGCTAATCAGACGCGGATCCATCTCATACCACCGGAGTTTTTCACACCGTACCATGCGGTACTGTGCGCTTATGCGGTATTAGCAGTCATTTCTAACTGTTACTCCCCCTGTATGAGGCAGGTTACTCCACGCGTTACTCCACCCGTCC
>FQH3XDB01BWBFC|869|1
CACGTAGTTAGCCGGGCTTCTTAGTCAGGTACCGTCATTTCTTCCTGCTGATAGAGCTTTACATACCGAAATACTTCTTCGCTCACGCGGCGTCGCTGCATCAGGGTTTCCCCATTGTGCAATATTCCCCATGCTGCCTCCCGTAGGAGTTTGGGCCCGTGTCTCAGTCCCAATGTGGCCGTTCACCCTCTCAGGCCGGCTACTGATCGTCGCCTTGGTAGGCCGTTACCCTGCCAACAAGCTAATCAGACGCGGATCCATCTCATACCACCGGAGTTTTTCACACTGTGCCATGCAGCACCGTGCGCTTATGCGGTATTAACAGTCGTTTCCAACTGTTATCCCCCTGTATGAGGCAGGTTATCCACGCGTTACTCACCCGTCCGCCACTAAACTG
>FQH3XDB01D2EB6|870|6
CACGTATTTAGCCGGAGCTTCTTAGTCAGGTACCGTCATTTTCTTCCCTGCTGATAGAAGTTTACATACCGAAATACTTCTTCCTTCACGCGGCGTCGCTGCATCAGGGTTTCCCCCATTGTGCAATATTCCCCACTGCTGCCTCCCGTAGGAGTTTGGGCCGTGTCTCAGTCCCAATGTGGCCGGTCACCCTCTCAGGTCGGCTACTGATCGTCGTCTTGGTGGGCCGTTACCCCGCCAACTAACTAATCAGACGCGGATCCATCTCATACCACCGGTAGTTTTTCACACTGCACCATGCGATGCTGTGCGT
>FQH3XDB01CVUX9|871|1
CACGTATTTAGCCGGTGCTTCTTAGTCAGGTACCGTCATTTTCTTCCCTGCTGATAGAGCTTTACATACCGAAATACTTCTTCGCTCACGCGGCGTCGCTGCATCACGGGTTTACCCCCGATTCGTGGCGGAAATAGTTCCCCCACTGCTGCCTCCCGTAGGAGTTTGGGCCGTGTCTCAGTCCCAATGTGGCCGGTCACCCTCTCAGGTCGGCTACTGATCGTTGCCTTGGTAAGCCGTTACCTTACCAACTAGCTAATCAGACGCGGGGTCCATCTCATACCACCGGAGTTTTTCCCACTGAGCCATGCGACTCTGTGGTCTTATGCGGTATTAGCAGTCATTTCTAACTGTTATCCCCCTGTATGAGGCAGGTTACCCACGCGTTACTCCACCCGTCCGCCACTCAGTCACTCTTCTGTCCGAAAACTTCTGAGTGCTTCGTTCGACTTGCT
>FQH3XDB01ERKCN|872|1
CACGTAGTTAGCCGGGGCTTCTTAGTCAGGTACCGTCATTTTCTTCCCTGCTGATAGAAGTTTACATACCGAAATACTTCATCCTTCACGCGGCGTCGCTGCATCAGGGTTTCCCCCATTGTGCAATATTCCCCACTGCTGCCTCCCGTAGGAGTTTGGGCCGTGTCTCAGTCCCAATGTGGCCGGTCACCCTCTCAGGTCGGCTACTGATCGTCGCCTTGGTACGGCCGTTACCCCACCAACAAGCTAATCAGACGCGGGGTCCATCTCATACCACCGGAGTTTTTCACACCAGACCATGCGGTCCTGTGCGCTTATGCGGTATTAGCAGTCATTTCTGACTGTTACTCCCCCTGTATAAGGCACGGTTACCCACGCGTTACTCCACCCGTCCGCCACTACGAAACCAG
>FQH3XDB01BEARE|873|3
CACGTATTTAGTCGGTGCTTCTTAGTCAGGTACCGTCCTTTTCTTCCCTGCTGATAGAACTTTACATACCGAAATACTTCTTCATTCACGCGGCGTCGCTGCATCAGGCTTTCGCCCATTGTGCAATATTCCCCACTGCTGCCTCCCGTAGGAGTTTGGGCCGTGTCTCAGTCCCAATGTGGCCGGTCACCCTCTCAGGTCGGCTACTGATCGTCGCCTTGGTGGGCCTTTACCTCACCAACTAGCTAATCAGACGCGGAGCCATCTCATACCACCGGAGTTTTTCACCCTGTAACATGCGTTACTGTGTGCTTATGCGGTATTAGCAGCCATTTCTAACTGTTATCCCCCTGTATGAGGCAGGTTCTCCACGCGTTACTCACCCGTCCGCCACTCAGTCAACATTCTTTCCGTCCGTAAACTTCCTTAATGTTGCTTCGTTCGACTTGCATGTGTTAAGCACGCCGCC
>FQH3XDB01AIOYX|874|12
CACGTAGTTAGCCGGGGCTGCTTAGTCAAGTACTGTCCTTGTTCTTCCTTGCTGATAGAAGTTTACGATCCGAAAATCTTCATCCTTCACGCGGCATCGCTGCATCAGGGTTTCCCCCATTGTGCAATATTCCCCACTGCTGCCTCCCGTAGGAGTCTGGGGCCGTGTCTCAGTCCCAATGTGGCCGTCCATCCTCTCAGACCGGCTACTGATCGTTGCCTTGGTGAGCCGTTACCTCTCCAACTAGCTAATCAGTCGCGGGCCCATCTCATACCACCGGAGTTTTTCCTACTGAATGATGCCATTCTGTAGGCTTATGCGGTATTAGCGTACATTTCTATACGTTATCCCCCTGTATGAGGTAGGTTACCCACGTGTTACTCACCCGTCCGCCGCTAAGTTCAAGGAGCTAAGCTCCTCTCCCTCCGCTCGACTTG
>FQH3XDB01EJFYS|875|3
CACGTAGTTAGCCGGGCTGCTTAGTCAAGTACTGTCCTTGATTCTTCCTTGCTGATAGAAGTTTACGAACCGAAATTCTTCATCCTTCACGCGGCATCGCTGCATCAGGGTTTCCCCCATTGTGCAATATTCCCCACTGCTGCCTCCCGTAGGAGTCTGGGCCGTGTCTCAGTCCCAATGTGGCCGTCCATCCTCTCAGACCGGCTACTGATCGTCGCCTTGGTGAGCCGTTACCTCTCCAACTAGCTAATCAGTCGCGGGCCCATCTCATACCACCGGAGTTTTTCCTACTGAATGATGCCATTCTATAGGCTTATGCGGTATTAGCGTACATTTCTATACGTTATCCCCCTGTATTGAGGTAGGTTACCCACGTGTTACTCACCCGTCGCCGCTAGAGTTAAAAGCAAGCTTTCAACTCCGCTCGACTTGCATGTGTTAA
>FQH3XDB01BY2LK|876|1
CACGTAGTTAGCCGGGCTTCTTAGTCAGGTACCGTCATTCTCGTCCCTGCTGATAGAGCTTTACATACCGAAATACTTCTTCACTCACGCGGCGTCGCTGCATCAGGGTTTCCCCATTGTGCAATATTCCCCACTGCTGCCTCCCGTAGGAGTTTGGGCCGTGTCTCAGTCCCAATGTGGCCGGTCACCCTCTCAGGTCGGCTACTGATCGTCGCCTTGGTGGGCCTTTACCTCACCAACTAGCTAATCAGACGCGGAACCATCTCATACCACCGGAGTTTTTCACACTGCACCATGCGGTGCTGTGCGCTTATGCGGTATTAGCAGTCATTTCTAACTGTTATCCCCTGTATGAGGCAGGTTTTCCACGCGTTACT
>FQH3XDB01CH5V5|877|2
CACGTAGTTAGCCGGGACTTCTTAGTCAGGTACCGTCATTTTCTTCCCTGCTGATAGAAGTTTACATACCGAAATACTTCTTCCTTCACGCGGCGTCGCTGCATCAGGGTTTCCCCCATTGTGCAATATTCCCCACTGCTGCCTCCCGTAGGAGTTTGGACCGTGTCTCAGTTCCAATGTGGCCGTTCACCCTCTCAGGTCGGCTACTGATCGTCGCCTTGATAGGCCGTTGCCCCTGCCAACTAGCTAATCAGACGCGGGTCTATCCCATACCACCGGAGTTTTTCACACCGGACCATGCGGTCCTGTGCGCTTATGCGGTATTAGCAGCCGTTTCCAACTGTTATCCCCCTGTATGAGGCAGGTTACCCCACGCGTTACTCACCCGTCCGCCACTCAGTCACAAATCTTCATCTCCGAAGAAAATCAAATAGAGTGCTTCGTTCGACTTGCATGTGTTAAGCACGCCGCCAGCGTTCATCC
>FQH3XDB01C2K2I|878|1
CACGTAGTTAGCCGGGCTTCTTAGTCAGGTACCGTCATTTTCTTCCCTGCTGATAGAGCTTTACATAACGAATTACTTCTTCACTCACGCGGCGTCGCTGCATCAGGGTTTCCCCATTGTGCAATATTCCCCACTGCTGCCTCCCGTAGGAGTTTGGGCCGTGTCTCAGTCCCAATGTGGCCGTCCACCCTCTCAGGCCGGCTATGGATCGTCGGTTGGTGGCCGTTACCCCGCAACTGCCTAATCCAGCGCGGGTCCATCCCATACCACCGGAGTTTTTCACACTGTGCCATGCAGCACTGTGCGCTTATGCGGTATAGCAGTCATTTCTAACTGTTATCCCCCCTGTATGAGGCAGGTTTACCCCACGCGTTACTCACCCGTCCGCCGCTCAAGTCACAAAA
>FQH3XDB01CMP1B|879|1
CACGTATTTAGCCGGTGCTTCTTAGTCAGGTACCGTCATTTCTTCTTCCCTGCTGATAGAGCTTTACATACCGAAATACTTCTTCGCTCACGCGGCGTCGCTGCATCAGGGTTTCCCCCATTGTGCAATATTCCCCACTGCTGCCTCCCGTAGGAGTTTGGGCCGTGTCTCAGTCCCAATGTGGCCGGTCACCCTCTCAGGTCGGCTACTGATCGTCGCCTTGGTCGGGCCCGTTACCCCGCCAACAGCTAATCAGACGCGGGTCCATCCCATACCACCGGAGTTTTTCACACTGTACCATGCGGTACCGTGCGCTTATGC
>FQH3XDB01E31Q7|880|10
CACGTATTTAGCCGGTGCTTCTTAGTCAGGTACCGTCTCTCTTCTTCCCTGCTGATAGAGCTTTACATACCGAAATACTTCTTCACTCACGCGGCGTTGCTGCATCAGGGTTCCCCCCATTGTGCAATATTCCCCACTGCTGCCTCCCGTAGGAGTTTGGGCCGTGTCTCAGTCCCAATGTGGCCGTTCACCCTCTCAGGCCGGCTACTGATCGCTGACTTGGTAGGCCGTTACCCCACCAACTATCTAATCAGACGCGGGTCCATCCCCATACCACCGGAGTTTTTCACACGGAACCATGCGGTCCCGTGCGCTTATGCGGTATTAGCACCTATTTCTAAGTGTTATCCCCCGGTATGGGGCAGGTTGCCCACGCGTTACTCACCCGTCCGCCACTAACCCTGTCATTCACTAAGTTTCCTGACAGGT
>FQH3XDB01DSUVT|881|44
CACGTAGTTAGCCGGGGCTTCTTAGTCAGGTACCGTCATTTTTCTTCCCTGCTGATAGAGCTTTACATACCGAAATACTTCTTCGCTCACGCGGCGTCGCTGCATCAGGGTTTCCCCCATTGTGCAATATTCCCCACTGCTGCCTCCCGTAGGAGTTTGGGCCGTGTCTCAGTCCCAATGTGGCCGGTCACCCTCTCAGGTCGGCTACTGATCGTCGCTTTGGTGGCCGTTACCCGCAACTGGCTAATCAGACGCGGGTCCATCCCATACCACCGGAGTTTTTCACACCGTACCATGCGGTACTGTGCGCTTATGCGGTATTAGCAGCCGTTTCCAGCTGTTACTCCCCCTGTATGAGGCAGGTTACCCACGCGTTACTCACCCGT
>FQH3XDB01CHX6Z|882|10
CACGTAGTTAGCCGGGGCTTCTTAGTCAGGTACCGTCATTTTTCTTCCCTGCTGATAGAGCTTTACATACCGAAATACTTCTTCGCTCACGCGGCGTCGCTGCATCAGGGTTTCCCCCATTGTGCAATATTCCCCACTGCTGCCTCCCGTAGGAGTTTTGGGCCGTGTCTCAGTCCCAATGTGGCCGGTCACCCTCTCAGGTCGGCTACTGATCGTCGCTTTGGTGGGCCGTTACCCGCAACTGGCTAATCAGACGCGGGTCCATCCCATACCACCGGAGTTTTTCACACCGTACCATGCGGTACTGTGCGCTTATGCGGTATTAGCAGCCGTTTCCAGCTGTTATCCCCCTGTATGAGGCAGGTTACCCACGCGTTACTCACCCGTCCGCCACTCAGTCACAAAGCAATCACCCCGAAGGATCAAGCAAA
>FQH3XDB01CEV1S|883|15
CACGTAGTTAGCCGGGGCTTCTTAGTCAGGTACCGTCATTTCTTCTTCCCTGCTGATAGAGCTTTACATACCGAAATACTTCTTCGCTCACGCGGCGTCGCTGCATCAGGGTTTCCCCCATTGTGCAATATTCCCCACTGCTGCCTCCCGTAGGAGTTTGGGCCGTGTCTCAGTCCCAATGTGGCCGGTCACCCTCTCAGGTCGGCTACTGATCGTCGCTTTGGTGGGCCGTTACCCGCCAACTGGCTAATCAGACGCGGGTCCATCCCATACCACCCGGAGTTTTTCGCACCGTACCATGCAGTACTGTGCGCTTATGCGGTATTAGCAGCCATTTCCAGCTGTTATCCCCCTGTATGAGGCAGGTTACCCACGCGTTACTCACCCGTCCGCCACTCAGTCACTAAACAATCACCCCGAAGGGATCCAGGGTTAAAAGCCGCTTCGTTCGACTTGCATGTGTTAA
>FQH3XDB01EVJ4Y|884|2
CACGTAGTTAGCCGTGGCTTGTTTTCAGGGTACCGTCTTCTACTCTTCCCCTGTCAAAGAAGTTTACAACCCGAAAGCCTTCTTCCTTCACGCGGCGTTGCTGGGGTCAGACTTGCGTCCATTGCCCAATATTCCCCACTGCTGCCTCCCGTAGGAGTCTGGGCCGTATCTCAGTCCCAATGTGGCCGGTCACCCTCTCAGGTCGGCTACTGATCGTCGCTTTGGTGGGCCTTACCCCGCAACTGGCTAATCAGACGCGGGTCCATCCCATACCACCGGAGTTTTTCACACCGTACCATGCGGTACTGTGCGCTTATGCGGTATTAGCA
>FQH3XDB01AXT9G|885|1
CACGTAGTTAGCCGGAGCTTATTCATCAAGTACCGTCACTTCTTCGTCCTTGATAAAAGATTTTTACAATCCGAAGACCTTCTTCAATCACGCGGCGTTGCTGCGTCAGGGTTTCCCCATTGCGCAATATTCCCCACTGCTGCCTCCCGTAGGAGTCTGGGCCGTGTCTCAGTCCCAATGTGGCCGTTCAACCTCTCAGGTCGGCTACTGATCGTCGCTTTGGTGGGCCGTTACCCGCAACTGGCTAATCAGACGCGGGTCCATCCCATACCACCGGAGTTTTTCACACCGTACCATGCGGTACTGTGCGCTTATGCGGTATTAGCAGCCGTTTCCAGCTGTTATCCCCCTGTATGAGGCAGGTTACCCACGCGTTACTCACCCGTCCGCCACTCAGTCACAAAGCAATCACCCCGAAGGGATCAAGCAAAGTGCTTCGTTCGACTTGCATGTGTTAAGCACGCCG
>FQH3XDB01EP680|886|1
CACGTAGTTAGCCGTGGCTTTCTAAACGGATACCATCATCTTTTTCTCCGTCAACAGAGGTTTACAATCCGAAAACCTTCTTCCCTCACGCGGCGTCGCTGGATCAGGGTTGCCCCCATTGTCCAATATCCCCCACTGCTGCCTCCCGTAGGAGTCTGGGGCCGTGTCTCAGTCCCAATGTGGCCGTTCAACCTCTCAGTCCGGCTACTGATCGTCGACTTGGTGGGCCGTTACCCGCAACTGGCTAATCAGACGCGGGTCCATCCCATACCACCGGAGTTTTTCACACCGTACCATGCGGTACTGTGCGCTTATGCGGTATTAGCAGCCGTTTCCAGCTGTTATCCCCCTGTATGAGGCAGGGTTACCCACGCGTTACTCACCCGTCCGCCACTCAGTCACAAAGCAATCACCCCGAAGGGATCAAGCAAAGCGCTTCGTTCGACTTGCATGTGTTAAGCACGCGCCAGCGTTCATCCTGAGCCAG
>FQH3XDB01DJLCA|887|3
CACGTAGTTAGCCGGGGCTTCTTAGTCAGGTACCGTCATTTTTCTTCCCTGCTGATAGAGCTTTACATACCGAAATACTTCTTCGCTCACGCGGCGTCGCTGCATCACGGGTTTCCCCCATTGTGCGAATATTCCCCATGCTGCCTCCCGTAGGAGTTTGGGCCGTGTCTCAGTCCCAATGTGGCCGGTCACCCTCTCAGGTCGGCTACTGATCGTCGCTTTGGTGGGCCTTACCCCGCAACTGGCTAATCAGACGCGGGTCCATCCCATACCACCGGAGTTTTTCACACCGTACCATGCGGTACTGTGCGCTTATGCGGTATTAGCAGCCGTTTCCAGCTGTTACTCCCCCTGTATGAGGCA
>FQH3XDB01EPOJO|888|12
CACGTAGTTAGCCGGGGCTTCTTAGTCAGGTACCGTCATTTTCTTCCCTGCTGATAGAGCTTTACATACCGAAATACTTCTTCGCTCACGCGGCGTCGCTGCATCAGGGTTTCCCCCATTGTGCGAATATTCCCCACTGCTGCCTCCCGTAGGAGTTTGGGCCGTGTCTCAGTCCCAATGTGGCCGGTCACCCTCTCAGGTCGGCTACTGATCGTCGCTTTGGTGGGCCGTTACCCCGCAACTGGCTAATCAGACGCGGGTCCATCCCATACCACCGGAGTTTTTCACACCGTACCATGCGGTACTGTGCGCTTATGCGGTATTAGCAGCCGTTTCCAGCTGTTATCCCCCTGTATGAGGCAGGTTACCCCACGCGTTACTCACCCGTCCGCCACTCAGTCACAAGTAAAATCATCCGAAGATTCAATTACAGGTGCTTCGCTCGACTTGCATGTGTTAAGCACGCCGCCAGCGTTC
>FQH3XDB01EDSD8|889|72
CACGTAGTTAGCCGGGGCTTCTTAGTCAGGTACCGTCATTTCTTCTTCCCTGCTGATAGAGCTTTACATACCGAAATACTTCTTCGCTCACGCGGCGTCGCTGCATCAGGGTTTCCCCCATTGTGCAATATTCCCCACTGCTGCCTCCCGTAGGAGTTTGGGCCGTGTCTCAGTCCCAATGTGGCCGGTCACCCTCTCAGGTCGGCTACTGATCGTCGCTTTGGTGGGCCCGTTACCCCGCCAACTGGCTAATCAGACGCGGGTCCATCCCATACCACCGGAGTTTTTCACACCGTACCATGCGGTACTGTGCGCTTATGCGGTATTAGCAGCCG
>FQH3XDB01EYCGI|890|4
CACGTAGTTAGCCGGGGCTTCTTAGTCAGGTACCGTCATTTCTTCTTCCCTGCTGATAGAGCTTTACATACCGAAATACTTCTTCGCTCACGCGGCGTCGCTGCATCAGGGTTTCCCCCATTGTGCAATATTCCCCACTGCTGCCTCCCGTAGGAGTTTGGGCCGTGTCTCAGTCCCAATGTGGCCGGTCACCCTCTCAGGTCGGCTACTGATCGTCGCTTGGTGGGCCGTTACCCGCCAACTGGCTAATCAGACGCGGGTCCATCCCATACCACCGGAGTTTTTCGCACCGTACCATGCAGTACTGTGCGCTTATGCGGTATTAGCAGCCATTTCCAGCTGTTATCCCCCTGTATGAGGCAGGTTACCCCACGCGTTACTCACCCGTCGCCACTCAGTCAC
>FQH3XDB01BM2LJ|891|15
CACGTAGTTAGCCGGGGCTTCTTAGTCAGGTACCGTCATTTTTCTTCCCTGCTGATAGAGCTTTACATACCGAAATACTTCTTCGCTCACGCGGCGTCGCTGCATCAGGGTTTCCCCCATTGTGCAATATTCCCCACTGCTGCCTCCCGTAGGAGTTTGGGCCGTGTCTCAGTCCCAATGTGGCCGGTCACCCTCTCAGGTCGGCTACTGATCGTCGCTTTGGTGGGCCGTTACCCGCCAACTGGCTAATCAGACGCGGGTCCATCCCATACCACCGGAGTTTTTCACACCGTACCATGCGGTACTGTGCGCTTATGCGGTATTAGCAGCCGTTTCCAGCTGTTATCCCCCTGTATGAGGCAGGTTACCCACGCGTTACTCACCCGTCCGCCACTCAGTCACAAAGCAATCACCCCGAAGGGATCAAGCAAAGTGCTTCGTCGACTTGCATGTGTTAAGCACGCCGCCAGCGTTCATCCTGAGCCAGGA
>FQH3XDB01BT96M|892|5
CACGTAGTTAGCTGGGGCTTCTTAGTCAGGTACCGTCATTTCTTCTTCCCTGCTGATAGAGCTTTACATACCGAAATACTTCCTCACTCACGCGGCGTCGCTGCATCAGGGTTTCCCCCATTGTGCAATATTCCCCACTGCTGCCTCCCGTAGGAGTCTGGGCCGTGTCTCAGTCCCAATGTGGCCGGTCGCCCTCTCAGGCCGGCTACTGATCGTCGCTTTGGTGGGCCGTTACCCCGCCAACTGGCTAATCAGACGCGGGTCCATCCCATACCACCGGAGTTTTTCACACCGTACCATGCGGTACTGTGCGCTTATGCGGTATTAGCAGCCGTTTCCGGCTGTTATCCCCCGGTATGGGGCAGGTTCCCCACGCGTTACTCACCCGTCCGCCACTCAGTCACTAAACCGTCATCCCGAAGGAATCGTAGTAAAGTGCTTCGTTCGACTTGCATGTGTTAAGCACGCCGCCAGCGTTCATCCTGAGCCAGACTCAAACT
>FQH3XDB01DZ331|893|1
CACGTAGTTAGCCGTGGCTTTCTTGAATGGTACCGTCAAGTAAAGTTCATTTCCTAACTTTACATTTCTTTCCAAACAACAGAATTTTACAACCCATAGGGCCTTCTTCATTCACGCGGCATTGCTCGTTCAGGGTTCCCCCCATTGACGAATATTCCTAACTGCTGTCTCCCGTAGGAGTCTGGGCCGTGTCTCAGTCCCAATGTGGCCGGTCACCCTCTCAGGTCGGCTACTGATCGTCGCTTTGGTGGGCCGTTACCCGCCAACTGGCTAATCAGACGCGGGTCCATCCCATACCACCGGAGTTTTTCACACCGTACCATGCGGTACTGTGCGCTTATGCGGTATTAGCAGCCGTTTCCAGCTGTTATCCCCTGTATGAGGCAGGTTACCCACGCGTTACTCACCCGTCCGCCACTCAGTCACAGAACCGTCATTCCGAAG
>FQH3XDB01C1EX4|894|4
CACGGAGTTAGCCGATGCTTCCTCTGTGGGTACCGTCAAGTTTCGTCCCCACTGACAGATCTTTACACCCCGAAGGGCTTCTTCAATCACGCGGCGTTGCTGCGTCAGGGTTTCCCCCATTGCGCAAAATTCCCTACTGCTGCCTCCCGTAGGAGTATGGGCCGTGTCTCAGTCCCATTGTGGCTGATCATCCTCTCAAACCAGCTACTGATCGTCGCTTTGGTGGGCCGTTACCCGCCAACTGGCTAATCAGACGCGGGTCCATCCCATACCACCGGAGTTTTTCGCACCGTACCATGCAGTACTGTGCGCTTATGCGGTATTAGCAGCCATTTCCAGCTGTTATCCCCCTGTATGAGGCAGGTTACCCA
>FQH3XDB01A4240|895|2
CACGTAGTTAGCCGGGGCTTCTTAGTCAGGTACCGTCATTTTCTTCTTCCCTGCTGATAGAGCTTTACATACCGAAATACTTCTTCACTCACGCGGCGTCGCTGGATCAGGGTTTCCCCCATTGTCCAATATTCCCCACTGCTGCCTCCCGTAGGAGTTTGGGCCGTGTCTCAGTCCCAATGTGGCCGGTCACCCTCTCAGGTCGGCTACTGATCGTCGCTTTGGTGGGCCGTTACCCCGCCAACTGGCTAATCAGACGCGGGTCCATCCCATACCACCGGAGTTTTTCACACCGTACCATGCGGTACTGTGCGCTTATGCGGTATTAGCAGCCGTTTCCAGCTGTTATCCCCCTGTATGAGGCAGGTTACCCACGCGTTACTCACCCGTCCGCCACTCAGTCACAAAACAATCACCCCGAAGGGATCAAGTAAAGTGCTTCGTTCGACTTGCATGTGTTAAGCACGCCGCCAC
>FQH3XDB01BWRD6|896|13
CACGTAGTTAGCCGGGGCTTCTTAGTCAGGTACCGTCATTTCTTCTTCCCTGCTGATAGAGCTTTACATACCGAAATACTTCTTCGCTCACGCGGCGTCGCTGCATCAGGGTTTCCCCCATTGTGCAATATTCCCCACTGCTGCCTCCCGTAGGAGTTTGGGCCGTGTCTCAGTCCCAATGTGGCCGGTCACCCTCTCAGGTCGGCTACTGATCGTCGCTTTGGTGGGCCGTTACCCGCCAACTGGCTAATCAGACGCGGGTCCATCCCATACCACCGGTAGTTTTCACACCGTACCATGCGGTACTGTGCGCTTATGCGGTATTAGCAG
>FQH3XDB01AGP8A|897|1
CACGTAGTTAGCCGTGGCTTATTCTAGAGGTACCGTCTTCTGCTCTTCCCTCTTAAAAGAAGTTTACAACCCGAAAGCCTTCTTCCTTCACGCGGCGTTGCTGGGTCAGGCTTGCGCCCATTGCCCAATATTCCCCACTGCTGCCTCCCGTAGGAGTCTGGGCCGTATCTCAGTCCCAATGTGGCCGTTCAACCTCTCAGTCCGGCTACTGATCGTCGCTTTGGTGGGCCGTTACCCCGCCAACTGGCTAATCAGACGCGGGTCCATCCCATACCACCGGAGTTTTTCACACCGTACCATGCGGTACTGTGCGCTTATGCGGTATTAGCAGCCGTTTCCAGCTGTTACTCCCCCTGTATGAGGCACGGTTACCCACGCGTTACTCA
>FQH3XDB01B6G54|898|3
CACGTATTTAGCCGGAGCTTCTTAGTCAGGTACCGTCATTTTCTTCCCTGCTGATAGAGCTTTACATACCGAAATACTTCTTCACTCACGCGGCGTCGCTGCATCAGGGTTTCCCCCATTGTGCAATATTCCCCACTGCTGCCTCCCGTAGGAGTTTGGGCCGTGTCTCAGTCCCAATGTGGCCGTCCACCCTCTCAGGCCGGCTACTGATCGTCGCTTTGGTGGGCCGTTACCCCGCCAACTGGCTAATCAGACGCGGGTCCATCCCATACCACCGGAGTTTTTCACACCGTACCATGCGGTACTGTGCGCTTATGCGGTATTAGCAGCCGTTTCCAGTTGTTACTCCCCCTGTATGAGGCAGG
>FQH3XDB01ANV0V|899|1
CACGTAGTTAGCCGTGGCTTATTCGCCAGGTACCGTCTTCTACTCGTCCCCGACAAAAGAAGTTTACAACCCGAAAGCCTTCTTCCTTCACGCGGCGTTGCTGGGTCAGGCTTGCGCCCATTGCCCAATATTCCCCACTGCTGCCTCCCGTAGGAGTCTGGGCCGTATCTCAGTCCCAATGTGGCCGGTCAACCTCTCAGTCCGGCTACTGATCGTCGCCTTGGTGGGCCGTTACCCCGCCAACTGGCTAATCAGACGCGGGTCCATCCCATACCACCGGAGTTTTTCACACCGTACCATGCGGTACTGTGCGCTTATGCGGTATTAGCAGCCGTTTCCAGCTGTTATCCCCCTGTATGAGGCAGGTTACCCCACGCGTTACTCACCCGTCCGCCACTCAGTCACAAAGCAATCACCCCGAAGGATCAAGCAAAGTGCTTCGTTCGACTTGCATGTGTTAAGCACGCCGCCA
>FQH3XDB01DUXIY|900|1
CACGTAGTTAGCCGGAGCTTTCTTGAAGAGTACCGTCATTATCGTCCTCTTCGACAGGAGTTTACAATCCGAAAACCTTCTTCCTCCACGCGGCATCGCTGCATCAGGGTTTCCCCCATTGTGCAATATTCCCCACTGCTGCCTCCCGTAGGAGTCTGGGCCGTGTCTCAGTCCCAATGTGGCCGATCACCCTCTCAGGTCGGCTACTGATCGCGCTTTGGTGGGCCCGTTACCCCGCCAACTGGCTAATCAGACGCGGGTCCATCCCATACCACCGGAGTTTTTCACACCGTACCATGCGGTACTGTGCGCTTATGCGGTATTAGCAGCCGTTTCCAGCTGTTACTCCCCCTGTAT
>FQH3XDB01DENVW|901|11
CACGTATTTAGCCGGTGCTTCTTAGTCAGGTACCGTCATTATCTTCCCTGCTGATAGAACTTTACATACCGAAATACTTCTTCGTTCACGCGGCGTCGCTGCATCAGGCTTTCGCCCATTGTGCAATATTCCCCACTGCTGCCTCCCGTAGGAGTTTGGGCCGTGTCTCAGTCCCAATGTGGCCGGTCACCCTCTCAGGTCGGCTACTGATCGTCGCCTTGGTGGGCCCGTTGCCCCGCCAACAAGCTAATCAGACGCGGGTCCATCCCATACCACCGGAGTTTTTCACACTGTGCCATGCAGCACTGTGCGCTTATGCGGTATTAGCAGTCATTTCTAACTGTTATCCCCCTGTATGAGGCAGGTTACCCACGCGTTACTCACCCGTCCGCCACTCAGTCACAATCACTTTCGATTCCGAAGAATCAGGCAAAGGTGCTTCGTTACGACTTGCAT
>FQH3XDB01B4JPG|902|1
CACGTAGTTAGCCGGTGCTTCTTAGTCAGGTACCGTCTTCTTTCTTCCCTGCTGATAGAGCTTTACATACCGAAATACTTCTTCACTCACGCGGCGTTGCTGCATCAGGGTTTCCCCATTGTGCAATATTCCCCACTGCTGCCTCCCCGTAGGAGTTTGGGCCGTGTCTCAGTCCCAATGTGGCCGGTCACCCTCTCAGGCCGGCTACTGATCGTCGCCTTGGTAGGCCGTTACCCACACTAGCTAATCAGACGCGGGTCCATCCCATACCACCGGAGTTTTTCACACCGTTCCATGCGAAACTGTGCGCTTACTGCGGTATTA
>FQH3XDB01DP7WY|903|14
CACGTATTTAGCCGGTGCTTCTTAGTCAGGTACCGTCATTATCTTCCCTGCTGATAGAGCTTTACATACCGAAATACTTCTTCGCTCACGCGGCGTCGCTGCATCAGGGTTTCCCCATTGTGCAATATTCCCCACTGCTGCCTCCCGTAGGAGTTTGGGCCGTGTCTCAGTCCCAATGTGGCCGGTCACCCTCTCAGGTCGGCTACTGATCGTCGCCTTGGTAGGCCGTTGCCCTGCCAACTAGCTAATCAGACGCGGGTCCATCCCATACCACCGGAGTTTTTCACACCGGACCATGCGGTCCTGTGCGCTTATGCGGTATTAGCAGCCGTTTCCAACT
>FQH3XDB01C16NL|904|11
CACGTATTTAGCCGGTGCTTCTTAGTCAGGTACCGTCTTCTTTCTTCCCTGCTGATAGAGCTTTACATACCGAAATACTTCTTCACTCACGCGGCGTTGCTGCATCAGGGTTTCCCCCATTGTGCAATATTCCCCACTGCTGCCTCCCGTAGGAGTTTGGGCCGTGTCTCAGTCCCAATGTGGCCGGTCACCCTCTCAGGCCGGCTACTGATCGTCGCCTTGGTAGGCCCGTTACCCCACCAACTAGCTAATCAGACGCGGGTCCATCCCATACCACCGGAGTTTTTCACACCGTTCCATGCGAAACTGTGCGCTTATGCGGTATTAGCACCTATTTCTAAGTGTTATCCCCCAGTATGAGGCAGGTTGCCCACGCGTTACTCACCCGTCCGCCACTAACAATCGTTCACTAGGTTTCACAATTGTCCGTTCGACTTGCATGTGTTAAGCACGCCGCCAGCGTTCATCCTGAGCCATAATCAAACGTCTGACGTATCGTCG
>FQH3XDB01B7K2P|905|1
CACGTATTTAGCCGGTGCTTCTTAGTCAGGTACCGTCATTATCTTCCCTGCTGATAGAGCTTTACATACCGAAATACTTCTTCGCTCACGCGGCGTCGCTGCATCAGGGTTTCCCCCATTGTGCAATATTCCCCACTGCTGCCTCCCGTAGGAGTTTGGGCCGTGTCTCAGTCCCAATGTGGCCGGTCACCCTCTCAGGTCGGCTACTGATCGTCGCCTTGGTAGGCCGTTGCCCTGCCAACTAGCTAATCAGACGCGGGTCCATCCCATACCACCGGAGTTTTTCACACCGGACCATGCGGTCCTGTGCGCTTATGCGGTATTAGCAGCCGTTTCAACTGTATCCCCCTGTATGAGGCAGGTTACCCACGCGTTACTCACCCGTCCGCCACTCA
>FQH3XDB01CSMOG|906|6
CACGTAGTTAGCCGGGGCTTCTTGGTCAGGTACCGTCATTTTCTTCCCTGCTGACAGAGCTTTACATACCGAAATACTTCTTCACTCACGCGGCGTCGCTGCATCAGGGTTTCCCCCATTGTGCAATATTCCCCACTGCTGCCTCCCGTAGGAGTTTGGGCCGTGTCTCAGTCCCAATGTGGCCGTTCACCCTCTCAGGCCGGCTACTGATCGTCGCCTTGGTGGGCCGTTACCTCACCAACTAGCTAATCAGACGCGGGTCCATCCCATACCACCGGAGTTTTTCACACTGTGTCATGCGACACCGTGCGCTTATGCGGTTTTAGCACCTATTTCTAAGTGTTACCTCCCCTGTA
>FQH3XDB01EZ6R6|907|3
CACGTAGTTAGCCGGGGCTTCTTAGTCAGGTACCGTCATTTTCTTCCCTGCTGATAGAGCTTTACATACCGAAATACTTCTTCACTCACGCGGCGTTGCTGCATCAGGGTTTCCCCCATTGTGCAATATTCCCCACTGCTGCCTCCCGTAGGAGTTTGGGCCGTGTCTCAGTCCCAATGTGGCCGGTCACCCTCTCAGGCCGGCTACTGATCGTCGCCTTGGTGGGCCCGTTACCCCACCAACCAGCTAATCAGACGCGGGTCCATCCCATACCACCGGAGTTTTTTCACACACGACCATGCGGTCTCGTGCGCTTATGCGGTATTAGCACCTATTTCTAAGTGTTAGTCCCCCGGTATGGGGCAGGTTACCC
>FQH3XDB01CNXAZ|908|22
CACGTATTTAGCCGGTGCTTCTTAGTCAGGTACCGTCATTCTTCTTCCCTGCTGATAGAGCTTTACATACCGAAATACTTCTTCGCTCACGCGGCGTCGCTGCATCAGGGTTTCCCCCATTGTGCAATATTCCCCACTGCTGCCTCCCGTAGGAGTTTGGGCCGTGTCTCAGTCCCAATGTGGCCGGTCACCCTCTCAGGTCGGCTACTGATCGTCGCCTTGGTGGGCCATTACCTCACCAACCAGCTAATCAGACGCGGGTCCATCCCATACCACCGGAGTTTTTCACACCGTACCATGCGGTACTGTGCGCTTATGCGGTATTAGCAGCCGTTTCCAGCTGTTATCCCCCTGTATGAGGCAGGTTACCCACGCGTTACTCACCCGTCC
>FQH3XDB01BE7MT|909|2
CACGTAGTTAGCCGGGGCTTCTTAGTCAGGTACCGTCATTTTCTTTCCTGCTGATAGAGCTTTACATACCGAAATACTTCTTCACTCACGCGGCGTCGCTGCATCAGGGTTTCCCCCATTGTGCAATATTCCCCACTGCTGCCTCCCGTAGGAGTTTGGGCCGTGTCTCAGTCCCAATGTGGCCGATCACCCTCTCAGGCCGGCTACTGATCGTCGCCTTGGTAGGCCGTTACCCCACCAACCAGCTAATCAGACGCGGGTCCATCCCATACCACCGGAGTTTTTCACACCAGACCATGCGGTCCTGTGCGCTTATGCGGTATTAGCAGCCGTTTCCAACTGTTACTCCCCCTGTATGAGGCAGGTTACCCACGCGTTACTCACCCGTCCGCCACTCAGTCACTAATCTTCACTCCCCGAAGGAAATCAAACAAAGTGCTTCGTCGACTTGCATGTGTTAAGC
>FQH3XDB01C8TFM|910|2
CACGTAGTTAGCCGTGGCTTCCTCGATAGGTACCGTCATTATCGTCCCTATCAACAGAGCTTTACATACCGAAATACTTCTTCACTCACGCGGCGTCGCTGCATCAGGGTTTCCCCATTGTGCAATATTCCCCACTGCTGCCTCCCGTAGGAGTTTGGGCCGTGTCTCAGTCCCAATGTGGCCGGTCACCCTCTCAGGTCGGCTACTGATCGTCGCCTTGGTGGACCGTTACCTCACCAACCAGCTAATCAGACGCGGGTCCATCCCATACCACCGGAGTTTTTCACACCGTACCATGCGGTACTGTGCGCTTATGCGGTATTAGCAGCCGTTTCCAGCTGTTATCCCCCTGTATGAGGCAGGTTACCCACGCGTTACTCACCCGTCCGCCACTCAGTCACAATATCTTCACTTCCGAAGAGATCCATTAAG
>FQH3XDB01COCB8|911|1
CACGTAGTTAGCCGGGGCTTCTTGGTCAGGTACCGTCATTTTCTTCCCTGCTGACAGAGCTTTTACATACCGAAAATACTTCTTCACTCACGCGGCGTCGCTGCATCAGGGTTTCCCCCATTGTGCAATATTCCCCACTGCTGCCTCCCGTAGGAGTTTTGGGCCGTGTCTCAGTCCCAATGTGGCCGTTTCACCCTCTCAGGCCGGCTACTGATCGTCGCCTTGGTGGGCCCGTTTACCTCACCAACCAGCTAATCAGACGCGGGTCCATCCCATACCACCGGAGTTTTTCACACTGTGTCATGCGACACCGTGCGCTTAT
>FQH3XDB01DVMIX|912|1
CACGTATTTAGCCGGTGCTTCTTAGTCAGGTACCGTCATTTTCTTCCCTGCTGATAGAGCTTTACATACCGAAATACTTCTTCGCTCACGCGGCGTCGCTGCATCAAGGTTTCCCCATTGTGCAATATTCCCCACTGCTGCCTCCCGTAGGAGTTTGGGCCGTGTCTCAGTCCCAATGTGGCCGGTCACCCTCTCAGGTCGGCTACTGATCGTTGCCTTGGTGGGCCGTTACCCGCCAACAAGCTAATCAGACGCGGGTCCATCCCATACCACCGGAGTTTTTCACACGGCATCATGCGATGCTGTGCGCTTATGCGGTATTAGCAGCCGTTTCCAGCTGTTATCCCCCTGTATGAGGCAGGTTACCCACGCGTTACTCACCCGTCCGCCACTCAGTCACAAAATCGTCATCCCCGAAGAATCTTATAAAGTGCTTCGTCGACTTGCATGTGTTAAGCACGCCGCCAGCGTTCAT
>FQH3XDB01DNZV4|913|3
CACGTATTTAGCCGGTGCTTCTTAGTCAGGTACCGTCATTCTTCTTCCCTGCTGATAGAGCTTTACATACCGAAATACTTCTTCGCTCACGCGGCGTCGCTGCATCAGGGTTTCCCCCATTGTGCAATATTCCCCACTGCTGCCTCCCGTAGGAGTTTGGGCCGTGTCTCAGTCCCAATGTGGCCGGTCACCCTCTCAGGCCGGCTACTGATCGTCGCCTTGGTGGGCTGTTACCCCGCCAACAAGCTAATCAGACGCGGGTCCATCCCATACCACCGGAGTTTTTCACACCGTACCATGCGGTACTGTGCGCTTATGCGGTATTAGCAGCCGTTTCCAACTGTTACTCCCCCTGTATGAGGCAGGTTACCCACGCGTTACTCACCCGTCCGCCACTCAGTCAC
>FQH3XDB01D81HF|914|3
CACGTAGTTAGCCGGGGCTTCTTAGTCAGGTACCGTCATTTTCTTCCCTGCTGATAGAGCTTTACATAACGAATTACTTCTTCACTCACGCGGCGTTGCTGCATCAGGCTTTCGCCCATTGTGCAATATCCCCCACTGCTGCCTCCCGTAGGAGTTTGGGCCGTGTCTCAGTCCCAATGTGGCCGGTCACCCTCTCAGGTCGGCTACTGATCGTCGGCTTGGTGCGCCTTTACCGCACCAACTACCTAATCAGACGCGGGTCCATCCCATACCACCGGAGTTTTTCACACTGGTTCATGCGAACCCGTGCGCTTATGCGGTATTAGCAGTCATTTCTAACTGTTATCCCCCTGTATGAGGCAGGTTACCCACGCGTTACTCACCCGTCCGCCGCTCAGTCAACATGGATTCCATCCGAAAACTTCCTCCATGCCGCTTCGCTCGACTTGCATGTGTTAAGCACGCCGCCAGCGTTCACTCCTGAGCC
>FQH3XDB01CF4UY|915|1
CACGTAGTTAGCCGGGGCTTCTTAGTCAGGTACCGTCATTATCTTCCCTGCTGATAGAGCTTTACATACCGAAATACTTCTTCACTCACGCGGCGTCGCTGCATCAGGGTTTCCCCCATTGTGCAATATTCCCCACTGCTGCCTCCCGTAGGAGTTTGGGCCGTGTCTCAGTCCCAATGTGGCCGTTCACTCTCTCAAGCCGGCTACTGATCGTCGTCTTGGTAGGCCGTTACCCCACCAACTAACCTAATCAGACGCGGGTCCATCCCATACCACCGGAGTTTTTCACACTGCATCATGCGATGCTGTGCGCTTATGCGGTATTAGCAGTCATTT
>FQH3XDB01EHF3O|916|5
CACGTAGTTAGCCGGGGCTTCTTAGTCAGGTACCGTCATTTTTTCTTCCCTGCTGATAGAGCTTTACATACCGAAATACTTCTTCGCTCACGCGGCGTCGCTGCATCAGGGGTTTCCCCCATTGTGCAATATTCCCCACTGCTGCCTCCCGTAGGAGTTTGGGCCGTGTCTCAGTCCCAATGTGGCCGGTCACCCTCTCAGGTCGGCTACTGATCGTCGCTTTGGTGGGCCCGTTACCCCGCCAACTGGCTAATCAGACGCGGGTCCATCCCATACCACCGGTAGTTTTTCACACCGTACCATGCGGTACTGTGCGCTTATGCGGTATTAGC
>FQH3XDB01BM80H|917|4
CACGTAGTTAGCCGGGGCTTCTTAGTCAGGTACCGTCATTATCTTCCCTGCTGATAGAAGTTTACATACCGAGATACTTCTTCCTTCACGCGGCGTCGCTGCATCAGGGTTTCCCCCATTGTGCAATATTCCCCACTGCTGCCTCCCGCAGGAGTCTGGGCCGTGTCTCAGTCCCAATGTGGCCGTTCACCCTCTCAGGCCGGCTATGGATCGTCGCCTTGGTGAGCCGTTATCCCACCAACCAGCTAATCCAACGCGGGTCCATCCCATACCACCGGAGTTTTTCACACTGTACCATGCGGTACTGTGCGCTTATGCGGTATTAGCAGCAGTTTCCCACTGTTACTCCCCCTGTATGAGGCAGGTTACCCACGCGTTACTCACCCGTCCGCCACTGACTCTCAGA
>FQH3XDB01BT15O|918|3
CACGTAGTTAGCCGGGGCTTCTTAGTCAGGTACCGTCATTTTCTTCCCTGCTGATAGAGCTTTACATAACGAATTACTTCTTCACTCACGCGGCGTCGCTGCATCAGGGTTTCCCCATTGTGCAATATTCCCCGCTGCTGCCTCCCGTAGGAGTTTGGGCCGTGTCTCAGTCCCAATGTGGCCGTCCACCTCTCAGGCCGGCTATGGATCGTCGGTTGGTGGCCGTTACCCGCAACTGCCTAATCCAACGCGGGTCCATCCCATACCACCGGAGTTTTTCACACTGTACCATGCGGTACTGTGCGCTTATGCGGTATTAGCAGTCATTTCTAACTGTTACTCCCCTGTATGAGGCAGGTTACCCACGCGTTACTCACCCGTCCGCCGCTCAGTCAC
>FQH3XDB01AUTYX|919|18
CACGTAGTTAGCCGGGGCTTCTTAGTCAGGTACCGTCATTTTCTTCCCTGCTGATAGAGCTTTACATAACGAATTACTTCTTCACTCACGCGGCGTCGCTGCATCAGGGTTTCCCCCATTGTGCGAATATTCCCCACTGCTGCCTCCCGTAGGAGTTTGGGCCGTGTCTCAGTCCCAATGTGGCCGTCCACCCTCTCAGGCCGGCTATGGATCGTCGGTTTGGTGGGCCGTTACCCCGCCAACTGCCTAATCCAACGCGGGTCCATCCCATACCACCAGAGTTTTTCACACTGCACCATGCGGTACTGTGCGCTTATGCGGTATTAGCAGTCATTTCTAACTGTTATCCCCCTGTATGAGGCAGGTTACCCACGCGTTACTCACCCGTCCGCCGCTCAGTCACTTTATCTTCCATCCGAAAACTTCCGTTAAAGCGCTTCGCTCGACTTGCATGTGTTAAGCACGCCGCCAGCGTTCATCCTGAG
>FQH3XDB01D04VY|920|1
CACGTAGTTAGCCGTGGCTTTCTAAACAGGTACCGTCATTATCGTCCCTGTCCACAGAGGTTTACAATCCGAAAACCTTCTTCCCTCACGCGGCATCGCTGGATCAGGGTTTCCCCATTGTCCAATATCCCCCACTGCTGCCTCCCGTAGGAGTCTGGGCCGTGTCTCAGTCCCAATGTGGCCGATCAACCTCTCAGGCCGGCTATGGATCGTCGGTTTGGTGGGCCGTTACCCGCAACTGCCTAATCCAACGCGGGTCCATCCCATACCACCGGAGTTTTTCACACTGTGCCATGCAGCACCGTGCGCTTATGCGGTATTAGCAGTCATTTCTAACTGTTATCCCCCTGTATGAGGCAGGTTACCCACGCGTTACTCACCCGTCCGCCGCTCAGTCACTTTATCTTCCATCCGAAAACTTCCGTCAAAGTGCTTCGCTCGACTTGCATGTGTTAAGCACGCCGCCAGCGTTCATCCTGAGCCATAAT
>FQH3XDB01DOB9V|921|86
CACGTAGTTAGCCGGGGCTTCTTAGTCAGGTACCGTCATTTTCTTCCCTGCTGATAGAGCTTTACATAACGAATTACTTCTTCACTCACGCGGCGTCGCTGCATCAGGGTTTCCCCCATTGTGCAATATTCCCCACTGCTGCCTCCCGTAGGAGTTTGGGCCGTGTCTCAGTCCCAATGTGGCCGTCCACCCTCTCAGGCCGGCTATGGATCGTCGGTTTGGTGGCCGTTACCCCGCCAACTGCCTAATCCAACGCGGGTCCATCCCATACCACCGGAGTTTTTCACACTGTGCCATGCGGCACTGTGCGCTTATGCGGTATTAGCAGTCATTTCTAACTGTTATCCCCCTGTATGAGGCAGGTTACCCACGCGTTACTCACCCGTCCGCCGCTCAGTCACAGTCAACTTCATCCGAAGAATCAATCAAAAGTGCTTCGCTCGACTTGCA
>FQH3XDB01EWSH4|922|4
CACGTATTTAGCCGGAGCTTCTTAGTCAGGTACCGTCATTATCTTCCCTGCTGATAGAGCTTTACATACCGAAATACTTCTTCACTCACGCGGCGTTGCTGCATCAGGGTTTCCCCCATTGTGCAATATTCCCCACTGCTGCCTCCCGTAGGAGTTTGGGCCGTGTCTCAGTCCCAATGTGGCCGTCCACCCTCTCAGGCCGGCTATGGATCGTCGGTTTGGTGGGCCGTTACCCCGCCAACTGCCTAATCCAACGCGGGTCCATCCCATACCACCGGAGTTTTTCACACTGTGCCATGCAGCACTGTGCGCTTATGCGGTATTAGCAGTCATTTCTAACTGTTATCCCCCTGTATGAGGCAGGTTACCCCACGCGTTACTCACCCGTCCGCCGCTCAGTCACAAAAGAACTCATCCGAAGAATCATTCTTAAGTGCTTCGCTCGACTTGCATGTGTTAAGCACG
>FQH3XDB01CFDCV|923|2
CACGTAGTTAGCCGGAGCTTCCTCCTAAAGTACCGTCATTATCGTCCTTTAAGACAGGAGTTTACAATCCGAAAACCTTCTTCCTCCACGCGGCATCGCTGCATCAGGGTTTCCCCCATTGTGCAATATTCCCCACTGCTGCCTCCCGTAGGAGTCTGGGCCGTGTCTCAGTCCCAATGTGGCCGTTCAACCTCTCAGTCCGGCTACTGATCGTCGGTTTGGTGGGCCGTTACCCCGCCAACTGCCTAATCCAACGCGGGTCCATCCCATACCACCGGAGTTTTTCACACCGTACCATGCGGTACTGTGCGCTTATGCGGTATTAGCAGTCATTTCTAACTGTTATCCCCCTGTATGAGGCAGGTTACCCACGCGTTACTCACCCGTCCGCCGCTCAGTCACAAAAGATTTCATCCGAAGAATCATTCTTAAGTGCTTCGCTCGACTTGCATGTGTTAAGCACGCCGCCAGCGTTCATCCTGA
>FQH3XDB01CD4VH|924|1
CACGTAGTTAGCCGTCACTTCCTTGTTGAGTACCGTCATTATCTTCCTCAACAACAGGAGTTTACAATCTGAAGACCTTCTTCCTCCACGCGGCGTCGTTGCATCAGGGTTTCCCCCATTGTGCAATATTCCCCACTGCTGCCTCCCGTAGGAGTTTGGGCCGTGTCTCAGTCCCAATGTGGCCGTCCACCCTCTCAGGCCGGCTATGGATCGTCGGTTTGGTGGGCCGTTACCCCGCCAACTGCCTAATCCAACGCGGGTCCATCCCATACCACCGGAGTTTTTCACACTGTGCCATGCGGCACTGTGCGCTTATGCGGTATTAGCAGTCATTTCTAACTGTTATCCCCCTGTATGAGGCAGGTTACCCACGCGTTACTCACCCGTCCGCCGCTCAGTCACAGTCAACTTCATCCGAAGAATCAATCAAAAGTGCTTCGCTCGACTTGCATGTGTTAAGCACGCCGCTAGCGTTCATCC
>FQH3XDB01D4WIE|925|2
CACGTAGTTAGCCGGGGCTTCTTAGTCAGGTACCGTCATTTTCTTCCCTGCTGATAGAGCTTTACATAACGAATTACTTCTTCACTCACGCGGCGTCGCTGCATCAGGGTTTCCCCCATTGTGCAATATTCCCCACTGCTGCCTCCCGTAGGAGTTTGGGCCGTGTCTCAGTCCCAATGTGGCCGTCACCCTCTCAGGCCCGGCTATGGATCGTCGGTTGGTGGGCCCGTTTACCCCCGCCAACTGCCTAATCCAACGCGGGTCCATCCCATACCACCGGAGTTTTTCACACTGTGCCATGCAGCACTGTGCGCTTATGCGGTATTAGCAGTCA
>FQH3XDB01DJFFQ|926|1
CACGTAGTTAGCCGGGGCTTCTTAGTCAGGTACCGTCATTTTCTTCCCTGCTGGTAGAGCTTTACATAACGAATTACTTCTTCACTCACGCGGCGTCGCTGCATCACGGGTTTACCCCCGATTGTGCGAATAGTTCCCCACTGCTGCCTCCCGTAGGAGTTTGGGCCGTGTCTCAGTCCCAATGTGGCCGTCCACCCTCTCAGGCCGGCTATGGATCGTCGGTTTGGTGGGCCGTTACCCCGCCAACTGCCTAATCCAACGCGGGTCCATCCCATACCACCGGAGTTTTTCACACGGTACCATGCGGTACTGTGCGCTTATGCGGTATTAGCAGTCATTTCTAACTGTTATCCCCCTGTATGAGGCAGGTTACCCACGCGTTACTCACCCGTCCGCCGCTCAGTCACAAGTTAAA
>FQH3XDB01BXVHH|927|49
CACGTAGTTAGCCGGGGCTTCTTAGTCAGGTACCGTCATTTTTTCTTCCCTGCTGATAGAACTTTACATACCGAAATACTTCTTCGCTCACGCGGCGTCGCTGCATCAGGGTTTCCCCCATTGTGCAATATTCCCCACTGCTGCCTCCCGTAGGAGTTTGGGCCGTGTCTCAGTCCCAATGTGGCCGGTCACCCTCTCAGGTCGGCTACTGATCGTCGCTTTGGTGGGCCCGTTACCCCGCCAACTGGCTAATCAGACGCGGATCCATCCCATACCACCGGAGTTTTTCACACCGTACCATGCGGTACTGTGCGCTTATGCGGTATTAGCAGCCGTTTCCAGCTGTTATCCCCCTGTACTGAGGCAGGTTACCCACGCGTTACTCACCCGTCCGCCACTCAGTCACAAACATCACCCGAGGGTCAAGTAAAGTGCTTCGTTCGACTTG
>FQH3XDB01DH40O|928|4
CACGTAGTTAGCCGGGGCTTCTTAGTCAGGTACCGTCATTTTCTTCCCTGCTGATAGAGCTTTACATACCGAGATACTTCTTCGCTCACGCGGCGTCGCTGCATCAGGGTTTCCCCCATTGTGCAATATTCCCCACTGCTGCCTCCCGTAGGAGTTTGGGCCGTGTCTCAGTCCCAATGTGGCCGTTCACCCTCTCAGGCCGGCTACTGATCGTCGGTTTGGTGGCCGTTACCCGCAACTGCCTAATCAGACGCGGATCCATCCCATACCACCGGAGTTTTTCACACTGTACCATGCGGTACCGTGCGCTTATGCGGTATTATCAGCCGTTTCCAACTGCTATCCCCCTGTATGGGCCAGGGTTATCCACGCGTTACTCACCCGTCCGCCACTAAGATTACAGCTTCCA
>FQH3XDB01AT8FW|929|2
CACGTAGTTAGCCGGGGCTTCTTAGTCAGGTACCGTCATTTTCTTCCCTGCTGATAGAGCTTTACATACCGAGATACTTCTTCGCTCACGCGGCGTCGCTGCATCAGGGTTTCCCCCATTGTGCAATATTCCCCACTGCTGCCTCCCGTAGGAGTTTGGGCCGTGTCTCAGTCCCAATGTGGCCGTTCACCCTCTCAGGCCGGCTACTGATCGTCGGTTGGTGGGCCGTTACCCCGCAACTGCCTAATCAGACGCGGATCCATCCCCATACCACCGGAGTTTTTCACACTGTACCATGCGGTACCGTGCGCTTATGCGGTATTATCAGTCGTTTCCAACTGCTATCCCCCTGTACTGGGCCCAGGTTATCCA
>FQH3XDB01DZRZJ|930|34
CACGTAGTTAGCCGGGGCTTCTTAGTCAGGTACCGTCATTTTCTTCCCTGCTGATAGAGCTTTACATACCGAGATACTTCTTCGCTCACGCGGCGTCGCTGCATCAGGGTTTCCCCCATTGTGCAATATTCCCCACTGCTGCCTCCCGTAGGAGTTTGGGCCGTGTCTCAGTCCCAATGTGGCCGTTCACCCTCTCAGGCCGGCTACTGATCGTCGGTTTGGTGGGCCGTTACCCCGCCAACTGCCTAATCAGACGCGGATCCATCCCCATACCACCGGAGTTTTTCACACTGTACCATGCGGTACCGTGCGCTTATGCGGTATTATCAGTCGTTTCCAACTGCTATCCCCCTGTATGGGCCAGGTTATCCACGCGTTACTCACCCGTCCGCCACTCGGTATCTTGAAATCCATCCGAAAACTTCAATCAAAATACCTCGTTCGACTTGCATGTGTT
>FQH3XDB01BQ5LN|931|21
CACGTAGTTAGCCGGGGCTTCTTAGTCAGGTACCGTCATTATCTTCCCTGCTGATAGAGCTTTACATACCGAAATACTTCTTCGCTCACGCGGCGTCGCTGCATCAGGGTTTCCCCCATTGTGCAATATTCCCCACTGCTGCCTCCCGTAGGAGTTTGGGCCGTGTCTCAGTCCCAATGTGGCCGGTCGCCCTCTCAGGCCGGCTACTGATCGTCGGTTGGTGGCCGTTACCCCGCCAACTGCCTAATCAGACGCGGGCCCATCCCATACCACCGGAGTTTTTCACACTGAGCCATGCAGCTCTGTGCGCTTAT
>FQH3XDB01BL1W4|932|1
CACGTAGTTAGCCGGAGCTTCCTCCTAAAGTACCGTCATTATCGTCCTTTAAGACGGGAGCTTACAATCCGAAAACCTTCTTCCTCCACGCGGCATCGCTGCATCAGGGTTTCCCCCATTGTGCAATATTCCCCACTGCTGCCTCCCGTAGGAGTCTGGGCCGTGTCTCAGTCCCAATGTGGCCGTTCAACCTCTCAGTCCGGCTACTGATCGTCGACTTGGTGGGCCGTTACCTCACCAACTATCTAATCAGACGCGGGCCCATCCCATACCACCGGAGTTTTTCACACTGAGCCATGCAGCTCTGTGCGCTTATGCGGTATTAGCAGCCGTTTCCAGCTGTTATCCCCCGGTATGGGGCAGGTCACCCACGCGTTACTCACCCGTCCGCCGCTCAGTCAATCAAGTTTCATCCGAAGAATCAACTTAACTGCTTCGCTCGACTTGCATGTGTTAAGCACGCCGCCAGCGTTCATCCTGAGCCATGATACCG
>FQH3XDB01EPUVQ|933|4
CACGTAGTTAGCCGGGGCTTCTTAGTCAGGTACCGTCATTATCTTCCCTGCCGATAGAGCTTTACATACCGAAATACTTCTTCGCTCACGCGGCGTCGCTGCATCACGGGTTTCCCCCATTGTGCGAATATTCCCCACTGCTGCCTCCCGTAGGAGTTTGGGCCGTGTCTCAGTCCCAATGTGGCCGGTCGCCCTCTCAGGCCGGCTACTGATCGTCGGTTTGGTGGGCCGTTACCCCGCCAACTGCCTAATCAGACGCGGGCCCATCCCCATACCACCGGAGTTTTTCACACTGAGCCATGCAGCTCCGTGCGCTTATGCGGTATTAGCAGTCATTTCTAACTGTTGTTCCCCTCTGATAGGCAGGTTGCTTACGTGTTACTCACCAGTCCGCCACTAACCGCTCCAATAGTAAACTAATGGTTAA
>FQH3XDB01APWC0|934|102
CACGTAGTTAGCCGGGGCTTCTTAGTCAGGTACCGTCATTATCTTCCCTGCTGATAGAGCTTTACATACCGAAATACTTCTTCGCTCACGCGGCGTCGCTGCATCAGGGTTTCCCCATTGTGCAATATTCCCCACTGCTGCCTCCCGTAGGAGTTTGGGCCGTGTCTCAGTCCCAATGTGGCCGGTCGCCCTCTCAGGCCGGCTACTGATCGTCGGTTTGGTGGGCCGTTACCCCGCAACTGCCTAATCAGACGCGGGCCCATCCCATACCACCGGAGTTTTTCACACCGAGCCATGCAGCTCTGTGCGCTTATGCGGTATTAGCAGCCGTTTCCAG
>FQH3XDB01DKPJ0|935|2
CACGTAGTTAGCCGGGGCTTCTTAGTCAGGTACCGTCATTTTCTTCCCTGCTGATAGAGCTTTACATACCGAAATACTTCTTCGCTCACGCGGCGTCGCTGCATCAGGGTTTCCCCATTGTGCAATATTCCCCACTGCTGCCTCCCGTAGGAGTCTGGGCCGTGTCTCAGTCCCAATGTGGCCGTCCACCCTCTCAGGCCGGCTATGGATCGTCGCCTTGGTAGGCCGTTACCCTGCCAACTGCCTAATCAGACGCGGGCCCATCCCCATACCACCGGAGTTTTTCACACTAGGCCATGCAGCCTCGTGCGCTTATGCGGTATTAGCAGCCGTTTCCAGCTGTTATCCCCCGGTATGGGGCAGGTCACCCACGCGTTACTCACCCGTCCGCCGCTCAGTCAATCAAGATCAATCCGAAGAAATCAACTCAACTGCTTCGCTCGACTTGCATGT
>FQH3XDB01D7T47|936|1
CACGTAGTTAGCCGTGGCTTCCTCCTTGGCTACCGTCACTTTCTTCTTCACCAAAGACAAAGGTTTACAATCCGAAGACCGTCTTCCCTCACGCGGCGTTGCTGCATCAGGGTTTCCCCATTGTGCAATATCCCCACTGCTGCCTCCCGTAGGAGTCTGGGCCGTGTCTCAGTCCCAATGTGGCCGTTCAACCTCTCAGTCCGGCTACCGATCGTCGGTTGGTGGCCGTTACCCCGCCAACTGCCTAATCAGACGCGGGCCCATCCCATACCACCGGAGTTTTTCACACCGAGCCATGCAGCTCTGTGCGCTTATGCGGTATTAGCAGCCGTTTCCAGCTGTTATCCCCCGGTATGGGGCAGGTCACCCACGCGTTACTCACCCGTCCGCCGCTCAGTCAATTAAGAATCAATCCGAAGAATCAACTTAACTGCTTCGCTCGACTTGCATGTGTTAAGCACGCCGCCAGCGTTCATCC
>FQH3XDB01DOUMC|937|1
CACGTAGTTAGCCGGGGCTTCCTCCTTGGATACCGTCTTCTACTCGTCTCCAAGGACAGGAGTTTACGATCCGAAAACCTTCTTCCTCCACGCGGCGTTGCTGGGTCAGGGTTCCCCCATTGCCCAATATTCCCCACTGCTGCCTCCCGTAGGAGTTTGGGCCGTGTCTCAGTCCCAATGTGGCCGATCACCCTCTCAGGTCGGCTACCGATCGTCGGTTTGGTGGGCCGTTACCCCGCCAACTGCCTAATCAGACGCGGGCCCATCCCATACCACCGGAGTTTTTCACACCGAGCCATGCAGCTCTGTGCGCTTATGCGGTATTAGCAGCCGTTTCCAGCTGTTATCCCCCGGTATGGGGCAGGTCACCCACGCGTTACTCACCCGTCCGCCGCTCAGTCAATTAAGATCAATCCGAAGAATCAACTTAACTGCTTCGCTCGACTTGCATGT
>FQH3XDB01B1694|938|1
CACGTAGTTAGCCGGGGCTTCTTAGTCAGGTACCGTCATTATCTTCCCTGCCGATAGAGCTTTACATACCGAAATACTTCTTCGCTCACGCGGCGTCGCTGCATCAGGGTTTCCCCCATTGTGCAATATTCCCCACTGCTGCCTCCCGTAGGAGTTTGGGCCGTGTCTCAGTCCCAATGTGGCCGGTCGCCCTCTCAGGCCGGCTACTGATCGTCGGTTTGGTGGGCCCGTTTAACCCCCGCCAAACTGCCTAATCAGACGCGGGCCCATCCCATACCACCGGAGTTTTTCACACTGAGCCATGCAGCTCCGTGCGCTTATGCGGTATTAGCAGCCGTTTTCCAGCTGTTATCCCCCGGTATGGGGCAGGTCACCCACGCGTTACTCA
>FQH3XDB01A92YM|939|1
CACGTAGTTAGCCGGGGCTTCTTAGTCAGGTACCGTCACTATCTTCCCTGCTGATAGAAGTTTACATACCGAGATACTTCTTCCTTCACGCGGCGTCGCTGCATTCACGGGTTTCCCCATTGTGCGAATATTCCCCACTGCTGCCTCCGTAGGAGTCCTGGGCCGTGTCTCAGTCCCAATGTGGCCGTTCACCCTCTCAGGCCGGCTATGGATCGTCGCCTTGGTAGGCCGTTACCCTGCCAACAAGCTAATCCAACGCGGGTCCATCCCTATACCACCGGAGTTTTTCACACTGGACCATGCGGTCCTGTGCGCTTATGCGGTATTAGCAACCATTTCTGGTTC
>FQH3XDB01C5TVE|940|1
CACGTAGTTAGCCGGGGCTTCTTAGTCAGGTACCGTCATTTTCTTCCCTGCTGATAGAGCTTTACATACCGAAATACTTCATCGCTCACGCGGCGTCGCTGCATCAGGGTTTCCCCATTGTGCAATATTCCCCACTGCTGCCTCCCGTAGGAGTTTTGGGCCGTGGTCTCAGTCCCAATGTGGCCGTTCACCCTCTCAGGCCGGCTATGGACTCGTCGCCTTGGTGAGCCCGTTACCCCACCAACCAGCTAATCCAACGCGGGTCCATCTTCATACCACCGGAGTTTTTCACACGGCAGTCATGCGATGCTGTGC
>FQH3XDB01BQB6V|941|1
CACGTATTTAGCCGGTGCTTCTTAGTCAGGTACCGTCATTTTTCTTCCCTGCTGATAGAGCTTTACATACCGAAATACTTCTTCGCTCACGCGGCGTCGCTGCATCAGGGGTTTCCCCATTGTGCAATATTCCCCACTGCTGCTCCGTAGGAGTTTGGGCCGTGTCTCAGTCCCAATGTGGCCGGTCACCCTCTCAGGTCGGCTACTGATCGTCGCCTTGGTGGGCCGTTACCCCGCAACCAGCTAATCAGACGCGGGGTTCCATCTTCATACCACCGGAGTTTTTTCGACACAAAATCATGCGATTCCGTGCGCTTATGCGGTATTAGCAGTCATTTCTAACTGTTATCCCCCTGTA
>FQH3XDB01B71S1|942|2
CACGTATTTAGCCGGTGCTTCTTAGTCAGGTACCGTCATTTTTCTTCCCTGCTGATAGAGCTTTACATACCGAAATACTTCTTCGCTCACGCGGCGTCGCTGCATCAGGGTTTCCCCCATTGTGCAATATTCCCCACTGCTGCCTCCCGTAGGAGTTTGGGCCGTGTCTCAGTCCCAATGTGGCCGGTCACCCTCTCAGGTCGGCTACTGATCGTCGCCTTGGTAGGCCTTTACCCCACAACAAGCTAATCAGACGCGGGTCCATCCCCATACCACCGGAGTTTTTCACACTGTACCATGCGGTACTGTGCGCTTATGCGGTATTAGCAGTCATTTCTAACTGTTATCCCCCTGTATGAGGCGGGTTACCCACGCGTTACTCACCCGTCCGCCACTCAGTCACTCTGTCTTCCGTCCGAAAACTTCCGTCAAAGTGCTTCGTTCGACTTGCATGTGTT
>FQH3XDB01CZMPZ|943|2
CACGTAGTTAGCCGGGGCTTCTTAGTCAGGTACCGTCATTTTTCTTCCCTGCTGATAGAGCTTTACATACCGAAATACTTCTTCGCTCACGCGGCGTCGCTGCATCAGGGTTTCCCCCATTGTGCAATATTCCCCCACTGCTGCCTCCCGTAGGAGTTTGGGGCCGTGTCTCAGTCCCAATGTGGCCGGTCACCCTCTCAGGTCGGCTACTGATCGTCGCTTTGGTGGCCTTACCCCGCAACTGGCTAATCAGACGCGGGTCCATCCCATACCCACCGGAGTTTTTCACACCGTACCATGCGGTACTGTGCGCTTATGCGGTATTAGCAGCCGTTTCCAGCTGTTATCCCCCTGTATGAGGCAGGTTACCCACGCG
>FQH3XDB01APC97|944|1
CACGTAGTTAGCCGTGGCTTTCTTGAATGGTACCGTCAAGTAAAGTTCATTTCCTAACTTTACATTTCTTTCCAAACAACAGAATTTTACAACCCATAGGGCCTTCTTCATTCACGCGGCATTGCTCGTTCAGGGTTCCCCCATTGACGAATATTCCTAACTGCTGTCTCCCGTAGGAGTCTGGGCCGTGTCTCAGTCCCAATGTGGCCGGTCACCCTCTCAGGTCGGCTACTGATCGTCGCTTTGGTGGGCCGTTACCCCGCCAACTGGCTAATCAGACGCGGGTCCATCCCCATACCACCGGAGTTTTTCACACCGTACCATGCGGTACTGTGCGCTTATGCGGTATTAGCAGCCGTTTCCAGCTGTTATCCCCCTGTATGAGGCAGGG
>FQH3XDB01DZ628|945|2
CACGTAGTTAGCCGGGGCTTCTTAGTCAGGTACCGTCATTTTCTTCCCTGCTGATAGAGCTTTACATAACGAATTACTTCTTCACTCACGCGGCGTCGCTGCATCAGGGTTTCCCCCATTGTGCAATATTCCCCATGCTGCCTCCCGTAGGAGTTTGGGCCCGTGTCTCAGTCCCAATGTGGCCGTCACCCTCTCAGGCCGGCTATGGATCGTCGGTTTGGTGGGCCTTACCCCGCAACTGCCTAATCCAACGCGGGTCCATCCCCATACCACCCGGAGTTTTTCACACTGTGCCATGCAGCACTGTGCGCTTATGCGGTATTAGCAGTCATTTCTAGCTGTTATCCCCCTGTATGAGGCAGGTTTACCCCACGCGTTACTCACC
>FQH3XDB01EWWK1|946|1
CACGTAGTTAGCCGGGGCTTCTTAGTCAGGTACCGTCATTATCTTCCCTGCTGATAGAAGGTTTACATACCGAGATACTTCTTCCTTCACGCGGCGTCGCTGCATCAGGGTTTCCCCCATTGTGCAATATTCCCCACTGCTGCCTCCCGTAGGAGTTTGGGCCGTGTCTCAGTCCCAATGTGGCCGGTCGCCCTCTCAGGCCGGCTACTGATCGTCGGTTTGGTGGGCCGTTACCCCGCAACTGCCTAATCAGACGCGGGCCCATCCCCATACCACCGGAGTTTTTCACACAAGGCCATGCAGCCTCGTGCGCTTATGCGGTATTAGCAGCCGTTTCCAGCTGTTATCCCCCGGTATGGGGCAGGTCACCC
>FQH3XDB01ECCOZ|947|1
CACGTAGTTAGCCGGAGCTTCCTCCTTAGGTACTGTCCTTTCTCTTCCCTAACGACAATAGTTTACAATCCGAAAACCTTCTTCCTATACGCGGCGTCACTGCGTCAGAGTTTCCTCCATTGCGCAATATTCCCGACTGCTGCCTCCCGTAGGAGTCTGGGCCGTATCTCAGTCCCAATGTGGCCGTTCAACCTCTCAGGCCGGCTACTGATCGTCGGTTTGGTGGGCCGTTACCCCGCCAACTGCCTAATCAGACGCGGGCCCATCCCCATACCACCGGAGTTTTTCACACTGAGCCATGCAGCTCTGTGCGCTTATGCGGTATTAGCAGCCGTTTCCAGCTGTTACTCCCCCGGTATGGGGCAGGGTCCACCCACGCGTTACTCACCCGTCCGCCGCTCAGTCAATCAAGATCAATCCGAAGAAATCAACTTAACTGCTTCGCTCGAC
>FQH3XDB01DL243|948|3
CACGTAGTTAGCCGGGGCTTCTTAGTCAGGTACCGTCATTTTCTTCCCTGCTGATAGAGCTTTACATACCGAAATACTTCTTCGCTCACGCGGCGTCGCTGCATCAGGGTTTCCCCATTGTGCAATATTCCCCACTGCTGCCTCCCGTAGGAGTTTGGGCCGTGTCTCAGTCCCAATGTGGCCGGTCACCCTCTCAGGTCGGCTATGGATCGTCGGCTTGGTAGGCCGTTACCCCACCAACTACCTAATCCAACGCGGGCCCCATCCCTGTACCACCGGAGTTTTTCACACCGTACCATGCGGTACTGTGCGCTTATGCGGTATTAGCAGCCGTTTCCAGCTGTTGTCCCCCTGTACCAGGGCAGGTTGCCCACGCGTTACTCACCGTCCGCCACTC
>FQH3XDB01EIS0K|949|16
CACGTATTTAGCCGGTGCTTCTTAGTCAGGTACCGTCATTTCTTCTTCCCTGCTGATAGAGCTTTACATACCGAAATACTTCTTCGCTCACGCGGCGTCGCTGCATCAGGGTTTCCCCCATTGTGCAATATTCCCCACTGCTGCCTCCCGTAGGAGTTTGGGCCGTGTCTCAGTCCCAATGTGGCCGGTCACCCTCTCAGGTCGGCTACTGATCGTCGCCTTGGTGGGCCGTTACCCCGCCAACCAGCTAATCAGACGCGGGTCCATCCTACACCACCGGAGTTTTTCACACTGTACCATGCGGTACTGTGCGCTTATGCGGTATTAGCAGCCGTTTCCAGCTGTTATCCCCCAGTGCAGGGCAGGTTCCCCACGCGTTACTCACCCGTCCGCCACTCAGTCACTATGGCTTCCTTCCGAAGAATTCCATCACAGTGCTTCGTTCGACTTGCATGTGTT
>FQH3XDB01A06BQ|950|74
CACGTATTTAGCCGGAGCTTCTTAGTCAGGTACCGTCATTTTCTTCCCTGCTGATAGAGCTTTACATACCGAAATACTTCTTCGCTCACGCGGCGTCGCTGCATCAGGCTTTCGCCCATTGTGCAATATTCCCCACTGCTGCCTCCCGTAGGAGTTTGGGCCGTGTCTCAGTCCCAATGTGGCCGGTCACCCTCTCAGGTCGGCTACTGATCGTCGGCTTGGTGAGCCGTTACCTCACCAACTACCTAATCCAGACGCGGGTCCATCTCACACCACCGGAGTTTTTCACACTGCTCCATGCGAAGCTGTGCGCTTATGCGGTATTAGCAGTCGTTTCCAACTGTTGTCCCCCTGTGCGAGGCAGGTTACCCACGCGTTACTCACCCGTCCGCCACTCAGTCA
>FQH3XDB01B74G5|951|3
CACGTATTTAGCCGGAGCTTCTTAGTCGGGTACCGTCATTTTCTTCCCTGCTGATAGAGCTTTACATACCGAAATACTTCTTCGCTCACGCGGCGTCGCTGCATCAGGCTTGCGCCCATTGTGCAATATTCCCCATGCTGCCTCCCGTAGGAGTTTGGGCCGTGTCTCAGTCCCAACGTGGCCGGTCACCCTCTCAGGTCGGCTACTGATCGTCGGCTTGGGTAGGCCCGTTACCCCACCAACTACCTAATCAGACGCGGGCCCATCTTACACCACCGGAGTTTTTCACACTGTACCATGCGGTACCGTGCGCTTATGCGGTATTAGCAGTCGTTTCCAACTGTTG
>FQH3XDB01E2T4O|952|18
CACGTATTTAGCCGGAGCTTCTTAGTCAGGTACCGTCATTATCTTCCCTGCTGATAGAGCTTTACATACCGAAATACTTCTTCGCTCACGCGGCGTCGCTGCATCAGGCTTTCGCCCATTGTGCAATATTCCCCACTGCTGCCTCCCGTAGGAGTTTGGGCCGTGTCTCAGTCCCAATGTGGCCGGTCACCCTCTCAGGTCGGCTACTGATCGTCGCCTTGGTGGGCCGTTACCTCACCAACTAGCTAATCAGATGCGGGTCCATCTTACACCACCGGAGTTTTTCACACTGCTTCATGCGAAGCTGTGCGCTTATGCGGTATTAGCAGTCGTTTCCAACTGTTC
>FQH3XDB01B61V2|953|15
CACGTATTTAGCCGGAGCTTCTTAGTCAGGTACCGTCACTATCTTCCCTGCTGATAGAGCTTTACATAACGAATTACTTCTTCACTCACGCGGCGTCGCTGCATCAGAGTTTCCTCCATTGGTGCAATATTCCCCACTGCTGCCTCCCGTAGGAGTCTGGGCCGTGTCTCAGTCCCAATGTGGCCGGTCACCCTCTCAGGTCGGCTACTGATCGTCGCCTTGGTAGGCCTCTACCCCACCAACCAGCTAATCAGACGCGGGCCCATCTTACACCACCGGAGTTTTTCACACTGTACCATGCGGTACTGTGCGCTTATGCGGTATTATCAGCCGTTTCCAGCTGCTATCCCCCCTGTGT
>FQH3XDB01ATWGR|954|42
CACGTATTTAGCCGGAGCTTCTTAGTCAGGTACCGTCATTTTCTTCCCTGCTGATAGAGCTTTACATACCGAAATACTTCTTCGCTCACGCGGCGTCGCTGCATCAGGCTTGCGCCCATTGTGCAATATTCCCCACTGCTGCCTCCCGTAGGAGTTTGGGGCCGTGTCTCAGTCCCAATGTGGCCGGTCACCCTCTCAGGTCGGCTACTGATCGTCGGCTTGGTGGGCCGTTACCCCGCCAACTACCTAATCAGACGCGGGCCCATCTTACACCACCGGAGTTTTTCACACAGAA
>FQH3XDB01BY2XD|955|8
[truncated: 2,028,848 more chars]
