# Supplementary material for: Characterization of the Fecal Microbiome from Non-Human Wild Primates Reveals Species Specific Microbial Communities
Source: PLoS One. 2010 Nov 12;5(11):e13963. doi: 10.1371/journal.pone.0013963 (PMC2980488; doi:10.1371/journal.pone.0013963)
Supplement: Sequence Data S3 — Representative sequences selected from the 27F-534R data set. (1.14 MB TXT) [file pone.0013963.s011.txt]

>FQH3XDB01BV998|1|2
CACGTAGTTAGCCGGGGCTTCTTAGTCAGGTACCGTCATTTTCTTCCCTGCTGATAGAGCTTTACATACCGAAATACTTCTTCACTCACGCGGCGTTGCTGCATCAGGGTTTCCCCCATTGTGCAATATTCCCCACTGCTGCCTCCCGTAGGAGTTTGGGCCGTGTCTCAGTCCCAATGTGGCCGTTCACCCTCTCAGGCCGGCTACCGATCGTCGTCTTGGTGGGCCGTTACCTCACCAACTAGCTAATCAGACGCGGGTCCATCTTGTACCGATAAATCTTTTCCGTCCAGGTCATGCGACCTTAGCGGGTTATGCGGTATTAGCAGTCATTTCTAACTGTTATCCCCCTGTACAAGGCAGGTTACCCACGCGTTACTCACCCGTCCGCCACTAAGTCAATCTTAAATCCATCCGAAAACTTCATTAAGATCGCTTCGTTCGACTTGCATGTGTTAGGCACGCCGCCAGCGTTCATC
>FQH3XDB01D9SD0|2|1
CACGTAGTTAGCCGGGGCTTCTTAGTCAGGTACCGTCATTTTCTTCCCTGCTGATAGAGCTTTACATACCGAAATACTTCTTCACTCACGCGGCGTCGCTGCATCAGGGTTTCCCCCATTGTGCAATATTCCCCACTGCTGCCTCCCGTAGGAGTTTGGGCCGTGTCTCAGTCCCAATGTGGCCGATCACCCTCTCAGGCCGGCTACTGATCGTCGCCTTGGTGGGCCGTTACCTCACCAACTAGCTAATCAAACGCGGGTCCATCTCACACCACCGGAGTTTTTCACACCGAGCCATGCAGCTCTGTGCGCTTATGCGGTATTAGCAGCTATTTCTAACTGTTATCCCCCAGTGTGAGGCAGGTTACCCACGCGTTACTCACCCGTCCGCCACTAACTTAGAATCACTAGGTTTCATCTAAGTCCGTTCGACTTGCATGTGTTAGGCACGCCGCCAGCGTTCATC
>FQH3XDB01ANJ44|3|6
CACGTAGTTAGCCGGGGCTTCTTACTCAGGTACCGTCACTTTCTTCCCTGCTGATAGAGCTTTACATAACGAATTACTTCTTCACTCACGCGGCGTCGCTGCATCAGGGTTTCCCCCATTGTGCAATATTCCCCACTGCTGCCTCCCGTAGGAGTTTGGGCCGTGTCTCAGTCCCAATGTGGCCGTTCACCCTCTCAGGCCGGCTACTGATCGTCGGCTTGGTGAGCCGTTACCTCACCAACTACCTAATCAGACGCAGGTCCATCTCACACCACCAAAGTTTTCCACACTGGGCCATGCGGCTCTGTGCGCATATGCGGTATTAGCACCTATTTCTAAGTGTTATCCCCCTGTGTGAGGCAGGTTACCTACGTGTTACTCACCCGTCCGCCACTGACCTTACCGAAATAAGGTCCGTTCGACTTGCATGTGTTAAGCACGCCGCCAGCGTTCATC
>FQH3XDB01EP5WF|4|3
CACGTAGTTAGCCGGGGCTTCTTAGTCAGGTACCGTCACTTTCTTCCCTGCTGATAGAGCTTTACATACCGAAATACTTCTTCACTCACGCGGCGTCGCTGCATCAGGGTTTCCCCATTGTGCAATATTCCCCACTGCTGCCTCCCGTAGGAGTTTGGGCCGTGTCTCAGTCCCAATGTGGCCGTTCACCCTCTCAGGCCGGCTACTGATCGTTGCCTTGGTGGGCCGTTACCTCACCAACTAGCTAATCAGACGCGGGTCCATCTCACACCACCGGAGTTTTCCACACCGGACCATGCGGTCCTGTGCGCATATGCGGTATTAGCAGCTATTTCTAACTGTTATCCCCCAGTGTGAGGCAGGTTACCCACGCGTTACTCACCCGTCCGCCACTAACTTTACCGAAATAAAGTCCGTTCGACTTGCATGTGTTAAGCACGCCGCCAGCGTTCATC
>FQH3XDB01A3GH3|5|1
CACGTAGTTAGCCGTGGCTTTCTTGAATGGTACCGTCAAGTAAAGTTCATTTCCTAACTTTACATTTCTTTCCAAACAACAGAATTTTACAACCCATAGGGCCTTCTTCATTCACGCGGCATTGCTCGCTCAGGGTTCCCCCCATTGACGAATATTCCTAACTGCTGTCTCCCGTAGGAGTCTGGGCCGTGTCTCAGTCCCAGTGTGGCCGATCAACCTCTCAGTTCGGCTACGCATCGTCGCCTTGGTAGGCTCTTACCCCACCAACTAGCTAATACGCCGCAGGCCCATCTCTTAGCGAAGCTTGATGGCTTCTTTACTCCGTAGAGCTCATTCGGTATTATCAGTCGTTTCCAACTGTTATCCCCAACTTTAGAGGTAGGTTACCCACGTGTTACTCACCCGTTCGCCACTAAGATTACCGAAGTAATCTCCGTTCGACTTGCATGTGTTAGGCATGCCGCCAGCGTTCGTC
>FQH3XDB01E2CE3|6|6
CACGTAGTTAGCCGTCACTTCCTTGTTGAGTACCGTCATTATCTTCCTCAACAACAGGAGTTTACAATCCGAAGACCTTCTTCCTCCACGCGGCGTCGCTGCATCAGGGTTTCCCCCATTGTGCAATATTCCCCACTGCTGCCTCCCGTAGGAGTCTGGGCCGTGTCTCAGTCCCAATGTGGCCGTTCAACCTCTCAGTCCGGCTACCGATCGTCGCCTTGGTGGGCCGTTACCTCACCAACTAGCTAATCGGACGCGAGGCCATCTCAAAGCGGATTGCTCCTTTTCCCTCAACCCGATGCCGGGTCGTGGGCTTATGCGGTATTAGCAGTCGTTTCCAACTGTTGTCCCCCTCTTTGAGGCAGGTTCCTCACGCGTTACTCACCCGTTCGCCACTCGATCCAGAAAGCAAGCTCTCTGTCTCTCGTTCGACTTGCATGTGTTAGGCGCGCCGCCAGCGTTCGTC
>FQH3XDB01BKXI6|7|1
GACGAACGCTGGCGGCGCGCCTAACACATGCAAGTCGAACGAGAGACAGAGAGCTTGCTTTCTGGATCGAGTGGCGAACGGGTGAGTAACGCGTGAGGAACCTGCCTCAAAGAGGGGGACAACAGTTGGAAACGACTGCTAATACCGCATAAGCCCACGGCCCGGCATCGGGTTGAGGGAAAAGGAGTGATCCGCTTTGAGATGGCCTCGCGTCCGATTAGCTAGTTGGTGAGGTAACGGCCCACCAAGGCGACGATCGGTAGCCGGACTGAGAGGTTGAACGGCCACATTGGGACTGAGACACGGCCCCAGACTCCTACGGGAGGCAGCAGTGGGGAATATTGCACAATGGGGGAAACCCTGATGCAGCGACGCCGCGTGGAGGAAGAAGGTCTTCGGATTGTAAACCTTTGTTGACAGGGACGATACAAGACGGTACCTGTCGAGGAAGCCACGGCTAACTACGTG
>FQH3XDB01ERQJ4|8|11
GACGAACGCTGGCGGCGCGCCTAACACATGCAAGTCGAACGAGCGAGAGAGAGCTTGCTTTCTTGAGCGAGTGGCGAACGGGTGAGTAACGCGTGAGGAACCTGCCTCAAAGAGGGGGACAACAGTTGGAAACGACTGCTAATACCGCATAAGCCCACGACCCGGCATCGGGTTGAGGGAAAAGGAGCAATCCGCTTTGAGATGGCCTCGCGTCCGATTAGCTAGTTGGTGAGGTAACGGCCCACCAAGGCGACGATCGGTAGCCGGACTGAGAGGTTGAACGGCCACATTGGGACTGAGACACGGCCCAGACTCCTACGGGAGGCAGCAGTGGGGAATATTGCACAATGGGGGAAACCCTGATGCAGCGACGCCGCGTGGAGGAAGAAGGTCTTCGGGATTGTAAAACTCCTGTTGTTGGGGAAGATAATGACGGTACCCAACAAGGAAGTGACGGCTAACTACGTG
>FQH3XDB01C8RGA|9|8
CACGTAGTTAGCCGTCACTTCCTTGTTGAGTACCGTCATTATCTTCCTCAACAACAGGAGTTTACAATCCGAAGACCTTCTTCCTCCACGCGGCGTCGCTGCATCAGGGTTTCCCCCATTGTGCAATATTCCCCACTGCTGCCTCCCGTAGGAGTCTGGGCCGTGTCTCAGTCCCAATGTGGCCGTTCAACCTCTCAGTCCGGCTACCGATCGTCGCCTTGGTGGGCCATTACCTCACCAACTAGCTAATCGGACGCGAGGCCATCTCAAAGCGGATTGCTCCTTTTCCCTCAACCCGATGCCGGGTCGTGGGCTTATGCGGTATTAGCAGCCGTTTCCAACTGTTGTCCCCCTCTTTGAGGCAGGTTCCTCACGCGTTACTCACCCGTTCGCCACTCGCTCTGGAAAGCAAGCTCTCCATCGCTCGTTCGACTTGCATGTGTTAGGCGCGCCGCCAGCGTTCGTC
>FQH3XDB01EQDDW|10|4
GACGAACGCTGGCGGCGCGCCTAACACATGCAAGTCGAACGAGCGATGGAGAGCTTGCTTTCCAAAGCGAGTGGCGAACGGGTGAGTAACGCGTGAGGAACCTGCCTCAAAGAGGGGGACAACAGTTGGAAACGACTGCTAATACCGCATAAGCCCACGACCCGGCATCGGGTTGAGGGAAAAGGAGCAATCCGCTTTGAGATGGCCTCGCGTCCGATTAGCTAGTTGGTGAGGTAACGGCCCACCAAGGCGACGATCGGTAGCCGGACTGAGAGGTTGAACGGCCACATTGGGACTGAGACACGGCCCAGACTCCTACGGGAGGCAGCAGTGGGGAATATTGCACAATGGGGGAAACCCTGATGCAGCGACGCCGCGTGGAGGAAGAAGGTCTTCGGGATTGTAAAACTCCTGTTGTTGGGGAAGATAATGACGGTACCCAACAAGGAAGTGACGGCTAACTACGTG
>FQH3XDB01EXF6Q|11|2
GATGAACGCTGGCGGCGCGCCTAACACATGCAAGTCGAACGAGCGAGGAGAAGCTTGCTTCTCTAAGCGAGTGGCGAACGGGTGAGTAACGCGTGAGGAACCTGCCTCAAAGAGGGGGACAACAGTTGGAAACGACTGCTAATACCGCATAAGCCCACGACCCGGCATCGGGCTGAGGGAAAAGGAGCAATCCGCTTTGAGATGGCCTCGCGTCCGATTAGCTAGTTGGTGAGGTAACGGCCCACCAAGGCGACGATCGGTAGCCGGACTGAGAGGTTGAACGGCCACATTGGGACTGAGACACGGCCCCAGACTCCTACGGGAGGCAGCAGTGGGGAATATTGCACAATGGGGGAAACCCTGATGCAGCGACGCCGCGTGGAGGAAGAAGGTCTTCGGATTGTAAACTCCTGTTGTTGGGGAAGATAATGACGTACCAACAAGGAAGTGACGGCTAACTACGTG
>FQH3XDB01AYMIP|12|5
CACGTAGTTAGCCGTCACTTCCTTGTTGAGTACCGTCATTATCTTCCTCAACAACAGGAGTTTACAATCCGAAGACCTTCTTCCTCCACGCGGCGTCGCTGCATCAGGGTTTCCCCATTGTGCAATATTCCCCACTGCTGCCTCCCGTAGGAGTCTGGGCCGTGTCTCAGTCCCAATGTGGCCGTTCAACCTCTCAGTCCGGCTACCGATCGTCGCCTTGGTGGGCCGTTACCTCACCAACCAGCTAATCGGACGCGAGGCCATCTCAAAGCGGATTGCTCCTTTTCCCTCAACCCGATGCCGGGTCGTGGGCTTATGCGGTATTAGCAGTCGTTTCCAACTGTTGTCCCCCTCTTTGAGGCAGGTTCCTCACGCGTTACTCACCCGTTCGCCACTCGCTCAGAGAAGCAAGCTCCTCCTCGCTCGTTCGACTTACATGTGTTAGGCGCGCCGCCAGCCGTTCGTC
>FQH3XDB01D3RRC|13|12
GACGAACGCTGGCGGCGCGCCTAACACATGCAAGTCGAACGAGCGAAGAGGAGCTTGCTTCTCTAAGCGAGTGGCGAACGGGTGAGTAACGCGTGAGGAACCTGCCTCAAAGAGGGGGACAACAGTTGGAAACGACTGCTAATACCGCATAAGCCCACGACCCGGCATCGGGTTGAGGGAAAAGGAGCAATCCGCTTTGAGATGGCCTCGCGTCCGATTAGCTAGTTGGTGAGGTAACGGCCCACCAAGGCGACGATCGGTAGCCGGACTGAGAGGTTGAACGGCCACATTGGGACTGAGACACGGCCCAGACTCCTACGGGAGGCAGCAGTGGGGAATATTGCACAATGGGGGAAACCCTGATGCAGCGACGCCGCGTGGAGGAAGAAGGTCTTCGGATTGTAAACTCCTGTTGTTGAGGAAGATAATGACGGTACTCAACAAGGAAGTGACGGCTAACTACGTG
>FQH3XDB01BDOVN|14|5
GACGAACGCTGGCGGCGCGCCTAACACATGCAAGTCGAACGAGCGAAGAGAAGCTTGCTTTTCTGAGCGAGTGGCGAACGGGTGAGTAACGCGTGAGGAACCTGCCTCAAAGAGGGGGACAACAGTTGGAAACGACTGCTAATACCGCATAAGCCCACGGCCCGGCATCGGGTTGAGGGAAAAGGAGCAATCCGCTTTGAGATGGCCTCGCGTCCGATTAGCTAGTTGGTGAGGTAACGGCCCACCAAGGCGACGATCGGTAGCCGGACTGAGAGGTTGAACGGCCACATTGGGACTGAGACACGGCCCCAGACTCCTACGGGAGGCAGCAGTGGGGAATATTGCACAATGGGGGAAACCCTGATGCAGCGACGCCGCGTGGAGGAAGAAGGTCTTCGGGATTGTAAACTCCTGTTGTTGAGGAAGATAATGACGGTACTCAACAAGGAAGTGACGGCTAACACGTG
>FQH3XDB01CUN8C|15|1
GACGAACGCTGGCGGCGCGCCTAACACATGCAAGTCGAACGGAGTTTATGTTTCAGAACCCTTCGGGGGACGAAACATAAACTTAGTGGCGGACGGGTGAGTAACACGTGAGCAACCTGCCTTTCAGAGGGGAATAACGTTTGGAAACGAACGCTAATACCGCATAACGTATTTTGATGGCATCGTCGAAATACCAAAGGAGCAATCCGCTGAAAGATGGGCTCGCGTCCGATTAGATAGTTGGTGAGGTAACGGCCACCAAGTCGACGATCGGTAGCCGGACTGAGAGGTTGAACGGCCACATTGGGACTGAGACACGGCCCAGACTCCTACGGGAGGCAGCAGTGAGGGATATTGGTCAATGGGGGAAACCCTGAACCAGCGACGCCGCGTGAGGGAAGACGGTTTTCGGATTGTAAACCTCTGTCTTTGGGACGAATAATGACGGTACCAAGGAGGAAGCCACGGCTAACTACGTG
>FQH3XDB01BFPRI|16|1
CACGTAGTTAGCCGTCACTTCCTTGTTGAGTACCGTCATTATCTTCCTCAACAACAGGAGTTTACAATCCGAAGACCTTCTTCCTCCACGCGGCGTCGCTGCATCAGGGTTCCCCCATTGTGCAATATTCCCCACTGCTGCCTCCCGTAGGAGTCTGGGCCGTGTCTCAGTCCCAATGTGGCCGTTCAACCTCTCAGTCCGGCTACCGATCGTCGCCTTGGTGGGCCCATTACCTCACCAACTAGCTAATCGGACGCGAGGCCATCTCAAAGCGGATCTCTCCTTTTCCCTCAGACCGATGCCGGTCCGTGGGCTTATGCGGTATTAGCAGTCGTTTCCAACTGTTGTCCCCCTCTTTGAGGCAGGTTCCTCACGCGTTACTCACCCGTTCGCCACTAAGTTGAGAAAGCAAGCTCCTCTCAACTCCGTTCGACTTGCATGTGTTAGGCGCGCCGCCAGCGTTCGTC
>FQH3XDB01EHR20|17|3
CACGTAGTTAGCCGTGGCTTCCTCCTCAGCTACCGTCACTTTCTTCTTCACTGAGGACAGAGGTTTACAATCCGAAAACCGTCTTCCCTCACGCGGCGTTGCTGCATCAGGGTTTCCCCCATTGTGCAATATTCCCCACTGCTGCCTCCCGTAGGAGTCTGGGCCGTGTCTCAGTCCCAATGTGGCCGTTCAACCTCTCAGTCCGGCTACCGATCGTCGGCTTGGTAGGCCGTTACCCCACCAACTACCTAATCGGACGCGAGCCCATCTTTCAGCGGATTGCTCCTTTGATTGTTCTCTCATGCGGGAAAACAATGTTATGCGGTATTAGCGTTCGTTTCCAAACGTTATCCCCCTCTGAAAGGCAGGTTGCTCACGCGTTACTCACCCGTCCGCCACTAAGCTTAAACTTCACTTGACCGAAGTCGCATTCCGTAAAAGCTTCGTTCGACTTGCATGTGTTAGGCACGCCGCCAGCGTTCGTC
>FQH3XDB01API0M|18|7
CACGTAGTTAGCCGGAGCTTATTCGTCAGGTACCGTCACTTTCTTCGTCCCTGACAAAAGAAGTTTACAATCCGAAGACCTTCTTCCTTCACGCGGCGTTGCTGCGTCAGGGTTTCCCCCATTGCGCAATATCCCCCACTGCTGCCTCCCGTAGGAGTCTGGGCCGTGTCTCAGTCCCAATGTGGCCGATCAACCTCTCAGTCCGGCTACCGATCGTAGTCTTGGTGAGCCGTTACCTCACCAACTAACTAATCGGACGCGAGCCCATCTCTCAGCGGATTGCTCCTTTGATATCAGAATCATGCGGTTCCGATATATTATGCGGTATTAGCGTTCTTTTCAAAACGTTATCCCCCTCTGAGAGGCAGGTTGCTCACGCGTTACTCACCCGTCCGCCACTAAGTTTTAAAGAGCAAGCTCCTTAAAACTTCGTTCGACTTGCATGTGTTAGGCACGCCGCCAGCGTTCGTC
>FQH3XDB01D311X|19|1
GACGAACGCTGGCGGCGTGCCTAACACATGCAAGTCGAACGAAGTTTTAAGGAGCTTGCTCTTTAAAACTTAGTGGCGGGCGGGTGAGTAACGCGCGAGCAACCTGCCTCTCAGAGGGGGATAACGTTTTGAAAAGAACGCTAATACCGCATAATATATCGGAACCGCATGATTCTGATATCAAAGGAGCAATCCGCTGAGAGATGGGCTCGCGTCCGATTAGTTAGTTGGTGAGGTAACGGCTCACCAAGACTACGATCGGTAGCCGGACTGAGAGGTTGATCGGCCACATTGGGACTGAGACACGGCCCAGACTCCTACGGGAGGCAGCAGTGGGGGATATTGCGCAAGTGGGGGAAACCCTGACGCAGCAACGCCGCGTGAAGGAAGAAGGTCTTCGGATTGTAAACTTCTTTTGTCAGGGACGAAGAAGTGACGGTACCTGACGAATAAGCTCCGGCTAACTACGTG
>FQH3XDB01AYKVO|20|3
GACGAACGCTGGCGGCGTGCCTAACACATGCAAGTCGAACGGAGCTAAAGAGCTTGCTTTTAGCTTAGTGGCGGACGGGTGAGTAATGCGTGAGCAACCTGCCTGTCAGTGGGGGATAACTTCCGGAAACGGACGCTAATACCGCATACAGTACATAATCCGCATGGATAAGTGTATGAAAGGAGCAATCCGCTGATAGATGGGCTCACGTCCGATTAGTTAGTTGGTGGGGTAATGGCCTACCAAGACCGCGATCGGTAGCCGGGCTGAGAGGCTGAACGGCCACATTGGGACTGAGACACGGCCCAGACTCCTACGGAGGCAGCAGTGGGGGATATTGCACAATGGGGAAACCCTGATGCAGCAACGCCGCGTGAGGGATGAAGGTTTTCGATTGTAAACCTCTGTCCTTAGTGAAGACAAAATGACGGTAACTAAGGAGGAAGCTCCGGCTAACTACGTG
>FQH3XDB01D8Z7E|21|5
CACGTAGTTAGCCGTGGCTTCCTCCTCAGCTACCGTCACTTTCTTCTTCACTGAGGACAGAGGTTTACAATCCGAAAACCGTCTTCCCTCACGCGGCGTTGCTGCATCAGGGTTTCCCCCATTGTGCAATATTCCCCACTGCTGCCTCCCGTAGGAGTCTGGGCCGTGTCTCAGTCCCAATGTGGCCGTTCAACCTCTCAGTCCGGCTACCGATCGTCGGCTTGGTAGGCCGTTACCCCACCAACTACCTAATCGGACGCGAGCCCATCTTTCAGCGGATTGCTCCTTTGATTGTTCTCTCATGCGGGAAAACAATGTTATGCGGTATTAGCGTTCGTTTCCAAAACGTTATCCCCCCTCTGAAAGGCAGGTTGCTCACGCGTTACTCACCCGTCCGCCACTAAGCTTAAACTTCACTTGACCGAAGTCGCATTCCGTAAAAGCTTCGTTCGACTTGCATGTGTTAGGCACGCCGCCAGCCGTTCGTC
>FQH3XDB01EPIZD|22|1
CACGTAGTTAGCCGGAGCTTCCTCCTCTGCTACCGTCATTATCTTCACAGAGGACAGAGGTTTACAATCCGAAGACCGTCTTCCCTCACGCGGCGTTGCTGGTTCAGGGTTTCCCCCATTGACCAATATCCCTCACTGCTGCCTCCCGTAGGAGTCTGGGCCGTGTCTCAGTCCCAATGTGGCCGTTCAACCTCTCAGTCCGGCTACCGATCGTCGGCTTGGTGAGCCTCTACCTCACCAACTACCTAATCGGACGCGAGCCCATCTTTCAGCGGATTGCTCCTTTGACTGCTGAACCATGCGGTTCTGTAGTCTCATGCGGTATTAGCGTTCGTTTCCAAACGTTATCCCCCTCTGAAAGGCAGGTTGCTCACGCGTTACTCACCCGTCGCCACTAAGTTTGAATTCCCTTGGCCGAAGCCTTGTTCCAACAAACTCCGTTCGACTTGCATGTGTTAGGCACGCCGCCAGCGTTCGTC
>FQH3XDB01ATZK0|23|1
GACGAACGCTGGCGGCGTGCCTAACACATGCAAGTCGAACGGGAATTAAGAGCTTGCTTTTAATTTTAGTGGCGAACGGGTGAGTAAAGCGTGAGTAACCTGCCTAATGGAGGGGGATAACGTCCGGAAACGGATGCTAATACCGCATGGAGTGCGAGATCCGCATGGATGAGCGTACGAAAGGAGAGATCCGCCGATAGATGGGCTCACGTCCGATTAGTTAGTTGGTGGGTAAAGGCCTACCAAGGCAGCGATCGGTAGCCGGGCTGAGAGGCTGAACGGCCACATTGGGACTGAGACACGGCCCCAGACTCCTACGGGAGGCAGCAGTGGGGGATATTGCACAATGGAGGGAACTCTGATGCAGCGACGCCGCGTGAGGGAAGAAGGTTTTCGGATTGGTAAACCTCTGTCCTTGGGGAAGAAGAGATGACGGTACCCAAGGAGGAAGCTCCGGCTAACTACGTG
>FQH3XDB01ESO0C|24|1
GACGAACGCTGGCGGCGTGCCTAACACATGCAAGTCGAACGGGGTTGGAAAGCTTGCTTTTCAACCTAGTGGCGGACGGGTGAGTAATGCGTGAGCAACCTGCCTGTCAGTGGGGGATAACTTCCGGAAACGGACGCTAATACCGCATATTGTACATAATCCGCATGGATAAGTGTATGAAAGGAGTAATCCGCTGACAGATGGGCTCACGTCCGATTAGTTAGTTGGTGGGTAATGGCTCACCAAGACCGCGATCGGTAGCCGGGCTGAGAGGCTGATCGGCCACATTGGGACTGAGACACGGCCCAGACTCCTACGGGAGGCAGCAGTGGGGGATATTGCACAATGGGGGAAACCCTGATGCAGCAACGCCGCGTGAGGGATGAAGGTTTTTCGGATTGTAAACCTCTGTCCTTAGTGAAGATTTTTGACGGTAACTAAGGAGGAAGCTCCGGCTAACTACGTG
>FQH3XDB01E2RRS|25|1
GACGAACGCTGGCGGCGTGCCTAACACATGCAAGTCGAACGGAGAATTGAAGCTTGCTTTAATTCTTAGTGGCGGACGGGTGAGTAAAGCGTGAGCAACCTGCCTATTAGAGGGGGATAACGTTCGGAAACGGATGCTAATACCGCATATAGTACATAATTCGCATGAATAAGTGTATGAAAGGAGTAATCCGCTGATAGATGGGCTCACGTCCGATTAGTTAGTTGGTGAGGTAAAAGGGCTCACCAAGACCGCGATCGGTAGCCGGGCTGAGAGGCTGAACGGCCACATTGGGACTGAGATACGGCCCAGACTCCTACGGGAGGCAGCAGTGGGGGATATTGCACAATGGGGGAAACCCTGATGCAGCAACGCCGCGTGAGGGATGAAGGTTTTCGGATTGTAAACCTCTGTCCTTAGGGAAGAAAAAATGACGGTACCTAAGGAGGAAGCTCCGGCTAACTACGTG
>FQH3XDB01EYBUK|26|1
GACGAACGCTGGCGGCGTGCCTAACACATGCAAGTCGAACGGAGTTTAGAAAGCTTGCTTTTTAGACTTAGTGGCGGACGGGTGAGTAATGCGTGAGCAACCTGCCTATCAGAGGGGGATAACGTCCGGAAACGGATGCTAATACCGCATATAGTACATAATTCGCATGGGTATATGTATGAAAGGAGCAATCCGCTGATAGATGGGCTCACGTCCGATTAGTTAGTTGGTGGGGTAAAGGCCTACCAAGACCGCGATCGGTAGCCGGGCTGAGAGGCTGAACGGCCACATTGGGACTGAGATACGGCCCAGACTCCTACGGGAGGCAGCAGTGGGGGATATTGCACAATGGGGGAAACCCTGATGCAGCAACGCCGCGTGAGGGAAGAAGGTTTTCGGATTGTAAACCTCTGTCCTTGGGGAAGAAGTAAGTGACGGTACCTGAGGAGGAAGCTCCGGCTAACTACGTG
>FQH3XDB01AGM1B|27|1
CACGTAGTTAGCCGGGGCTTCTTAGTCAGGTACCGTCACTTTCGCTTCTTCCCTGCTGAAAGAGGTTTACAACCCGAAGGCCGTCATCCCTCACGCGGCGTCGCTGCATCAGGCTTTCGCCCATTGTGCAATATTCCCCACTGCTGCCTCCCGTAGGAGTCTGGGGCCGTGTCTCAGTCCCAGTGTGGCCGGTCGCCCTCTCAGGCCGGCTACCCGTCGTCGCCTTGGGTGAGCCCATTACCTCACCAACAAGCTGATAGGCCGCGAGTCCATCCCAGACCGAAAAACTTTCCACGCGATAGAGATGCCTCTTCGCGTCGTATCCGGTATTAGCTCCGGTTTCCCGGGGTTATCCCAGAGTCTGGGGCAGGGTTACTCACGTGTTACTCACCCGTTCGCCACTGATCGCCCGGAGCAAGCTCCGAGGTCACCGTTCGACTTGCATGTGTTAAGCACGCCGCCAGCGTTCGTC
>FQH3XDB01CO1UV|28|6
CACGTAGTTTGCCGGTGCTTACTTATAAAGTACCGTCATTTGTTTCTTCCTTTATAACAGAAGTTTACAATCCGAAGACCTTCATCCTTCACGCGGTATTGCTGGGTCAGAGTTTCCTCCATTGCCCAATATTCCCGACTGCTGCCTCCCGTAGGAGTCTGGGCCGTTCTCAGTCCCAATGTGGCCGATCACCCTCTCAGGTCGGCTACTGATCGTCGCCTTGGTGGGCCGTTACCTCACCAACAAGCTAATCAGACGCGAGCCCATCTCTTTCCAGTAAACCCTTTCACCCCTGCACCATGCGATGCTGTGGTCATATTTGGTATTAACAACCGTTTCCAGTTGGTATCCCAATGAAAGAGGCAGGTTGCTCACGCGTTACTCACCCGTCCGCCGCTAGGTTTATCAAAAGCAAGCTCTCAATAACCCCGCTCGACTTGCATGTCTTAAGCATACCGCCAGCGTTCGTC
>FQH3XDB01AIJIE|29|26
CACGTAGTAAGCCGATGCTTCCTCAGTAGGTACCGTCCCTTCTCGTCCCCACTGACAAAGGTTTACAATCCGAAGACCTTCATCCCTCACGCGGTGTCGCTGCGTCAGGCTTTCGCCCATTGCGCAAGATTCCTCACTGCTGCCTCCCGTAGGAGTCTGGACCGTGTTTCAGTTCCAATGTGGCCGATCATCCTCTCAGACCGGCTAACCGTCGTCGCCTAGGTAGGCCGTTACCCACCTACTAGCTGATAGTACGCAAGCTGATCTCTTCGCCCCGGAGGTTTTACGAGTCAAACGATGCCGTTCAACAAGTTCATTCGGTATTAGCTATCCTTTCGAATAGGTATCCCCAGCGAAGAGGCACATTACCTACGCGTTACTCACCCGTCTGCCACTCGCCCCGAAGGGCTCGTACGACTTGCATGTGTTAGGCGCACCGCCAGCGTTAGTC
>FQH3XDB01A7HH8|30|137
CACGTAGTAAGCCGATGCTTCCTCAGTAGGTACCGTCCCTTCTCGTCCCCACTGACAAAGGTTTACAATCCGAAGACCTTCATCCCTCACGCGGTGTCGCTGCGTCAGGCTTTCGCCCATTGCGCAAGATTCCTCACTGCTGCCTCCCGTAGGAGTCTGGACCGTGTTTCAGTTCCAATGTGGCCGATCATCCTCTCAGACCGGCTAACCGTCGTAGCCTAGGTAGGCCGTTACCCCACCTACTAGCTGATAGTACGCAAGCTGATCTCTTCGCCCCGGAGGTTTACGAGTCAAACGATGCCGTTCAACAAGTTCATTCGGTATTAGCTATCCTTTCGAATAGGTATCCCCAGCGAAGAGGCACATTACCTACGCGTTACTCACCCGTCTGCCACTCGCCCCGAAGGGCTCGTACGACTTGCATGTGTTAGGCGCACCGCCAGCGTTAGTC
>FQH3XDB01B7PI3|31|7
CACGAAGTTTGCCGGTGCTTCCTTTAAAGGTACATTCAACGGCCCCGGAGGACCGCCTTATTCCCTCTCGACAGTGGTTTACACACCGAAATGCTTCATCCCACACGTGGAGTTGCTGCGTCAGGGTTGCCCCCATTGCGCAATATTCCCTACTGCTGCCTCCCGTAGGAGTCTGGGCCGTCTCTCAGTCCCAATGTGGCCGATCGCCCTCTCAGGCCGGCTACCGATCGTCGCCTTGGTGGGCCGTCGCCCCGCCAACTAGCTAATCGGACGCAAGCCCATCCCGCATCGATGAATCTTTCGTCAACGCCCCATGCGGGGCGCCACGGCCTCCCGGCATTAGCCGCGCGTTGGCACGGTTGTTCCGGAATGCGGGGCAGGTTGCTTACGCGTTACTCACCCATTCGCCGCTCGGCTCGCGTTGCCGCGTCCTCGCTCGACTTGCATGTATAGACACTCCACCAGCGTTCGTT
>FQH3XDB01BH13Y|32|6
CACGTAGTTAGCCGTCACTTCCTTGTTGAGTACCGTCATTATCTTCCTCAACAACAGGAGTTTACAATCCGAAGACCTTCTTCCTCCACGCGGCGTCGCTGCATCAGGGTTTCCCCATTGTGCAATATTCCCCACTGCTGCCTCCCGTAGGAGTCTGGGCCGTGTCTCAGTCCCAATGTGGCCGTTCAACCTCTCAGTCCGGCTACCGATCGTCGCCTTGGTGGGCCGTTACCTCACCAACTAGCTAATCGGACGCGAGGCCATCTCAAAGCGGATTGCTCCTTTTCCCTCAACCCGATGCCGGGTCGTGGGCTTATGCGGTATTAGCAGTCGTTTCCAACTGTTGTCCCCCTCTTTGAGGCAGGTTCCTCACGCGTTACTCACCCGTTCGCCACTCGATTGAAGAAGCAAGCTCCTTCTCTCTCGTTCGACTTGCATGTGTTAGGCGCGCCGCCAGCGTTCGTC
>FQH3XDB01DQR5H|33|1
CACGTAGTTAGCCGGAGCTTTCTCCCAGGGTACCGTCACTATCGTCCCCTGGAACAATGGTTTACAATCCGAAGACCTTCTTCCCACACGCGGCGTTGCTGCGTCAGGGTTTCCCCATTGCGCAATATCCCCCACTGCTGCCTCCCGTAGGAGTCTGGGCCGTGTCTCAGTCCCAATGTGGCCGATCAACCTCTCAGTCCGGCTACTGATCGTCGACTTGGTGGGCCGTTACCTCACCAACTATCTAATCAGACGCGAGCCCATCTCTCAGCGGATTGCTCCTTTGGCAGCAGAATCATGCGGTCCCGCTGCGTTATGCGGTATTAACGTTCGTTTCCAAACGGTATCCCCCTCTGAGAGGCAGGTTGCTCACGTGTTACTCACCCGTCCGCCACTAAGTTAATCTCCGCTTCCCGAAGGATTAAGAAAGTACTTCGTTCGACTTGCATGTGTTAGGCACGCCGCCAGCCGTTCGTC
>FQH3XDB01EPMZE|34|1
CACGTAGTAAGCCGATGCTTCCTCAGTAGGTACCGTCCGTTCTCGTCCCCACTGACAAAGGTTTACAATCCGAAGACCTTCATCCCTCACGCGGTGTCGCTGCGTCAGGCTTTCGCCCATTGCGCAAGATTCCTCACTGCTGCCTCCCGTAGGAGTCTGGACCGTGTTTCAGTTCCAATGTGGCCGATCATCCTCTCAGACCGGCTAACCGTCGTCGCCTAGGTAGGCCGTTACCCCACCTACTAGCTGATAGTACGCAAGCTGATCTCTTCGCCCCGGAGGTTTACGAGTCAAACGATGCCGTTCAACAAGTTCATTCGGTATTAGCTATCCTTTCGAATAGGTATCCCCAGCGAAGAGGCACATTACCTACGCGTTACTCACCCGTCTGCCACTCGCCCCGAAGGCTCGTACGACTTGCATGTGTTAGGCCTGTCGCTAGCGTTCATC
>FQH3XDB01D2P3G|35|1
CACGGAGTTAGCCGATGCTTTTCTCCGGGTACTCTCACGGCGGTACACGTACCGCGCCTTGCTCCCCGGCAAAAGAGGTTTACAATCCGTAGGACCGTCTTCCCTCACGCGACTTGGCTGGTTCAGGCTCTCGCCCATTGACCAATATTCCTCACTGCTGCCTCCCGTAGGAGTCTGGTCCGTGTCTCAGTACCAGTGTGGGGGACCTTCCTCTCAGAACCCCTACGCATCGTCGTCTTGGTGGTCCGTTACACCCCAACTAACTAATGCGGCGCATGCCCATCCGTCACCGGATCACTCCTTTGGCGGAGGAAGGATGCCCTCCTCCGCATTATGCGGTATTAGGCGGATTTCTCCCGGTTATCCCCTCTGTGACGGCCAGGTTGCATACGTGTTACTCACCCGTGCGCCGGTCGCCGGCAGTAGAAAGCAAGCTTTCTACCCCGCTGCCCCTGACTTGCATGTGTTAAGCCTGTCGCTAGCGTTCATC
>FQH3XDB01B3R5U|36|6
CACGGAGTTAGCCGATGCTTTTTCTCCGGGTACTCTCGTCTCGGCCACACGTGGCCGCCGTTGCTCCCCGGCAAAAGAGGTTTACAATCCATAGGACCGTCTTCCCTCACGCGACTTGGCTGGTTCAGGCTTCCGCCCATTGACCAATATTCCTCACTGCTGCCTCCCGTAGGAGTCTGGTCCGTGTCTCAGTACCAGTGTGGGGGCCTTCCTCTCAGAACCCCTACGCATCGTCGGATTGGTGGTCCGTTACACCGCCAACTTCCTAATGCGGCGCATGCCCATCCTCGGCCGGATCTCTCCTTTGACCCCCCGAGGGATGTCCCCCCAGGGGTGTTATGCGGTATTAGTCCGGATTTCTCCGGGTTATCCCCCGGCGGGGCAGGTTGCATACGTGTTACTCACCCGTGCGCCGGTCGCCGTCAGAGGCTGGCAAGCCAGCCTCCACGCTGCCCCTCGACTTGCATGTGTTAAGCCTGTCGCTAGCGTTCATC
>FQH3XDB01A0FFD|37|1
GATGAACGCTAGCGACAGGCTTAACACATGCAAGTCGAGGGCAGCGGGGAGTAGCAATACTCCGCCGGCGACCGGCGCACGGGTGAGTAACACGTGTGCAACCAACCCGTACGGAGATAACCCGCGGAACGTGGACTAATACCCCATAATAGCTTTCCCGCATGGGGAGAGGCTTAAAACCCCGGTGGTACGGGACGGGCACGCGCGACATTAGGTAGTTGGCGGGTAACGCCACCAAGCCGACGATGTCTAGGGGTTCTGAGAGGAAGGTCCCCACACTGGAACTGAGACACGGTCCAGACTCCTACGGGAGGCAGCAGTGAGGAATATTGGTCAATGGGGCGAGAGCCTGAACCAGCCAAGTCGCGTGAGGGAAGAATGGTCTATGGCCTGTAAACCTCTTTGTCAAGGAAGAATAATTGCACGAGTGCGATCTTGCCAGTACTTGACGAATAAGCATCGGCTAACTCCGTG
>FQH3XDB01EH6Z4|38|1
CACGGAGTTAGCCGATGCTTTTCTCCGGGTACTCTCGTCTCGGCCACGCGTGGCCGCCGTTGCTCCCCGGCAAAAGAGGTTTACAATCCATAGGACCGTCTTCCCTCACGCGACTTGGCTGGTTCAGGCTTCCGCCCATTGACCAATATTCCTCACTGCTGCCTCCCGTAGGAGTCTGGTCCGTGTCTCAGTACCAGTGTGGGGGGCCTTCCTCTCAGAACCCCTACGCATCGTCGGATTGGTGGTCCGTTACACCGCCAACTTCCTAATGCGGCGCATGCCCATCCTCGGCCGGATCTCTCCTTTGACCCCCGAGGGATGTCCCTCAGGGGTGTTATGCGGTATTAGTCCGGATTTCTCCGGGTTATCCCCGGCCGGGGCAGGTTGCATACGTGTTACTCACCCGTGCGCCGGTCGCCGTCAGAGACTGGCAAGCCAGTCTCCACGCTGCCCTCGACTTGCATGTGTTAAGCCTGTCGCTAGCGTTCATC
>FQH3XDB01CLSVM|39|4
CACGGAGTTAGCCGATGCTTTTCTCCGGGTACTCTCGTCTCGGCCACACGTGGCCGCCGTTGCTCCCCGGCAAAAGAGGTTTACAATCCATAGGACCGTCTTCCCTCACGCGACTTGGCTGGTTCAGGCTTCCGCCCATTGACCAATATTCCTCACTGCTGCCTCCCGTAGGAGTCTGGTCCGTGTCTCAGTACCAGTGTGGGGGGCCTTCCTCTCAGAACCCCTACGCATCGTCGGATTGGTGGTCCGTTACACCGCCAACTTCCTAATGCGGCGCATGCCCATCCTCGGCCGGATCTCTCCTTTTGACCCCCCGAGGGATGTCCCCCAGGGGTGTTATGCGGTATTAGTCCGGATTTCTCCGGGTTATCCCCCGGCGGGGCAGGTTGCATACGTGTTACTCACCCGTGCGCCGGTCGCCGTCAGAGGCTGGCAGCCAGCCTCCACGCTGCCCCTCGACTTGCATGTGTTAAGCCTGTCGCTAGCGTTCATC
>FQH3XDB01BVEJD|40|1
CACGTAGTTAGCCGTGGCTTTCTAATTGAGTACCGTCACTCCTATATCATTCCCTATATAGGCCGTTCTTCCTCAACAACAGAACTTTACAATCCGAAGACCTTCTTCGTTCACGCGGCGTTGCTCGGTCAGGCTTTCGCCCATTGCCGAAAATTCCCTACTGCTGCCTCCCGTAGGAGTCTGGGCCGTGTCTCAGTCCCAGTGTGGCCGTCCGCCCTCTCAGGCCGGCTACGCATCGTCGCCTTGGTGGCCGTTACCCTCCAACTAGCTAATGCGTGATAAGTCCATCCTTCACCTATCCCCGTAGGATATTTTAATATAATAAACATGTGTTTATTATACCTATGCGGTCTTAGCGTCCGTTTCCGGTCGTTATCCCCTGTCAAGGGCAGGTTACTTATCTTTTACTCTACCCGTTCGCCACTAATCACCAGATGGTGATTCGTTCGACTTGCATGTATTAGGCACGCCGCCAGCGTTCATC
>FQH3XDB01BRCJX|41|4
GATGAACGCTGGCGGCGTGCCTAATACATGCAAGTCGAACGAATCACCTTCGGGTGATTAGTGGCGAACGGGTGAGTAAAAGATAAGTAACCTGCCCTTGACAGGGGGATAACGACCGGAAACGGACGCTAAGACCGCATAGGTATAATAAACACATGTAGATTATATTAAATATCCTACGGGGATAGGTGAAGGATGGACTTATCACGCATTAGCTAGTTGGAGGGTAACGCCCACCAAGGCGACGATGCGTAGCCGGCCTGAGAGGGCGGACGGCCACACTGGGACTGAGACACGGCCCAGACTCCTACGGGAGGCAGCAGTAGGGAATTTTCGGCAATGGGCGAAAGCCTGACCGAGCAACGCCGCGTGAACGAAGAAGGTCTTCGGATTGTAAAGTTCTGTTGTTGAGGAAGAACGGCCTATATAGGGAATGATATAGGAGTGACGGTACTCAATTAGAAAAGCCACGGCTAACTACGTG
>FQH3XDB01DB7FC|42|3
GATGAACGCTGGCGGCGTGCCTAATACATGCAAGTCGAACGAATCACCTTCGGGTGATTAGTGGCGAACGGGTGAGTAAAAGATAAGTAACCTGCCCTTGACAGGGGGATAACGACCGGAAACGGACGCTAAGACCGCATAGGTATAATTTACACATGTAGATTATATTAAATATCCTACGGGGATAGGTGAAGGATGGACTTATCACGCATTAGCTAGTTGGAGGGTAACGCCCACCAAGGCGACGATGCGTAGCCGGCCTGAGAGGGCGGACGGCCACACTGGGACTGAGACACGGCCCCAGACTCCTACGGGAGGCAGCAGTAGGGAATTTTCGGCAATGGGCGAAAGCCTGACCGAGCAACGCCGCGTGAACGAAGAAGGTCTTCGGATTGTAAAGTTCTGTTGTTGAGGAAGAACAGCCTATATAGGGAATGATATAGGAGTGACGGTACTCAATTAGAAAGCCACGGCTAACTACGTG
>FQH3XDB01EJO1L|43|2
CACGTAGTTAGCCGTGGCTTTCTAATTGAGTACCGTCACTCCTATATCATTCCCTATATAGGCCGTTCTTCCTCAACAACAGAACTTTACAATCCGAAGACCTTCTTCGTTCACGCGGCGTTGCTCGGTCAGGCTTTCGCCCATTGCCGAAAAATTCCCTACTGCTGCCTCCCGTAGGAGTCTGGGCCGTGTCTCAGTCCCAGTGTGGCCGTCCGCCCTCTCAGGCCGGCTACGCATCGTCGCCTTGGTGGGCCGTTACCCCTCCAACTAGCTAATGCGTGATAAGTCCATCCTTCACCTATCCCGTAGGATATTTAATATAATAAACATGTGTTTATCATACCTATGCGGTCTTAGCGTCCGTTTCCGGTCGTTATCCCCCTGTCAAGGCAGGTTACTTATCTTTTACTCACCCGTTCGCCACTAATCACCGAACGGCGATTCGTTCGACTTGCATGTATTAGGCACGCCGCCAGCGTTCATC
>FQH3XDB01EDJQO|44|1
GATGAACGCTGGCGGCGTGCCTAACACATGCAAGTCGAACGGGTTTACTTTTTGAAGTTTTCGGATGAATAAAAGCAAACTAGTGGCGGACGGGTGAGTAACGCGTGAACAATTTGCCTTAGAGAGGGGGATAACAAGTAGAAATATTTGCTAATACCGCATAAGACCACAACTCGGCATCGAGAAGGGGTAAAAGGAGCAATCCGCTTTAAGATAAGTTTGCGTATCATTAGTTAGTTGGTGAGGTAATGGCCCACCAAGACTACGATGGTTAGCCGACCTGAGAGGGTGATCGGCCACATTGGAACTGAGAACGGTCCAGACTCCTACGGGAGGCAGCAGTGGGGAATATTGGGGCAATGGAGGCAACTCTGACCCCAGCAACGCCGCGTGAAGGATGAAGGTCTTCGGATTGTAAACTTCTTTATAGGGAAAAAGAAGTGATGGTACCCTATGAATAAGCTACGGCAAACTATGTG
>FQH3XDB01AI1NY|45|1
CACGTAGTAAGCCGATGCTTCCTCAGTAGGTACCGTCCCTTCTCGTCCCCACTGACAAAGGTTTACAATCCGAAGACCTTCATCCCTCACGCGGTGTCGCTGCGTCAGGCTTTCGCCCATTGCGCAAGATTCCTCACTGCTGCCTCCCGTAGGAGTCTGGACCGTGTTTCAGTTCCAATGTGGCCGATCATCCTCTCAGACCGGCTAACCGTCGTCGCCTAGGTAGGCCGTTACCCCACCTACTAGCTGATAGTACGCAAGCTGATCTCTTCGCCCCGGAGGTTTTACGAGTCAAACGATGCCGTTCAACAAGTTCATTCGGTATTAGCTATCCTTTCGAATAGGTATCCCCAGCGAAGAGGCACATTACCTACGCGTTACTCACCCGTCCGCCACTGTTCCATGCCCGAAGGCATTTCACCGTTCGACTTGAATGTGTTAGGCACGCCGCCAGCGTTCATC
>FQH3XDB01B3CTF|46|1
CACGTAGTTAGCCGGGGCTTATTCAAAAGGTACCGTCACGTAAGTAGCATTTCCTATACTTACCGTTCTTCCCTAATAAAAGTGATTTACAATCCAGAGGACCTTCATCTCACACGCGGCATTGCTCGGTCAGGCTTTCGCCCATTGCCGAATATTCCTAACTGCTGTCTCCCGTAGGAGTCTGGGCCGTGTCTCAGTCCCAGTGTGGCCGATCAACCTCTCAGTCCGGCTACGCATCGTCGACTTGGTAGGCCGTTACCCCACCAACTATCTAATACGCCGCAGGCCCATCTTCAAGTGAAGCTTTAAAGGCTCCTTTACTATTTCTAGCACATTCGGTATTAGCAATCATTTCTAACTGTTATCCCCAGCTTGAAGGCAGGTAACCCACGTGTTACTCACCCGTTCGCCACTCTTCACCGAAGTGAAGCGTTCGACTTGCATGTATTAGGCACGCCGCCAGCGTTCATC
>FQH3XDB01AQJ6M|47|1
CACGTAGTTAGCCGTCACTTCCTTGTTGAGTACCGTCATTATCTTCCTCAACAACAGGAGTTTACAATCCGAAGACCTTCTTCCTCCACGCGGCGTCGCTGCATCAGGGTTTCCCCCATTGTGCAATATTCCCCACTGCTGCCTCCCGTAGGAGTCTGGGCCGTGTCTCAGTCCCAATGTGGCCGTTCAACCTCTCAGTCCGGCTACCGATCGTCGCCTTGGTAGGCCCTTACCCTGCCAACTAGCTAATGCGCCATAAGTCCATCCCTTACCAGTGCCGTAGCACTTTTCATATGTCTCTCATGCGAAAAACACACATATGCGGTCTTAGCTGCCGTTTCCAGCAGTTATCCCCCTGTATGGGCCAGGTTACTTATGTATTACTCACCCGTTCGCCACTCTTCACCGAAGTGAAGCGTTCGACTTGCATGTATTAGGCACGCCGCCAGCGTTCATC
>FQH3XDB01AV4Q3|48|4
GATGAACGCTGGCGGCGTGCCTAATACATGCAAGTCGAACGGATGAGGTAGCAATACCGATTCAGTGGCGAACGGGTGAGTAACACGTAGGCAACCTGCCTCTACGAAGGGGATAACCGAGGGAAACTTTGGCTAATACCGTATATGTTTCTTCTAGGGCATCTTAGAAGAAGAAAAGGAGCGATCCGCGTAGAGATGGGCCTGCGGTGTATTAGTTAGTAGGTGAGGTAACGGCTCACCTAGACGATGATACATAGCCGACCTGAGAGGGTGATCGGCCACATTGGGACTGAGACACGGCCCAAACTCCTACGGGAGGCAGCAGTAAGGAATTTTCGGCAATGGGCGAAAGCCTGACCGAGCAACGCCGCGTGAGTGATGAAGGTCTTCGGATTGTAAAGCTCTGTTATAAGGGAAGAAAAGGTAGGTTTACCTACGTATTGACGGTACCTTATTAGAAAGCCAATGGCTAACTACGTG
>FQH3XDB01D68GP|49|3
CACGTAGTTAGCCATGGCTTTCTAATAAGGTACCGTCAATACGTAGGTAAACCTACCTTTTCTTCCCTTATAACAGAGCTTTACAATCCGAAGACCTTCATCACTCACGCGGCGTTGCTCGGTCAGGCTTTCGCCCATTGCCGAAAATTCCTTACTGCTGCCTCCCGTAGGAGTTTGGGCCGTGTCTCAGTCCCAATGTGGCCGATCACCCTCTCAGGTCGGCTATGTATCATCGTCTAGGTGAGCCGTTACCTCACCTACTAACTAATACACCGCAGGCCCATCTCTACGCGGATCGCTCCTTTTCTCTTCTAAGATGCCCTAGAAGAAACATATACGGTATTAGCCAAAAGTTTTCCCTCGGTTATCCCCCTTCGTAGAGGCAGGTTGCCTACGTGTTACTCACCCGTTCGCCACTGAATCGGTATTGCTACCTCATCCGTTCGACTTGCATGTATTAGGCACGCCGCCAGCGTTCATC
>FQH3XDB01EKV9A|50|3
CACGTAGTTAGCCGTGGCTTTCTGGTGAAGTACCGTCAAACAAACCGCATTTCCTCGGTCTGTCATTCGTCTTTCACAACAGAGCTTTACGATCCGAAGACCTTCATCACTCACGCGGCGTTGCTCGGTCAGGGTTTCCCCCATTGCCGAAAACTCCCTACTGCTGCCTCCCGTAGGAGTCTGGGCCGTGTCTCAGTCCCAATGTGGCCGATCACCCTCTCAGGTCGGCTACGCATCCTCGTCTTGGTGGGCTGTTATCTCACCAACTAACTAATGCGCCGCAGGTCCATCTATTAGCGAGGCTTTTAAGGCCCCTTTTATACTCCGGAGATGCCTCCAAAGTACGTATCCGGTATTAGCCGACGTTTTCCATCGGGTATCCCAAACTAAAAGGCAGGTTACCTACGTGTTACTCACCCGTTCGCCGCTCGATTCCCCGAAGGGTCTCTCGCTCGACTTGCATGTATTAGGCACGCCGCCAGCGTTCATC
>FQH3XDB01C85T3|51|1
GATGAACGCTGGCGGCGTGCCTAATACATGCAAGTCGAGCGAGAGACCCTTCGGGGAATCGAGCGGCGAACGGGTGAGTAACACGTAGGTAACCTGCCTTTTAGTTTGGGATACCCGATGGAAACGTCGGCTAATACCGGATACGTACTTTGGAGGCATCTCCGAAGTATAAAAGGGGCCTTAAAGCCTCGCTAATAGATGGACCTGCGGCGCATTAGTTAGTTGGTGAGATAACAGCCCACCAAGACGAGGATGCGTAGCCGACCTGAGAGGGTGATCGGCCACATTGGGACTGAGACACGGCCCAGACTCCTACGGAGGCAGCAGTAGGGAGTTTTCGGCAATGGGGAAACCCTGACCGAGCAACGCCGCGTGAGTGATGAAGGTCTTCGGATCGTAAAAGCTCTGTTGTGAAAGACGAATGACAGACCGAGGAAATGCGGTTTGTTGACGTACTTCACCAGAAAGCCACGGCTAACTACGTG
>FQH3XDB01B43RM|52|50
GATGAACGCTGGCGGCGTGCTTAACACATGCAAGTCGAATGTAGTTTACTACATGGCGGACGGGTGAGTAACACGTGAGCAACCTGCCCATATCTGGGGGATAACCGTTGGAAACGACGGATAATACCGCATAATATTATTTGAAGGCATCTTCTTATAATCAAAGATTTATCGGATATGGATGGGCTCGCGTCTGATTAGGCTGTTGGTGAGGTAACGGCTCACCAAACCGACGATCAGTAGCCGACCTGAGAGGGTGATCGGCCACATTGGGACTGAGACACGGCCCAAAACTCCTACGGGAGGCAGCAGTGGGGAATATTGGTCAATGGAGGAAACTCTGAACCAGCAACGCCGCGTGAATGATGAAGGTCTTCGGATTGTAAAGTTCTTTTACTAAGGGAAGAAGAAAGTGACGGTACTTAGGAATAAGCCTCGGCTAACTACGTG
>FQH3XDB01CEIKN|53|2
GATGAACGCTGGCGGCGTGCTTAACACATGCAAGTCGAATGTAGTTTACTACATGGCGGACGGGTGAGTAACACGTGAGCAACCTGCCCATATCTGGGGGATAACCGTTGGAAACGACGGATAATACCGCATAATATTATTTGAAGGCATCTTCTTATAATCAAAAGATTTATCGGATATGGATGGGCTCGCGTCTGATTAGGCTGTTGGTGAGGTAACGGCTCACCAAACCGACGATCAGTAGCCGACCTGAGAGGGTGATCGGCCACATTGGGACTGAGACACGGCCCCAAAACTCCTACGGGAGGCAGCAGTGGGGAATATTGGTCAATGGAGGAACTCTGAACCAGCAACGCCGCGTGAATGATGAAGGTCTTCGGATTGTAAAAGTTCTTTTACGAAAGGGTAAGAAGAAGTGACGGTACCTTAGGAATAAGCCTCGGCTAACTACGTG
>FQH3XDB01E2WAE|54|9
GATGAACGCTGGCGGCGTGCTTAACACATGCAAGTCGAATGTAGTTTACTACATGGCGGACGGGTGAGTAACACGTGAGCAATCTGCCCATATCTGGGGGATAACCGTTGGAAACGACGGATAATACCGCATAATATCATTTGAAGGCATCTTCTTATGATCAAAGATTTATCGGATATGGATGAGCTCGCGTCTGATTAGGCTGTTGGTGAGGTAACGGCTCACCAAACCGACGATCAGTAGCCGACCTGAGAGGGTGATCGGCCACATTGGGACTGAGACACGGCCCAAAACTCCTACGGGAGGCAGCAGTGGGGAATATTGGTCAATGGAGGAAACTCTGAACCAGCAACGCCGCGTGAATGATGAAGGTCTTCGGATTGTAAAAGTTCTTTTCTAAGGGAAGAAGAAAGTGACGGTACCTTAGGAATAAGCCTCGGCTAACTACGTG
>FQH3XDB01D9FKG|55|3
GATGAACGCTGGCGGCGTGCTTAACACATGCAAGTCGAATGTAGTTTACTACATGGCGGACGGGTGAGTAACGCGTGAGCAATCTGCCCATATCTGGGGGATAACCATTGGAAACGACGGATAATACCGCATAATATCACGGGAAGGCATCTTCCTGTGATCAAAGATTTATCGGATATGGATGAGCTCGCGTCTGATTAGGCTGTTGGTGAGGTAACGGCTCACCAAACCGACGATCAGTAGCCGACCTGAGAGGGTGATCGGCCACATTGGGACTGAGACACGGCCCAAAACTCCTACGGGAGGCAGCAGTGGGGAATATTGGTCAATGGAGGAAACTCTGAACCAGCAACGCCGCGTGAATGATGAAGGTCTTCGGATTGTAAAGTTCTTTTACTAAGGGAAGAAGATAGTGACGGTACCTTAGGAATAAGCCTCGGCTAACTACGTG
>FQH3XDB01BPH3O|56|1
CACGTAGTTAGCCGGGGCTTCTTAGTCAGGTACCGTCATTTTCTTCCCTGCTGATAGAGCTTTACGCAACGAATTACTTCTTCACTCACGCGGCGTCGCTGCATCAGGGTTTCCCCCATTGTGCAATATTCCCCACTGCTGCCTCCCGTAGGAGTTTGGGCCGTGTCTCAGTCCCAATGTGGCCGTCCACCCTCTCAGGCCGGCTACTGATCGTCGCCTTGGTGGCCGTTACCCGCAACCAGCTAATCAGACGCGGATCCATCGTATACCACCGGAGTTTTTCACACTGCTTCATGCAAAGCTGTGCGCTTATGCGGTATTAGCACCTATTTCTAAGTGTTATCCCCCTGTATACGGCAGGTTATCCACGCGTTACTCACCCGTCCGCCACTAACTTTAATCACCAGGTTTCATTAAAAGTCCGTTCGACTTGCATGTGTTAAGCACGCCGCCAGCGTTCATC
>FQH3XDB01BEPRO|57|1
GATGAACGCTGGCGGCGTGCTTAACACATGCAAGTCGAACGGGAATTACTTTATTGAAACTTCGGTCGATTTAATTTAATTCTAGTGGCGGACGGGTGAGTAACGCGTGGGTAACCTGCCTTATACAGGGGGATAACAGTCAGAAATGACTGCTAATACCGCATAAGCGCACAGGACCGCATGGTCCGGTGTGAAAAACTCCGGTGGTATAAGATGGACCCGCGTTGGATTAGCTTGTTGGCAGGGTAACGGCCTACCAAGGCGACGATCCATAGCCGGACTGAGAGGTTGACCGGCCACATTGGGGACTGAGATACGGCCCAGACTCCTACGGGAGGCAGCAGTGGGGAATATTGGGCAATGGGCGCAAGCCCTGACCCAGCAACGCCGCGTGAAGGAAGAAGGCTTTCGGGTGTAAACTTCGTTTTAAAGTGGGGGAAAGAGTAGAAGACTGTACCCATAGAATAAGCCACGGCTAACTACGTG
>FQH3XDB01EEFPZ|58|3
CACGTAGTAAGCCGATGCTTCCTCAGTAGGTACCGTCCCTTCTCGTCCCCACTGACAAAGGTTTACAATCCGAAGACCTTCATCCCTCACGCGGTGTCGCTGCGTCAGGCTTTCGCCCATTGCGCAAGATTCCTCACTGCTGCCTCCCGTAGGAGTCTGGACCGTGTTTCAGTTCCAAGGTGTGGCCGATCATCCTCTCAGACCGGCTAACCGTCGTCGCCTAGGTAGGCCGTTACCCCACCTACTAGCTGATAGTACGCAAGCCGATCTCTTCGCCCCCGGAGGTTTTACGAGTCAAACGATGCCGTTCAACAAGTTCATTCGGTATTAGCTATCCTTTCGAATAGGTATCCCCAGCGAAGAGGCACATTACCTACGCGTTACTCACCCGTCCGCCACTAAACTCATTCGACGCTTCCCGAAGGATTAATCAAATGAGTCCCGTTCGACTTGAATGTGTTAAGCACGCCGCCAGCGTTCATC
>FQH3XDB01AZ6FG|59|2
CACGTAGTTAGCCGTGGCTTTCTCCTAAGGTACCATCACTTTCTTTTCCCTTAGATCAGAAGTTTACAGTCCGAAAACCTTCTTCCTTCACGCGGCGTTGCTGGGTCAGAGTTTCCTCCATTGCCCAATATTCCTAACTGCTGCCTCCCGTAGGAGTCTGGGCCGTATCTCAGTCCCAGTGTGGCCGGTCATCCTCTCAGATCGGCTACGCATCCTCGTCTTGGTGGGCTATTATCTCACCAACTAACTAATGCGCCGCAGGTCCATCTACTAGTGGAGCAATTGCCCCTTTTATGTTTGGAAGATGCCTTCCAAACACGTATCCGGCATTAGCCGAGATTTCTCTCGGGTATTCCAGGCTAATAGGCAGGTTACCTACGTGTTACTCACCCGTTCGCCGCTAGCTCGCCCCGAAGGGCTCACTCGCTCGACTTGCATGTATTAGGCACACCGCCAGCGTTCATC
>FQH3XDB01A58GX|60|1
AACGAACGCTGGCGGCGCGTCTTAAGCATGCAAGTCGAACGGGAACTAGGAGCTTGCTTCTAGCGAGAGTGGCGGACTGGTGAGTAACACGTGGGTGACGTACCCTAAGGATGGGGATAGCCTGTAGAAATACGGGGTAATACCGAATACGCTCGTTGCAGTAAAGAGCAATGAGGAAAGATGCTACGGCATCACCTAAGGAACGGCCCGCGGACTATTAGCTAGTTGGTATGGTAACGGCATACCAAGGCGACGATAGTTATCCGGCCTAAGAGGGTGAACGGACACATTGGGACTGAGATACGGCCCAGACTCCTACGGGAGGCAGCAGCTAAGAATATTGCACAATGGGGGAAACCCTGATGCAGCGACGACGCGTGGAGGAAGAAGGTCTTCGGGATTGTAAAACTCCTGTTGTTGAGGAAGATAATGACGGTACTCAACAAGGAAGTGACGGCTAACACGTG
>FQH3XDB01EC25I|61|2
CACGTAGTTAGCCGTCACTTCCTTGTTGAGTACCGTCATTATCTTCCTCAACAACAGGAGTTTACAATCCGAAGACCTTCTTCCTCCACGCGGCGTCGCTGCATCAGGGTTTCCCCATTGTGCAATATTCCCCACTGCTGCCTCCCGTAGGAGTCTGGGCCGTGTCTCAGTCCCAATGTGGCCGTTCAACCTCTCAGTCCGGCTACCGATCGTCGCCTTGGTGGGCCGTTACCTCACCAACTAGCTAATCGGACGCGAGGCCATCTCAAAGCGGATTGCTCCTTTTCCCTCAGCTCGATGCCGAACCGTGGGCTTATGCGGTATTAGCAGTCGTTTCCAACTGTTGTCCCCCTCTTTGAGGCAGGTTCCTCACGCGTTACTCACCCGTTCGCCGCTCGGCTCGTATCGCTACGTCCTCGCTCGACTTGCATGTATAAGACACTCCACCAGCGTTCGTT
>FQH3XDB01DQCBO|62|2
AATGAACGTTGGCGGCGTGGATTAGGCATGCAAGTCGAGCGAACGAGGGAGCTTGCTCCCGAGTTAGCGGCGAAAGGGATAGTAACGCGTAGTTACCAACCCTCAGGCCGGGGATAGCTTTTGGAAACGAAAGGTAATACCCGATAACATCTCCGGATCAAAGGTGAGATTCCGCCTGAGGACGGGACTGCGTCCTATTAGCTTGTTGGTGAGGTAATGGCTCACCAAGGCGACGATGGGTAGCGGGCGTGAGAGCGTGACCCGCATCATTGGGACTGAGACACTGCCCAAAACACCTACGGGTGGCTGCAGTCGAGAATCTTCGGCAAATGGACGAAAGTCTGACCGAGCGACGCCGCGTGCGGGATGACGGTCTTCGGATTGTAAACCGCTGTCAAGTTGGAGGAAGTGACAGAGAGCAAATCTCTCTGTTTTGACCGAGAGCAAAAGGAAGGACGGGCTAAGTTCGTG
>FQH3XDB01D2X9S|63|2
CACGAACTTAGCCCGTCCTTCCTCCAATGATAGGTCAAAAACAGGGGATAGCCCCCATTCATTTCCGCTTAATCGACAGTACTTTACAATCCGAAGACCTTCGTCATACACGCGGCGTCGCTCGGTCAGACTTTCGTCCATTGCCGAAGATTCTCGACTGCAGCCGCCCGTAGGCGTCTGGGCAGTGTCTCAGTCCCAGTGATCGGGGTCATGCTCTCACACCCCGTACCCATCATCGCCTTGGTAAGCCGTTACCTTACCAACTAGCTAATAGGACATAGACCAATCTCTTAGCGGAATCTCACCTTTCCTCCGGAGAGGGCGTCCGGTATTATCGTTCGTTTCCAAACGCTATCCCGGGCTAAGAGGCATGTATCTATGTGTTCCTATCCCTTTCGCCGCTCTAGGGAAGACCGAAGTCTTCCTTGCCGCACGACTTGCATGCCTAATCCACGCCGCCAACGTTCATT
>FQH3XDB01AQ1N8|64|1
CACGAACTTAGCCCGTCCTTCCTCCAATGATAGGTCAAAACAGGGGATAGCCCCCATTCATTTCCGCCTAATCGACAGTACTTTACAATCCGAAGACCTTCGTCATACACGCGGCGTCGCTCGGTCAGACTTTCGTCCATTGCCGAAGATTCTCGACTGCAGCCGCCCGTAGGCGTCTGGGCAGTGTCTCAGTCCCAGTGATCGGGGTCATGCTCTCACACCCCCGTACCCATCATCGCCTTGGTAAGCCGTTACCTTACCAACTAGCTAATAGGACATAGACCAGTCTCTTAGCGGAATCTCACCTTTCCTCCGGAGAGGGCGTCCGGTATTATCGTTCGTTTTCCAAACGCTATCCCCGGGGCTAAGAGGCATGTATCTATGTGTTCCTATCCCTTTCGCCGCTCTAGGAAGACCGAAGTCTTCCTTGCCGCACGACTTGCATGCCTAATCCACGCCGCCAACGTTCATT
>FQH3XDB01CYTDW|65|16
AATGAACGTTGGCGGCGTGGATTAGGCATGCAAGTCGTGCGGCAAGGAAGACTTCGGTCTTCCCTAGAGCGGCGAAAGGGATAGGAACACATAGATACATGCCTCTTAGCCCGGGATAGCGTTTGGAAACGAACGATAATACCGGACGCCCTCTCCGGAGGAAAGGTGAGATTCCGCTAAGAGATTGGTCTATGTCCTATTAGCTAGTTGGTAAGGTAACGGCTTACCAAGGCGATGATGGGTACGGGGTGTGAGAGCATGACCCCGATCACTGGGACTGAGACACTGCCCAGACGCCTACGGGCGGCTGCAGTCGAGAATCTTCGGCAATGGACGAAAGTCTGACCGAGCGACGCCGCGTGTATGACGAAGGTCTTCGGATTGTAAAGTACTGTCGATTAGGCGGAAATGAATGGGGCTATCCCCTGTTTTGACCTATCATTGGAGGAAGGACGGGCTAAGTTCGTG
>FQH3XDB01BLAIJ|66|1
CACATAGTTAGCCGGGGCTTTCCTTTGGGTACCGTCATTTATTCGTCCCCAATGAATCGAGCTTTACAATCCGAAGACCTTCTTCACTCACGCGGCATTGCTGGGTAAGGCTTTCGCCCATTGCCCAATATTCCCCACTGCTGCCTCCCGTAGGAGTCTGGACCGTGTCTCAGTTCCAGTGTGGCCGATCACTCTCTCAAGTCGGCTACCAATCGTCGCCTTGGTGGGCCGTTACCTCACCAACTAGCTAATTGGACGCGAGCCCATCTCGTACCGCTAAAGCACTTTGACCCCTCCGAGATGCCTCGGTGTGGTCTTATCCGGTATTAGCAGTCGTTTCCATCTGTTATCCCCCACAAAAGCATGTTCCCATACATTACTCACCCGTGCGCTGCTGATGTATTGCTACACCCGCTCAACTTGCATGTTTTAGGCCTGCCGCAGCGTTCGTT
>FQH3XDB01ET7HT|67|3
CACAGAGTTAGCCGGTGCTTATTCCTTAGATACCGTCATCATCTTCTCTAAGAAAAGAGCTTTACAATCCGAAAACCTTCTTCACTCACGCGGCATCGCTGGATCAGGGTTTCCCCCATTGTCCAATATTCCCCACTGCTGCCTCCCGTAGGAGTCTGGGCCGTATCTCAGTCCCAATGTGGCTGATCTTCCTCTCAGAACAGCTACTGATCTCTGGATTGGTGGGCTCTTACCCCGCCAACTTCCTAATCAGGTACAGGCTACTCCTCAGGCGCATCTCTGCTTTCATTCCTCAATCTCATCCGGTATTACCTCCAGTTTCCCCAAAGCTATCCCAGTCCCAAGGGCATATTCCTATATTATACTCACCAGTCCGCCACTAACTTCTCCTAGTAAACTAAGTTCCATCCGTACGACTTGCATGTGTTAAGCGTGCCGCCAGCGTTCGTT
>FQH3XDB01DMZDQ|68|1
AACGAACGCTGGCGGCACGCTTAACACATGCAAGTCGTACGGATGGAGCTTAGTTTACTAGGTGAAGTTAGTGGCGGACTGGTGAGTATAATATAGGAATATGCCCTTGGGACTGGGATAGCTTTGGGAAACTGGAGGTAATACCGGATGATATTGAGGAATGAAAGCAGAGATGCGCCTGAGGATTAGCCTGTACCTGATTAGGAAGTTGGCGGGTAAAGGCCCACCAATCCAGAGATCAGTAGCTGTTCTGAGAGGAAGATCAGCCACATTGGGACTGAGATACGGCCCAGACTCCTACGGGAGGCAGCAGTGGGGAATATTGGACAATGGGGGAAACCCTGATCCAGCGATGCCGCGTGAGTGAAGAAGGTTTTCGGATTGTAAAAGCTCTTTTCTTAGAGAAGATGATGACGGTATCTAAGGAATAAGCAACCGGCTAAACTCTGTG
>FQH3XDB01ATTSV|69|2
AACGAACGCTGGCGGCAGGCTTAACACATGCAAGTTGAACGGTATTTGCTTGTAGCTTGCTATGAGCAAAGAGAGTAGCGCACTGGTGAGTAACACGTGGGAACATGCCTTAAAGTGGGGGACAACAGCTGGAAACGGCTGCTAATACCGCATAAACCCTGAGGGGGAAAGATTTATTGCTTTAAGATTGGCCCCGCGGAAGATTAGGTAGTTGGTGGGGTAAAGGCCTACCAAGCCGACGATCTATAGCTGGTCTGAGAGGACGAACAGCCACATTGGAACTGAGACACGGTCCAGACTCCTACGGGAGGCAGCAGTGAGGAATATTGGGGCAATGGAGGAAACTCTGACCCCAGCCATGCCGCGTGAGTGAAGAAGGTTTTCGGATTGTAAAGCTCTTTCGGATGTGACGATGATGACGGTAACATCTAAAGAAGCCCCGGCAAACTTCGTG
>FQH3XDB01AZZW1|70|1
CACGAAGTTTGCCGGGGCTTCTTTAGATGTTACCGTCATCATCGTCACATCCGAAAGAGCTTTACAATCCGAAAACCTTCTTCACTCACGCGGCATGGCTGGGTCAGAGTTTCCTCCATTGCCCAATATTCCTCACTGCTGCCTCCCGTAGGAGTCTGGACCGTGTCTCAGTTCCAATGTGGCTGTTCGTCCTCTCAGACCAGCTATAGATCGTCGGCTTGGTAGGCCTTTTACCCCACCAACTACCTAATCTTCCGCGGGCCAATCTTAAAGCAATAATCTTTTCCCCCTCAGGGGTTTTATGCGGTATTAGCAGCCGTTTCCAGCTGTTGTCCCCCATTTAAGGCATGTTCCCACGTGTTACCTCACCAGGTGCGCTACTCTCTTTGCTCATAGCAAGCTACAAGCAAATCCGTTCAACTTGCATGTGTTAAGCCTGCCGCCAGCGTTCGTT
>FQH3XDB01DW477|71|6
AACGAACGCTGGCGGCAGGCTTAACACATGCAAGTTGAACGGGAACATACGATAGCTTGCTATAGTATGTGAGAGTGGCGCACGGGTGAGTAATACATGGGAACATACCTTAAGGTGGGGGATAACTTCTGGAAACGGATGCTAATACCGCATATACCCTGAGGGGGAAAGATTTATCGCTTTAAGATTGGCCCATGGCAGATTAGGTAGTTGGTGGGGTAAAAGGCCTACCAAGCCGACGATCTGTAGCTGGTCTGAGAGGACGATCAGCCACATTGGGACTGAGACACGGCCCAGACTCCTACGGGAGGCAGCAGTGAGGAATATTGGGCAATGGGGGCAACCCTGACCCAGCCATGCCGCGTGAGTGAAGAAGGTTTTCGAATTGTAAAGCTCTTTCGGATGTGACGATGATGACGGTAGCATCTAAAGAACGCCCCGGCAAACTTCGTG
>FQH3XDB01AP0HE|72|4
CACGAAGTTTGCCGGGGCTTCTTTAGGTGCTACCGTCATCATCGTCACACCCGAAAGAGCTTTACAATTCGAAAACCTTCTTCACTCACGCGGCATGGCTGGGTCAGGGTTGCCCCCATTGCCCAATATTCCTCACTGCTGCCTCCCGTAGGAGTCTGGGCCGTGTCTCAGTCCCAATGTGGCTGATCGTCCTCTCAGACCAGCTACAGATCGTCGGTTTGGTAGGCCTTTACCCCACCAACTGCCTAATCTGCCATGGGCCATGCTATTTGCGATAAATCTTTCCCCCTCAGGGCGTATCCGGTATTAGCATCCGTTTCCAGAAGTTATTCCGAACAAATAGGTATGTTCCCATGTATTACTCACCCGTGCGCTACTCTCACATACAATAGCAAGCTATCATATGATCCCGTTCAACTTGCATGTGTTAAGCCTGCCGCCAGCGTTCGTT
>FQH3XDB01B93OY|73|1
AACGAACGCTGGCGGCAGGCTTAACACATGCAAGTTGAACGGGATCATATTGTAGCTTGCTATAGTATGTGAGAGTAGCGCACGGGTGAGTAATACATGGGAACATATCTATCAGTACGGAATAACTTCTGGAAACGGATGCTAATACCGTATACGGCCTGAGGGCGGAAGATTTATCGCTGATAGGATGGCCCATGGCAGATTAGGCAGTTGGTGGGGTAAAGGCCTACCAAACCGACGATCTGTAGCTGGTCTGAGAGGACGATCAGCCACATTGGGACTGAGACACGGCCCAGACTCCTACGGGAGGCAGCAGTGAGGAATATTGGGGCAATGGGGGCAACCCTGACCCAGCCATGCCGCGTGAGTGAAGAAGGTTTTCGGATTGTAAAGCTCTTTCGGGTGTGACGATGATGACGGTAGCACCTAAAGAAGCCCCGGCAAACTTCGTG
>FQH3XDB01C66SD|74|1
CACGAAGTTTGCCGGGGCTTCTTTAGATGCTACCGTCATCATCTTCACATCCGAAAGAGCTTTACAATCCGAAAACCTTCTTCACTCACGCGGCATGGCTGGGTCAGGGTTCCCCCATTGCCCAATATTCCTCACTGCTGCCTCCCGTAGGAGTCTGGGCCGTGTCTCAGTCCCAATGTGGCTGATCGTCCTCTCAGACCAGCTACAGATCGTCGGTTTGGTAGGCCCTTTACCCCACCAACTGCCTAATCTGCCGCGGGCCATGCTATCGGCGATAAATCTTTCCCCCTCAGGGTATATACGGTATTAGCTGTCGTTTCCAACCGTTATTCCGTACCAATAGGTATGTTCCCCACGTATTACTCACCCGTGCGCCACTCTCGTTAGTATTGCAAGCAATCCTAACTCCCGTTCAACTTGCATGTGTTAAGCCTGCCGCCAGCGTTCGTT
>FQH3XDB01COSOP|75|2
CACGAAGTTTGCCGGGGCTTCTTTAGATAATACCGTCATCATCGTCTTATCCGAAAGAGCTTTACAATCCGAAGACCTTCTTCACTCACGCGGCATGGCTGGGTCAGAGTTCCCTCCATTGCCCAATATTCCTCACTGCTGCCTCCCGTAGGAGTCTGGACCGTGTCTCAGTTCCAATGTGGCTGATCGTCCTCTCAGACCAGCTATAGATCGTCGGCTTGGTAGGCCTTTACCCCACCAACTACCTAATCTGCCGCGGGCCAATCCTTAAGCGATAAATCTTTCCCCCTCAGGGCGTATATGGTATTAGCAGTCGTTTCCAACTGTTGTTCCCTTACTTAAGGGCATGTTCCCACGTGTTACTCACCAGTGCGCTACTCTCTCATATAGTGCAAGCACTACACAATACCGTTCAACTTGCATGTGTTAAGCCTGCCGCCAGCGTTCGTT
>FQH3XDB01C04TL|76|3
CACGAAGTTTGCCGGGGCTTCTTTAGATGGTACCGTCATCATCGTCCCATCCGAAAGAGCTTTACAATTCGAAAACCTTCTTCACTCACGCGGCATGGCTGGGTCAGAGTTTCCTCCATTGCCCAATATTCCTCACTGCTGCCTCCCGTAGGAGTCTGGACCGTGTCTCAGTTCCAATGTGGCTGTTCGTCCTCTCAGACCAGCTATAGATCGTCGGCTTGGTAGGCCTTTACCCCACCAACTACCTAATCTTCCGCGGGCCAATCTCAAAGCGATAAATCTTTCCCCCTTAGGGCGTATGCGGTATTAGCAGTCGTTTCCAACTGTTGTTCCCCACTTCAAGGTATGTTCCCACGTGTTACTCACCAGTGCGCTACTCTCTCTGCTCATAGCAAGCTACAAGCAAATACCGTTCAACTTGCATGTGTTAAGCCTGCCGCCAGCGTTCGTT
>FQH3XDB01DN45U|77|7
AACGAACGCTGGCGGCAGGCTTAACACATGCAAGTTGAACGTGATTTGTTTGGTGCTTGCACCGAGCAATGAAAGTAGCGCACTGGTGAGTAACACGTGGGAACGTACCTTTTGGTGGGGAACAACAGTTGGAAACGACTGCTAATACCGCATAAGCCCTGAGGGGGAAAGATTTATCGCCGAAAGAACGGCCCGCGGAAGATTAGGTAGTTGGTGGGGTAACGGCCTACCAAGCCGACGATCTATAGCTGGTCTGAGAGGACGATCAGCCACATTGGAACTGAGACACGGTCCAAACTCCTACGGGAGGCAGCAGTGAGGAATATTGGGCAATGGAGGCAACTCTGACCCAGCCATGCCGCGTGAGTGAAGAAGGTTTTCGGATTGTAAAGCTCTTTCGGGTGTGACGATGATGACGGTAGCAACCTAAAGAACGCCCCGGCTAACTTCGTG
>FQH3XDB01AF0LL|78|4
CACGAAGTTAGCCGGGGCTTCTTTAGACAGTACCGTCATTATCTTCCTGTCCGAAAGAGCTTTACAATCCGAAAACCTTCTTCACTCACGCGGCATGGCTGGGTCAGAGTTTCCTCCATTGCCCAATACTCCTCACTGCTGCCTCCCGTAGGAGTCTGGACCGTGTCTCAGTTCCAATGTGGCTGATCGTCCTCTCAGACCAGCTATAGATCGTCGGCTTGGTAGGCCGTTACCCCACCAACTACCTAATCTTCCGCGGGCTAATCTATCGGCAATAAATCTTTCCCCCTCAGGGCTTATGCGGTATTAGCAATCGTTTCCAATTGTTGTCCCCCACCAATAGGTATATTCCCACGTGTTACTCACCAGTGCGCTGCTCTCATGATCAGTAGCAAGCTACCAATCAATCCCGCTCAACTTGCATGTGTTAAGCCTGCCGCCAGCGTTCGTT
>FQH3XDB01EXOM7|79|1
CACGAAGTTAGCCGGAGCTTATTCATAAGTTACCGTCATTATCTTCACTTATAAAAGAGCTTTACAACCCGAAGGCCTTCTTCACTCACGCGGCATCGCTGGATCAGGGTTTCCCCCATTGTCCAATATTCCCCACTGCTGCCTCCCGTAGGAGTCTGGGCCGTGTCTCAGTCCCAATGTGGCTGATCATCCTCTCAGACCAGCTATAGATCATCGGCTTGGTAGGCCTTTACCCCACCAACTACCTAATCTAACGCGGGCCGCTCCCTCAGCGATCTCTCTTTCGTCTCTCAACTATATATTGTATTAGCGATCGTTTCCAATCGTTATCCATTACTGAAGGGTACATTCCCACGTCGTTACTCACCCGTTTGCCACTATGTTATATAATACAAGTATTATATATCATCGTTCGACTTGCATGTGTTAAGCATGCCGCCAGCGTTCGTT
>FQH3XDB01E0PR9|80|4
AACGAACGCTGGCGGCATGGATTAGGCATGCAAGTCGAACGGTGCAGCAATGCACAGTGGCGCAAGGGTGAGGAACGCGTGAGTAACCTGCCCTTAAGTTGGGAATAGCTCCTGGAAACGGGAATTAATACCGAATGTGATCGTTGGAAGACATCTTCTGGTGATTAAAGGCCGCAAGGTCGCTTAAGGAGGGGCTCGCGTCCCATTAGCTAGTTGGTGAGGTAACGGCCCACCAAGGCGAAGATGGGTAGCTGGTCTGAGAGGACGATCAGCCACACTGGGACTGAGATACTGCCCCAGACTCCTACGGGAGGCTGCAGTCGAGAATTTTGGGCAATGGGGGCAACCCTGACCCAGCAATGCCGCGTGCGGGATGAAGGTCTTCGGATTGTAAACCGCTGTCAAGAGGGACGAATACAATTGACGGTACCTCTGGAGGAAGTCAACGGCTAACTACGTG
>FQH3XDB01EVJ3G|81|1
AACGAACGCTGGCGGCATGGATTAGGCATGCAAGTTGAACGAACTCCTTCGGGAGTGAGTAGCGAAAGGGTGAGGAACGCGTGAGTAATCTGCCCATAAGTTGGGAACAACAGTTGGAAACGACTGCTAATACCGAATGTGGCTTTTGGTCCGCATGGATCTTTGGCTAAAGATTTATCGCTTATGGATGAGCTCGCGTCCCATTAGCTTGTTGGTGAGGTAACGGCTCACCAAGGCTTCGATGGGTAGCTGGTCTGAGAGGATGGTCAGCCACACTGGGACTGAGACACTGCCCCAGACTCCTACGGGAGGCTGCAGTCGAGAATCTTGGGCAATGCGCGAAAGCGTGACCCAGCAATGCCGCGTGCATGATGAAGGCCTTCGGGTCGTAAAATGCTGTCTCCCGTGACGATAATGACGGTAGCGGGAAGAGCCACGGCTAACTACGTG
>FQH3XDB01APZR8|82|3
CACGTAATTAGCCGCCCTTTATTCATTCGCTACTGTCATCATGCGGCCATTTCCTTCCGCTCTTATTCATCCCGAATAAAAGGATTTTACAATCTTCCGACCTTCATCATCCACGCGGCGTCGCTCCGTCAGGGTTTCCCCCATTGCGGAATATTCTTAGCTGCTGCCTCCCGTAGGAGTCTGGGCCGTATCTCAGTCCCAATGTGTCCGTTCACCCTCTTAGGCCGGATAACTATCGTCGCCTTGGTGGGCCTTTACCTCACCAACTAGCTAATAGTTCGCGGGCCGTTCCTTCAGCGGAGCATGCGCTCCTTTCCTTACTTCACTTTAAAAAAGCAAGCTTATTCGGTATTACCCGGTATTTCTACCGGCTATCCCCATCTAAAGGGTACGTCACCCACGCGTTACTCACCAGTCCGCCGCTCTGGGGCAGGAGCAAGCTCCCGCTTACCGCTCGACTTGCATGCTTAAGCGCGCCGCCAGCGTTCGTT
>FQH3XDB01EZVRR|83|1
CACGTAGTTAGCCGTCACTTCCTTGTTGGGTACCGTCATTATCTTCCCCAACAACAGGAGTTTACAATCCGAAGACCTTCTTCCTCCACGCGGCGTCGCTGCATCAGGGTTTCCCCCATTGTGCAATATTCCCCACTGCTGCCTCCCGTAGGAGTCTGGGCCGTGTCTCAGTCCCAATGTGTCCGTTCACCCTCTTAGGCCGGATAACTATCGTCGCCTTGGTATGCCGTTACCATACCAACTAGCTAATAGTCCGCGGGCCGTTCCTTAGGTGATGCCGTAGCATCTTTCCTCATTGCTCTTTACTGCAACGAGCGTATTCGGTATTACCCCGTATTTCTACAGGCTATCCCCATCCTTAGGGTACGTCACCCACGTGTTACTCACCAGTCCGCCACTCTCGCTAGAAGCAAGCTCCTAGTTCCCGTTCGACTTGCATGCTTAAGCGCGCCGCCAGCGTTCGTT
>FQH3XDB01CFD32|84|1
CACGTATTTAGCCGGTGCTTCTTAGTCAGGTACCGTCATTATTCTTCCCTGCTGATAGAGCTTTACATACCGAAATACTTCTTCGCTCACGCGGCGTCGCTGCATCAGGCTTTCGCCCATTGTGCAATATTCCCCACTGCTGCCTCCCGTAGGAGTTTGGGCCGTGTCTCAGTCCCAATGCGCCCGTCCGCCCTCTGAGGCCGGGTACCCGTCGTAGCCTAGGTGGTCCCTTGCACCGCCTACAAGCTGATGGGCCGCGGGCCGCTCCTCCGGCGCCCCCGTGGGGGCTTTCCACGCACGGCTCCAGCCCCGTGCGTTCGCATCCGGCATTACCCCTGTATTTCTACAGGCTATTCCCGTCCGGAGGGCGCGTCGCCCACGTGTTACTCGCCAGTCCGCCGCTCTCACCATGCGCAAGCGCATGGTTCCCGCCGACTTGCATGCTTAAGACGCGCCGCCAGCGTTCGTT
>FQH3XDB01DV24L|85|19
CACGTAATTAGCCGTTGCTTATTCAACCAATACCGTCATCTTTTTGTCATTCCCTACAAATCTTTTTCTTCTTGGTTAAAAGGATTTTACAACCTTCCGGCCTTCATCATCCACGCGGCGTCGCTCCGTCAGGGTTCCCCCCATTGCGGAATATTCTTAGCTGCTGCCTCCCGTAGGAGTCTGGGCCGTATCTCAGTCCCAATGTGTCCGTTCACCCTCTTAGGCCGGATAACTATCGTCGCCTTGGTATGCCGTTACCATACCAACTAGCTAATAGTCCGCGGGCCGTTCCTTAGGTGATGCCGTAGCATCTTTCCTCATCGCTCTTTACTGCAACGAGCGTATTCGGTATTACCCCGTATTTCTACAGGCTATCCCCATCCTTAGGGTACGTCACCCACGTGTTACTCACCAGTCCGCCACTCTCGCTAGAAGCAAGCTCCTAGTTCCCGTTCGACTTGCATGCTTAAGACGCGCCGCCAGCGTTCGTT
>FQH3XDB01BV8GF|86|3
CACGTAATTAGCCGGCGCTTATTCATGGCCTACAGTCGCCGGCCGGGCATTCCCTCCCGGCCTTATTCCTCAGCCATAAAAGGACTTTACAGCCTTCCGGCCTCCGTCGTCCACGCGGCGTCGCTCCGTCAGGGTTCCCCCATTGCGGAATATTCTTAGCTGCTGCCTCCCGTAGGAGTCTGGGCCGTATCTCAGTCCCAATGTGTCCGTACACCCTCTCAGGCCGGATACCCGTCATCGCCCAGGTGGGCCTTTACCCGCCTGCTAGCTGATGGGACGCGGGCCGATCCTCCGGCGGCGCCGTGGCGCCTTTCCCCCGCGGCTCCAGCCCGCGGGGGCTTGTCCGGTATTACCCCTGTGTTTTCCACAGGCTATCCCCGTCCGGAGGGCACGTCGCCCACGCGTTGCTCACCAGTCCGCCGCTCTAGGCCTCCCGGAGGAGGCTTGCCGCCGACTTGCATGCTTAAGACGCGCCGCCAGCGTTCGTT
>FQH3XDB01D9QZS|87|1
AACGAACGCTGGCGGCGCGTCTTAAGCATGCAAGTCGAACGGCAAGCTGCCCTCGGGCAGCCCAGAGTGGCGGACTGGTGAGTAACACGTAGGTGACGTACCCTTCGGACGGGGATAGCCTGTGGAAAACACAGGGTAATACCGGATAAGGCCGTCTGCGCTGGAGGCAGGCGGGGAAAGGAGCTTCGGCTCCGCCGGAGGATCGGCCTGCGCCCCATCAGCTTGACGGCGGGGTAAAGGCCCACCGTGGCGATGACGGGTACCCGGACTGAGAGGTTGGCCGGGCACATTGGGACTGAGATACGGCCCAGACTCCTACGGGAGGCAGCAGCTAAGAATATTCCGCAAATGGGGGGAACCCTGACGGAGCGACGCCGCGTGGACGATGAAGGCCGGAAGGTTGTAAAAGTCCTTTTGCGGCTGAGGAATAAGGGGGGCAGGGAATGGTCCCCCGGTGACTGTAGGCCGCGAATAAGCGCCGGCTAATTACGTG
>FQH3XDB01CXII5|88|2
AACGAACGCTGGCGGCGCGTCTTAAGCATGCAAGTCGAACGGGAACTAGGAGCTTGCTTCTAGCGAGAGTGGCGGACTGGTGAGTAACACGTGGGTGACGTACCCTAAGGATGGGGATAGCCTGTAGAAATACGGGGTAATACCGAATACGCTCGTTGCAGTAAAGAGCAATGAGGAAAGATGCTACGGCATCACCTAAGGAACGGCCCGCGGACTATTAGCTAGTTGGTATGGTAACGGCATACCAAGGCGACGATAGTTATCCGGCCTAAGAGGGTGAACGGACACATTGGGACTGAGATACGGCCCAGACTCCTACGGGAGGCAGCAGCGGGGGATATTGGACAATGGGGGCAACCCTGATCCAGCGACGCCGCGTGAGGGAAGAAGGTTTTCGGATTGTAAACCTCTGTTGACGGAGAAAAAATGAATGGTATCCGTTTAGAAGCCACGGCTAACTACGTG
>FQH3XDB01C0O78|89|1
AACGAACGCTGGCGGCGCGTCTTAAGCATGCAAGTCGAACGGGAACTAGGAGCTTGCTTCTAGCGAGAGTGGCGGACTGGTGAGTAACACGTGGGTGACGTACCCTAAGGATGGGGATAGCCTGTAGAAATACGGGGTAATACCGAATACGCTCGTTGCAGTAAAGAGCGATGAGGAAAGATGCTACGGCATCACCTAAGGAACGGCCCGCGGACTATTAGCTAGTTGGTATGGTAACGGCATACCAAGGCGACGATAGTTATCCGGCCTAAGAGGGTGAACGGACACATTGGGACTGAGATACGGCCCAGACTCCTACGGGAGGCAGCAGCTAAGAATATTCCGCAATGGGGGAACCCTGACGGAGCGACGCCGCGTGGGCGAGGAAGGCCGGAAGGTTGTAAAGCCCTTTTGCGCGCGAGGAATAAGGGGAGGAGGGAATGCCTTCCGGTGACTGTAGCGCGCGAATAAGCGCCGGCTAATTACGTG
>FQH3XDB01B83PK|90|7
AACGAACGCTGGCGGCGCGTCTTAAGCATGCAAGTCGAACGGGAACTAGGAGCTTGCTTCTAGCGAGAGTGGCGGACTGGTGAGTAACACGTGGGTGACGTACCCTAAGGATGGGGATAGCCTGTAGAAATACGGGGTAATACCGAATACGCTCGTTGCAGTAAAGAGCGATGAGGAAAGATGCTACGGCATCACCTAAGGAACGGCCCGCGGACTATTAGCTAGTTGGTATGGTAACGGCATACCAAGGCGACGATAGTTATCCGGCCTAAGAGGGTGAACGGACACATTGGGACTGAGATACGGCCCAGACTCCTACGGGAGGCAGCAGCTAAGAATATTCCGCAATGGGGGGAACCCTGACGGAGCGACGCCGCGTGGATGATGAAGGCCGGAAGGTTGTAAAATCCTTTTAACCAAGAAGAAAAGATTGTAGGAATGACAAAAGATGACGGTATGGTTGAATAAGCAACGGCTAATACGTG
>FQH3XDB01B87QW|91|1
AACGAACGCTGGCGGCGCGTCTTAAGCATGCAAGTCGAACGGGAACTAGGAGCTTGCTTCTAGCGAGAGTGGCGGACTGGTGAGTAACACGTGGGTGACGTACCCTAAGGATGGGGATAGCCTGTAGAAATACGGGGTAATACCGAATACGCTCGTTGCAGTAAAGAGCGATGAGGAAAGATGCTACGGCATCACCTAAGGAACGGCCCGCGGACTATTAGCTAGTTGGTATGGTAACGGCATACCAAGGCGACGATAGTTATCCGGCCTAAGAGGGTGAACGGACACATTGGGACTGAGATACGGCCCAGACTCCTACGGGAGGCAGCAGCTAAGAATATTCCGCAATGGGGGAACCCTGACGGAGCGACGCCGCGTGGATGATGAAGGCCGGAAGGTTGTAAAATCCTTTTAACCAAGAAGAAAAGTGACGGTACTTGATGAATAAGCTCCGGCTAACTACGTG
>FQH3XDB01AKDTN|92|1
AACGAACGCTGGCGGCGCGTCTTAAGCATGCAAGTCGAACGGGAACTAGGAGCTTGCTTCTAGCGAGAGTGGCGGACTGGTGAGTAACACGTGGGTGACGTACCCTAAGGATGGGGATAGCCTGTAGAAATACGGGGTAATACCGAATACGCTCGTTGCAGTAAAGAGCGATGAGGAAAGATGCTACGGCATCACCTAAGGAACGGCCCGCGGACTATTAGCTAGTTGGTATGGTAACGGCATACCAAGGCGACGATAGTTATCCGGCCTAAGAGGGTGAACGGACACATTGGGACTGAGATACGGCCCAGACTCCTACGGGAGGCAGCAGCTAAGAATATTCCGCAATGGGGGGAACCCTGACGGAGCGACGCCGCGTGGATGATGAAGGCCGGAAGGTTGTAAACTTTGTTCTGGTGAAGAAGAATGACGTAGCCAAGGAGGAAGCCACGGGCTAACTACGTG
>FQH3XDB01BL5HK|93|1
AACGAACGCTGGCGGCGCGTCTTAAGCATGCAAGTCGAACGGGAACTAGGAGCTTGCTTCTAGCGAGAGTGGCGGACTGGTGAGTAACACGTGGGTGACGTACCCTAAGGATGGGGATAGCCTGTAGAAATACGGGGTAATACCGAATACGCTCGTTGCAGTAAAGAGCGATGAGGAAAGATGCTACGGCATCACCTAAGGAACGGCCCGCGGACTATTAGCTAGTTGGTATGGTAACGGCATACCAAGGCGACGATAGTTATCCGGCCTAAGAGGGTGAACGGACACATTGGGACTGAGATACGGCCCAGACTCCTACGGGAGGCAGCAGCTAAGAATATTCCGCAAGTGGGGGAACCCTGACGGAGCGACGCCGCGTGGATGATGAAGGCCGGAAGGTTGTAAACTCCTGTTGTTGAGGAAGATAATGACGGTACTCAACAAGGAAGTGACGGCTAACTACGTG
>FQH3XDB01C9KG0|94|1
AACGAACGCTGGCGGCGCGTCTTAAGCATGCAAGTCGAACGGGAACTAGGAGCTTGCTTCTAGCGAGAGTGGCGGACTGGTGAGTAACACGTGGGTGACGTACCCTAAGGATGGGGATAGCCTGTAGAAATACGGGGTAATACCGAATACGCTCGTTGCAGTAAAGAGCAATGAGGAAAGATGCTACGGCATCACCTAAGGAACGGCCCGCGGACTATTAGCTAGTTGGTATGGTAACGGCATACCAAGGCGACGATAGTTATCCGGCCTAAGAGGGTGAACGGACACATTGGGACTGAGATACGGCCCAGACTCCTACGGGAGGCAGCAGCGGGGAATATTGCACAATGGGGGAAACCCTGATGCAGCGACGCCGCGTGGAGGAAGAAGGTCTTCGGATTGTAAACTCCTGTTGTTGAGGAAGATAATGACGGTACTCAACAAGGAAGTGACGGCTAACTACGTG
>FQH3XDB01C84FF|95|1
AACGAACGCTGGCGGCGCGTCTTAAGCATGCAAGTCGAACGGGAACTAGGAGCTTGCTTCTAGCGAGAGTGGCGGACTGGTGAGTAACACGTGGGTGACGTACCCTAAGGATGGGGATAGCCTGTAGAAATACGGGGTAATACCGAATACGCTCGTTGCAGTAAAGAGCGATGAGGAAAGATGCTACGGCATCACCTAAGGAACGGCCCGCGGACTATTAGCTAGTTGGTATGGTAACGGCATACCAAGGCGACGATAGTTATCCGGCCTAAGAGGGTGAACGGACACATTGGGACTGAGACACGGCCCAGACTCCTACGGGAGGCAGCAGTGGGGATATTGCGCAATGGGGGAAACCCTGACGCAGCAACGCCGCGTGAAGGAGAAGGTCTTCGGATTGTAAACTTCTTTTGTCAGGGACGAAGAAAGTGACGGTACCTGACGAATAGCTCCGGCTAACTACGTG
>FQH3XDB01D4G55|96|15
CACGTAATTAGCCGGCGCTTATTCGCGCGCTACAGTCACCGGGAAGGCATTCCCTCCTCCCCTTATTCCTCGCGCGCAAAAGGGCTTTACAACCTTCCGGCCTTCCTCGCCCACGCGGCGTCGCTCCGTCAGGGTTCCCCCATTGCGGAATATTCTTAGCTGCTGCCTCCCGTAGGAGTCTGGGCCGTATCTCAGTCCCAATGCGCCCGTCCGCCCTCTGAGGCCGGGTACCCGTCGTAGCCTAGGTGGTCCCTTGCACCGCCTACAAGCTGATGGGCCGCGGGCCGCTCCTCCGGCGCCCCCGTGGGGGCTTTCCACGCACGGCTCCAGCCCCGTGCGTTCGCATCCGGCATTACCCTGTATTTCTACAGGCTATTCCCGTCCGGAGGGCGCGTCGCCCACGTGTTACTCGCCAGTCCGCCGCTCTCACCATGCGCAAGCGCATGGATCCCGCCCGACTTGCATGCTTAAGACGCGCCGCCAGCGTTCGTT
>FQH3XDB01DKDB5|97|1
CACGTAATTAGCCGCCCTTTATTCATTCGCTACTGTCATCATGCGGCCATTTCCTTCCGCTCTTATTCATCCCGAATAAAAGGATTTTACAATCTTCCGACCTTCATCATCCACGCGGCGTCGCTCCGTCAGGGTTTCCCCCATTGCGGAATATTCTTAGCTGCTGCCTCCCGTAGGAGTCTGGGCCGTATCTCAGTCCCAATGTGTCCGTTCACCCTCTTAGGCCGGATAACTATCGTCGCCTTGGTGGGCCTTTACCTCACCAACTAGCTAATAGTTCGCGGGCCGTTCCTTCAGCGGAGCATGCGCTCCTTTCCTTACTTCACTTTAAAAAAGCAAGCTTATTCGGTATTACCCGGTATTTCTACCGGCTATCCCCATCTAAAGGGTACGTCACCCACGCGTTACTCACCAGTCCGCCGCTCTGGGGCAGGAGCAAGCTCCGCTTACCGCTCGACTTGCATGCTTAAGACGCGCCGCCAGCGTTCGTT
>FQH3XDB01BNSW0|98|2
CACGTAATTAGCCGTTGCTTATTCACGACCTACAGTCACCCACAGGCGTTTCTCTCACCCGTGTTATTCCTCGGTCCTAAAAGGACTTTACAGCCTTCCGGCCTTCATCGTCCACGCGGCGTCGCTCCGTCAGGGTTCCCCCATTGCGGAATATTCTTAGCTGCTGCCTCCCGTAGGAGTCTGGGCCGTATCTCAGTCCCAATGTGCCCGTCCGCCCTCTCAGGCCGGGTAGCCATCATCGCCCTGGTGGGCCGTTACCTCACCAGCCGGCTAATGGCACGCGGGCCGCGCCTTCCGCGGCTCAAAGGAGCCTTTTCCTCCGTGACCTCTGACATCACGGAGCGTACCGGGTATTACCTCCTGTTTCCAGGAGCTGTCCCCGCCGGAAGGTGCGTCGCCCACGCGTTACTCACCAGTCCGCCACTCTAGGAGAGGGCAAGCCCTCTCTTGCCGTCCGACTTGCATGCTTAAGACGCGCCGCCAGCGTTCGTT
>FQH3XDB01A9W21|99|3
AACGAACGCTGGCGGCGCGTCTTAAGCATGCAAGTCGGACGGCAAGAGAGGGCTTGCCCTCTCCTAGAGTGGCGGACTGGTGAGTAACGCGTGGGCGACGCACCCTTCCGGCGGGGACAGCTCCTGGAAACAGGAGGTAATACCCGGTACGCTCCGTGATATTAGAAGTTACGGAGGAAAGGCTCCTTTGAGCCGCGGAAGGCGCGGCCCGCGTGCCATTAGCCTGCTGGTGAGGTAACGGCCCACCAGGGCGATGATGGCTACCCGGCCTGAGAGGGCGGACGGGCACATTGGGACTGAGATACGGCCCAGACTCCTACGGGAGGCAGCAGCTAAGAATATTCCGCAATGGGGGGAACCCTGACGGAGCGACGCCGCGTGGACGATGAAGGCCGGAAGGCTGTAAAGTCCTTTTAGGACCGAGGAATAAGGAAGGTGAGAGAAACGCCTTCCGGTGACTGTAGGTCGTGAATAAGCAACGGCTAATTACGTG
>FQH3XDB01B2UCR|100|1
AACGAACGCTGGCGGCGCGTCTTAAGCATGCAAGTCGGGCGGGATCCATGCGCTTGCGCATGGTGAGAGCGGCGGACTGGCGAGTAACACGTGGGCGACGCGCCCTCCGGACGGGAATAGCCTGTAGAAATACAGGGTAATGCCGGATGCGAACGCACGGGGCTGGAGCCGTGCGTGGAAAGCCCCCACGGGGGGCGCCGGAGGAGCGGCCCGCGGCCCATCAGCTTGTAGGCGGTGCAAGGGACCACCTAGGCTACGACGGGTACCCGGCCTCAGAGGGCGGACGGGCGCATTGGGACTGAGATACGGCCCAGACTCCTACGGGAGGCAGCAGCTAAGAATATTCCGCAATGGGGGAACCCTGACGGAGCGACGCCGCGTGGGCGAGGAGGCCGGAAGGTTGTAAAATCCTTTTAACCAAGAAGAAAAGATTTGAGGAATGACAAAAGATGACGGTATTGGTTGAATAAGCAACGGCTAAGTTACCGTG
>FQH3XDB01BCQNC|101|1
CACGAAGTTTGCCGGTGCTTCCTCTAGAGGTACATTCAACGGACCCGAAGGACCGCCTTATTCCCCCCGACAGTGGTTTACACACCGAAATGCTTCATCCCACACGTGGAGTTGCTGCGTCAGGGTTGCCCCCATTGCGCAATATTCCCTACTGCTGCCTCCCGTAGGAGTCTGGGCCGTCTCTCAGTCCCAATGTGTCCGTTCACCCTCTTAGGCCGGATAACTATCGTCGCCTTGGTATGCCGTTACCATACCAACTAGCTAATAGTCCGCGGGCCGTTCCTTAGGTGATGCCGTAGCATCTTTCCTCATCGCTCTTTACTGCAACGAGCGTATTCGGTATTACCCCGTATTTCTACAGGCTATCCCCATCCTTAGGGTACGTCACCCACGTGTTACTCACCAGTCCGCCACTCTCGCTAGAAGCAAGCTCCTAGTTCCCGTTCGACTTGCATGCCTAAGACGCGCCGCCAGCGTTCGTT
>FQH3XDB01ANDS7|102|23
CACAGAGTTAGCCGTCTCTTCCTCTTGTGGTACTATCTTTTAATTTGCTCCCACATGACAGGGGTTTACAATCCGAAGACCTTCATTCCCCCACGCGGCGTCGCACCATCAGGGTTTCCCCATTGTGAATGATTCTCGACTGCTGCCACCCGTAGGTGTCTGGACCGTGTCTCAGTTCCAGTGTGGCCGGACATCCTCTCAGACCGGCTACCCGTCATCGCCTTGGTGAGCCGTTACCTCACCAACTAACTAATAGGCCGCGAGCCCATCCCCAAGCGCATTGCTGCTTTAATCTTGCGATTCTATGCGGTATTAATCCCAGTTTCCCAGGGCTATCCCGCTCTCGGGGGCAGGTTACTCACGTGTTACTCACCCGTGCGCCACTAGAGAATTATTAGCAAGCTAGCAATTCTCTCGTTCGACTTGCATGTCTTATCCACGCCGCCAGCGTTCGTT
>FQH3XDB01CJ6XO|103|2
AACGAACGCTGGCGGCGTGGATAAGACATGCAAGTCGAACGAGAGAATTGCTAGCTTGCTAATAATTCTCTAGTGGCGCACGGGTGAGTAACACGTGAGTAACCTGCCCCCGAGAGCGGGATAGCCCTGGGAAACTGGGATTAATACCGCATAGAATCGCAAGATTAAAGCAGCAATGCGCTTGGGGATGGGCTCGCGGCCTATTAGTTAGTTGGTGAGGTAACGGCTCACCAAGGCGATGACGGGTAGCCGGTCTGAGAGGATGTCCGGCCACACTGGAACTGAGACACGGTCCAGACACCTACGGGTGGCAGCAGTCGAGAATCATTCACAATGGGGGAAACCCTGATGGTGCGACGCCGCGTGAGGGAAGACGGTCTTCGGATTGTAAACCTCTGTCTTTGGTGAAGAAGAAAGTGACGGTAGCCAAGGAGGAAAGCCAACGGCTAACTACGTG
>FQH3XDB01BTDL3|104|8
AACGAACGCTGGCGGCGTGGATAAGACATGCAAGTCGAACGAGAGGATTTCTAGCTTGCTAAAGATTCTCTAGTGGCGCACGGGTGAGTAACACGTGAGTAACCTGCCCCCGAGAGAGGGATAGCCCCGGGAAACTGGGATTAATACCGCATAGTATCGCAAGATTAAAGCAGCAATGCGCTTGGGGATGGGCTCGCGGCCTATTAGTTAGTTGGTGAGGTAACGGCTCACCAAGGCGATGACGGGTAGCCGGTCTGAGAGGATGTCCGGCCACACTGGAACTGAGACACGGTCCAGACACCTACGGGTGGCAGCAGTCGAGAATCATTCACAATGGGGGAAACCCTGATGGTGCGACGCCGCGTGGGGGAATGAAGGTCTTCGGATTGTAAACCCCTGTCATGTGGGAGCAAATTAAAAGATAGTACCACAAGAGGAAGAGACGGCTAAACTCTGTG
>FQH3XDB01D10Q6|105|1
CACGTAGTTAGCCGTGACTTCCTCCAGAGGTACCGTCAATTGTATTCGTCCCTCTTGACAGCGGTTTACAATCCGAAGACCTTCATCCCGCACGCGGCATTGCTGGGTCAGGGTTGCCCCCATTGCCCAAAATTCTCGACTGCAGCCTCCCGTAGGAGTCTGGGCAGTATCTCAGTCCCAGTGTGGCTGATCGTCCTCTCAGACCAGCTACCCATCTTCGCCTTGGTGGGCCGTTACCTCACCAACTAGCTAATGGGACGCGAGCCCCTCCTTAAGCGACCTTGCGGCCTTTTAATCACCAGAAGATGTCTTCCAACGATCACATTCGGTATTAATTCCCGTTTCCAGGAGCTATTCCCAACTTAAGGGCAGGTTACTCACGCGTTCCTCACCCTTGCGCCACTGTGCATTGCTGCACCGTTCGACTTGCATGCCTAATCCATCGCCGCCAGCGTTCGTT
>FQH3XDB01DXI3O|106|1
AACGAACGCTGGCGGCGCGTCTTAAGCATGCAAGTCGGGCGGCAAGCCTCCTCCGGGAGGCCTAGAGCGGCGGACTGGTGAGCAACGCGTGGGCGACGTGCCCTCCGGACGGGGATAGCCTGTGGAAACACAGGGGTAATACCGGACAAGCCGCAGCGGGCTGGAGCCGCTGCGGGAAAGGCGCCACGGCGCCGCCGGAGGATCGGCCCGCGTCCCATCAGCTAGCAGGCGGGGTAAAGGCCCACCTGGGCGATGACGGGTATCCGGCCTGAGAGGGTGTACGGACACATTGGGACTGAGATACGGCCCAGACTCCTACGGGAGGCAGCAGCTAAGAATATTCCGCAATGGAGGAAACTCTGACGCAGTGACGCCGCGTGCAGGAAGAAGGTTTTCGGATTGTAAACTGCTTTAGACAGGGAAGAACAAAGACAGTACCTGTAGAATAAGCTCCGGCTAACTACGTG
>FQH3XDB01DWHHH|107|2
CACGAAGTTAGCCGGTGCTTTTTCTGTAGGTACCGTCATTATCTTTCCTACTAAAAGAACTTTACAACCCGAAGGCCTTCATCATTCACGCGGTATTGCTGGATCAGGCTTTCGCCCATTGTCCAATATTCCCCACTGCTGCCTCCCGTAGGAGTTTGGGCCGTGTCGCAGTCCCAATGTGGCTGATCACCCTCTCAGATCAGCTACTGATCATCGCCTTGGTAGGCCTTTACCCCACCAACTAGCTAATCAGATATAGGCTCATCCAATAACAACTTAATCCGAAGACTAAAATCTTTCCCGACGAATCGGTAGTATGTGGTATTAGACACCGTTTCCAGTGCTTATTCCTCATTACTGGGTAGATTCCTATACATTACTCACCCGTACGCCACTTTACTCATTCCGAAGAACTTTCTCGTACGACTTGCATGTGTTAAGCATACCGCCAGCGTTCGTT
>FQH3XDB01DCAAF|108|1
CACGAAGTTAGCCGGTGCTTTTTCTGTAGGTACCGTCATTATCTTTCCTACTAAAAGGACTTTACAACCCGAAGGCCTTCATCGTCCACGCGGTATTGCTGGATCAGGCTTTCGCCCATTGTCCAATATTCCCCACTGCTGCCTCCCGTAGGAGTTTGGGCCGTGTCGCAGTCCCAATGTGGCTGATCACCCTCTCAGATCAGCTACTGATCATCGCCTTGGTAGGCCTTTACCCCACCAACTAGCTAATCAGATATAGGCTCATCCAATAACAGTTTTAACCCCGAAGATTAAACCTTTCCCGATAAATCGGTAGTATGTGGTATTAGACACCGTTTCCAGTGCTTATTCCTCATTACTGGGTAGATTCCCTATATATTACTCACCCGTACGCCACTTTACTCATTCCGAAGAACTTTCTCGTGCGACTTGCATGTGTTAAGCATACCGCCAGCGTTCGTT
>FQH3XDB01B71IE|109|1
AACGAACGCTGGCGGTATGCTTAACACATGCAAGTCGTACGAGAAAGTTCTTCGGAATGAGTAAAGTGGCGTACGGGTGAGTAATGTATAGGAATCTACCCAGTAATGAGGAATAAGCACTGGAAACGGTGTCTAATACCACATACTACCGATTCGTCGGGAAAGATTTTGGGCCTTCGGGTTAAGTCGTTATTGGATGAGCCTATATCTGATTAGCTAGTTGGTGGGGTAAAGGCCTACCAAGGCGATGATCAGTAGCTGATCTGAGAGGGTGATCAGCCACATTGGGACTGCGACACGGCCCAAACTCCTACGGGAGGCAGCAGTGGGGAATATTGGACAATGGGCGAAAGCCTGATCCAGCAATACCGCGTGAATGATGAAGGCCTTCGGGTTGTAAAGTTCTTTAGTAGGAAAGATAATGACGGTACTACAGAAAAGCACCGGCTAACTTCGTG
>FQH3XDB01BQV56|110|1
CACGTAATTAGCCGGCGCTTGTTCCGCCGCTACCGTCACCCCGGGGGCATTGCCTCCCCCGGTTATTCATCGCGGCGAAAAGGACTTTACAACCTTCCGGCCTTCGTCGTCCACGCGGTGTCGCTCCGTCAGGGTTCCCCCATTGCGGAATATTCTTAGCTGCTGCCTCCCGCAGGAGTCTGGGCCGTATCTCAGTCCCAATGTGTCCGTCCACCCTCTCAGGCCGGATAGCCATCGTCGCCTTGGTGGGCTTTTGCCCCGCCAACTAGCTAATGGCGCGCGGGCCGCTCCCCCCGGCGGGGCCCGAGGGCCCCCTTTTCCTCCCGCCTCTCTGGCTTGCGGGAGCTTATTCGGCATTACCCCTGCCGTTTTCCGCAGGCTGTTCCCATCCGGAGGGCGCGTCGCCCACGTGTTACTCACCAGTCCGCCGCTCTGGCCCGCCGAGGCGGTTGCCGCTCGACTTGCATGCTTAAGCGCACCGCCAGCGTTCGTT
>FQH3XDB01DD1A8|111|3
CACGTAATTAGCCGGCGCTTGTTCCGCCGCTACCGTCACCCCGGGGCATTGCCTCCCCCGGTTATTCATCGCGGCGAAAAGGACTTTACAACCTTCCGGCCTTCGTCGTCCACGCGGTGTCGCTCCGTCAGGGTTCCCCCCATTGCGGAATATTCTTAGCTGCTGCCTCCCGCAGGAGTCTGGGCCGTATCTCAGTCCCAATGTGTCCGTCCACCCTCTCAGGCCGGATAGCCATCGTCGCCTTGGTGGGCTTTTGCCCCGCCAACTAGCTAATGGCGCGCGGGCCGCTCCCCCGACGGGGCCGAGGCCCCTTTCCTCCCGCCTCTCTGGCTTGCGGGAGCTTATTCGGCATTACCCCTGCGTTTCCGCAGGCTGTTCCCATCCGGAGGCGCGTCGCCCACGTGTTACTCACCAGTCCGCCGCTCTGGCCCGCCGAGGCGGTTGCCGCTCGACTTGCATGCTTAAGACGCACCGCCAGCGTTCGTT
>FQH3XDB01B0VX5|112|3
CACGTAATTAGCCGGCGCTTGTTCCGCCGCTACCGTCACCCCGGGGCATTGCCTCCCCCGGTTATTCATCGCGGCGAAAAGGACTTTACAACCTTCCGGCCTTCGTCGTCCACGCGGTGTCGCTCCGTCAGGGTTCCCCCATTGCGGAATATTCTTAGCTGCTGCCTCCCGCAGGAGTCTGGGCCGTATCTCAGTCCCAATGTGTCCGTCCACCCTCTCAGGCCGGATAGCCATCGTCGCCTTGGTGGGCTTTTGCCCCACCAACTAGCTAATGGCGCGCGGGCCGCTCCCCCGGCGGGGCCGAGGCCCCTTTCCTCCCGCCTCTCTGGCTTGCGGGAGCTTATTCGGCATTACCCTGCGTTTTCCGCAGGCTGTTCCCATCCGGAGGGCGCGTCGCCCACGTGTTACTCACCAGTCCGCCGCTCTGGCCCGCCGAAGGCGGTTGCCGCTCGACTTGCATGCTTAAGACGCACCGCCAGCGTTCGTT
>FQH3XDB01CD75S|113|1
AACGAACGCTGGCGGTGCGTCTTAAGCATGCAAGTCGAGCGGCAACCCGCCTTCGGGCGGGCCAGAGCGGCGGACTGGTGAGTAACACGTGGGCGACGCGCCCTCCGGATGGGAACAGCCTGCGGAAACGCAGGGTAATGCCGAATAAGCTCCCGCAAGCCAGAGAGGCGGGAGGAAAGGGGCCTCGGCCCCGTCGGGGGAGCGGCCCGCGCGCCATTAGCTAGTTGGCGGGGCAAAAAGCCCACCAAGGCGACGATGGCTATCCGGCCTGAGAGGGTGACGGACACATTGGGACTGAGATACGGCCCAGACTCCTGCGGGAGGCAGCAGCTAAGAATATTCCGCAAATGGGGGGAACCCTGACGGAGCGACACCGCGTGGACGACGAAGGCCGGAAGGTTGTAAAAGTCCTTTTCGCCGCGATGAATAACCGGGGGAGCAATGCCCCCGGGGTGACGGTAGCGGCGGAACAAGCGCCGGCTAATTACGTG
>FQH3XDB01BK3RO|114|1
CACGTAGTTAGCCGTCACTTCCTTGTTGAGTACCGTCATTATCTTCCTCAACAACAGGAGTTTACAATCCGAAGACCTTCTTCCTCCACGCGGCGTCGCATTGTCAGGCTTTCGCCCATTGCAAATGATCCTCGACTGCAGCCTCCCGTAGGAGTCTGGGCAGTATCTCAGTCCCAGTGCGGCTGGCCATCCTCTCAGACCAGCTAACCGTAAGCCCTGGTGGGCCGTTACCCGCCAGCAGGCTGATGGTGCGCGGGCCCCTCGGGGAGGGGAGCTTTTCGCCCCCTTTGGCGCTCCGTCGATGCCGACGGGCGCCGCATTCGGTATTAGCCGCCGTTTCCAGCGGTTTTCCCCACTCCGTGACAGGTTGCCCCACGTGTTCCTCGCCCTTCCGCCGACTCTCACCGGCCTGTATTGCTACACGCCGGATCCCGTCGACTTGCATGCCTAATCCACGCTACCAGCGTTCGTT
>FQH3XDB01CPTHX|115|1
CACGTAGTTAGCCGTGGCTTTCTTATAGAGTACCGTCACTTGGATGTCATTCCCTACATCCACCGTTCTTCCTCTATGACAGAAGTTTACATAACGAATTACTTCTTCCTTCACGCGGCGTTGCTCGGTCAGGGTTTCCCCCATTGCCGAAAATTCCCTACTGCTGCCTCCCGTAGGAGTCTGGGCCGTGTCTCAGTCCCAGTGTGGCCGGTCACCCTCTCAGGTCGGCTACGCATCGTCGCCTTGGTAGGCCCTTACCCTGCCAACTAGCTAATGCGCCATAAGTCCATCCCTTACCGATAAATCTTTCGTCAATCCCCCATGCGGGGAACCACGGCTCCCGGCATTAGCCGCGCGTTGGCACGGTTGTTCCGGTGTGCGGGGCAGGTTGCTTACGCGTTACTCACCCATTCGCCGCTCGGCTCGTATCGCTACGTCCTCGCTCGACTTGCATGTATAAGACACTCCACCAGCGTTCGTT
>FQH3XDB01B442O|116|1
CACGTAGTTAGCCGTGACTTCTTCTGCAGGTACCGTCACTTGCTTCTTCCCTGCTGAAAGAGGTTTACAATCCGAAGACCGTCTTCCCTCACGCGGCGTCGCTGGGTCAGGCTTTCGCCCATTGCCCAATATTCCCCACTGCTGCCTCCCGTAGGAGCCTGGACCGTTTCTCAGTTCCAATGTGGCCGTTCAACCTCTCAGTTCGGCTACTGATCGTCGGCTTGGTGGGCCGTTACCTCACCAACTACCTAATCAGACGCGAGCCCATCTACGACCGGTTTCCCTTTGATATACCTTACATGCGAAAAGTATATGTCATGCGGTATTAGCACAAGTTTCCCTGTGTTATCCCCCATTCGTAGGCAGGTTGCTCACGCGTTACTCACCCATTCGCCGCTCGGCTCGTATCGCTACGTCCTCGCTCGACTTGCATGTATAAGACACTCCACCAGCGTTCGTT
>FQH3XDB01ELSK3|117|15
AACGAACGCTGGTGGAGTGTCTTATACATGCAAGTCGAGCGAGGACGTAGCGATACGAGCCGAGCGGCGAATGGGTGAGTAACGCGTAAGCAACCTGCCCCGCACACCGGAACAACCGTGCCAACGCGCGGCTAATGCCGGGAGCCGTGGTTCCCCGCATGGGGGATTGACGAAAGATTTATCGGTGCGGGATGGGCTTGCGTCCGATTAGCTAGTTGGCGGGGCAACGGGCCCACCAAGGCGACGATCGGTAGCCGGCCTGAGAGGGCGATCGGCCACATTGGGACTGAGAGACGGCCCAGACTCCTACGGGAGGCAGCAGTAGGGAATATTGCGCAATGGGGGCAACCCTGACGCAGCAACTCCACGTGTGGGATGAAGCATTTCGGTGTGTAAACCACTGTCGGGGGGAATAAGGCGGTCCTTCGGGTCCGTTGAATGTACCTCTAGAGGAAGCACCGGCAAACTTCGTG
>FQH3XDB01AJWR5|118|6
AACGAACGCTGGTGGAGTGTCTTATACATGCAAGTCGAGCGAGGACGTAGCGATACGAGCCGAGCGGCGAATGGGTGAGTAACGCGTAAGCAACCTGCCCCGCACACCGGAACAACCGTGCCAACGCGCGGCTAATGCCGGGAGCCGTGGTTCCCCGCATGGGGGATTGACGAAAGATTTATCGGTGCGGGATGGGCTTGCGTCCGATTAGCTAGTTGGCGGGGCAACGGCCCACCAAGGCGACGATCGGTAGCCGGCCTGAGAGGGCGATCGGCCACATTGGGGACTGAGAGACGGCCCAGACTCCTACGGGAGGCAGCAGTAGGGAATATTGCGCAATGGGGGCAACCCTGACGCAGCAACTCCACGTGTGGGATGAAGCATTTCGGTGTGTAAACCACTGTCGGGGGGAATAAGGCGGTCCTCGGGTCCGTTGAATGTACCTCTAGAGGAAGCACCGGCAAACTTCGTG
>FQH3XDB01A6B6G|119|2
AACGAACGCTGGTGGAGTGTCTTATACATGCAAGTCGAGCGAGGACGTAGCGATACGAGCCGAGCGGCGAATGGGTGAGTAACGCGTAAGCAACCTGCCCCGCACACCGGAACAACCGTGCCAACGCGCGGCTAATGCCGGGAGCCGTGGTTCCCCGCATGGGGGATTGACGAAAGATTTATCGGTGCGGGATGGGCTTGCGTCCGATTAGCTAGTTGGCGGGGCAACGGCCCACCAAGGCGACGATCGGTAGCCGGCCTGAGAGGGCGATCGGCCACATTGGGACTGAGAGACGGCCCCAGACTCCTACGGGAGGCAGCAGTAGGGAATATTGCGCAATGGGGGCAACCCTGACGCAGCAACTCCACGTGTGGGATGAAGCATTTCGGTGTGTAAACCACGTGTCGGGGGGAATGCCCGGCGGCGACTGTAGGCCATGAATAAGCGCCGGCTAATTACGTG
>FQH3XDB01BETMY|120|1
AACGAACGCTGGTGGAGTGTCTTATACATGCAAGTCGAGCGAGGACGTAGCGATACGAGCCGAGCGGCGAATGGGTGAGTAACGCGTAAGCAACCTGCCCCGCACACCGGAACAACCGTGCCAACGCGCGGCTAATGCCGGGAGCCGTGGTTCCCCGCATGGGGGATTGACGAAAGATTTATCGGTGCGGGATGGGCTTGCGTCCGATTAGCTAGTTGGCGGGGCAACGGCCCACCAAGGCGACGATCGGTAGCCGGCCTGAGAGGGCGATCGGCCACATTGGGGACTGAGAGACGGCCCAGACTCCTACGGGAGGCAGCAGTAGGGAATATTGCGCAATGGGGGCAACCCTGACGCAGCAACTCCACGTGTGGGATGAAGCATTTCGGTGTGTAAACCACGTGGTCGGGGGGAATAGGCGGTCCTACAGAGGAAGCACCGGCTAACGTCCGTG
>FQH3XDB01B1LVE|121|1
AACGAACGCTGGTGGAGTGTCTTATACATGCAAGTCGAGCGAGGACGTAGCGATACGAGCCGAGCGGCGAATGGGTGAGTAACGCGTAAGCAACCTGCCCCGCACACCGGAACAACCGTGCCAACGCGCGGCTAATGCCGGGAGCCGTGGTTCCCCGCATGGGGGATTGACGAAAGATTTATCGGTGCGGGATGGGCTTGCGTCCGATTAGCTAGTTGGCGGGGCAACGGCCCACCAAGGCGACGATCGGTAGCCGGCCTGAGAGGTAGAACGGCCACATTGGGACTGAGACACGGCCCAGACTCCTACGGGAGGCAGCAGTGGGGAATATTGCACAATGGAGGAAACTCTGATGCAGCGATGCCGCGTGAGGGAAGAAGGTTTTCGGATTGTAAACCTCTGTCTTCAGGGACGATAATGACGGTACCTGAGGAGGAAGCTCCGGCTAACTACGTG
>FQH3XDB01C7KSC|122|1
CACGAAGTTTGCCGGTGCTTCCTCTAGAGGTACATTCAACGGACCCGAAGGACCGCCTTATTCCCCCCGACAGTGGTTTACACACCGAAATGCTTCATCCCACACGTGGAGTTGCTGCGTCAGGGTTGCCCCCATTGCGCAATATTCCCTACTGCTGCCTCCCGTAGGAGTCTGGGCCGTCTCTCAGTCCCAATGTGGCCGATCGCCCTCTCAGGCCGGCTACCGATCGTCGCCTTGGTGGGCCGTTGCCCCGCCAACTAGCTAATCGGACGCAAGCCCATCCCCGCACCCGATAAATCTTTCGTCAATCCCCCATGCGGGGAACCACGGCTCCCCGGCATTAGCCGCGCGTTGGCACGGTTGTTCCGGTGTGGCGGGGCAGGTTGCTTACGCGTTACTCACCCATTCGCCGCTCGGCTCGTATCGCTACGTCCTCGCTCGACTTGCATGTATAAGACACGTCCACCAGCGTTCGTT
>FQH3XDB01CA28K|123|1
CACAGAGTTAGCCGGTGCTTATTCTTCAGGTACCGTCATTATCTTCCCTGACAAAAGAGCTTTACAACCCGAGGGCCTTCTTCACTCACGCGGCATCGCTGGATCAGGGTTTCCCCCATTGTCCAATATTCCCCACTGCTGCCTCCCGTAGGAGTTTGGGCCGTATCTCAGTCCCAATGTGGCTGATCTTCCTCTCAGAACAGCTACCGATCATCGACTTGGTAGTCTTTTACACTACCAACTATCTAATCGGGTGCAGGCTCCTCCATCGGCGATTTTCACCTTTCTTGTCACCAACTTATCCGGTATTACCCACCTAGTTTCCCCGGTGCTATCCCAGACCAATGGGCAGATTCCTACATATTACCTCACCCCGTCCGCCACTATGAATATAGCAAGCTACATTCACCGTCCGACTTGCATGTGTTAAGCGTGCCGCCAGCCGTTCGTT
>FQH3XDB01C3RO2|124|6
GACTAACGCTGGCGGTGCGCCTAACACATGCAAGTCGTACGAGCCCTTCGGGGCGAGTGGCAGACGGGTGAGTAACGCGTAGGTAATGTGCCTCTTCGCTGGGGATACCTATTCGAAAGGATAGCTAATACCGAATGAACTTGTTGAACGGCATCGTTTGACTCGTAAACCTCCGGGGCGAAGAGATCAGCTTGCGTACTATCAGCTAGTAGGTGGGGTAACGGCCTACCTAGGCGACGACGGTTAGCCGGTCTGAGAGGATGATCGGCCACATTGGAACTGAAACACGGTCCAGACTCCTACGGGAGGCAGCAGTGAGGAATCTTGCGCAATGGGCGAAAGCCTGACGCAGCGACACCGCGTGAGGGATGAAGGTCTTCGGATTGTAAACCTTTGTCAGTGGGGACGAGAACGGACGGTACCTACGTGAGGAAGCATCGGCTTACTACGTG
>FQH3XDB01AYNP1|125|1
AATAAACGCTGGCGGCGTGTCTTAAGCATGCAAGTCGGACGGCAAGGGGGAGCTTGCTCCCCCTAGAGTGGCGGACTGGTGAGTAACACGTAGGTGACGCGCCCTCCGGACGGGGACAGCTCCTGGAAACAGGAGGTAATACCGGATAAGGCCGCGCGGGCTGGAGCCGCGCGGGGAAAGGCGCTATGGCGCCGCCGGAGGAACGGCCTGCGACCTATCAGCTTGACGGCGGGGTAAAGGCCCACCGTGGCGATGACAGGTATCCGGCCTGAGAGGGTGAACGGACACATTGGGACTGAGATACGGCCCGGACTCCTACGGGAGGCAGCAGCTAAGAATATTCCGCAATGGGGGGAACCCTGACGGAGCAACGCCGCGTGGATGATGAAGGCCGGAAGGTTGTAAAGTCCTTTTATGGCTGAGGAATAAGGAGGGGAGGGAAACGTTGCCCCCCGTCCGGGTTGGACGGGTTAGGCCATGAATAAGCGCGGCTAATACGTG
>FQH3XDB01BFXFU|126|7
AATAAACGCTGGCGGCGTGTCTTAAGCATGCAAGTCGGACGGCAAGGGGGAGCTTGCTCCTCCCTAGAGTGGCGGACTGGTGAGTAACACGTAGGTGACGCGCCCTCCGGACGGGGACAGCTCCTGGAAACAGGAGGTAATACCGGATAAGGCCGCGCGGGCTGGAGCCGCGCGGGGAAAGGCGCTACGGCGCCGCCGGAGGAACGGCCTGCGACCTATCAGCTTGACGGCGGGTAAAGGCCCACCGTGGCGATGACAGGTATCCGGCCTGAGAGGGTGAACGGACACATTGGGACTGAGATACGGCCCAGACTCCTACGGGAGGCAGCAGCTAAGAATATTCCGCAATGGGGGGAACCCTGACGGAGCAACGCCGCGTGGATGATGAAGGCCGGAAGGTTGTAAAGTCCTTTTATGGCTGAGGAATAAGGAGGGAGGAATGCCCCTTGGTGACGGTAGGCCATGAATAAGCGCCGGCTAAGTTACGTG
>FQH3XDB01E31K1|127|5
AATGAACGTTGGCGGCGTGGATTAGGCATGCAAGTCGTGCGGCAAGGAAGACTTCGGTCTTCCCTAGAGCGGCGAAAGGGATAGGAACACATAGATACATGCCTCTTAGCCCGGGATAGCGTTTGGAAACGAACGATAATACCGGACGCCCTCTCCGGAGGAAAGGTGAGATTCCGCTAAGAGATTGGTCTATGTCCTATTAGCTAGTTGGTAAGTAACGGCTTACCAAGGCGATGATGGGTACGGGGTGTGAGAGCATGACCCCGATCACTGGGACTGAGACACTGCCCAGACGCCTACGGGCGGCTGCAGTCGAGAATCTTCGGCAATGGACGAAAGTCTGACCGAGCGACGCCGCGTGTATGACGAAGGTCTTCGGATTGTAAAGTACTGTCGATTAGGCGGAAATGAATGGGGCTATCCCCTGTTTTTGACCTATCATTGGAGGTAAGGACGGGCTAAGTTCGTG
>FQH3XDB01CWKUT|128|2
AATGAACGCTGGCGGCATGGATTAGGCATGCAAGTCGAACGGGGCGCAGCGATGCGCCCAGTGGCGAAAGGGTGAGTAGCACGTGAAGAACCTGCCCCCGGATCCGGGACAAGCGCTGGAAACGGCGTCTGATACGGGATGTGGCCGGGCCGCCGCATGGCGGCCGGGCTAAAGATTTCATCGTCCGGGGAGGGCTTCGCGCCCCATTAGCTGGTTGGCGGGGTGACGGCCCACCAAGGCTGCGACGGGTAGGTGGTCTGAGAGGATGGTCACCCACACTGGGACTGAGACACTGCCCCAGACTCCTACGGGAGGCTGCAGTCGAGAATCTTCCGCAATGGGGGCAACCCTGACGGAGCGATGCCGCGTGGGGGAAGGAGGCCGTTCGGGTCGTGAACCCCTGTCACCCGGGACGAAAGCAATGACGGTACCGGGGAGGAAGCCATGGCTAACCACGTG
>FQH3XDB01BFUC7|129|1
CACGAAGTTAGCCGGTGCTTCTTCTGTGGGTACCGTCATTATCTTCCCCACCGAAAGAACTTTACAATCCTAAGACCTTCATCATTCACGCGGTATTGCTGGATTAGGCTTTCGCCCATTGTCCAATATTCCCTACTGCTGCCTCCCGTAGGAGTTTGGGCCGTGTCGCAGTCCCAATGTGGCTGATCACCCTCTCAGACCAGCTACGGATCATTGCCTTGGTAGGCCTTTACCCCACCAACTAGCTAATCCGATATAGGCTCATCCAATAACAAGTTAATATTGCTATTAACCCTTTCCAAATAAATGGTAGTATGTGGTATTAGACACCGTTTCCAGTGCTTATTCCTCATTACTGGGTAGATTCCTATATATTACTCACCCGTACGCCACTTTACTCATCTATTGCTAGTACTTTCTCGTTCGACTTGCATGTATTAAGCATACCGCCAGCGTTCATT
>FQH3XDB01B3HPL|130|2
CACGAACTTAGCCCGTCCTTCCTCCAATGATAGGTCAAAACAGGGGATAGCCCCCATTCATTTCCGCCTAATCGACAGTACTTTACAATCCGAAGACCTTCGTCATACACGCGGCGTCGCTCGGTCAGACTTTCGTCCATTGCCGAAGATTCTCGACTGCAGCCGCCCGTAGGCGTCTGGGCAGTGTCTCAGTCCCAGTGATCGGGGTCATGCTCTCACACCCCGTACCCATCATCGCCTTGGTAAGCCGTTACCTTACCAACTAGCTAATAGGACATAGACCAATCTCTTAGCGGAATCTCACCTTTCCTCCGGAGAGGGCGTCCGGTATTATCGTTCGTTTCCAAACGCTATCCCGGGCTAAGAGGCATGTATCTATGTGTTCCTATCCCTTTCGCCGCTCTAGGGAAGACCGAAGTCTTCCTTGCCGCACGACTTGCATGCCTAATCCCACGCCGCCAACGTTCATT
>FQH3XDB01CEDQU|131|1
AATGAACGTTGGCGGCGTGGATTAGGCATGCAAGTCGTTCGCCCCGCGAGGGGCGAGGCGCAAGGGTGAGTAAGGCCACGGTAACCAACCTCCCGATTGGGCATAGCCGCGGGAAACCGCGGGTAATTCCCAGCGACGTCGGACGGGGACATCCCCGGGCGACCAAAGGTGCGATCCCGTCGGGAGACGGGCCGTGGTGGTATCAGCTCGTTGGCGGGGTGACGGCCCACCAAGGCTATGACGCCTACCGGGCGTGCGAGCGTGGCCCGGCACACTGGGGACTGAGACACTGCCCAGACTCCTACGGGAGGCTGCAGTCGAGAATCTTCGGCAATGGGCGCAAGCCTGACCGAGCGACGCCGCGTGGAGGACGAAGGCCTTCGGGTTGTAAACTCCTGTCGAGGGGAACAAGACGCCGTGCAGAACGGCGTTTGAGTGATCCCTGGAGGAAGCACGGGCTAAGTTCGTG
>FQH3XDB01C2HR2|132|6
CACGTAGTTAGCCGTTGCTTTTTCTCCAGGTACCGTCACGTCCTTCGTCCCTGGTAAAAGAAGTTTACAACCCGAAGGCCTTCTTCCTTCACGCGGCGTTGCTGGGTCAGGCTTTCGCCCATTGCCCAATATTCCCCACTGCTGCCTCCCGTAGGAGTCTGGGCCGTATCTCAGTCCCAATGTGGCCGTTCATCCTCTCAGACCGGCTACTGATCGTCGCCTTGGTGGGCCGTTACCCCACAACTAGCTAATCAGACGCGAGGCCATCTTCCAGCACATAAAGCTTTGGCTTTTAAGAGATGTCTCTCAAAAGCTTCATGCGGTATTAGCAGTCGTTTCCAACTGTTGTCCCCCACTGGAAGGCAGGTTCCTCACGCGTTACTCACCCGTTCGCCACTAAGCAAAGTCCCGAAGGCTTGCTCCGTTCGACTTGCATGTGTTAGGCACGCCGCCAGCCGTTCGTC
>FQH3XDB01CQUS7|133|78
GACTAACGCTGGCGGTGCGCCTAACACATGCAAGTCGTACGAGCCCTTCGGGGCGAGTGGCAGACGGGTGAGTAACGCGTAGGTAATGTGCCTCTTCGCTGGGGATACCTATTCGAAAGGATAGCTAATACCGAATGAACTTGTTGAACGGCATCGTTTGACTCGTAAACCTCCGGGGCGAAGAGATCAGCTTGCGTACTATCAGCTAGTAGGTGGGGTAACGCCTACCTAGGCGACGACGGTTAGCCGGTCTGAGAGGATGATCGGCCACATTGGAACTGAAACACGGTCCAGACTCCTACGGGAGGCAGCAGTGAGGAATCTTGCGCAATGGGCGAAAGCCTGACGCAGCGACACCGCGTGAGGGATGAAGGTCTTCGGATTGTAAACCTTTGTCAGTGGGGACGAGAACGGACGGTACCTACTGAGGAAGCATCGGCTTACTACGTG
>FQH3XDB01EKJ7B|134|1
CACGTAGTAAGCCGATGCTTCCTCAGTAGGTACCGTCCGTTCTCGTCCCCACTGACAAAGGTTTACAATCCGAAGACCTTCATCCCTCACGCGGTGTCGCTGCGTCAGGCTTTCGCCCATTGCGCAAGATTCCTCACTGCTGCCTCCCGTAGGAGTCTGGACCGTGTTTCAGTTCCAATGTGGCCGATCATCCTCTCAGACCGGCTAACCGTCGTTGCCTAGGTAGGCCGTTACCCCACCTACTAGCTGATAGTACGCAAGCTGATCTCTTCGCCCCGGAGGTTTTACGAGTCAAACGATGCCGTTCAACAAGTTCATTCGGTATTAGCTATCCTTTTCGAATAGGTATCCCCAGCCGAAGAGGCACATTACCTACGCGTTACTCACCCGTCTGCCACTCGCCCCGAAGGGCTCGTACGACTTGCATGTGTTAGGCGCACCGCCAGCGTAGTC
>FQH3XDB01E1V8A|135|9
GACTAACGCTGGCGGTGCGCCTAACACATGCAAGTCGTACGAGCCCTTCGGGGTGAGTGGCAGACGGGTGAGTAACGCGTAGGTAATGTGCCTCTTCGCTGGGGATACCTATTCGAAAGGATAGCTAATACCGAATGAACTTGTTGAACGGCATCGTTTGACTCGTAAACCTCCGGGGCGAAGAGATCAGCTTGCGTACTATCAGCTAGTAGGTGGGTAACGGCCTACCTAGGCAACGACGGTTAGCCGGTCTGAGAGGATGATCGGCCACATTGGAACTGAAACACGGTCCAGACTCCTACGGGAGGCAGCAGTGAGGAATCTTGCGCAATGGGCGAAAGCCTGACGCAGCGACACCGCGTGAGGGATGAAGGTCTTCGGATTGTAAACCTTTGTCAGTGGGGACGAGGAAGGGACGGTACCTACTGAGGAAGCATCGGCTTACTACGTG
>FQH3XDB01EOLYZ|136|1
CACGTAGTTAGCCGGAGCTTTCTTGAAAGGTACCGTCACTCCAGTATCATTTCCTATACTGGTCGTTCTTCCCTAACAACAGAAGTTTACAATTCATAGAACCGTCATCCTTCACGCGGCATTGCTCGTTCAGGGTTTCCCCCATTGACGAATATTCCTAACTGCTGTCTCCCGTAGGAGTCTGGGCCGTGTCTCAGTCCCAGTGTGGCCGATCATCCTCTCAGACCGGCTAACCGTCGTCGCCTAGGTAGGCCGTTACCCCACCTACTAGCTGATAGTACGCAAGCTGATCTCTTCGCCCCGGAGGTTTACGAGTCAAACGATGCCGTTCAACAAGTTCATTCGGTATTAGCTATCCTTTCGAATAGGTATCCCCAGCGAAGAGGCACATTACCTACGCGTTACTCACCCGTCTGCCACTCGCCCCGAAGGGCTCGTACGACTTGCATGTGTTAGGCGCACCGCCAGCGTTAGTC
>FQH3XDB01EWH3L|137|1
GACTAACGCTGGCGGTGCGCCTAACACATGCAAGTCGTACGAGCCCTTCGGGGCGAGTGGCAGACGGGTGAGTAACGCGTAGGTAATGTGCCTCTTCGCTGGGGATACCTATTCGAAAGGATAGCTAATACCGAATGAACTTGTTGAACGGCATCGTTTGACTCGTAAACCTCCGGGGCGAAGAGATCAGCTTGCGTACTATCAGCTAGTAGGTGGGTAACGCCTACCTAGGCGACGACGGTTAGCCGGTCTGAGAGGATGATCGGCCACATTGGAACTGAAACACGGTCCAGACTCCTACGGGAGGCAGCAGTGAGGAATCTTGCGCAATGGGCGAAAGCCTGACGCAGCGACACCGCGTGAGGGATGAAGGTCTTCGGATTGTAAACTCCTGTTGTTGAGGAAGATAATGACGGTACTCAAACAAGGAAGTGAACGGCTAAACTACGTG
>FQH3XDB01DXCEO|138|1
CACGTAGTAAGCCGATGCTTCCTCAGTAGGTACCGTCCCTTCTCGTCCCCACTGACAAAGGTTTACAATCCGAAGACCTTCATCCCTCACGCGGTGTCGCTGCGTCAGGCTTTCGCCCATTGCGCAAGATTCCTCACTGCTGCCTCCCGTAGGAGTCTGGACCGTGTTTCAGTTCCAATGTGGCCGATCATCCTCTCAGACCGGCCAACCGTCGTCGCCTAGGTAGGCCGTTACCCCACCTACTAGCTGATAGTACGCAAGCTGATCTCTTCGCCCCGGAGGTTTTACGAGTCAAACGATGCCGTTCAACAAGTTCATTCGGTATTAGCTATCCTTTCGAATAGGTATCCCCAGCGAAGAGGCACATTACCTACGCGTTACTCACCCGTCTGCCACTCGCCCGAACGGGCTCGTACGACTTGCATGTGTTAGGCGCACCGCCAGCGTTAGTC
>FQH3XDB01CPHBC|139|9
CACGTAGTAAGCCGATGCTTCCTCAGTAGGTACCGTCCGTTCTCGTCCCCACTGACAAAGGTTTACAATCCGAAGACCTTCATCCCTCACGCGGTGTCGCTGCGTCAGGCTTTCGCCCATTGCGCAAGATTCCTCACTGCTGCCTCCCGTAGGAGTCTGGACCGTGTTTCAGTTCCAATGTGGCCGATCATCCTCTCAGACCGGCTAACCGTCGTTGCCTAGGTAGGCCGTTACCCCACCTACTAGCTGATAGTACGCAAGCTGATCTCTTCGCCCCGGAGGTTTTACGAGTCAAACGATGCCGTTCAACAAGTTCATTCGGTATTAGCTATCCTTTCGAATAGGTATCCCCAGCGAAGAGGCACATTACCTACGCGTTACTCACCCGTCTGCCACTCGCCCCGAAGGGCTCGTACGACTTGCATGTGTTAGGCGCACCGCCAGCGTTAGTC
>FQH3XDB01D47QC|140|2
CACGTAGTAAGCCGATGCTTCCTCAGTAGGTACCGTCCCTTCTCGTCCCCACTGACAAAGGTTTACAATCCGAAGACCTTCATCCCTCACGCGGTGTCGCTGCGTCAGGCTTTCGCCCATTGCGCAAGATTCCTCACTGCTGCCTCCCGTAGGAGTCTGGACCGTGTTTCAGTTCCAATGTGGCCGGTCATCCTCTCAGACCGGCTAACCGTCGTCGCCTAGGTAGGCCGTTACCCTACCTACTAGCTGATAGTACGCAAGCTGATCTCTTCGCCCCGGAGGTTTTACGAGTTAAACGATGCCGTTCAACAAGTTCATTCGGTATTAGCTATCCTTTTCGAATAGGTATCCCCAGCGAAGAGGCACATTACCCTACGCGTTACTCACCCGTCTGCCACTCGCCCCGAAGGGCTCGTACGACTTGCATGTGTTAGGCGCACCGCCAGCGTTAGTC
>FQH3XDB01EP04J|141|1
CACGTAGTAAGCCGATGCTTCCTCAGTAGATACCGTCCCTTCTCGTCCCCACTGACAAAGGTTTACAATCCGAAGACCTTCATCCCTCACGCGGTGTCGCTGCGTCAGGCTTTCGCCCATTGCGCAAGGTTCCTCACTGCTGCCTCCCGTAGGAGTCTGGACCGTGTTTCAGTTCCAATGTGGCCGATCATCCTCTCAGACCGGCTAACCGTCGTCGCCTAGGTAGGCCGTTACCCCACCTACTAGCTGATAGTACGCAAGCTGATCTCTTCGCCCCGGAGGTTTACGAGTCAAACGATGCCGTTCAACAAGTTCATTCGGTATTAGCTATCCTTTCGAATAGGTATCCCCAGCGAAGAGGCACATTACCTACGCGTTACTCACCCGTCTGCCACTCGCCCCGTAAGGGCTCGTACGACTTGCATGTGTTAGGCGCACCGCCAGCGTTAGTC
>FQH3XDB01AIESE|142|1
GACTAACGCTGGCGGTGCGCCTAACACATGCAAGTCGTACGAGCCCTTCGGGGCGAGTGGCAGACGGGTGAGTAACGCGTAGGTAATGTGCCTCTTCGCTGGGGATACCTATTCGAAAGGATAGCTAATACCGAATGAACTTGTTGAGCGGCATCGTTTGACTCGTAAACCTCCGGGGCGAAGAGATCAGCTTGCGTACTATCAGCTAGTAGGTGGGTAACGGCCTACCTAGGCGACGACGGTTAGCCGGTCTGAGAGGATGATCGGCCACATTGGAACTGAAACACGGTCCAGACTCCTACGGGAGGCAGCAGTGAGGAATCTTGCGCAATGGGCGAAAGCCTGACGCAGCGACACCGCGTGAGGGATGAAGGTCTTCGGATTGTAAACCTTAGTCAACAGGGAAGAAGAAAGTGACGGTACCTGTGGAGGAAGCCACGGCTAACTACGTG
>FQH3XDB01C9FJP|143|5
CACGTAGTAAGCCGATGCTTCCTCAGTAGGTACCGTCCGTTCTCGTCCCCACTGGCAAAGGTTTACAATCCGAAGACCTTCATCCCTCACGCGGTGTCGCTGCGTCAGGCTTTCGCCCATTGCGCAAGATTCCTCACTGCTGCCTCCCGTAGGAGTCTGGACCGTGTTTCAGTTCCAATGTGGCCGATCATCCTCTCAGACCGGCTAACCGTCGTCGCCTAGGTAGGCCGTTACCCCACCTACTAGCTGATAGTACGCAAGCTGATCTCTTCGCCCCCGGAGGTTTTACGAGTCAAACGATGCCGTTCAACAAGTTCATTCGGTATTAGCTATCCTTTCGAATAGGTATCCCCAGCGAAGAGGCACATTACCTACGCGTTACTCACCCGTCTGCCACTCGCCCCGAAGGGCTCGTACGACTTGCATGTGTTAGGCGCACCGCCAGCGTTAGTC
>FQH3XDB01B0D0J|144|12
GACTAACGCTGGCGGTGCGCCTAACACATGCAAGTCGTACGAGCCCTTCGGGGCGAGTGGCAGACGGGTGAGTAACGCGTAGGTAATGTGCCTCTTCGCTGGGGATACCTATTCGAAAGGATAGCTAATACCGAATGAACTTGTTGAACGGCATCGTTTGACTCGTAAACCTCCGGGGCGAAGAGATCAGCTTGCGTACTATCAGCTAGTAGGTGGGTAACGGCCTACCTAGGCGACGACGGTTAGCCGGTCTGAGAGGATGATCGGCCACATTGGAACTGAAACACGGTCCAGACTCCTACGGGAGGCAGCAGTGAGGAATCTTGCGCAATGGGCGAAAGCCTGACGCAGCGACACCGCGTGAGGGATGAAGGTCTTCGGATTGTAAACCTTTGTCAGTGGGGACGAGAAGGGACGGTACCTACGTGAGGAAGCATCGGCTTACTACGTG
>FQH3XDB01DJU8O|145|6
GACTAACGCTGGCGGTGCGCCTAACACATGCAAGTCGTACGAGCCCTTCGGGGCGAGTGGCAGACGGGTGAGTAACGCGTAGGTAATGTGCCTCTTCGCTGGGGATACCTATTCGAAAGGATAGCTAATACCGAATGAACTTGTTGAACGGCATCGTTTGACTCGTAAACCTCCGGGGCGAAGAGATCAGCTTGCGTACTATCAGCTAGTAGGTGGGTAACGGCCTACCTAGGCGACGACGGTTAGCCGGTCTGAGAGGATGATCGGCCACATTGGAACTGAAACACGGTCCAGACTCCTACGGGAGGCAGCAGTGAGGAATCTTGCGCAATGGGCGAAAGCCTGACGCAGCGACACCGCGTGAGGGATGAAGGTCTTCGGATTGTAAACCTTTGTCAGTGGGGACGAGAAGGGACGGTACCTACTGGAGGAAGCATCGGCTTACACGTG
>FQH3XDB01EIHHO|146|5
GACTAACGCTGGCGGTGCGCCTAACACATGCAAGTCGTACGAGCCCTTCGGGGCGAGTGGCAGACGGGTGAGTAACGCGTAGGTAATGTGCCTCTTCGCTGGGGATACCTATTCGAAAGGATAGCTAATACCGAATGAACTTGTTGAACGGCATCGTTTGACTCGTAAACCTCCGGGGCGAAGAGATCAGCTTGCGTACTATCAGCTAGTAGGTGGGGTAACGGCCTACCTAGGCGACGACGGTTAGCCGGTCTGAGAGGATGATCGGCCACATTGGAACTGAAACACGGTCCAGACTCCTACGGGAGGCAGCAGTGAGGAATCTTGCGCAATGGGCGAAAGCCTGACGCAGCGACACCGCGTGAGGGATGAAGGTCTTCGGATTGTAAACCTTTGTCAGTGGGGACGAGAACGGACGGTACCTACTGAGGAAGCATCGGCTTACACGTG
>FQH3XDB01BLO1H|147|2
CACGTAGTTAGCCGTGGCTTCCTCCATAGCTACCGTCATTTATTCGTCACTAAGGACAAAGGTTTACAATCCGAAGACCTTCATCCCTCACGCGGTGTCGCTGCGTCAGGCTTTCGCCCATTGCGCAAGATTCCTCACTGCTGCCTCCCGTAGGAGTCTGGACCGTGTTTCAGTTCCAATGTGGCCGATCATCCTCTCAGACCGGCTAACCGTCGTCGCCTAGGTAGGCCGTTACCCTACCTACTAGCTGATAGTACGCAAGCTGATCTCTTCGCCCCCGGAGGTTTACGAGTTAAACGATGCCGTTCAACAAGTTCATTCGGTATTAGCTATCCTTTCGAATAGGTATCCCCAGCGAAGAGGCACATTACCTACGCGTTACTCACCCGTCTGCCACTCGCCCCGAAGGGCTCGTACGACTTGCATGTGTTAGGCGCACCGCCAGCGTTAGTC
>FQH3XDB01EKAH7|148|1
GACTAACGCTGGCGGTGCGCCTAACACATGCAAGTCGTACGAGCCCTTCGGGGCGAGTGGCAGACGGGTGAGTAACGCGTAGGTAATGTGCCTCTTCGCTGGGGATACCTATTCGAAAGGATAGCTAATACCGAATGAACTTGTTGAACGGCATCGTTTGTACTCGTAAACCTACCGGGCGGAAGAGATCAGCTTGCGTACTATCAGCTAGTAGGTGGGTAACGGCCTACCTAGGCGACGACGGTTAGCCGGTCTGAGAGGATGATCGGCCACATTGGAACTGAAACACGGTCCAGACTCCTACGGGAGGCAGCAGTGAGGAATCTTGCGCAATGGGCGAAAGCCTGACGCAGCGACACCGCGTGAGGGATGAAGGTCTTCGGATTGTAAACCTTGTCAGTGGGGACGAGAACGGACGGTACCTACTGAGGAAGCATCGGCTTACTACGTG
>FQH3XDB01AHNFN|149|1
GACTAACGCTGGCGGTGCGCCTAACACATGCAAGTCGTACGAGCCCTTCGGGGCGAGTGGCAGACGGGTGAGTAACGCGTAGGTAATGTGCCTCTTCGCTGGGGATACCTATTCGAAAGGATAGCTAATACCGAATGAACTTGTTGAACGGCATCGTTTGACTCGTAAAACCTCCGGGGCGAAGAGATCAGCTTGCGTACTATCAGCTAGTAGGTGGGGTAACGGCCTACCTAGGCGACGACGGTTAGCCGGTCTGAGAGGATGATCGGCCACATTGGAACTGAAACACGGTCCAGACTCCTACGGGAGGCAGCAGTGAGGAATCTTGCGCAATGGGCGAAAGCCTGACGCAGCGACACCGCGTGAGGATGAAGGTCTTCGGATTGTAAACCTTTGTCAGGTGGGACGAGGAAGGGACGGTACCTACGTGAGGAGCATCGGCTTACTACGTG
>FQH3XDB01C8VTN|150|1
GACTAACGCTGGCGGTGCGCCTAACACATGCAAGTCGTACGAGCCCTTCGGGGCGAGTGGCAGACGGGTGAGTAACGCGTAGGTAATGTGCCTCTTCGCTGGGGATACCTATTCGAAAGGATAGCTAATACCGAATGAACTTGTTGAACGGCATCGTTTGACTCGTAAACCTCCGGGGCGAAGAGATCAGCTTGCGTACTATCAGCTAGTAGGTGGGTAACGGCCTACCTAGGCAACGACGGTTAGCCGGTCTGAGAGGATGATCGGCCACATTGGAACTGAAACACGGTCCAGACTCCTACGGGAGGCAGCAGTGAGGAATCTTGCGCAATGGGCGAAAGCCTGACGCAGCGACACCGCGTGAGGATGAAGGTTCTTCGGATTGTAAACCTTGTCAGGTGGGACGAGGAAGGGACGGTACCGTACTGAGGAAGCATCGGCTTACTACGTG
>FQH3XDB01BIK3F|151|1
GACTAACGCTGGCGGTGCGCCTAACACATGCAAGTCGTACGAGCCCTTCGGGGCGAGTGGCAGACGGGTGAGTAACGCGTAGGTAATGTGCCTCTTCGCTGGGGATACCTATTCGAAAGGATAGCTAATACCGAATGAACTTGTTGAACGGCATCGTTTGACTCGTAAACCTCCGGGGCGAAGAGATCAGCTTGCGTACTATCAGCTAGTAGGTGGGTAACGGCCTACCTAGGCGACGACGGTTAGCCGGTCTGAGAGGATGATCGGCCACATTGGAACTGAAACACGGTCCAGACTCCTACGGGAGGCAGCAGTGAGGAATCTTGCGCAATGGGCGAAAGCCTGACGCAGCGACACCGCGTGAGGGATGAAGGTCTTCGGATTGTAAACCTTTGTCAGGTGGGGACGAGAACGGACGGTACCTACGTGAGGAAGTGACGGCTAACGTCGTG
>FQH3XDB01EMJG3|152|1
GACTAACGCTGGCGGTGCGCCTAACACATGCAAGTCGTACGAGCCCTTCGGGGCGAGTGGCAGACGGGTGAGTAACGCGTAGGTAATGTGCCTCTTCGCTGGGGATACCTATTCGAAAGGATAGCTAATACCGAATGAACTTGTTGAACGGCATCGTTTGACTCGTAAACCTCCGGGGCGAAGAGATCAGCTTGCGTACTATCAGCTAGTAGGTGGGTAACGGCCTACCTAGGCGACGACGGTTAGCCGGTCTGAGAGGATGATCGGCCACATTGGAACTGAAACACGGTCCAGACTCCTACGGGAGGCAGCAGTGAGGAATCTTGCGCAATGGGCGAAAGCCTGACGCAGCGACACCGCGTGAGGGATGAAGGTCTTCGGATTGTAAACCTTTGTCCTATGGGACGAAGGAAGTGACGGTACCATAGGAGGAAGCCCCCGGGCTAACTACGTG
>FQH3XDB01APCQX|153|2
GACTAACGCTGGCGGTGCGCCTAACACATGCAAGTCGTACGAGCCCTTCGGGGCGAGTGGCAGACGGGTGAGTAACGCGTAGGTAATGTGCCTCTTCGCTGGGGATACCTATTCGAAAGGATAGCTAATACCGAATGAACTTGTTGAACGGCATCGTTTGACTCGTAAACCTCCGGGGCGAAGAGATCAGCTTGCGTACTATCAGCTAGTAGGTGGGGTAACGGCCTACCTAGGCGACGACGGTTAGCCGGTCTGAGAGGATGATCGGCCACATTGGAACTGAAACACGGTCCAGACTCCTACGGGAGGCAGCAGTGAGGAATCTTGCGCAATGGGCGAAAGCCTGACGCAGCGACACCGCGTGAGGGATGAAGGTCTTCGGATTGTAAACTCCTGTTGTTGAGGAAGATAATGACGGTACTCAACAAGGAAGTGAACGGCTAACTACGTG
>FQH3XDB01CQWYK|154|1
GACTAACGCTGGCGGTGCGCCTAACACATGCAAGTCGTACGAGCCCTTCGGGGCGAGTGGCAGACGGGTGAGTAACGCGTAGGTAATGTGCCTCTTCGCTGGGGATACCTATTCGAAAGGATAGCTAATACCGAATGAACTTGTTGAACGGCATCGTTTGACTCGTAAACCTCCGGGGCGAAGAGATCAGCTTGCGTACTATCAGCTAGTAGGTGGGGTAACGGCCTACCTAGGCGACGACGGTTAGCCGGTCTGAGAGGATGATCGGCCACATTGGAACTGAAACACGGTCCAGACTCCTACGGGAGGCAGCAGTGAGGAATCTTGCGCAATGGGCGAAAGCCTGACGCAGCGACACCGCGTGAGGGATGGAAGGTCTTCGGATTGTAAACCTTTGTCAGTGGGACGAGAAGGGACGTACCTACTGAGGAAGCATCGGCTTACTACGTG
>FQH3XDB01DSAMU|155|11
CACGTAGTAAGCCGATGCTTCCTCAGTAGGTACCGTCCCTTCTCGTCCCCACTGACAAAGGTTTACAATCCGAAGACCTTCATCCCTCACGCGGTGTCGCTGCGTCAGGCTTTCGCCCATTGCGCAAGATTCCTCACTGCTGCCTCCCGTAGGAGTCTGGACCGTGTTTCAGTTCCAATGTGGCCGATCATCCTCTCAGACCGGCTAACCGTCGTCGCCTAGGTAGGCCGTTACCCCACCTACTAGCTGATAGTACGCAAGCTGATCTCTTCGCCCCCGGAGGTTTTACGAGTCAAACGATGCCGTTCAACAAGTTCATTCGGTATTAGCTATCCTTTCGAATAGGTATCCCCAGCGAAGAGGCACATTACCTACGCGTTACTCACCCGTCTGCCACTCGCCCCGAAGGGCTCGTACGACTTGCATGTGTTAGGCGCACCGCCAGCCGTTAGTC
>FQH3XDB01AXAPU|156|1
CACGTAGTAAGCCGATGCTTCCTCAGTAGGTACCGTCCCTTCTCGTCCCCACTGACAAAGGTTTACAATCCGAAGACCTTCATCCCTCACGCGGTGTCGCTGCGTCAGGCTTTCGCCCATTGCGCAAGATTCCTCACTGCTGCCTCCCGTAGGAGTCTGGACCGTGTTTCAGTTCCAATGTGGCCGATCATCCTCTCAGACCGGCTAACCGTCGTCGCCTAGGTAGGCCGTTACCCCACCTACTAGCTGATAGTACGCAAGCTGATCTCTTCGCCCCGGAGGTTTACGAGTCAAACGATGCCGTTCAACAAGTTCATTCGGTATTAGCTATCCTTTCGAATAGGTATCCCCAGCGAAGAGGCACATTACCTACGCGTTACTCACCCGTCTCGCCACTCGCCCCGAAGGGCTCGTACGACTTGCATGTGTTAGGCGCACCGCCAGCGTTAGTC
>FQH3XDB01CFCC9|157|2
CACGTAATTAGCCGGCGCTTATTCGCGCGCTACAGTCACCGGGAAGGCATTCCCTCCTCCCCTTATTCCTCGCGCGCAAAAGGGCTTTACAACCTTCCGGCCTTCCTCGCCCACGCGGCGTCGCTCCGTCAGGGTTCCCCCCATTGCGGAATATTCTTAGCTGCTGCCTCCCGTAGGAGTCTGGACCGTGTTTCAGTTCCAATGTGGCCGATCATCCTCTCAGACCGGCTAACCGTCGTCGCCTAGGTAGGCCGTTACCCTACCTACTAGCTGATAGTACGCAAGCTGATCTCTTCGCCCCGGAGGTTTACGAGTTAAACGATGCCGTTCAACAAGTTCATTCGGTATTAGCTATCCTTTCGAATAGGTATCCCCAGCGAAGAGGCACATTACCTACGCGTTACTCACCCGTCTGCCACTCGCCCCGAAGGGCTCGTACGACTTGCATGTGTTAGGCGCACCGCCAGCGTTAGTC
>FQH3XDB01BIPYS|158|4
AGCGAACGTTGGCGATGCGTCTTAAGCATGCAAGTCGAGCGGCCTTATTTGGGTAACTGGATAAGTTAGCGGCGAACTGGTGAGTAACACGTAGGTAATCTGCCGTAGAGTGGGGGATAACCCATGGAAACATGGACTAATACCGCATATACTCTTGACACATAAGTGTAGTAGAGGAAAGGAGTAATCCGCTTTACGATGAGCCTGCGGCCTATTAGCCTGTTGGTGAGGTAAAAGCTTACCAAAGCTACGATAGGTAGCCGACCTGAGAGGGTGACCGGCCACATTGGGACTGAGATACGGCCCAGACTCCTACGGGAGGCAGCAGCTGAGAATCTTCCACAATGGACGAAAGTCTGATGGAGCGACATCGCGTGAGGGATGAAGGCCTTCGGGGTTGTAAAACCTTGGAAATTATCGAAGAATGAGTGACAGTAGATAAATGTAAAGCCTCGGCTAACTACGTG
>FQH3XDB01B1GB5|159|2
AGTGAACGCTGGCGGCGTGCCTAATACATGCAAGTCGAACGATGAAGCTTCTAGCTTGCTAGAAGTGGATTAGTGGCGCACGGGTGAGTAAGGTATAGTTAATCTGCCCTTTGCTGGGGGACAACACTTAGAAATGAGTGCTAATACCCCATACTCCGCTACAACACAAGTTGTGGTGGGAAAGTTTTTCGGCAAAGGATGAGACTATATAGTATCAGCTTGTTGGTGAGGTAATGGCTTACCAAGGCTATGACGCTTAACTGGTCTGAGAGGATGATCAGTCACATTGGAACTGAGACACGGTCCAAACTCCTACGGGAGGCAGCAGTAGGGAATATTGCGCAATGGGCGAAAGCCTGACGCAGCAACGCCGCGTGGAGGATGACACTTTTCGGAGCGTAAACTCCTTTTCTTGGGAAGATTTTGACGGTACAAGGAATAGCACCGGCTAACTCCGTG
>FQH3XDB01AGAU7|160|3
CACGGAGTTAGCCGGTGCTTATTCCTTTGGTACCGTCAAATTCTTCCCAAAGAAAAGGAGTTTACGCTCCGAAAAGTGTCATCCTCCACGCGGCGTTGCTGCGTCAGGCTTTCGCCCATTGCGCAATATTCCCTACTGCTGCCTCCCGTAGGAGTTTGGACCGTGTCTCAGTTCCAATGTGACTGATCATCCTCTCAGACCAGTTAAGCGTCATAGCCTTGGTAAGCCCATTACCTCACCAACAAGCTGATACTATATAGTCTCATCTTTTGCCGAAAAACTTTTCCCATTATAACTTGTGTCATAATGGAGTATGGGGTATTAGCACTCATTTCTAAGTGTTGTCCCCCAGCAAAAGGCAGATTAACTATACCTTACTCACCCGTGCGCCACTAATCCACTTCTAGCAAGCTAGAAGCTTCATCGTTCGACTTGCATGTATTAGGCACGCCGCCAGCGTTCACT
>FQH3XDB01EOVDP|161|1
AGTGAACGCTGGCGGCGTGCCTAATACATGCAAGTCGAACGATGAAGCCTTTAGCTTGCTAAAGGTGGATTAGTGGCGCACGGGTGAGTAATACATAGGTTATGTGCCCTTTAGTCTAGGATAGCCACTGGAAACGGTGATTAATACTGGATACTCCCTACGGGGGAAAGAATTTCGCTAAAGGATCAGCCTATGTCCTATCAGCTTGTTGGTGAGGTAATGGCTTACCAAGGCTATGACGGGTATCCGGCCTGAGAGGGTGAACGGACACACTGGAACTGAGACACGGTCCAGACTCCTACGGGAGGCAGCAGTAGGGAATATTGCTCAATGGGGGAAACCCTGAAGCAGCAACGCCGCGTGGAGGATGAAGGTTTTAGGATTGTAAAACTCCTTTTCTAAGAGAAGATTATGACGGTATCTTAGGAATAAGCACCGGCTAACTCCGTG
>FQH3XDB01BPGYP|162|1
CACGGAGTTAGCCGGTGCTTATTCGTTAGATACCGTCATAATCTTCTCTAACAAAAGGAGTTTACAATCCTAAAACCTTCATCCTCCACGCGGCGTTGCTGCTTCAGGGTTTCCCCATTGAGCAATATTCCCTACTGCTGCCTCCCGTAGGAGTCTGGACCGTGTCTCAGTTCCAGTGTGTCCGTTCACCCTCTCAGGCCGGATACCCGTCATAGCCTTGGTGAGCCCATTACCCTCACCAACAAGCTGATAGGACATAGGCTAATCCCATAGCGAAATTCTTTCCCCCGTAGGGAGTATCTAGTATTAATCACCGTTTCCAGTGGCTATCCCAGACTATGGGGCATATTACCTATGCGTTACTCACCCGTGCGCCACTAATCCACCTCTAGCAAGCTAAAGGCTTCATCGTTCGACTTGCATGTATTAGGCACGCCGCCAGCGTTCACT
>FQH3XDB01DI67X|163|3
CACGGAGTTTGCCACTGCTTCCTCTTTAGGTTAACTCAAAACAAGCTATTCACTTGCACTTTGCTCCCTAATGACAGGAGTTTACAATCCGAAGACCGTCTTCCTCCACGCGACGTCGCACCATCAGGCTTTCGCCCATTGTGAATAATTCGAAACTGCTGCCATCCGTAGATGTTTGGACCGTGTCTCAGTTCCAATGTGGCCGTCCGTCCTCTCAGACCGGCTACCCGTCTTCGCCTTGGGGGTCCTTTACACCTCCAACTAGCTGATAGGCCGCAAGCCCCTCCTTAAGCGTCTTCTCGCCCCTTTGGATCCCTAATCATGCAATTAGGGTCTTTATCCGGTATTACCTCAACTTTCGCTGAGCTATCCCTGTCTTAAGGGTAGGTTACTTACGTGTTACTCACCCGTTCGCCGCTTCCCTATGCCTAAGCATATTCTCGCTCGACTTGCATGTCTTAGCCACGCCGCCAGCGTTCACT
>FQH3XDB01CE8RW|164|1
AGTGAACGCTGGCGGCGTGGTTAAGACATGCAAGTCGAGCGAGAACAAAAGCGTAGCAATACGTGGATGAGAAAGCGGCGAACGGGTGCGTAACACGTAAGCAACCTGCCCTAAAGTTTGGGATAGCTCGGGGAAACTCGAATTAATACCGGATGTGGTGCCTTACCGCATGGTAAGGCTACTAAAGCTTGAGACGGCGCTTTAGGAGGGGCTTGCGGCCTATCAGCTTGTGGTGAGGTAACGGCTCACCAAGGCAAAGACGGGTAGCGGGTCTGAGAGGACGATCCGCCACACTGGAACTGAGACACGGTCCAGACACCTACGGGTGGCAGCAGTTTCGAATCATTCACAATGGGGAAACCCTGATGGTGCAACGCCGCGTGAGGGATGACGGCCTTCGGGTTGTAAAGCTCTATCAGCAGGGAAGAAAATGACGGTACCTGACTAAGAAGCCCGGCTAACTACGTG
>FQH3XDB01EYRL2|165|15
CACGTAGTTAGCCGTGGCTTATTCGAGAGGTACCGTCATTTTTTCTTCCCTCTCAAAAGGAGTTTACAATCCGAGAACCTTCATCCTCCACGCATCGTTGCTGGATCAGGCTTTCGCCCATTGTCCAAAATTCCCCACTGCTGCCTCCCGTAGGAGTAGGGCCCGTGTCTCAGTGCCCTTGTGGCCGGTCGCCCTTTCAGGCCGGCTATCCGTCGTAGCCTTGGTAGGCCGTTACCCCACCAACTAGCTGATAGAATATAAGACCGTCTCCAAGCGATAAATCTTTGATCTCTAAACGATGCCGCCTAAAGATGTTATGGGGTATTAGCAATCCTTTCGGACTGTTATTCCCCACTCAGAGGTAGGTTTCTTATACATTACTCACCCGTCTGCCACTAAACTTTACTCTGTATTGCTACAAAGCAAAGTCCCGTTGACTTGCATGTGTTATGCACGATGCCAGCGTTAACT
>FQH3XDB01CCHL7|166|1
CACGTAGTTAGCCGTGGCTTATTCGCAGGGTACCGTCATTTTTCGTCCCCTGCAAAAGGAGTTTACAATCCGAGAACCTTCATCCTCCACGCATCGTTGCTGGATCAGGCTTTCGCCCATTGTCCAAAATTCCCCACTGCTGCCTCCCGTAGGAGTAGGGCCCGTGTCTCAGTGCCCTTGTGGCCGGTCGCCCTTTCAGGCCGGCTATCCGTCGTCGCCTTGGTAGGCCGTTACCCTACCAACAAGCTGATAGACCATAAGATTCTCTCCAAGCGATAAATCTTTGATAATCAAGTGATGCCACTAGATTATGTTATGGGGTATTAGCAATCCTTTCGGACTGTTATTCCCCACTCGGAGTGAATTCCTTATGTATTACTCACCCGTCTGCCACTAAACTTACTTCGGTATTGCTACCAAAGCAAGTCCCGTTCGACTTGCATGTGTTATGCACGATGCCAGCGTTAACT
>FQH3XDB01CAB66|167|1
CACGTAGTTAGCCGTGGCTTATTCGAGAGGTACCGTCATTTTTTCTTCCCTCTCAAAAGGAGTTTACAATCCGAGAACCTTCATCCTCCACGCATCGTTGCTGGATCAGGCTTTCGCCCATTGTCCAAAATTCCCCACTGCTGCCTCCCGTAGGAGTAGGGCCCGTGTCTCAGTGCCCTTGTGGCCGGTCGCCCTTTCAGGCCGGCTATCCGTCGTAGCCTTGGTAGGCCGTTACCCCACCAACTAGCTGATAGAATATAAGACCGTCTCCAAGCGATAAATCTTTGATCTCTAAACGATGCCGCCTAAAGATGTTATGGGGTATTAGCAATCCTTTCGGACTGTTATTCCCCACTCAGAGGTTAGGTTTCTTATACATTACTCACCCGTCTGCCACTAACTTTACTCTGTATTGCTACAAAGCAAAGTCCCGTTCGACTTGCATGTGTTATGCACGATGCCAGCGTTAACT
>FQH3XDB01C2P2N|168|1
ATTGAACGCTGGCGGCATGCCTTACACATGCAAGTCGAACGGTAACGCGGGGCAACCTGGCGACGAGTGGCGAACGGGTGAGTAAAGCATCGGAACGTGCCCGATAGTGGGGGATAGCCCGGCGAAAGCCGGATTAATACCGCATAAGACCTGAGGGTGAAAGCGGGGGACTCGCAAGAGCCTCGCGCTAACGGAGCGGCCGATGTCAGATTAGGTAGTTGGTGGGGTAAAAGGCCTACCAAGCCGACGATCTGTAGCTGGTCTGAGAGGACGACCAGCCACACTGGGACTGAGATACGGCCCAGACTCCTACGGAGGCAGCAGTGGGGAATATTGGGCAATGGGGGAAACCCTGACCCAGCAACGCCGCGTGAAGGAAGAAGGCTTCGGGTTGTAAACTTCTTTACCAGGACGAAGGACGTGACGGTACCGTGGAGAAAAGCCACGGCTAACTACGTG
>FQH3XDB01AILG7|169|2
ATTGAACGCTGGCGGCATGCCTTACACATGCAAGTCGAACGGCAGCGCGGGAGCTTGCTCCTGGCGGCGAGTGGCGAACGGGTGAGTAATACATCGGAACGTGTCCGTTTGTGGGGGACAACCAGCCGAAAGGTTGGCTAATACCGCATAAGACCTGAGGGTGAAAGCCGGGGACCGCAAGGCCTGGCGCAGACGGAGCGGCCGATGATTGATTAGCTTGTTGGCGGGTAAAGGCCCACCAAGGCGACGATCAATAGCTGGTCTGAGAGGACGACCAGCCACACTGGAACTGAGACACGGTCCAGACTCCTACGGGAGGCAGCAGTGGGGAATTTTGGACAATGGGGGCAACCCTGATCCAGCCATGCCGCGTGCGGGAAGAAGGCCTTCGGGTTGTAAACCGCTTTGTCAGGGACGAAAGGGACGGGTTAAGAGCTAGTCTGCTGACGGTACTGAAGATAAGCACCGGCTAACTACGTG
>FQH3XDB01E0CI2|170|8
CACGTAGTTAGCCGGTGCTTATTCTTCAGGTACCGTCAGCAGAACTAGCTCTTAACCCGTCCCTTTTCGTCCCTGACAAAAGCGGTTTACAACCCGAAGGCCTTCTTCCCGCACGCGGCATGGCTGGATCAGGGTTGCCCCCATTGTCCAAAATTCCCCACTGCTGCCTCCCGTAGGAGTCTGGACCGTGTCTCAGTTCCAGTGTGGCTGGTCGTCCTCTCAGACCAGCTATTGATCGTCGCCTTGGTGGGCCTTTACCCCGCCAACAAGCTAATCAATCATCGGCCGCTCCGTCTGCGCCAGGCCTTGCGGTCCCCGGCTTTCACCCTCAGGTCTTATGCGGTATTAGCCAACCTTTCGGCTGGTTGTCCCCCACAAACGGACACGTTCCGATGTATTACTCACCCGTTCGCCACTCGCCGCCAGGAGCAAGCTCCCGCGCTGCCGTTCGACTTGCATGTGTAAGGCATGCCGCCAGCGTTCAAT
>FQH3XDB01BFLAT|171|1
ATTGAACGCTGGCGGCATGCCTTACACATGCAAGTCGAACGGCAGCGCGGGAGCTTGCTCCCGGCGGCGAGTGGCGAACGGGTGAGTAATACATCGGAACGTGTCCGTTTGTGGGGGACAACCAGCCGAAAGGTTGGCTAATACCGCATAAGACCTGAGGGTGAAAGCCGGGGATCGCAAGACCTGGCGCAGACGGAGCGGCCGATGATTGATTAGCTGGTTGGCGGGGTAAAGGCCCACCAAGGCGACGATCAATAGCTGGTCTGAGAGGACGACCAGCCACACTGGAACTGAGACACGGTCCAGACTCCTACGGAGGCAGCAGTGGGGAATTTTGGACAATGGGGGCAACCCTGATCCAGCCATGCCGCGTGCGGGAAGAAGGGCCTTCGGTATGTAAAAGCTCTATCAGCAGGGAGAAAATGACGGTACCTGACTAAGAAGCCCCGGCTAACTACGTG
>FQH3XDB01A2UYE|172|2
ATTGAACGCTGGCGGCATGCCTTACACATGCAAGTCGAACGGCAGCGCGGGAGCTTGCTCCTGGCGGCGAGTGGCGAACGGGTGAGTAATACATCGGAACGTGTCCGTTTGTGGGGGACAACCAGCCGAAAGGTTGGCTAATACCGCATAAGACCTGAGGGTGAAAGCCGGGGACCGCAAGGCCTGGCGCAGACGGAGCGGCCGATGATTGATTAGCTTGTGGCGGGTAAAGGCCCACCAAGGCGACGATCAATAGCTGGTCTGAGAGGACGACCAGCCACACTGGAACTGAGACACGGTCCAGACTCCTACGGGAGGCAGCAGTGGGGAATTTTGGACAATGGGGGCAACCCTGATCCAGCCATGCCGCGTGCGGGAAGAAGGCCTTCGGGGTTGTAAACCGCTTTTGTCAGGGACGAAAAGGGACGGTTAAGAGCTAGTCTGCTGACGGTACCTGAAGATAAGCACCGGCTAACTACGTG
>FQH3XDB01AKSM2|173|3
ATTGAACGCTGGCGGCATGCCTTACACATGCAAGTCGAACGGCAGCGCGGGAGCTTGCTCCTGGCGGCGAGTGGCGAACGGGTGAGTAATACATCGGAACGTGTCCGTTTGTGGGGGACAACCAGCCGAAAGGTTGGCTAATACCGCATAAGACCTGAGGGTGAAAGCCGGGGACCGCAAGGCCTGGCGCAGACGGAGCGGCCGATGATTGATTAGCTTGTTGGCGGGGTAAAGGCCCACCAAGGCGACGATCAATAGCTGGTCTGAGAGGACGACCAGCCACACTGGAACTGAGACACGGTCCAGACTCCTACGGGAGGCAGCAGTGGGGAATTTTGGACAATGGGGGCAACCCTGATCCAGCCATGCCGCGTGCGGGAAGAAGGCCTTCGGGTTGTAAACCGCTTTTGTCAGGGACGAAAGGACGGGTTAAGAGCTAGTCTGCTGACGGTACCTGAAGAATAAGCACCGGCTAACTACGTG
>FQH3XDB01ATHR0|174|1
ATTGAACGCTGGCGGCATGCCTTACACATGCAAGTCGAACGGCAGCGCGGGAGCTTGCTCCTGGCGGCGAGTGGCGAACGGGTGAGTAATACATCGGAACGTGTCCGTTTGTGGGGGACAACCAGCCGAAAGGTTGGCTAATACCGCATAAGACCTGAGGGTGAAAGCCGGGGATCGCAAGACCTGGCGCAGACGGAGCGGCCGATGATTGATTAGCTGGTTGGCGGGGTAAAGGCCCACCAAGGCGACGATCAATAGCTGGTCTGAGAGGACGACCAGCCACACTGGAACTGAGACACGGTCCAGACTCCTACGGGAGGCAGCAGTGGGGAATTTTGGACAATGGGGGCAACCCTGATCCAGCCATGCCGCGTGCGGGAAGAAGGTTTTCGGATTGTAAACTCCTGTCTTAAAGGACGATAAATGACGGTACTTTAGGAGGAAGCTCCGGCTAACTACGTG
>FQH3XDB01CGTHR|175|2
ATTGAACGCTGGCGGCATGCTTTACACATGCAAGTCGAACGGCAGCGCGGGCTTCGGCCTGGCGGCGAGTGGCGGACGGGTGAGTAAGACATCGGAACGTGCCATAAGGAGGGGGACAACCAGTCGAAAGATTGGCTAATACCGCATAATATCCACGGATCAAAGCAGGGGACCTACGGGCCCTGCGCCATATGAGCGGCCGATGGCTGATTAGCTAGTTGGTGGGGTAAAGGCCTACCAAGGCGATGATCAGTAGCTGGTCTGAGAGGACGATCAGCCACATTGGGACTGAGACACGGCCCAAAACTCCTACGGGAGGCAGCAGTGGGGAATTTTGGACAATGGGGAAACCCTGATGCAGCGACGCCGCGTGGAGGAAGAAGGTCTTCGGATTGTAAAACTCCTGTTGTTGAGGAAGATAATGACGGTACTCAACAAGGAAGTGACGGCTAACTACGTG
>FQH3XDB01EBWIQ|176|1
ATTGAACGCTGGCGGCATGCTTTACACATGCAAGTCGAACGGCAGCGGGGAACTAAGCTTGCTTAGTTCTGCCGGCGAGTGGCGAACGGGTGAGTACAACATCGGAACGTGTCCGTTTGTGGGGGACAACTGCTCGAAAGGGTAGCTAATACCGCATAAGACCTGAGGGTGAAAGTGGGGATCGCAAGACCTCACGCGAACGGAGCGGCCGATGACTGATTAGGTAGTTGGTGAGGTAAAGGCCCACCAAGCCGACGATCAGTAGCTGGTCTGAGAGGACGACCAGCCACACTGGAACTGAGACACGGTCCAGACTCCTACGGGAGGCAGCAGTGGGGAATTTTGGACAATGGGGAAACCCTGATCCAGCCATGCCGCGTGCGGGAAGAAGGCCTTCGGGTTGTAAACCGCTTTGTCAGGACGAAATGACGGTACCTGAGGAGGAAGCTCCGGCTAACTACGTG
>FQH3XDB01A56PD|177|1
ATTGAACGCTGGCGGCATGCCTTACACATGCAAGTCGAACGGTAACAGGTTAAGCTGACGAGTGGCGAACGGGTGAGTAATATATCGGAACGTGCCCAGTAGTGGGGGATAGCCCGGCGAAAGCCGGATTAATACCGCATACGACCTACGGGTGAAAGGGGGGATCGCAAGACCTCTCGCTATTGGAGCGGCCGATATCAGATTAGGTAGTTGGTGGGGTAAAGGCCTACCAAGCCGACGATCTGTAGCTGGTCTGAGAGGACGACCAGCCACACTGGGACTGAGACACGGCCCAGACTCCTACGGGAGGCAGCAGTGGGGAATTTTGGACAATGGACGCAAGTCTGATCCAGCCATGCCGCGTGCGGGAAGAAGGCCTTCGGGTTGTAAACCGCTTTGTCAGGGAAGAAAAGTCTGGGGCTAATATCCTCGGATGATGACGGTACCGAAGAATAAGCACCGGCTAACTACGTG
>FQH3XDB01C2R24|178|16
CACGTAGTTAGCCGTCACTTCCTTGTTGAGTACCGTCATTATCTTCCTCAACAACAGGAGTTTACAATCCGAAGACCTTCTTCCTCCACGCGGCGTCGCTGCATCAGGGTTCCCCCATTGTGCAATATTCCCCACTGCTGCCTCCCGTAGGAGTCTGGGCCGTGTCTCAGTCCCAATGTGGCCGTTCAACCTCTCAGTCCGGCTACCGATCGTCGCCTTGGTGGGCCGTTACCTCACCAACTAGCTAATCGGACGCGAGGCCATCTCAAAGCGGATAGATCCTTTTCCCCCTGACCGATGCCGGTCTGTGGGCTTATGCGGTATTAGCAGTCGTTTCCAACTGTTGTCCCCCTCTTTGAGGCAGGTTCCTCACGCGTTACTCACCCGTTCGCCACTAAACAAGAAGAAGCAAGCTCCCTCTCATTCCGTTCGACTTGCATGTGTTAGGCGCGCCGCCAGCGTTCGTC
>FQH3XDB01DIQ5L|179|34
CACGTAGTTAGCCGTCACTTCCTTGTTGAGTACCGTCATTATCTTCCTCAACAACAGGAGTTTACAATCCGAAGACCTTCTTCCTCCACGCGGCGTCGCTGCATCAGGGTTCCCCCATTGTGCAATATTCCCCACTGCTGCCTCCCGTAGGAGTCTGGGCCGTGTCTCAGTCCCAATGTGGCCGTTCAACCTCTCAGTCCGGCTACCGATCGTCGCCTTGGTGGGCCATTACCTCACCAACTAGCTAATCGGACGCGAGGCCATCTCAAAGCGGATAAAATCCTTTTCCCTCTGGTCGATGCCGACCTGTGGGCTTATGCGGTATTAGCAGTCGTTTCCAACTGTTGTCCCCCTCTTTGAGGCAGGTTCCTCACGCGTTACTCACCCGTTCGCCACTAAGTCAAGAAAAGCAAGCTCCTCTCAACTCCGTTCGACTTGCATGTGTTAGGCGCGCCGCCAGCGTTCGTC
>FQH3XDB01BI840|180|17
CACGTAGTTAGCCGTCACTTCCTTGTTGAGTACCGTCATTATCTTCCTCAACAACAGGAGTTTACAATCCGAAGACCTTCTTCCTCCACGCGGCGTCGCTGCATCAGGGTTTCCCCATTGTGCAATATTCCCCACTGCTGCCTCCCGTAGGAGTCTGGGCCGTGTCTCAGTCCCAATGTGGCCGTTCAACCTCTCAGTCCGGCTACCGATCGTCGCCTTGGTGGGCCATTACCTCACCAACTAGCTAATCGGACGCGAGGCCATCTCAAAGCGGATTGCTCCTTTTCCCTCTGCTCGATGCCGAGCTGTGGGCTTATGCGGTATTAGCAGTCGTTTCCAACTGTTGTCCCCCTCTTTGAGGCAGGTTCCTCACGCGTTACTCACCCGTTCGCCACTCGCTTTGGAGAGCAAGCTCCCCATCGCTCGTTCGACTTGCATGTGTTAGGCGCGCCGCCAGCGTTCGTC
>FQH3XDB01DYRQX|181|17
CACGTAGTTAGCCGTCACTTCCTTGTTGAGTACCGTCATTATCTTCCTCAACAACAGGAGTTTACAATCCGAAGACCTTCTTCCTCCACGCGGCGTCGCTGCATCAGGGTTTCCCCCATTGTGCAATATTCCCCACTGCTGCCTCCCGTAGGAGTCTGGGCCGTGTCTCAGTCCCAATGTGGCCGTTCAACCTCTCAGTCCGGCTACCGATCGTCGCCTTGGTGGGCCGTTACCTCACCAACTAGCTAATCGGACGCGAGGCCATCTCAAAGCGGATTGCTCCTTTTCCCTCAACCCGATGCCGGGTCGTGGGCTTATGCGGTATTAGCAGTCGTTTCCAACTGTTGTCCCCCTCTTTGAGGCAGGTTCCTCACGCGTTACTCACCCGTTCGCCACTCGATCAAGGAAGCAAGCTCCCTCTCTCTCGTTCGACTTGCATGTGTTAGGCGCGCCGCCAGCGTTCGTC
>FQH3XDB01C4F1H|182|46
GACGAACGCTGGCGGCGCGCCTAACACATGCAAGTCGAACGAGCGAAGAGGAGCTTGCTTCTCTGAGCGAGTGGCGAACGGGTGAGTAACGCGTGAGGAACCTGCCTCAAAGAGGGGGACAACAGTTGGAAACGACTGCTAATACCGCATAAGCCCACGGATCGGCATCGATCTGAGGGAAAAGGAGCAATCCGCTTTGAGATGGCCTCGCGTCCGATTAGCTAGTTGGTGAGGTAACGGCCCACCAAGGCGACGATCGGTAGCCGGACTGAGAGGTTGAACGGCCACATTGGGACTGAGACACGGCCCAGACTCCTACGGGAGGCAGCAGTGGGGAATATTGCACAATGGGGGAAACCCTGATGCAGCGACGCCGCGTGGAGGAAGAAGGTCTTCGGATTGTAAACTCCTGTTGTTGAGGAAGATAATGACGGTACTCAAACAAGGAAGTGAACGGCTAACTACGTG
>FQH3XDB01AJRG8|183|2
GACGAACGCTGGCGGTGTGCTTAATACATGCAAGTCGAGCGGAGTTAAAGGGGCTTGCTCCTTTAACTTAGCGGCGGACGGGTGAGTAACGCGTGAGCAACCTGCCTATATCTGGGGAATAACACATAGAAATGTGTGCTAATACCGCATAAGACCACAGTGGGGCATCCCACAGGGGTAAAAGATTTATCGGATATAGATGGGCTCGCGTACCATTAGATAGTTGGTGGTGTAACGGACCACCAAGTCGACGATGGTTAGCCGACCTGAGAGGGTGATCGGCCACATTGGAACTGAGATACGGTCCAGACTCCTACGGGAGGCAGCAGTAGGGAATATTGGGCAATGGGCGCAAGCCTGACCCAGCAACACCGCGTGAATGATGAAGGTCTTCGGATTGTAAAGTTCTGTGATGGGGACGAAGAAGTGACGGTACCCCAATAGCAAGCTCCGGCTAACTACGTG
>FQH3XDB01BNZXG|184|53
GACGAACGCTGGCGGCGCGCCTAACACATGCAAGTCGAACGGAATGAGAGGGAGCTTGCTTCTTCTTATTTAGTGGCGAACGGGTGAGTAACGCGTGAGGAACCTGCCTCAAAGAGGGGGACAACAGTTGGAAACGACTGCTAATACCGCATAAGCCCACGGACCGGCATCGGTCTGAGGGAAAAGGAGAGATCCGCTTTGAGATGGCCTCGCGTCCGATTAGCTAGTTGGTGAGGTAACGGCCCACCAAGGCGACGATCGGTAGCCGGACTGAGAGGTTGAACGGCCACATTGGGACTGAGACACGGCCCCAGACTCCTACGGGAGGCAGCAGTGGGGAATATTGCACAATGGGGGAACCCTGATGCAGCGACGCCGCGTGGAGGAAGAAGGTCTTCGGATTGTAAACTCCTGTTGTTGAGGAAGATAATGACGGTACTCAACAAGGAAGTGACGGCTAACTACGTG
>FQH3XDB01EX7PP|185|2
CACGTAGTTAGCCGTGACTTGCTTTTGGGGTACTGTCACTTTCTTCTTCCCCCATCACAGAACTTTACAATCCGAAGACCTTCATCATTCACGCGGCGTTGCTGGGTCAGAGTTGCCTCCATTGCCCAATATTCCCCACTGCTGCCTCCCGTAGGAGTCTGGACCGTTTCTCAGTTCCAATGTGGCCGATCACCCTCTCAGGTCGGCTACCCATCGTCGACTTGGTGGGCCGTTACCTCACCAACTATCTAATGGGACGCGAGCCCATCCATATCCGATAAATCTTTCATCAAAAGACGATGCCGTCTAATGATAATATGCGGTATTAGCACAAATTTCTCTGTGTTATTCCCCAGATATGGGCAGGTTGCTCACGCGTTACTCACCCGTCCGCCACTCGGTGTATTGCTACACCTCGTTCGACTTGCATGTGTTAAGCACGCCGCCAGCGTTCGTC
>FQH3XDB01EJU53|186|3
GACGAACGCTGGCGGCGTGCTTAACACATGCAAGTCGAACGAGTATAAGGGGCTTGCTCCTTATACGAGTGGCGGACGGGTGAGTAACGCGTGAGCAACCTGCCTTTAGCTGGGGAATACCTCAAAGAAATTTGAGCTAATACCGCATAACATTCATTATCGGCATCGATTTTGAATCAAAGATTTATCGGCTAAAGATGGGCTCGCGTCCCATTAGATAGTTGGTGAGGTAACGGCCCACCAAGTCTACGATGGGTAGCCGACCTGAGAGGGTGATCGGCCACATTGGAACTGAGAGACGGTCCAGACTCCTACGGGAGGCAGCAGTGGGGAATATTGGGGCAATGGAGGCAACTCTGACCCCAGCAACGCCGCGTGAATGATGAAGGTCTTCGGATTGTAAAGTTCTGTGATGGGGAACGAAGAAAGTGACGGTACCCCAAGAGCAAGCCACGGCTAACTACGTG
>FQH3XDB01EA032|187|3
CACGTAGTTAGCCGTCACTTCCTTGTTGAGTACCGTCATTATCTTCCTCAACAACAGGAGTTTACAATCCGAAGACCTTCTTCCTCCACGCGGCGTCGCTGCATCAGGGTTTCCCCATTGTGCAATATTCCCCACTGCTGCCTCCCGTAGGAGTCTGGGCCGTGTCTCAGTCCCAATGTGGCCGTTCAACCTCTCAGTCCGGCTACCGATCGTCGCCTTGGTGGGCCGTTACCTCACCAACTAGCTAATCGGACGCGAGGCCATCTCAAAGCGGATCACTCCTTTTCCTCAGGTCGATGCCGACCCGTGGGCTTATGCGGTATTAGCAGTCGTTTCCAACTGTTGTCCCCCTCTTTGAGGCAGGTTCCTCACGCGTTACTCACCCGTTCGCCACTCGCTCAGAAAAGCAAGCTCCTCTTCGCTCGTTCGACTTGCATGTGTTAGGCGCGCGCCAGCGTTCGTC
>FQH3XDB01E2WA9|188|1
CACGTAGTTAGCCGTCACTTCCTTGTTGAGTACCGTCATTATCTTCCTCAACAACAGGAGTTTACAATCCGAAGACCTTCTTCCTCCACGCGGCGTCGCTGCATCAGGGTTTCCCCCATTGTGCAATATTCCCCACTGCTGCCTCCCGTAGGAGTCTGGGCCGTGTCTCAGTCCCAATGTGGCCGTTCAACCTCTCAGTCCGGCTACCGATCGTCGCCTTGGTGGGCCGTTACCTCACCAACTAGCTAATCGGACGCGAGGCCATCTCAAAGCGGATCGCTCCTTTTCCTCTGCTCGATGCCGAGCCGTGGGCTTATGCGGTATTAGCAGTCGTTTCCAACTGTTGTCCCCCTCTTTTGAGGCAGGTTCCTCACGCGTTACTCACCCGTTCGCCGCTGATCATGAGAGCAAGCTCTCAATCTCCGCTCGACTTGCATGTGTTAGGCGTGCCGCCAGCGTTCGTC
>FQH3XDB01DLN72|189|1
CACGTAGTTAGCCGTCACTTCCTTGTTGGGTACCGTCATTATCTTCCCCAACAACAGGAGTTTACAATCCGAAGACCTTCTTCCTCCACGCGGCGTCGCTGCATCAGGGTTTCCCCATTGTGCAATATTCCCCACTGCTGCCTCCCGTAGGAGTCTGGGCCGTGTCTCAGTCCCAATGTGGCCGTTCAACCTCTCAGTCCGGCTACCGATCGTTGCCTTGGTGGGCCCATTACCTCACCAACCAGCTAATCGGACGCGAGGCCATCTCAAAGCGATAAATCTTTGATAACAAGATCATGCGGTCTCGTTATATTATGAGGTATTAGCAGTCTTTTCAGACTGTTATCCCTCTCTTAAAGGCAGGTTGCTCACGTGTTACTCACCCGTCCGCCACTAAGTTTACCAAAGCAAGCTTCAGTAAACTCCGTTCGACTTGCATGTGTTAAGCGTGCCGCCAGCGTTCGTC
>FQH3XDB01BL28C|190|16
GACGAACGCTGGCGGCGCGCCTAACACATGCAAGTCGAACGAGCGATGGAGAGCTTGCTTTCCAGAGCGAGTGGCGAACGGGTGAGTAACGCGTGAGGAACCTGCCTCAAAGAGGGGGACAACAGTTGGAAACGACTGCTAATACCGCATAAGCCCACGGGTCGGCATCGACCAGAGGGAAAAGGAGTGATCCGCTTTGAGATGGCCTCGCGTCCGATTAGCTAGTTGGTGAGGTAACGGCCCACCAAGGCGACGATCGGTAGCCGGACTGAGAGGTTGAACGGCCACATTGGGACTGAGACACGGCCCCAGACTCCTACGGGAGGCAGCAGTGGGGAATATTGCACAATGGGGGAAACCCTGATGCAGCGACGCCGCGTGGAGGAAGAAGGTCTTCGGATTGTAAACTCCTGTTGTTGAGGAAGATAATGACGGTACTCAACAAGGAAGTGACGGCTAACTACGTG
>FQH3XDB01EX0Y4|191|5
CACGTAGTTAGCCGTCACTTCCTTGTTGAGTACCGTCATTATCTTCCTCAACAACAGGAGTTTACAATCCGAAGACCTTCTTCCTCCACGCGGCGTCGCTGCATCAGGGTTTCCCCATTGTGCAATATTCCCCACTGCTGCCTCCCGTAGGAGTCTGGGCCGTGTCTCAGTCCCAATGTGGCCGTTCAACCTCTCAGTCCGGCTACCGATCGTCGCCTTGGTGGGCCGTTACCTCACCAACTAGCTAATCGGACGCGAGGCCATCTCAAAGCGGATTGCTCCTTTTCCCTCAGGTCGATGCCGACCCGTGGGCTTATGCGGTATTAGCAGTCGTTTCCAACTGTTGTCCCCCTCTTTGAGGCAGGTTCCTCACGCGTTACTCACCCGTTCGCCACTCGCTCAAGAAGCAAGCTCTCTCTCGCTCGTTCGACTTGCATGTGTTAGGCGCGCCGCCAGCGTTCGTC
>FQH3XDB01BPOBA|192|18
CACGTAGTTAGCCGTCACTTCCTTGTTGAGTACCGTCATTATCTTCCTCAACAACAGGAGTTTACAATCCGAAGACCTTCTTCCTCCACGCGGCGTCGCTGCATCAGGGTTTCCCCCATTGTGCAATATTCCCCACTGCTGCCTCCCGTAGGAGTCTGGGCCGTGTCTCAGTCCCAATGTGGCCGTTCAACCTCTCAGTCCGGCTACCGATCGTCGCCTTGGTGGGCCGTTACCTCACCAACTAGCTAATCGGACGCGAGGCCATCTCAAAGCGGATTGCTCCTTTTCCCTCAGGTCGATGCCGACCCGTGGGCTTATGCGGTATTAGCAGTCGTTTCCAACTGTTGTCCCCCTCTTTGAGGCAGGTTCCTCACGCGTTACTCACCCGTTCGCCACTCGCTCTGGAAAGCAAGCTCTCCATCGCTCGTTCGACTTGCATGTGTTAGGCGCGCCGCCAGCGTTCGTC
>FQH3XDB01DFEVC|193|1
CACGTAGTTAGCCGGGGCTTCTTAGTCAGGTACCGTCTTCTTCTTCCCTGCTGATAGAGCTTTACATACCGAAATACTTCTTCACTCACGCGGCGTTGCTGCATCAGGGTTTCCCCCATTGTGCAATATTCCCCACTGCTGCCTCCCGTAGGAGTCTGGGCCGTGTCTCAGTCCCAATGTGGCCGTTCAACCTCTCAGTCCGGCTACCAATCGTCGCCTTGGTGGGCCGTTACCTCACCAACTAGCTAATTGGACGCGAGTCCATCCTAAAGCGAATAAATCCTTTTCCCTCAGATCCATGCGAATCCGTGGGCTCATGCGGTATTAGCAGTCGTTTCCAACTGTTGTCCCCCACTCTAGGGCAGGTTACTCACGCGTTACTCACCCGTTCGCCACTAAGCTTAAAAAGCAAGCTCTTCAAGCTCGTTCGACTTGCATGTGTTAGGCGCGCCGCCAGCGTTCGTC
>FQH3XDB01EZA2B|194|1
CACGTAGTTAGCCGGAGCTTCCTCCTCAGGTACCGCCATTATCGTCCCTGAAGACAGAGGTTTACAATCCGAAAACCTTCTTCCCTCACGCGGCATCGCTGCATCAGAGTTTCCTCCATTGTGCAATATTCCCCACTGCTGCCTCCCGTAGGAGTCTGGGCCGTGTCTCAGTCCCAATGTGGCCGTTCTACCTCTCAGTACGGCTACTGATCGTCGCCTTGGTGAGCCGTTACCTCACCAACAAGCTAATCAGACGCGAGCCCCATCTTTAAGCGGATTGCTCCTTTTCCCTCAACCCCGATGCCAGGTCGTGGGCTTATGCGGTATTAGCAGTCGTTTCCAACTGTTGTCCCCCTCTTTGAGGCAGGTTCCTCACGCGTTACTCACCCGTTCGCCACTCGATTGAGGAAGCAAGCTCCCTCTTTCTCGTTCGACTTGCATGTGTTAGGCGCGCCGCCAGCGTTCGTC
>FQH3XDB01BRRCQ|195|1
GACGAACGCTGGCGGCGCGCCTAACACATGCAAGTCGAACGAGAGAAGGAGAGCTTGCTCTTCTGATCGAGTGGCGAACGGGTGAGTAACGCGTGAGGAACCTGCCTCAAAGAGGGGGACAACAGTTGGAAACGACTGCTAATACCGCATAAGCCCACGGGCCGGCATCGGTCTGAGGGAAAAGGAGCAATCCGCTTTGAGATGGCCTCGCGTCCGATTAGCTGGTTGGTGAGGTAACGGCCCACCAAGGCGACGATCGGTAGCCGGACTGAGAGGTTGAACGGCCACATTGGGACTGAGACACGGCCCAGACTCCTACGGAGGCAGCAGTGGGGAATATTGCACAATGGGGGAAACCCTGATGCAGCGACGCCGCGTGGAGGAAGAAGGTCTTCGGGATTGTAAAACTCCTGTTGTTGAGGAAGATAATGACGGTACTCAACAAGGAAGTGACGGCTAACTACGTG
>FQH3XDB01DCNF3|196|12
GACGAACGCTGGCGGCGCGCCTAACACATGCAAGTCGAACGAGAGAGAGGGAGCTTGCTTCCTTAATCGAGTGGCGAACGGGTGAGTAACGCGTGAGGAACCTGCCTCAAAGAGGGGGACAACAGTTGGAAACGACTGCTAATACCGCATAAGCCCACGACCCGGCATCGGGTTGAGGGAAAAGGAGCAATCCGCTTTGAGATGGCCTCGCGTCCGATTAGCTAGTTGGTGAGGTAATGGCCCACCAAGGCGACGATCGGTAGCCGGACTGAGAGGTTGAACGGCCACATTGGGACTGAGACACGGCCCAGACTCCTACGGGAGGCAGCAGTGGGGAATATTGCACAATGGGGGAAACCCTGATGCAGCGACGCCGCGTGGAGGAAGAAGGTCTTCGGATTGTAAACTCCTGTTGTTGAGGAAGATAATGACGGTACTCAACAAGGAAGTGACGGCTAACTACGTG
>FQH3XDB01AKKKK|197|2
GACGAACGCTGGCGGCGCGCCTAACACATGCAAGTCGAACGAGAGACAGAGAGCTTGCTCTTTGAATCGAGTGGCGAACGGGTGAGTAACGCGTGAGGAACCTGCCTCAAAGAGGGGGACAACAGTTGGAAACGACTGCTAATACCGCATAAGCCCACGACCCGGCATCGGGTTGAGGGAAAAGGAGCAATCCGCTTTGAGATGGCCTCGCGTCCGATTAGCTAGTTGGTGAGGTAACGGCCCACCAAGGCGACGATCGGTAGCCGGACTGAGAGGTTGAACGGCCACATTGGGACTGAGACACGGCCCCAGACTCCTACGGGAGGCAGCAGTGGGGAATATTGCACAATGGGGGAAACCCTGATGCAGCGACGCCGCGTGGAGGAAGAAGGTCTTCGGATTGTAAAACTCCTGTTGTTGAGGAAGATAATGACGGTACTCAACAAGGAAGTGACGGCTAACTACGTG
>FQH3XDB01BBKZX|198|1
GACGAACGCTGGCGGCGCGCCTAACACATGCAAGTCGAACGAGAGACAGAGAGCTTGCTCTTTGAATCGAGTGGCGAACGGGTGAGTAACGCGTGAGGAACCTGCCTCAAAGAGGGGGACAACAGTTGGAAACGACTGCTAATACCGCATAAGCCCACGGGTTGGCATCAACCTGAGGGAAAAGGAGCAATCCGCTTTGAGATGGCCTCGCGTCCGATTAGCTAGTTGGTGAGGTAACGGCCCACCAAGGCGACGATCGGTAGCCGGACTGAGAGGTTGAACGGCCACATTGGGGATGAGACACGGGCCCCAGACTCCTACGGGAGGCAGCAGTGGGGAATATTGCACAATGGGGGAAACCCTGATGCAGCGACGCCGCGTGGAGGAAGAAGGTCTTCGGATTGTAAACTCCTGTTGTTGAGGAAGATAATGACGGTACTCAACAGGAAGTGACGGCTAACTACGTG
>FQH3XDB01BGWLR|199|8
GACGAACGCTGGCGGCGCGCCTAACACATGCAAGTCGAACGAGAGACAGAGAGCTTGCTTTCTGGATCGAGTGGCGAACGGGTGAGTAACGCGTGAGGAACCTGCCTCAAAGAGGGGGACAACAGTTGGAAACGACTGCTAATACCGCATAAGCCCACGACCCGGCATCGGGTTGAGGGAAAAGGAGCAATCCGCTTTGAGATGGCCTCGCGTCCGATTAGCTAGTTGGTGAGGTAATGGCCCACCAAGGCGACGATCGGTAGCCGGACTGAGAGGTTGAACGGCCACATTGGGACTGAGACACGGCCCAGACTCCTACGGGAGGCAGCAGTGGGGAATATTGCACAATGGGGAAACCCTGATGCAGCGACGCCGCGTGGAGGAAGAAGGTCTTCGGATTGTAAACTCTGTTGTTGAGGAAGATAATGACGGTACTCAACAAGGAAGTGACGGCTAACTACGTG
>FQH3XDB01D5ZM0|200|1
GACGAACGCTGGCGGCGCGCCTAACACATGCAAGTCGAACGAGAGACAGAGAGCTTGCTTTCTGGATCGAGTGGCGAACGGGTGAGTAACGCGTGAGGAACCTGCCTCAAAGAGGGGGACAACAGTTGGAAACGACTGCTAATACCGCATAAGCCCACGGCCCGGCATCGGGGTTGAGGGAAAAGGGGTGATCCGCTTTGAGATGGCCTCGCGTCCGATTAGCTAGTTGGTGAGGTAACGGCCCACCAAGGCGACGATCGGTAGCCGGACTGAGAGGTTGAACGGCCACATTGGGACTGAGACACGGCCCAGACTCCTACGGGAGGCAGCAGTGGGGAATATTGCACAATGGGGGAAACCCTGATGCAGCGACGCCGCGTGGAGGAAGAAGGTCTTCGGATTGGTAAACTCCTGTTGTTGAGGAAGAAAAACAAGTTGACGGTACCAAATGAATAGCCCCGGCTAACGTACGTG
>FQH3XDB01CKBM4|201|10
GACGAACGCTGGCGGCGCGCCTAACACATGCAAGTCGAACGAGAGAGGAAGAGCTTGCTCTTCTAATCGAGTGGCGAACGGGTGAGTAACGCGTGAGGAACCTGCCTCAAAGAGGGGGACAACAGTTGGAAACGACTGCTAATACCGCATAAGCCCACGGTTCGGCATCGAGCTGAGGGAAAAGGAGCAATCCGCTTTGAGATGGCCTCGCGTCCGATTAGCTAGTTGGTGAGGTAACGGCCCACCAAGGCGACGATCGGTAGCCGGACTGAGAGGTTGAACGGCCACATTGGGACTGAGACACGGCCCAGACTCCTACGGGAGGCAGCAGTGGGGAATATTGCACAATGGGGGAAACCCTGATGCAGCGACGCCGCGTGGAGGAAGAAGGTCTTCGGATTGTAAACTCCTGTTGTTGAGGAAGATAATGACGGTACTCAACAAGGAAGTGACGGCTAACTACGTG
>FQH3XDB01D2ZP1|202|2
GACGAACGCTGGCGGCGCGCCTAACACATGCAAGTCGAACGAGAGAGGAAGAGCTTGCTCTTCTAATCGAGTGGCGAACGGGTGAGTAACGCGTGAGGAACCTGCCTCAAAGAGGGGGACAACAGTTGGAAACGACTGCTAATACCGCATAAGCCCACGGTTCGGCATCGAGCTGAGGGAAAAGGAGCAATCCGCTTTGAGATGGCCTCGCGTCCGATTAGCTAGTTGGTGAGGTAACGGCCCACCAAGGCGACGATCGGTAGCCGGACTGAGAGGTTGAACGGCCACATTGGGACTGAGACACGGCCCCAGACTCCTACGGGAGGCAGCAGTGGGGAATATTGCACAATGGGGGAAAACCCTGATGCAGCGACGCCGCGTGGAGGAAGAAGGTTCTCGGATTGTAAAACCTCTGTCTTCAGGGACGATAATGACGGTACCTGAGGAGGAAGCTCCGGGCTAACTACGTG
>FQH3XDB01E2D7Y|203|1
GACGAACGCTGGCGGCGCGCCTAACACATGCAAGTCGAACGAGAGAGGAAGAGCTTGCTCTTCTAATCGAGTGGCGAACGGGTGAGTAACGCGTGAGGAACCTGCCTCAAAGAGGGGGACAACAGTTGGAAACGACTGCTAATACCGCATAAGCCCACGGTTCGGCATCGAGCTGAGGGAAAAGGAGCAATCCGCTTTGAGATGGCCTCGCGTCCGATTAGCTAGTTGGTGAGGTAACGGCCCACCAAGGCGACGATCGGTAGCCGGACTGAGAGGTTGAACGGCCACATTGGGACTGAGACACGGCCCAGACTCCTACGGGAGGCAGCAGTGGGGAATATTGCACAATGGGGGAAACCCTGATGCAGCGACGCCGCGTGGAGGAAGAAGGTCTTCGGATTGGTAAACTATTGTCGTGAGGGAAGAAATTGGACAGTACCTCAGGAGGAAGCTCCGGCTAACTATGTG
>FQH3XDB01DSF2S|204|5
GACGAACGCTGGCGGCGCGCCTAACACATGCAAGTCGAACGAGAGAGGAGAAGCTTGCTTCTCCAATCGAGTGGCGAACGGGTGAGTAACGCGTGAGGAACCTGCCTCAAAGAGGGGGACAACAGTTGGAAACGACTGCTAATACCGCATAAGCCCACGGCTCGGCATCGAGCAGAGGGAAAAGGAGCAATCCGCTTTGAGATGGCCTCGCGTCCGATTAGCTAGTTGGTGAGGTAATGGCCCACCAAGGCGACGATCGGTAGCCGGACTGAGAGGTTGAACGGCCACATTGGGACTGAGACACGGCCCAGACTCCTACGGGAGGCAGCAGTGGGGAATATTGCACAATGGGGGAAACCCTGATGCAGCGACGCCGCGTGGAGGAAGAAGGTCTTCGGATTGTAAACTCCTGTTGTTGGGGAAGATAATGACGGTACCCAACAAGGAAGTGACGGCTAACTACGTG
>FQH3XDB01BTMB8|205|9
CACGTAGTTAGCCGTCACTTCCTTGTTGGGTACCGTCATTATCTTCCCCAACAACAGGAGTTTACAATCCGAAGACCTTCTTCCTCCACGCGGCGTCGCTGCATCAGGGTTTCCCCATTGTGCAATATTCCCCACTGCTGCCTCCCGTAGGAGTCTGGGCCGTGTCTCAGTCCCAATGTGGCCGTTCAACCTCTCAGTCCGGCTACCGATCGTCGCCTTGGTGGGCCGTTACCTCACCAACTAGCTAATCGGACGCGAGGCCATCTCAAAGCGGATTGCTCCTTTTCCCTCAACCCGATGCCGGGTCGTGGGCTTATGCGGTATTAGCAGTCGTTTCCAACTGTTGTCCCCCTCTTTGAGGCAGGTTCCTCACGCGTTACTCACCCGTTCGCCACTCGATTGGAGAAGCAAGCTTCTCCTCTCTCGTTCGACTTGCATGTGTTAGGCGCGCCGCCAGCGTTCGTC
>FQH3XDB01CWLGG|206|1
GACGAACGCTGGCGGCGCGCCTAACACATGCAAGTCGAACGAGAGAGAGGGAGCTTGCTCCCTTGATCGAGTGGCGAACGGGTGAGTAACGCGTGAGGAACCTGCCTCAAAGAGGGGGACAACAGTTGGAAACGACTGCTAATACCGCATAAGCCCACGGTACCGCATGGTACAGAGGGAAAAGGAGCGATCCGCTTTGAGATGGCCTCGCGTCCGACTAGCTAGTTGGTGAGGTAACGGCCCACCAAGGCGACGATCGGTAGCCGGACTGAGAGGTTGAACGGCCACATTGGGACTGAGACACGGCCCAGACTCCTACGGGAGGCAGCAGTGGGGAATATTGCACAATGGGGGAAACCCTGATGCAGCGACGCCGCGTGGAGGAAGAAGGTCTTCGGATTGTAAACTCCTGTTGTTGGGGAAGTATAATGACGGTACCAACAAGGAGTGACGGCTAACGTACGTG
>FQH3XDB01A1G9C|207|2
GACGAACGCTGGCGGCGCGCCTAACACATGCAAGTCGAACGAGAGAGAGGGAGCTTGCTCCCTTGATCGAGTGGCGAACGGGTGAGTAACGCGTGAGGAACCTGCCTCAAAGAGGGGGACAACAGTTGGAAACGACTGCTAATACCGCATAAGCCCACAGGTCGGCATCGACCAGAGGGAAAAGGAGTGATCCGCTTTGAGATGGCCTCGCGTCCGATTAGCTAGTTGGTGAGGTAACGGCCCACCAAGGCGACGATCGGTAGCCGGACTGAGAGGTTGAACGGCCACATTGGGACTGAGACACGGCCCCAGACTCCTACGGGAGGCAGCAGTGGGGAATATTGCACAATGGGGGAAACCCTGATGCAGCGACGCCGCGTGGAGGAAGAAGGTCTTCGGATTGTAAAACTCCTGTTGTTGAGGAAGATAATGACGGTACTCAACAAGGAAGTGACGGCTAACTACGTG
>FQH3XDB01AFE2C|208|1
GACGAACGCTGGCGGCGCGCCTAACACATGCAAGTCGAACGAGAGAGAGGGAGCTTGCTTCCTTGATCGAGTGGCGAACGGGTGAGTAACGCGTGAGGAACCTGCCTCAAAGAGGGGGACAACAGTTGGAAACGACTGCTAATACCGCATAAGCCCACGACCCGGCATCGGGTTGAGGGAAAAGGAGCAATCCGCTTTGAGATGGCCTCGCGTCCGATTAGCTAGTTGGTGAGGTAACGGCCCACCAAGGCGACGATCGGTAGCCGGACTGAGAGGTTGAACGGCCACATTGGGACTGAGACACGGCCCAGACTCCTACGGGAGGCAGCAGTGGGGAATATTGCACAATGGGGGAAACCCTGATGCAGCGACGCCGCGTGGAGGAAGAAGGTCTTCGGATTGGTAAACCTCTGTGGACAGGGACGATAATGACGGTACCTGTTTAGAAAGCCACGGCTAACTACGTG
>FQH3XDB01D7XX1|209|1
GACGAACGCTGGCGGCGCGCCTAACACATGCAAGTCGAACGAGAGAGGAAGAGCTTGCTCTTCTAAGCGAGTGGCGGACGGGTGAGTAACACGTGAGCAACCTGCCTTTAAGAGGGGAATAACGTTTGGAAACGAACGCTAATACCGCATAATACAAAGAATTCGCATGTTTCTTGTCAAAGATTTATCGCTTAAAAGATGGGCTCGCGTCTGATTAGCTGGTTGGTGAGGTAACGGCCACCAAGGCGACGATCGGTAGCCGGACTGAGAGGTTGAACGGCCACATTGGGACTGAGACACGGCCCAGACTCCTACGGGAGGCAGCAGTGGGGAATATTGCACAATGGGGGAAACCCTGATGCAGCGACGCCGCGTGGAGGAAGAAGGTCTTCGGGATTGGTAAAACTCCTGTTGTTGAGGAAGATAATGACGGTACTCAACAGGAAGTGAACGGCTAACTACGTG
>FQH3XDB01D08T3|210|8
GACGAACGCTGGCGGCGCGCCTAACACATGCAAGTCGAACGAGAGAGGAAGAGCTTGCTCTTCTAATCGAGTGGCGAACGGGTGAGTAACGCGTGAGGAACCTGCCTCAAAGAGGGGGACAACAGTTGGAAACGACTGCTAATACCGCATAAGCCCACGGTTCGGCATCGAGCTGAGGGAAAAGGAGCAATCCGCTTTGAGATGGCCTCGCGTCCGATTAGCTAGTTGGTGAGGTAACGGCCCACCAAGGCGACGATCGGTAGCCGGACTGAGAGGTTGAACGGCCACATTGGGACTGAGACACGGCCCCAGACTCCTACGGGAGGCAGCAGTGGGGAATATTGCACAATGGGGGAAACCCTGATGCAGCGACGCCGCGTGGAGGAAGAAGGTCTTCGGATTGTAAACTCCTGTTGTTGAGGAAGATAATGACGGTACTCAACAAGGAAGTGACGGCTAACTACGTG
>FQH3XDB01CUV2S|211|1
GACGAACGCTGGCGGCGCGCCTAACACATGCAAGTCGAACGAGAGAGGAGAAGCTTGCTTCTCCAATCGAGTGGCGAACGGGTGAGTAACGCGTGAGGAACCTGCCTCAAAGAGGGGGACAACAGTTGGAAACGACTGCTAATACCGCATAAGCCCACGGAACCGCATGGTTCAGAGGGAAAAGGAGCAATCCGCTTTGAGATGGCCTCGCGTCCGATTAGCTAGTTGGTGAGGTAATGGCCCACCAAGGCGACGATCGGTAGCCGGACTGAGAGGTTGAACGGCCACATTGGGACTGAGACACGGCCCAGACTCCTACGGGAGGCAGCAGTGGGGAATATTGCACAATGGGGAAACCCTGATGCAGCGACGCCGCGTGGAGGAAGAAGGTCTTCGGATTGTAAACTCCTGTTGTTGGGAAGATAATGACGGTACCAACAGGAAGTGACGGCTAACTACGTG
>FQH3XDB01CZ39Q|212|10
CACGTAGTTAGCCGTCACTTCCTTGTTGAGTACCGTCATTATCTTCCTCAACAACAGGAGTTTACAATCCGAAGACCTTCTTCCTCCACGCGGCGTCGCTGCATCAGGGTTTCCCCCATTGTGCAATATTCCCCACTGCTGCCTCCCGTAGGAGTCTGGGCCGTGTCTCAGTCCCAATGTGGCCGTTCAACCTCTCAGTCCGGCTACCGATCGTCGCCTTGGTGGGCCATTACCTCACCAACTAGCTAATCGGACGCGAGGCCATCTCAAAGCGGATTGCTCCTTTTCCCTCTACCCGATGCCGGGTCGTGGGCTTATGCGGTATTAGCAGTCGTTTCCAACTGTTGTCCCCCTCTTTGAGGCAGGTTCCTCACGCGTTACTCACCCCGTTCGCCACTCGATTTGAAGAGCAAGCTCCTCATCTCTCGTTCGACTTGCATGTGTTAGGCGCGCCGCCAGCGTTCGTC
>FQH3XDB01CFWVY|213|1
GACGAACGCTGGCGGCGCGCCTAACACATGCAAGTCGAACGAGAGAGGAGAAGCTTGCTTCTCCAATCGAGTGGCGAACGGGTGAGTAACGCGTGAGGAACCTGCCTCAAAGAGGGGGACAACAGTTGGAAACGACTGCTAATACCGCATAAGCCCACAGCTCGGCATCGAGCAGAGGGAAAAGGAGCAATCCGCTTTGAGATGGCCTCGCGTCCGATTAGCTAGTTGGTGAGGTAATGGCCCACCAAGGCGACGATCGGTAGCCGGACTGAGAGGTTGAACGGCCACATTGGGACTGAGACACGGCCCAGACTCCTACGGGAGCAGCAGCGGGGATATTGGACAATGGGGGAAACCCTGATCCAGCGATGCCGCGTGAGGGAAGAAGGTTTTCGGATTGTAAACCTCTGTGGACAGGGACGATAATGACGGTACCTGTCAAGAAGCCACGGCTAACTACGTG
>FQH3XDB01B1FUG|214|1
CACGTAGTTAGCCGGGGCTTCCTCCTAAGGTACCGTCACTTCCTTCGTCCCTTAGGACAGAGGTTTACAATCCGAAAACCTTCTTCCCTCACGCGGCGTTGCTGGGTCAGGCTTGCGCCCATTGCCCAATATTCCCCACTGCTGCCTCCCGTAGGAGTCTGGGCCGTGTCTCAGTCCCAATGTGGCCGTTCAACCTCTCAGTCCGGCTACCGATCGTCGCCTTGGTGGGCCCATTACCTCACCAACTAGCTAATCGGACGCGAGGCCATCTCAAAGCGGATTGCTCCTTTTCCTCTGCTCGATGCCGAGCTGTGGGCTTATGCGGTATTAGCAGTCGTTTCCAACTGTTGTCCCCCTCTTTGAGGCAGGTTCCTCACGCGTTACTCACCCGTTCGCCACTCGATTCGGAGAAGCAAGCTTCTCCTCTCTCGTTCGACTTGCATGTGTTAGGCGCGCCGCCAGCGTTCGTC
>FQH3XDB01D7EFV|215|1
GACGAACGCTGGCGGCGCGCCTAACACATGCAAGTCGAACGAGCGGAGACTCTTCGGAGTCAAAGCTAGTGGCGGACGGGTGAGTAACACGTGAGGAACCTGCCTTACAGAGAGGGATACCGTTTGGAAACGAACGTTAATACCTCATAACGTATATTGTTCGCATGGACGATATACCAAAGATTTATCGCTGTAAGATGGCCTCGCGTCTGATTAGATAGTTGGTGAGGTAACGGCCCACCAAGGCGACGATCGGTAGCCGGACTGAGAGGTTGAACGGCCACATTGGGACTGAGACACGGCCCAGACTCCTACGGGAGGCAGCAGTGGGGAATATTGCACAATGGGGGAAACCCTGATGCAGCGACGCCGCGTGGAGGATGAAGGTCTTCGGATTGTAAACTTTTGTCTTATGGGACGAAAAGGACGGTACCAGTAGGAGGAAGCCACGGCTAACTACGTG
>FQH3XDB01E1YFT|216|15
CACGTAGTTAGCCGTCACTTCCTTGTTGAGTACCGTCATTATCTTCCTCAACAACAGGAGTTTACAATCCGAAGACCTTCTTCCTCCACGCGGCGTCGCTGCATCAGGGTTTCCCCCATTGTGCAATATTCCCCACTGCTGCCTCCCGTAGGAGTCTGGGCCGTGTCTCAGTCCCAATGTGGCCGTTCAACCTCTCAGTCCGGCTACCGATCGTCGCCTTGGTGGGCCGTTACCTCACCAACTAGCTAATCGGACGCGAGGCCATCTCAAAGCGGATTGCTCCTTTTCCCTCTGCTCGATGCCGAGCTGTGGGCTTATGCGGTATTAGCAGTCGTTTCCAACTGTTGTCCCCCTCTTTGAGGCAGGTTCCTCACGCGTTACTCACCCGTTCGCCACTCGCTTCAGAGAGCAAGCTCTCTGTCACTCGTTCGACTTGCATGTGTTAGGCGCGCCGCCAGCGTTCGTC
>FQH3XDB01BT6HZ|217|7
GACGAACGCTGGCGGCGCGCCTAACACATGCAAGTCGAACGAGCGAGAGAGAGCTTGCTTTCTCGAGCGAGTGGCGAACGGGTGAGTAACGCGTGAGGAACCTGCCTCAAAGAGGGGGACAACAGTTGGAAACGACTGCTAATACCGCATAAGCCCACGGATCGGCATCGATCTGAGGGAAAAGGAGCAATCCGCTTTGAGATGGCCTCGCGTCCGATTAGCTGGTTGGTGAGGTAACGGCCCACCAAGGCGACGATCGGTAGCCGGACTGAGAGGTTGAACGGCCACATTGGGACTGAGACACGGCCCAGACTCCTACGGGAGGCAGCAGTGGGGAATATTGCACAATGGGGGAAACCCTGATGCAGCGACGCCGCGTGGAGGAAGAAGGTCTTCGGGATTGGTAAACTCCTGTTGTTGAGGAAGATAATGACGGTACTCAACAAGGAAGTGAACGGCTAACTACGTG
>FQH3XDB01D5R1V|218|1
GACGAACGCTGGCGGCGCGCCTAACACATGCAAGTCGAACGAGCGAGAGAGAGCTTGCTTTCTCGAGCGAGTGGCGAACGGGTGAGTAACGCGTGAGGAACCTGCCTCAAAGAGGGGGACAACAGTTGGAAACGACTGCTAATACCGCATAAGCCCACGGATCGGCATCGATCTGAGGGAAAAGGAGCAATCCGCTTTGAGATGGCCTCGCGTCCGATTAGCTGGTTGGTGAGGTAACGGCCCACCAAGGCGACGATCGGTAGCCGGACTGAGAGGTTGAACGGCCACATTGGGACTGAGACACGGCCCCAGACTCCTACGGGAGGCAGCAGTGGGGAATATTGCACAATGGGGGAAACCCTGATGCAGCGACGCCGCGTGAGGGATGAAGGTCTTCGGATTGGTAAACCTTTGTCAGTGGGACGAGGAAGGGACGGTACCTACGTGAGGAAGCATCGGCTTACTACGTG
>FQH3XDB01B8LXL|219|1
GACGAACGCTGGCGGCGCGCCTAACACATGCAAGTCGAACGAGCGAGAGAGAGCTTGCTTTCTCGAGCGAGTGGCGAACGGGTGAGTAACGCGTGAGGAACCTGCCTCAAAGAGGGGGACAACAGTTGGAAACGACTGCTAATACCGCATAAGCCCACGGGTCGGCATCGATCTGAGGGAAAAGGAGCAATCCGCTTTGAGATGGCCTCGCGTCCGATTAGCTAGTTGGTGAGGTAACGGCCCACCAAGGCGACGATCGGTAGCCGGACTGAGAGGTTGAACGGCCACATTGGGACTGAGACACGGCCCAGACTCCTACGGGAGGCAGCAGTGGGGAATATTGCACAATGGGGAAACCCTGATGCAGCGACGCCGCGTGGAGGAAGAAGGTCTTCGGGTCGTAAAACCGGCTTTCAGCAGGGAATACTACGAAGGTACCTGCAGAAGAAGCTCCGGCTAACTACGTG
>FQH3XDB01ELBCE|220|2
CACGTAGTTAGCCGTGGCTTTCTAAACGGATACCATCATTTTTTCTCCGTCAACAGAGGTTTACAATCCGAAAACCTTCTTCCCTCACGCGGCGTCGCTGGATCAGGGTTGCCCCCATTGTCCAATATCCCCCACTGCTGCCTCCCGTAGGAGTCTGGGCCGTGTCTCAGTCCCAATGTGGCCGTTCAACCTCTCAGTCCGGCTACCGATCGTCGCCTTGGTGGGCCCGTTACCTCACCAACCAGCTAATCGGACGCGAGGCCATCTCAAAGCGGATTGCTCCTTTTCCCTCAGATCGATGCCGATCCGTGGGCTTATGCGGTATTAGCAGTCGTTTCCAACTGTTGTCCCCCTCTTTGAGGCAGGTTCCTCACGCGTTACTCACCCGTTCGCCACTCGCTCAGAGAAGCAAGCTCCTCTTCGCTCGTTCGACTTGCATGTGTTAGGCGCGCCGCCAGCCGTTCGTC
>FQH3XDB01A09AA|221|1
GACGAACGCTGGCGGCGCGCCTAACACATGCAAGTCGAACGAGCGAGAGGAAGCTTGCTTTCTTGAGCGAGTGGCGAACGGGTGAGTAACGCGTGAGGAACCTGCCTCAAAGAGGGGGACAACAGTTGGAAACGACTGCTAATACCGCATAAGCCCACGGGTCGGCATCGACCAGAGGGAAAAGGAGTGATCCGCTTTGAGATGGCCTCGCGTCCGATTAGCTAGTTGGTGAGGTAACGGCCCACCAAGGCGACGATCGGTAGCCGGACTGAGAGGTTGAACGGGCCACATTGGGGACTGAGACACGGCCCCAGACTCCTACGGGAGGCAGCAGTGGGGAATATTGCACAATGGGGGAAACCCTGATGCAGCGACGCCGCGTGGAGGAAGAAGGTCTTCGGGATTGGTAAACTCCTGTTGTTGGGGAAGATAATGACGGTACCCAACAGGAAGTGACGGCTAACGTACGTG
>FQH3XDB01E23N0|222|20
GACGAACGCTGGCGGCGCGCCTAACACATGCAAGTCGAACGAGCGATGAGGAGCTTGCTTCTCAAAGCGAGTGGCGAACGGGTGAGTAACGCGTGAGGAACCTGCCTCAAAGAGGGGGACAACAGTTGGAAACGACTGCTAATACCGCATAAGCCCACGGCTCGGCATCGAGCAGAGGGAAAAGGAGCAATCCGCTTTGAGATGGCCTCGCGTCCGATTAGCTAGTTGGTGAGGTAACGGCCCACCAAGGCGACGATCGGTAGCCGGACTGAGAGGTTGAACGGCCACATTGGGACTGAGACACGGCCCCAGACTCCTACGGGAGGCAGCAGTGGGGAATATTGCACAATGGGGAAACCCTGATGCAGCGACGCCGCGTGGAGGAAGAAGGTCTTCGGATTGTAAACTCCTGTTGTTGGGGAAGATAATGACGGTACCAACAGGAAGTGACGGCTAACTACGTG
>FQH3XDB01BHEAX|223|5
GACGAACGCTGGCGGCGCGCCTAACACATGCAAGTCGAACGAGCGATGGAGAGCTTGCTCTCCAAAGCGAGTGGCGAACGGGTGAGTAACGCGTGAGGAACCTGCCTCAAAGAGGGGGACAACAGTTGGAAACGACTGCTAATACCGCATAAGCCCACGGCTCGGCATCGAGCAGAGGGAAAAGGAGCAATCCGCTTTGAGATGGCCTCGCGTCCGATTAGCTAGTTGGTGAGGTAACGGCCCACCAAGGCGACGATCGGTAGCCGGACTGAGAGGTTGAACGGCCACATTGGGACTGAGACACGGCCCCAGACTCCTACGGGAGGCAGCAGTGGGGAATATTGCACAATGGGGAAACCCTGATGCAGCGACGCCGCGTGGAGGAAGAAGGTCTTCGGATTGGTAAACTCCTGTTGTTGAGGAAGATAATGACGGTACTCAACAAGGAAGTGACGGGCTAACTACGTG
>FQH3XDB01EKNSK|224|1
GACGAACGCTGGCGGCGCGCCTAACACATGCAAGTCGAACGAGCGATGGAGAGCTTGCTTTCCAGAGCGAGTGGCGAACGGGTGAGTAACGCGTGAGGAACCTGCCTCAAAGAGGGGGACAACAGTCGGAAACGACTGCTAATACCGCATAAGCCCACGACCCGGCATCGGGTTGAGGGAAAAGGATTTATTCGCTTTAGGATGGACTCGCGTCCAATTAGCTAGTTGGTGAGGTAACGGCCCACCAAGGCGACGATTGGTAGCCGGACTGAGAGGTTGAACGGCCACATTGGGACTGAGACACGGCCCAGACTCCTACGGGAGGCAGCAGTGGGGGATATTGCACAATGGGGGAAACCCTGATGCAGCGACGCCGCGTGGAGGAGAAGGTTTTCGGATTGTAAACTCCTGTCGTTGGGGACGATAATGACGGTACCCAACAAGAAAGCACCGGCTAACTACGTG
>FQH3XDB01AYTDG|225|1
GACGAACGCTGGCGGCGCGCCTAACACATGCAAGTCGAACGAGCGATGGAGAGCTTGCTTTCCAGAGCGAGTGGCGAACGGGTGAGTAACGCGTGAGGAACCTGCCTCAAAGAGGGGGACAACAGTTGGAAACGACTGCTAATACCGCATAAGCCCACGGGTCGGCATCGACCTGAGGGAAAAGGAGTGATCCGCTTTGAGATGGCCTCGCGTCTGATTAGATAGTTGGCGGGGTAACGGCCCACCAAGTCGACGATCAGTAGCCGGACTGAGAGGTTGAACGGCCACATTGGGACTGAGACACGGCCCAGACTCCTACGGGAGGCAGCAGTGGGGGATATTGGACAATGGGGGCAACCTGATCCAGCGACGCCGCGTGAGGGAAGAAGGTTTTCGGATTGTAAACCTCTGTTGACGGAGAAAAGATGATGGTATCCGTTTAGAAAGCCACGGCTAACTACGTG
>FQH3XDB01CZ2OA|226|1
CACGTAGTTAGCCGGAGCTTCCTCCTTAGGTACTGTCCTTTCTCTTCCCTAACGACAATAGTTTACAATCCGAAAACCTTCTTCCTATACGCGGCGTCACTGCGTCAGAGTTTCCTCCATTGCGCAATATTCCCGACTGCTGCCTCCCGTAGGAGTCTGGGCCGTATCTCAGTCCCAATGTGGCCGTTCAACCTCTCAGTCCGGCTACCGATCGTCGCCTTGGTGGGCCGTTACCTCACCAACTAGCTAATCGGACGCGAGGCCATCTCAAAGCGGATTGCTCCTTTTCCCTCTGGTCGATGCCGACCCGTGGGCTTATGCGGTATTAGCAGTCGTTTCCAACTGTTGTCCCCCTCTTTGAGGCAGGTTCCTCACGCGTTACTCACCCGTTCGCCACTCGCTCTGGAAAGCAAGCTCTCCATCGCTCGTTCGACTTGCATGTGTTAGGCGCGCCGCCAGCGTTCGTC
>FQH3XDB01BY9CH|227|2
GACGAACGCTGGCGGCGCGCCTAACACATGCAAGTCGAACGAGCGATGAAGAGCTTGCTCTCCAAAGCGAGTGGCGAACGGGTGAGTAACGCGTGAGGAACCTGCCTCAAAGAGGGGGACAACAGTTGGAAACGACTGCTAATACCGCATAAGCCCACGGCTCGGCATCGAGCAGAGGGAAAAGGAGCAATCCGCTTTGAGATGGCCTCGCGTCCGATTAGCTAGTTGGTGAGGTAATGGCCCACCAAGGCGACGATCGGTAGCCGGACTGAGAGGTTGAACGGCCACATTGGGACTGAGACACGGCCCCAGACTCCTACGGGAGGCAGCAGTGGGGAATATTGCACAATGGGGGAAACCCTGATGCAGCGACGCCGCGTGGAGGAAGAAGGTCTTCGGGATTGGTAAACTCCTGTTGTTGAGGAAGATAATGACGGTACTCAACAAGGAAGTGACGGCTAACTACGTG
>FQH3XDB01C5F7G|228|1
GACGAACGCTGGCGGCGCGCCTAACACATGCAAGTCGAACGAGCGAGGAGGAGCTTGCTTCTCCGAGCGAGTGGCGAACGGGTGAGTAACGCGTGAGGAACCTGCCTCAAAGAGGGGGACAACAGTTGGAAACGACTGCTAATACCGCATAAGCCCACGGGTCGGCATCGATCTGAGGGAAAAGGAGCAATCCGCTTTGAGATGGCCTCGCGTCCGATTAGCTAGTTGGTGAGGTAACGGCCCACCAAGGCGACGATCGGTAGCCGGACTGAGAGGTTGAACGGCCACATTGGGACTGAGACACGGCCCAGACTCCTACGGAGGCAGCAGTGGGGAATATTGCACGAATGGGGGAAACCCTGATGCAGCGACGCCGCGTGAAGGAAGAAGGTCTTCGGATTGTAAACTCTGTTGTTGGGGAAAGATAATGACGGTACCAACAAGGAAGTGACGGCTAACTACGTG
>FQH3XDB01A5XPF|229|3
CACGTAGTTAGCCGTCACTTCCTTGTTGGGTACCGTCATTATCTTCCCCAACAACAGGAGTTTACAATCCGAAGACCTTCTTCCTCCACGCGGCGTCGCTGCATCAGGGTTTCCCCCATTGTGCAATATTCCCCACTGCTGCCTCCCGTAGGAGTCTGGGCCGTGTCTCAGTCCCAATGTGGCCGTTCAACCTCTCAGTCCGGCTACCGATCGTCGCCTTGGTGGGCCGTTACCTCACCAACTAGCTAATCGGACGCGAGGCCATCTCAAAGCGGATTGCTCCTTTTCCCTCTGGTCGATGCCGACCTGTGGGCTTATGCGGTATTAGCAGTCGTTTCCAACTGTTGTCCCCCTCTTTGAGGCAGGTTCCTCACGCGTTACTCACCCGTTCGCCACTCGCTTTGAGAAGCAAGCTCCTCATCGCTCGTTCGACTTGCATGTGTTAGGCGCGCCGCCAGCGTTCGTC
>FQH3XDB01BX0FY|230|1
CACGTAGTTAGCCGGAGCTTTCTCCTTAGGTACTGTCTTTTTCTTCCCTAACGACAATAGTTTACAATCCGAAAACCTTCTTCCTATACGCGGCGTCACTGCGTCAGAGTTTCCTCCATTGCGCAATATTCCCGACTGCTGCCTCCCGTAGGAGTCTGGGCCGTGTCTCAGTCCCAATGTGGCCGTTCAACCTCTCAGTCCGGCTACCGATCGTCGCCTTGGTGGGCCGTTACCTCACCAACCAGCTAATCGGACGCGAGGCCATCTCAAAGCGGATTACTCCTTTTCCCTCAGATCGATGCCGATCCGTGGGCTTATGCGGTATTAGCAGTCGTTTCCAACTGTTGTCCCCCTCTTTGAGGCAGGTTCCTCACGCGTTACTCACCCGTTCGCCACTCGCTCAGAGAAGCAAGCTCCTCTTCGCTCGTTCGACTTGCATGTGTTAGGCGCGCCGCCAGCGTTCGTC
>FQH3XDB01BDXB4|231|1
GACGAACGCTGGCGGCGCGCCTAACACATGCAAGTCGAACGAGCGAAGAGGAGCTTGCTTCTCTGAGCGAGTGGCGAACGGGTGAGTAACGCGTGAGGAACCTGCCTCAAAGAGGGGGACAACAGTTGGAAACGACTGCTAATACCGCATAAGCCCACGGGTCGGCATCGATCTGAGGGAAAAGGAGCAATCCGCTTTGAGATGGCCTCGCGTCCGATTAGCTAGTTGGTGAGGTAACGGCCCACCAAGGCGACGATCGGTAGCCGGACTGAGAGGTTGAACGGCCACATTGGGACTGAGACACGGCCCAGACTCCTACGGGAGGCAGCAGTGGGGAATATTGCACAATGGGGGAAACCCTGATGCAGCGACGCCGCGTGGAGGAGAAGGTCTTCGGATTGTAAACTTCTTTATGAGGGACGAAGGACGTGACGGTACCTCATGAATAAGCCACGGCTAACTACGTG
>FQH3XDB01ECQYY|232|2
CACGTAGTTAGCCGTCACTTCCTTGTTGAGTACCGTCATTATCTTCCTCAACAACAGGAGTTTACAATCCGAAGACCTTCTTCCTCCACGCGGCGTCGCTGCATCAGGGTTTCCCCCATTGTGCAATATTCCCCACTGCTGCCTCCCGTAGGAGTCTGGGCCGTGTCTCAGTCCCAATGTGGCCGTTCAACCTCTCAGTCCGGCTACCGATCGTCGCCTTGGTGGGCCCGTTAACCTCACCAACTAGCTAATCGGACGCGAGGCCATCTCAAAGCGGATTGCTCCTTTTCCCTCAGAATCATGCGATCCCCGTGGGCTTATGCGGTATTAGCAGTCGTTTCCAACTGTTGTCCCCCTCTTTGAGGCAGGTTCCTCACGCGTTACTCACCCGTTCGCCACTCGCTCAGAGAAGCTAAGCTCCTCTTCGCTCGTTCGACTTGCATGTGTTAGGCGCGCCGCCAGCCGTTCGTC
>FQH3XDB01EDAEX|233|1
CACGTAGTTAGCCGTGGCTTTCTCTGCAGGTACCGTCACTTTCTTCTTCCCTGCTAACTAAGGTTTACAATCCGAAGACCTTCTTCCCTCACGCGGCGTCGCTGGGTCAGGCTTTCGCCCATTGCCCAATATTCCCCACTGCTGCCTCCCGTAGGAGTCTGGACCGTTTCTCAGTTCCAATGTGGCCGTTCAACCTCTCAGTCCGGCTACCGATCGTCGACTTGGTGGGCCGTTACCTCACCAACTATCTAATCGGACGCGAGGCCATCTCAAAGCGGATTGCTCCTTTTCCCTCAGATCGATGCCGATCCGTGGGCTTATGCGGTATTAGCAGTCGTTTCCAACTGTTGTCCCCCTCTTTGAGGCAGGTTCCTCACGCGTTACTCACCCGTTCGCCACTCGCTCAGAGAAGCCAAGCTCCTCTTCGCTCGTTCGACTTGCATGTGTTAGGCGCGCCGCCAGCGTTCGTC
>FQH3XDB01COXI0|234|1
GACGAACGCTGGCGGCGCGCCTAACACATGCAAGTCGAACGAGCGAAGAGAAGCTTGCTTTTCTGAGCGAGTGGCGAACGGGTGAGTAACGCGTGAGGAACCTGCCTCAAAGAGGGGGACAACAGTTGGAAACGACTGCTAATACCGCATAAGCCCACGGCCCGGCATCGGGTTGAGGGAAAAGGAGCAATCCGCTTTGAGATGGCCTCGCGTCCGATTAGCTAGTTGGTGAGGTAACGGCCCACCAAGGCGACGATCGGTAGCCGGACTGAGAGGTTGAACGACCACATTGGGACTGAGACACGGCCCCAGACTCCTACGGGAGGCAGCAGTGGGGGATATTGGACAATGGGGGGCAACCCTGATCCAGCGACGCCGCGTGAGGGAAGAAGGTTTTCGGATTGTAAACCTCTGTTGACGGAGAAAAAATGATGGTATCCGTTTAGAAAGCCAACGGGCTAACTACGTG
>FQH3XDB01COE5I|235|1
CACGTAGTTAGCCGTCACTTCCTTGTTGAGTACCGTCATTATCTTCCTCAACAACAGGAGTTTACAATCCGAAGACCTTCTTCCTCCACGCGGCGTCGCTGCATCAGGGTTTCCCCATTGTGCAATATTCCCCACTGCTGCCTCCCGTAGGAGTCTGGGCCGTGTCTCAGTCCCAATGTGGCCGTTCAACCTCTCAGTCCGGCTACCGATCGTCGCCTTGGTGGGCCGTTACCTCACCAACCAGCTAATCGGACGCGAGGCCATCTCAAAGCGGATTGCTCCTTTTCCCTCTGCTCGATGCCGAGCCGTGGGCTTATGCGGTATTAGCAGTCGTTTCCAACTGTTGTCCCCTCTTTGAGGCAGGTTCCTCACGCGTTACTCACCCGTTCGCCACTCGATTGAGGAAGCAAGCTTCCTCTCACTCGTTCGACTTGCATGTGTTAGGCGCGCCGCCAGCGTTCGTC
>FQH3XDB01B7M6S|236|1
GACGAACGCTGGCGGCGCGCCTAACACATGCAAGTCGAACGAGTGAAGAGGAGCTTGCTTCTCTGAGCGAGTGGCGAACGGGTGAGTAACGCGTGAGGAACCTGCCTCAAAGAGGGGGACAACAGTTGGAAACGACTGCTAATACCGCATAAGCCCACGGGTCGGCATCGATCTGAGGGAAAAGGAGCAATCCGCTTTGAGATGGCCTCGCGTCCGATTAGCTAGTTGGTGAGGTAACGGCCCACCAAGGCGACGATCGGTAGCCGGACTGAGAGGTTGAACGGCCACATTGGGACTGAGACACGGCCCAGACTCCTACGGGAGGCAGCAGTGGGGAATATTGCACAATGGAGGAAACTCTGATGCAGCGATGCCGCGTGAGGGAAGAAGGTTTTCGGATTGTAAACCTCTGTGTACAGGGACGATAATGACGGTACCTGTTCAGAAAGCTCCGGCTAACTACGTG
>FQH3XDB01BB5AJ|237|1
CACGTAGTTAGCCGGGGCTTCTTAGTCAGGTACCGTCACTATCTTCCCTGCTGATAGAAGTTTACATACCGAGATACTTCTTCCTTCACGCGGCGTCGCTGCATCAGGGTTTCCCCATTGTGCAATATTCCCCACTGCTGCCTCCCGTAGGAGTCTGGGCCGTGTCTCAGTCCCAATGTGGCCGTTCACCCTCTCAGGCCGGCTATGGATCGTCGCCTTGGTGGGCCGTTACCTCACCAACTAGCTAATTGGACGCGAGTCCATCCTAAAGCGAATAAATCCTTTTCCCTCAACCCGATGCCAGGTCGTGGGCTTATGCGGTATTAGCAGTCGTTTCCAACTGTTGTCCCCCATCTAGGGCAGGTTACTCACGCGTTACTCACCCGTTCGCCACTAAGTTAAGAAAAGCAAGCTCCTCTCAACTCCGTTCGACTTGCATGTGTTAGGCGCGCCGCCAGCGTTCGTC
>FQH3XDB01BQ1S7|238|17
CACGTAGTTAGCCGTCACTTCCTTGTTGAGTACCGTCATTATCTTCCTCAACAACAGGAGTTTACAATCCGAAGACCTTCTTCCTCCACGCGGCGTCGCTGCATCAGGGTTCCCCCATTGTGCAATATTCCCCACTGCTGCCTCCCGTAGGAGTCTGGGCCGTGTCTCAGTCCCAATGTGGCCGTTCAACCTCTCAGTCCGGCTACCGATCGTCGCCTTGGTGGGCCGTTACCTCACCAACTAGCTAATCGGACGCGAGGCCATCTCAAAGCGGATAAATCCTTTTCCCTCAAACCGATGCCGGTCCGTGGGCTTATGCGGTATTAGCAGTCGTTTCCAACTGTTGTCCCCCTCTTTGAGGCAGGTTCCTCACGCGTTACTCACCCGTTCGCCACTAAATAAGAAGAAGCAAGCTCCCTCTCATTCCGTTCGACTTGCATGTGTTAGGCGCGCCGCCAGCGTTCGTC
>FQH3XDB01AY7Y7|239|64
GACGAACGCTGGCGGCGCGCCTAACACATGCAAGTCGAACGGAATGAGAGGGAGCTTGCTTCTTCTTGTTTAGTGGCGAACGGGTGAGTAACGCGTGAGGAACCTGCCTCAAAGAGGGGGACAACAGTTGGAAACGACTGCTAATACCGCATAAGCCCACGGGCCGGCATCGGTCTGAGGGAAAAGGAGAAATCCGCTTTGAGATGGCCTCGCGTCCGATTAGCTAGTTGGTGAGGTAACGGCCCACCAAGGCGACGATCGGTAGCCGGACTGAGAGGTTGAACGGCCACATTGGGACTGAGACACGGCCCAGACTCCTACGGGAGGCAGCAGTGGGGAATATTGCACAATGGGGGAACCCTGATGCAGCGACGCCGCGTGGAGGAAGAAGGTCTTCGGATTGTAAACTCCTGTTGTTGAGGAAGATAATGACGGTACTCAACAAGGAAGTGACGGCTAACTACGTG
>FQH3XDB01BGK15|240|3
CACGTAGTTAGCCGTCACTTCCTTGTTGAGTACCGTCATTATCTTCCTCAACAACAGGAGTTTACAATCCGAAGACCTTCTTCCTCCACGCGGCGTCGCTGCATCAGGGTTCCCCCATTGTGCAATATTCCCCACTGCTGCCTCCCGTAGGAGTCTGGGCCGTGTCTCAGTCCCAATGTGGCCGTTCAACCTCTCAGTCCGGCTACCGATCGTCGCCTTGGTGGGCCGTTACCTCACCAACTAGCTAATCGGACGCGAGGCCATCTCAAAGCGGATCTCTCCTTTTCCCTCAGACCCGATGCCGGTCCGTGGGCTTATGCGGTATTAGCAGTCGTTTCCAACTGTTGTCCCCCTCTTTGAGGCCAGGTTCCTCACGCGTTACTCACCCGTTCGCCACTAACAAGAGAAGCAAGCTCCCTCTCATTCCGTTCGACTTGCATGTGTTAGGCGCGCCGCCAGCCGTTCGTC
>FQH3XDB01EK192|241|5
GACGAACGCTGGCGGCGCGCCTAACACATGCAAGTCGAACGGAATGAGAGGGAGCTTGCTTCTTCTTGTTTAGTGGTGAACGGGTGAGTAACGCGTGAGGAACCTGCCTCAAAGAGGGGGACAACAGTTGGAAACGACTGCTAATACCGCATAAGCCCACAGGTCGGCATCGACCAGGGGGAAAAGGATCATATCCGCTTTGAGATGGCCTCGCGTCCGATTAGCTGGTTGGTGAGGTAACGGCCCACCAAGGCGACGATCGGTAGCCGGACTGAGAGGTTGAACGGCCACATTGGGACTGAGACACGGCCCAGACTCCTACGGGAGGCAGCAGTGGGGAATATTGCACAATGGGGAAACCCTGATGCAGCGACGCCGCGTGGAGGAAGAAGGTCTTCGGATTGTAAACTCCTGTTGTTGAGGAAGATAATGACGGTACTCAACAAGGAGGTGACGGCTAACTACGTG
>FQH3XDB01D8SZW|242|30
GACGAACGCTGGCGGCGCGCCTAACACATGCAAGTCGAACGGAGTTAAGGAGAGCTTGCTTTTCTTGACTTAGTGGCGAACGGGTGAGTAACGCGTGAGGAACCTGCCTCAAAGAGGGGGACAACAGTTGGAAACGACTGCTAATACCGCATAAGCCCACAGGTCGGCATCGACCAGAGGGAAAAGGATTATATCCGCTTTGAGATGGCCTCGCGTCCGATTAGCTAGTTGGTGAGGTAACGGCCCACCAAGGCGACGATCGGTAGCCGGACTGAGAGGTTGAACGGCCACATTGGGACTGAGACACGGCCCAGACTCCTACGGGAGGCAGCAGTGGGGAATATTGCACAATGGGGGAAACCCTGATGCAGCGACGCCGCGTGGAGGAAGAAGGTCTTCGGATTGTAAACTCCTGTTGTTGAGGAAGATAATGACGGTACTCAACAAGGAAGTGACGGCTAACTACGTG
>FQH3XDB01ETVZG|243|1
GACGAACGCTGGCGGCGCGCCTAACACATGCAAGTCGAACGGAGTTAAGGAGAGCTTGCTTTTCTTGACTTAGTGGCGAACGGGTGAGTAACGCGTGAGGAACCTGCCTCAAAGAGGGGGACAACAGTTGGAAACGACTGCTAATACCGCATAAGCCCACAGGTCGGCATCGACCAGAGGGAAAAGGATTATATCCGCTTTGAGATGGCCTCGCGTCCGATTAGCTGGTTGGTGAGGTAACGGCCCACCAAGCCGACGATCGGTAGCCGACCTGAGAGGGTGATCGGCCACATTGGGGACTGAGACACGGGCCCCAAAACTCCTACGGGAGGCAGCAGTGGGGAATATTGGGCAATGGGGGAAACCCTGACCCAGCAACGCCGCGTGGAGGAAGAAGGTTTTCGGATCGTAAACTCCTGTCCTCAGGGAAGAGAAGGAGACGGTACCTGAGGAGGAAGCCCCGGCTAACTACGTG
>FQH3XDB01EJF8F|244|1
GACGAACGCTGGCGGCGCGCCTAACACATGCAAGTCGAACGGAGTTGAGAGGAGCTTGCTTTTCTTGACTTAGTGGCGAACGGGTGAGTAACGCGTGAGGAACCTGCCTCAAAGAGGGGGACAACAGTTGGAAACGACTGCTAATACCGCATAAGCCCACGGGTCGGCATCGACCAGAGGGAAAAGGATTTATCCGCTTTGAGATGGCCTCGCGTCCGATTAGCTAGTTGGTGAGGTAACGGCCCACCAAGGCGACGATCGGTAGCCGGACTGAGAGGTTGAACGGCCACATTGGGACTGAGATACGGCCCAGACTCCTACGGGAGGCAGCAGTGGGGAATATTGGGGCAATGGGCGAAAGCCTGACCCAGCAACGCCGCGTGAAGGAGAAGGCCTTCGGGTTGTAAACTTCTTTATCAGGACGAAGGAAGTGACGGTACCTGATGAATAAGCCACGGCTAACTACGTG
>FQH3XDB01COETL|245|10
GACGAACGCTGGCGGCGCGCCTAACACATGCAAGTCGAGCGGAATGAGGAGGAGCTTGCTTCTTCTTATTTAGCGGCGAACGGGTGAGTAACGCGTGAGGAACCTGCCTCAAAGAGGGGGACAACAGTTGGAAACGACTGCTAATACCGCATAAGCCCACGGACCGGCATCGGTCTGAGGGAAAAGGAGAGATCCGCTTTGAGATGGCCTCGCGTCCGATTAGCTAGTTGGTGAGGTAATGGCCCACCAAGGCGACGATCGGTAGCCGGACTGAGAGGTTGAACGGCCACATTGGGACTGAGACACGGCCCAGACTCCTACGGGAGGCAGCAGTGGGGAATATTGCACAATGGGGGGAACCCTGATGCAGCGACGCCGCGTGGAGGAAGAAGGTCTTCGGATTGTAAACTCCTGTTGTTGAGGAAGATAATGACGGTACTCAACAAGGAAAGTGAACGGCTAACTACGTG
>FQH3XDB01BGYBJ|246|11
GACGAACGCTGGCGGCGCGCCTAACACATGCAAGTCGAGCGGAATGAGGAGGAGCTTGCTTCTTCTTATTTAGCGGCGAACGGGTGAGTAACGCGTGAGGAACCTGCCTCAAAGAGGGGGACAACAGTTGGAAACGACTGCTAATACCGCATAAGCCCACAGGTCGGCATCGACCAGAGGGAAAAGGAGAGATCCGCTTTGAGATGGCCTCGCGTCCGATTAGCTAGTTGGTGAGGTAACGGCCCACCAAGGCGACGATCGGTAGCCGGACTGAGAGGTTGAACGGCCACATTGGGACTGAGACACGGCCCAGACTCCTACGGGAGGCAGCAGTGGGGAATATTGCACAATGGGGGAACCCTGATGCAGCGACGCCGCGTGGAGGAAGAAGGTCTTCGGATTGTAAAACTCCTGTTGTTGAGGAAGATAATGACGGTACTCAACAAGGAAGTGACGGCTAACTACGTG
>FQH3XDB01AGV8Q|247|2
GACGAACGCTGGCGGCGCGCCTAACACATGCAAGTCGAGCGGAGTTAAGGAGAGCTTGCTTTTCTTAACTTAGCGGCGAACGGGTGAGTAACGCGTGAGGAACCTGCCTCAAAGAGGGGGACAACAGTTGGAAACGACTGCTAATACCGCATAAGCCCACAGGCCGGCATCGGCCAGAGGGAAAAGGAGCAATCCGCTTTGAGATGGCCTCGCGTCCGATTAGCTAGTTGGTGAGGTAATGGCCCACCAAGGCGACGATCGGTAGCCGGACTGAGAGGTTGAACGGCCACATTGGGACTGAGACACGGCCCAGACTCCTACGGGAGGCAGCAGTGGGGAATATTGCACAATGGGGAAACCCTGATGCAGCGACGCCGCGTGGAGGAAGAAGGTCTTCGGATTGTAAACTCCTGTTGTTGAGGAAGATAATGACGGTACTCAACAAGGAAGTGACGGCTAACTACGTG
>FQH3XDB01ELRO5|248|1
CACGTAGTTAGCCGTCACTTCCTTGTTGAGTACCGTCATTATCTTCCTCAACAACAGGAGTTTACAATCCGAAGACCTTCTTCCTCCACGCGGCGTCGCTGCATCAGGGTTTCCCCATTGTGCAATATTCCCCACTGCTGCCTCCCGTAGGAGTCTGGGCCGTGTCTCAGTCCCAATGTGGCCGTTCAACCTCTCAGTCCGGCTACCGATCGTCGCCTTGGTGGGCCCATTACCTCACCAACTAGCTAATCGGACGCGAGGCCATCTCAAAGCGGATTGCTCCTTTTCCCTCTGCTCGATGCCCGAGCCGTGGGCTTATGCGGTATTAGCAGTCGTTTCCAACTGTTGTCCCCCTCTTTGAGGCAGGTTCCTCACGCGTTACTCACCCGTTCGCCACTCGATTTTGAAGAGCAAGCTCCTCATCTCTCGCTCGTTCGACTTGCATGTGTTAGGCGCGCCGCCAGCGTTCGTC
>FQH3XDB01DM8I5|249|2
CACGTAGTTAGCCGTCACTTCCTTGTTGAGTGCCGTCATTATCTTCCTCAACAACAGGAGTTTACAATCCGAAGACCTTCTTCCTCCACGCGGCGTCGCTGCATCAGGGTTTCCCCCATTGTGCAATATTCCCCACTGCTGCCTCCCGTAGGAGTCTGGGCCGTGTCTCAGTCCCAATGTGGCCGTTCAACCTCTCAGTCCGGCTACCGATCGTCGCCTTGGTGGGCCCGTTAACCTCACCAACTAGCTAATCGGACGCGAGGCCATCTCAAAGCGGATTGCTCCTTTTCCTCAGGTCGATGCCGACCCGTGGGCTTATGCGGTATTAGCAGTCGTTTCCAACTGTTGTCCCCCTCTTTGAGGCAGGTTCCTCACGCGTTACTCACCCGTTCGCCACTAAGTAAAGTCCCGAAGGGCTTTGCTCCGTTCGACTTGCATGTGTTAGGCACGCCGCCAGCGTTCGTC
>FQH3XDB01D5495|250|1
GACGAACGCTGGCGGCGTGCCTAACACATGCAAGTCGAACGAAGCTATACGGAATGAGACTTCGGTCAAAGGAAGTATAGACTTAGTGGCGGACGGGTGAGTAACGCGTGAGCAACCTGCCTTTCAGAGGGGGATAACGTTTGGAAACGAACGCTAATACCGCATAACATATCGGAGCCGCATGACTCTGATATCAAAAGGAGCAATCCGCTGAAAGATGGGCTCGCGTCCGATTAGCTAGTTGGTGAGGTAACGGCCACCAAGGCGACGATCGGTAGCCGGACTGAGAGGTTGAACGGCCACATTGGGACTGAGACACGGCCCAGACTCCTACGGGAGGCAGCAGTGGGAATATTGCACAATGGGGAAACCCTGATGCAGCGACGCCGCGTGGAGGAAGAAGGTCTTCGGATTGTAAACTCCTGTTGTTGGGAAGATAATGACGGTACCAACAGGAAGTGAACGGCTAACGTACGTG
>FQH3XDB01E1TH9|251|2
GACGAACGCTGGCGGCGTGCTTAACACATGCAAGTCGAACGAGCGGTAGCAATACCGCTAGTGGCGGACGGGTGAGTAACGCGTGAGCAACCTGCCCATATCTGGGGAATAACACGTAGAAATGCGTGCTAATACCGCATATTATCATTCGAGGGCATCCTTGAGTGATGAAAGATTTTATCGGATGTGGATGGGCTCGCGTCCCATTAGATAGTTGGTGAGGTAACGGCCCACCAAGTCGACGATGGGTAGCCGACCTTAGAGGGTGATCGGCCACATTGGAACTGAGAAACGGTCCAGACTCCTACGGGAGGCAGCAGTGGGGAATATTGGGGCAATGGAGGCAACTCTGACCCAGCAACGCCGCGTGAATGATGAAGGTCTTCGGATTGTAAAGTTCTGTGAGTGGGGAAGAAGAAAGTGACAGTACCCCAAGAGCAAGTCACGGCTAACGTACGTG
>FQH3XDB01C9WWI|252|2
GACGAACGCTGGCGGCGTGCTTAACACATGCAAGTCGAACGAGTGTAAGGAGCTTGCTTCTTACACGAGTGGCGGACGGGTGAGTAACGCGTGTGTAACCTGCCTTTAGCTGGGGAATACCTCAGAGAAATCTGAGCTAATACCGCATAATATTCTTAAGCGGCATCGCTTTTGAATCAAAGATTTATCGGCTAAAAGATGGGCTCGCGTCCCATTAGATAGTTGGTGAGGTAACGGCCACCAAGTCTGCGATGGGTAGCCGACCTGAGAGGGTGATCGGCCACATTGGAACTGAGAAACGGTCCAGACTCCTACGGGAGGCAGCAGTGGGGAATATTGGGGCAATGGAGGCAAACTCTGACCCAGCAACGCCGCGTGAATGATGAAGGTCTTCGGATTTGTAAAGTTCTGTGATGGGAACGAGAAAGTGACGGTACCCCAAGAGCAAGCCACGGCTAACTACGTG
>FQH3XDB01D3DNV|253|4
CACGTAGTTAGCCGTGGCTTGTTTTAGGGGTACCGTCATTTGTTTCGTTCCCCTTCAAAGAACTTTACAATCCGAAGACCTTCATCATTCACGCGGCGTTGCTGGTTCAGAGTTTCCTCCATTGACCAATATTCCCCACTGCTGCCTCCCGGAGGAGTTTGGACCGTTTCTCAGTTCCAATGTGGCCGATCACCCTCTCAGGTCGGCTACCCATCGTCGCCTTGGTAAGCCGTTACCTTACCAACTAGCTAATGGGACGCGAGCCCATCCTATACCGCCTCAGCTTTTACCCCTGCGAGATGCCTCGCTGTGGTCTTATACCGTATTAGCACAAATTTCTCTGTGTTATCCCCGTTGTATAGGGCAGGTTGCTCACGTGTTACTCACCCGTCCGCCACTAGGTGTATTGCTACACCTCGTTCGACTTGCATGTGTTAAGCACGCCGCCAGCGTTCGTC
>FQH3XDB01ETMNH|254|3
CACGTAGTTAGCCGTGGCTTGCTCTTGGGGTACCGTCACTTTCTTCGTTCCCCATCACAGAACTTTACAATCCGAAGACCTTCATCATTCACGCGGCGTTGCTGGGGTCAGAGTTGCCTCCATTGCCCAATATTCCCCACTGCTGCCTCCCGTAGGAGTCTGGACCGTTTCTCAGTTCCAATGTGGCCGATCACCCTCTCAGGTCGGCTACCCATCGTAGACTTGGTGGGCCGTTACCTCACCAACTATCTAATGGGACGCGAGCCCATCTTTAGCCGATAAATCTTTGATTCAGAAAAGATGCCTTTTCCGAATGTTATGCGGTATTAGCTCAGATTTCTCTGAGGTATTCCCCAGCTAAAGGCAGGTTGCTCACGCGTTACTCACCCGTCCGCCACTCGTATAAGAAGCAAGCTCCTTATACTCGTTCGACTTGCATGTGTTAAGCACGCCGCCAGCGTTCGTC
>FQH3XDB01DRJBL|255|1
CACGTAGTTAGCCGTGGCTTGCTCTTGGGGTACCGTCACTTTCTTCGTTCCCCATCACAGAACTTTACAATCCGAAGACCTTCATCATTCACGCGGCGTTGCTGGGTCAGAGTTGCCTCCATTGCCCAATATTCCCCACTGCTGCCTCCCGTAGGAGTCTGGACCGTTTCTCAGTTCCAATGTGGCCGATCACCCTCTCAGGTCGGCTACCCATCGTAGACTTGGTGGGCCGTTTAACCTCACCAACTATCTAATGGGACGCGAGCCCATCTTTAGCCGATAAATCTTTGATTCAAAATCGATGCCGATAATGAATGTTATGCGGTATTAGCTCAAATTTCTTTGAGGTATTCCCCAGCTAAAGGCAGGTTGCTCACGCGTTACTCACCCGTCGCCACTCGTATAGGAGCAAGGCCCCCTTATACCTCGTTCGACTTGCATGTGTTAAGCACGCCGCCAGCGTTCGTC
>FQH3XDB01EDC7H|256|2
GACGAACGCTGGCGGCGTGCTTAACACATGCAAGTCGAACGGAGAGTAGCAATACTCTTAGTGGCGGACGGGTGAGTAACACGTGAGCAACCTGCCCTGTACATTGGGATAACACAGAGAAATTTGTGCTAATACCGAATGAGACTACGCTGAGGCATCTCAGAGTGGTTAAAGCTCCGGCGGTACAGGAGGGGCTCGCGGCCCATTAGATAGTTGGCGGGTAACGGCCCACCAAGTCAGCGATGGGTAGCCGACCTGAGAGGGTGATCGGCCACATTGGAACTGAGATACGGTCCAAACTCCTACGGGAGGCAGCAGTGGGGAATATTGGGCAATGGAGGCAACTCTGACCCCAACAACGCCGCGTGAATGAAGAAGGCCTTCGGGTTGTAAAGTTCTTTAATTGGGGACGAAGAAGTGACGGTACCAAGATAAGCCACGGCTAACTACGTG
>FQH3XDB01CKD40|257|2
GACGAACGCTGGCGGCGTGCTTAACACATGCAAGTCGAACGGAGTGTAGCAATACACTTAGTGGCGGACGGGTGAGTAACACGTGAGCAACCTGCCCTGTACAACGGGATAACACAGAGAAATTTGTGCTAATACGGTATAAGACCACACTACGGCATCGTAGAGGGGTAAAAGCTGAGGCGGTACAGGAGGGGCTCGCGGCCCATTAGATAGTTGGTGAGGTAACGGCCCACCAAGTCGACGATGGGTAGCCGACCTGAGAGGGTGATCGGCCACATTGGAACTGAGATACGGTCCAAAACTCCTACGGGAGCAGCAGTGGGGAATATTGGGCAATGGAGGCAACTCTGACCCAGCAACGCCGCGTGAATGAAGAAGGCCTTCGGGTTGTAAAGTTCTTAATTGGGACGAAGGAAGTGACGGTACCAAGAATAAGCCACGGCTAACTACGTG
>FQH3XDB01EZDWR|258|2
GACGAACGCTGGCGGCGTGCTTAACACATGCAAGTCGAACGGAGTGTAGCAATACACTTAGTGGCGGACGGGTGAGTAACACGTGAGCAACCTGCCCTGTACAACGGGATAACACAGAGAAATTTGTGCTAATACGGTATAAGACCACACTGCGGCATCGCAGAGGGGTAAAAGCTGAGGCGGTACAGGAGGGGCTCGCGGCCCATTAGATAGTTGGTGAGGTAACGGCCCACCAAGTCGACGATGGGTAGCCGACCTGAGAGGGTGATCGGCCACATTGGAACTGAGATACGGTCCAAACTCCTGCGGGAGGCAGCAGTGGGGAATATTGGGGCAATGGAGGCAACTCTGACCCAGCAACGCCGCGTGAATGAAGAAGGCCTTCGGGTTGTAAAGTTCTTAAGTTGGGACGAAGAAGTGACGGTACCAAGAATAAGCCACGGCTAACTACGTG
>FQH3XDB01DAEAX|259|1
GACGAACGCTGGCGGCGTGCTTAACACATGCAAGTCGAACGGAGTGTAGCAATACACTTAGTGGCGGACGGGTGAGTAACACGTGAGCAATCTGCCCTATACAACGGGATAACACAGAGAAATTTGTGCTAATACGGTATAAGACCACACTGAGGCATCTCAGAGGGGTAAAAGCTGAGGCGGTATAGGAGGAGCTCGCGGCCCATTAGATAGTTGGTGAGGTAACGGCCCACCAAGTCGACGATGGGTAGCCGACCTGAGAGGGTGATCGGCCACATTGGAACTGAGAAACGGTCCAAACTCCTACGGGAGCAGCAGTGGGGAATATTGGGCAATGGAGGCAACCCTGACGCAGCAACGCCGCGTGAAGGATGAAGGTTTTCGGATTGTAAACTTCTTTTGTCGAGGACGAAAAAGATGACGGTACTTGACGAATAAGCCACGGCTAACACGTG
>FQH3XDB01BY63I|260|2
GACGAACGCTGGCGGCGTGCTTAACACATGCAAGTCGAACGGAGTGTAGCAATACACTTAGTGGCGGACGGGTGAGTAACACGTGAGCAATCTGCCCTATACAACGGGATAACACAGAGAAATTTGTGCTAATACGGTATAAGACCACACTGAGGCATCTCAGAGGGGTAAAAGCTGAGGCGGTATAGGAGGAGCTCGCGGCCCATTAGATAGTTGGTGAGGTAACGGCCCACCAAGTCGACGATGGGTAGCCGACCTGAGAGGGTGATCGGCCACATTGGAACTGAGAAACGGTCCAAACTCCTACGGGAGGCAGCAGTGGGGAATATTGGGGCAATGGAGGCAACTCTGACCCCAGCAACGCCGCGTGAATGAAGAAGGCCTTCGGGTTGTAAAAGGTTCTTTAATTGGGGACGAAGAAAGTGACGGTACCCAAGAATAAGCCACGGCTAACTACGTG
>FQH3XDB01ELG8N|261|1
GACGAACGCTGGCGGCGTGCTTAACACATGCAAGTCGAACGGAGTGTAGCAATACACTTAGTGGCGGACGGGTGAGTAACACGTGAGCAATCTGCCCTATACACTGGGATAACACAGAGAAATTTGTGCTAATACCGGATAAGACCACACTGCGGCATCGCAGAGGGGTAAAAGGTCCGCCGGTATAGGAGGAGCTCGCGGCCCATTAGATAGTTGGTGAGGTAACGGCCACCAAGTCGACGATGGGTAGCCGACCTGAGAGGGTGATCGGCCACATTGGAACTGAGATACGGTCCAAAACTCCTACGGGAGGCAGCAGTGGGGAATATTGGGGCAATGGAGGCAACTCTGACCCCAGCAACGCCGCGTGAATGAAGAAGGCCTTCGGGTTGTAAAGTTCTTAATTGGGACGAAGAAGTGACGGTACCAAAGAATAAGCCACGGCTAACTACGTG
>FQH3XDB01BXWFX|262|1
CACGTAGTTAGCCGGAGCTTGCTATTGGGGTACCGTCACTTTCTTCGTCCCCCATCACAGAACTTTACAATCCGAAGACCTTCATCATTCACGCGGTGTTGCTGGGTCAGGCTTGCGCCCATTGCCCAATATTCCCTACTGCTGCCTCCCGTAGGAGTCTGGACCGTATCTCAGTTCCAATGTGGCCGATCACCCTCTCAGGTCGGCTAACCATCGTCGACTTGGTAGTCCGTTACACCACCAACTATCTAATGGTACGCGAGCCCATCTATATCCGATAAATCTTTGGCCCCTGTGGGATGCCCCACTGTGGTCTTATGCGGTATTAGCAGTCGTTTCCAACTGTTGTTCCCCAGATATAGGCAGGTTGCTCACGCGTTACTCACCCGTCCGCCGCTAAGTTTGGGTGCAAGCACCCAAACTCCGCTCGACTTGCATGTATTAAGCACACCGCCAGCGTTCGTC
>FQH3XDB01EAX9W|263|5
GACGAACGCTGGCGGTGTGCTTAATACATGCAAGTCGAGCGGAGTTTTGGGGGCTTGCTCCTAAAACTTAGCGGCGGACGGGTGAGTAACGCGCGAGCAACCTGCCTATGTCTGGGGAATAACACAAAGAAATTTGTGCTAATACCGCATAAGACCACAGTAGGGCATCCTACAGGGGTAAAAGATTTATCGGATATAGATGGGCTCACGTACCATTAGATAGTTGGTGGTGTAACGGACTACCAAGTCGACGATGGTTAGCCGACCTGAGAGGGTGATCGGCCACATTGGAACTGAGATACGGTCCAGACTCCTACGGGAGGCAGCAGTAGGGAATATTGGGGCAATGGAGGCAACTCTGACCCCAGCAACACCGCGTGAATGATGAAGGTCTTCGGATTGTAAAGTTCTGTGATGGGGACGAAGAAAGTGACGGTACCCCAAGAGCAAGCCACGGCTAACTACGTG
>FQH3XDB01DOLFR|264|1
CACGTAGTTAGCCGTGGCTTGCTCTTGGGGTACCGTCAGTTTTTCGTCCCCATCACAGAACTTTACAATCCGAAGACCTTCATCATTCACGCGGTGTTGCTGGGTCAGGCTTGCGCCCATTGCCCAATATTCCCTACTGCTGCCTCCCGTAGGAGTCTGGACCGTATCTCAGTTCCAATGTGGCCGATCACCCTCACAGGTCGGCTAACCATCGTCGACTTGGTAGTCCGTTACACCACCAACTATCTAATGGTACGTGAGCCCATCTATATCCGATAAATCTTTTACCCCCTGTGAGATGCCTCACTGTGGTCTTATGCGGTATTAGCACAGATTTCTCTGTGTTATTCCCCTGATATAGGCAGGTTGCTCGCGCGTTACTCACCCGTCCGCCGCTAACTTTTAGGAGCAAGCCCCAAAAGTCCGCTCGACTTGCATGTATTAAGCACACCGCCAGCGTTCGTC
>FQH3XDB01DOCPO|265|1
CACGTAGTTAGCCGTGGCTTGCTCTTGGGGTACCGTCAGTTTTTCGTCCCCCATCACAGAACTTTACAATCCGAAGACCTTCATCATTCACGCGGTGTTGCTGGGTCAGAGTTGCCTCCATTGCCCAATATTCCCTACTGCTGCCTCCCGTAGGAGTCTGGACCGTATCTCAGTTCCAATGTGGCCGATCACCCTCTCAGGTCGGCTAACCATCGTCGACTTGGTAGTCCGTTACACTACCAACTATCTAATGGTACGTGAGCCCATCTATATCCGATAAATCTTTCACCCCTGTGGGATGCCCCACTGTGGTCATATGCGGTATTAGCACAAATTTTCTCTGTGTTATTCCCCTGATATAGGCAGGTTGCTCGCGCGTTACTCACCCGTCCGCCGCTAACTTGCAGGAGCAAGCCCCCGCAAGTCCGCTCGACTTGCATGTATTAAGCACACCGCCAGCGTTCGTC
>FQH3XDB01E0U7Z|266|1
GACGAACGCTGGCGGTGTGCTTAATACATGCAAGTCGAGCGGAGTTTGAGGGGCTTGCTCCTCAAACTTAGCGGCGGACGGGTGAGTAACGCGTGAGCAACCTGCCTATATCTGGGGAATAACAGTTGGAAACGACTGCTAATACCGCATAAGACCACAGTGGGGCATCCCACAGGGGTAAAAGATTTATCGGATATAGATGGGCTCGCGTTCCATTAGATAGTTGGTGGTGTAACGGACCACCAAGTCGACGATGGATAGCCGACCTGAGAGGGTGATCGGCCACATTGGAACTGAGATACGGTCCAGACTCCTACGGGGAGGCAGCAGTAGGGAATATTGGGGCAATGGGGCGCAAGCCTGACCCAGCAACACCGCGTGAATGATGAAGGTCTTCGGATTGTAAAGTTCTGTGAGTGGGGACGAAGAAGTGACGGTACCCAATAGCAAGCCACGGCTAACTACGTG
>FQH3XDB01DWTP3|267|1
CACGTAGTAAGCCGATGCTTCCTCAGTAGGTACCGTCCCTTCTCGTCCCCACTGACAAAGGTTTACAATCCGAAGACCTTCATCCCTCACGCGGTGTCGCTGCGTCAGGCTTTCGCCCATTGCGCAAGATTCCTCACTGCTGCCTCCCGTAGGAGTCTGGACCGTGTTTCAGTTCCAATGTGGCCGATCATCCTCTCAGACCGGCTACCGATCGTCGCCTTGGTGGGCCGTTACCTCACCAACTAGCTAATCGGACGCGAGGCCATCTCAAAGCGGATTGCTCCTTTTCCCTCAACCCGATGCCGGGTCGTGGGCTTATGCGGTATTAGCAGTCGTTTCCAACTGTTGTCCCCCTCTTTGAGGCAGGTTCCTCACGCGTTACTCACCCGTTCGCCACTCGATCAGAGGAGCAAGCTCCTCCTCTCTCGTTCGACTTGCATGTGTTAGGCGCGCCGCCAGCCGTTCGTC
>FQH3XDB01C58ZC|268|1
CACGTAGTTAGCCGTCACTTCCTTGTTGAGTACCGTCATTATCTTCCTCAACAACAGGAGTTTACAATCCGAAGACCTTCTTCCTCCACGCGGCGTCGCTGCATCAGGGTTTCCCCATTGTGCAATATTCCCCACTGCTGCCTCCCGTAGGAGTCTGGGCCGTGTCTCAGTCCCAATGTGGCCGTTCAACCTCTCAGTCCGGCTACCGATCGTCGCCTTGGTGGGCCGTTACCTCACCAACTACCTAATCAGAAGCGTGCTCACCCATAATCCTTAACGTTTCAAGTTCAAGAGATGCCTCTCGAACTCACATGGAGCGTTAATCCAACTTTTCGCCGGGCTATTCCCCGATTATGGACAGATTGCACACCTGTTACGCACCCGTGCGCCGGTCGCCGTCAGCCGTATTGCTACTGCCACGCTGCCCCTCGACTTGCATGTGTTAGGCCTGTCGCTAGCGTTCATC
>FQH3XDB01C2JRW|269|1
CACGTAGTTAGCCGTCACTTCCTTGTTGAGTACCGTCATTATCTTCCTCAACAACAGGAGTTTACAATCCGAAGACCTTCTTCCTCCACGCGGCGTCGCTGCATCAGGGTTTCCCCATTGTGCAATATTCCCCACTGCTGCCTCCCGTAGGAGTCTGGACCGTGTCTCAGTTCCAGTGTGGGGGACCTTCCTCTCAGAACCCCTAGACATCGTCGCCTTGGTGTGCCGTTACCACTCCAACTAGCTAATGTCACGCGAGCCTATCCGTATCCAACGAATCTTTCAATATATCACGATGCCGTAATATATGTTATGGGATATTAGTCGACGTTTCCATCGGTTATCTCCCAGATACGGGCAAGTTGCTCACGCGTTACGCACCCTTCCGCCGGTCGCCACCCAGGATTGCTCCCGTGCTGCCCCTCGACTTGCATGTGTTAAGCCTGCCGCTAGCGTTCATC
>FQH3XDB01D6D99|270|1
CACGTAGTTAGCCGTCACTTCCTTGTTGAGTACCGTCATTATCTTCCTCAACAACAGGAGTTTACAATCCGAAGACCTTCTTCCTCCACGCGGCGTCGCTGCATCAGGGTTTCCCCCATTGTGCAATATTCCCCACTGCTGCCTCCCGTAGGAGTCTGGGCCGTGTCTCAGTCCCAATGTGGCCGTTCAACCTCTCAGTCCGGCTACCGATCGTCGCCTTGGTGGGCCGTTAACCTCACCAACTAGCTAATCGGACGCGAGGCCATCTCAAAGCGGATTACTCCTTTTCCCTCAGATCGATGCCGACCCGTGGGCTTATGCGGTATTAGCAGTCGTTTCCAACTGTTGTCCCCCTCTTTGAGGCAGGTTCCTCACGCGTTACTCACCCGTTCGCCACTCGCTTTGGAGAGCAAGCTCCCCATCGCTCGTTCGACTTGCATGTGTTAAGCCTGTAGCTAGCGTTCATC
>FQH3XDB01D9DCE|271|1
GATGAACGCTAGCTACAGGCTTAACACATGCAAGTCGAGGGGAAACGGCAAAGTTAGCTTGCTAACTTTGGATGTCGACCGGCGCACGGGTGAGTAACGCATATCCAACCTGCCCACCACTTGGGGATAACCTTGCGAAAGTAAGACTAATACCCAATGACGTTCCACGCAGACATCTAAATGGAACTAAAGATTCATCGGTGATGGATGGGGATGCGTCCGATTAGCTCGTTGGTGGGGTAACGGCCCACCAAGGCTACGATCGGTAGCCGGACTGAGAGGTTGAACGGCCACATTGGGACTGAGACACGGCCCAGACTCCTACGGGAGGCAGCAGTGGGGAATATTGCACAATGGGGGAAACCCTGATGCAGCGACGCCGCGTGGAGGAAGAAGGTCTTCGGATTGTAAACTCCTGTGTTGGGAAGATAATGACGGTACCCAACAAGGAAGTGACGGCTAACACGTG
>FQH3XDB01B25C8|272|1
GATGAACGCTGGCGGCGTGCCTAATACATGCAAGTCGAACGCTTCACTTCGGTGAAGAGTGGCGAACGGGTGAGTAACGCGTGAGGAACCTGCCTCAAAGAGGGGGACAACAGTTGGAAACGACTGCTAATACCGCATAAGCCCACGGCTCGGCATCGAGCAGAGGGAAAAGGAGCAATCCGCTTTGAGATGGCCTCGCGTCCGATTAGCTAGTTGGTGAGGTAACGGCCCACCAAGGCGACGATCGGTAGCCGGACTGAGAGGTTGAACGGCCACATTGGGACTGAGACACGGCCCCAGACTCCTACGGGAGGCAGCAGTGGGGAATATTGCACAATGGGGGAAACCCTGATGCAGCGACGCCGCGTGGAGGAAGAAGGTCTTCGGGATTGTAAACTCCTGTTGTTGGGGAAGATAATGACGGTACCCAACAAGGAAGTGACGGCTAACTACGTG
>FQH3XDB01AWIM4|273|1
CACGTAGTTAGCCGTCACTTCCTTGTTGAGTACCGTCATTATCTTCCTCAACAACAGGAGTTTACAATCCGAAGACCTTCTTCCTCCACGCGGCGTCGCTGCATCACGGGTTTACCCCCGATTGTGCGAATATTCCCCACTGCTGCCTCCCGTAGGAGTCTGGGCCGTGTCTCAGTCCCAATGTGGCCGTTCAACCTCTCAGTCCGGCTACCGATCGTCGCCTTGGTGGGCCGTTACCTCACCAACTAGCTAATCGGACGCGAGGCCATCTCAAAGCGGATTGCTCCTTTTCCCCCAGATCGATGCCGACCCGTGGGCTTATGCGGTATTAGCAGTCGTTTCCAACTGTTGTCCCCCTCTTTGAGGCAGGTTCCTCACGCGTTACTCACCCGTTCGCCACTCAATACCGAAGTATTGCGTTCGACTTGCATGTATTAGGCACGCCGCCAGCGTTCATC
>FQH3XDB01EKEW4|274|1
GATGAACGCTGGCGGCGTGCTTAACACATGCAAGTCGAACGAAGCACTTACGACGGAACTCTTCGGAGGGAAGATGTTTGTGACTTAGTGGCGGACGGGTGAGTAACGCGTGAGGAACCTGCCTCAAAGAGGGGGACAACAGTTGGAAACGACTGCTAATACCGCATAAGCCCACGGATCGGCATCGGTCTGAGGGAAAAGGAGAGATCCGCTTTGAGATGGCCTCGCGTCCGATTAGCTAGTTGGTGAGGTAACGGCCCACCAAGGCGACGATCGGTAGCCGGACTGAGAGGTTGAACGGCCACATTGGGACTGAGACACGGCCCCAGACTCCTACGGGAGGCAGCAGTGGGGAATATTGCACAATGGGGGAACCCTGATGCAGCGACGCCGCGTGGAGGAAGAAGGTCTTCGGATTGTAAACTCCTGTTGTTGAGGAAGATAATGACGGTACTCAACAAGGAAGTGACGGCTAACTACGTG
>FQH3XDB01BRE1H|275|1
CACGTAGTTAGCCGGTGCTTTCTTGTTAGGTACCGTCATTATCGTCCCTAACGACAGGAGTTTACAATCCGAAAACCTTCTTCCTCCACGCGGCGTCGCTGCATCAGGGTTTCCCCATTGTGCAATATCCCCCACTGCTGCCTCCCGTAGGAGTCTGGGCCGTGTCTCAGTCCCAATGTGGCCGTTCAACCTCTCAGTCCGGCTACCCATCGTAGACTTGGTGGGCCCGTTAACCTCACCAACTATCTAATAGGACGCGAACTCATCCGTATCCGATAAATCTTTAACCACTGGAAGATGCCTCCCTATGGTCCCATGCGGTATTACCGGTCGTTTCCAACCGCTATTCCCCAGATACGGGCAGATTGTTCACGCGTTACTCACCCGTCCGCCACTGACGTATTGCTACGCCCGTTCGACTTGCATGTGTTAAGCACGCCGCCAGCGTTCATC
>FQH3XDB01EB9XW|276|1
GATGAACGCTGGCGGCGTGCTTAACACATTCAAGTCGTACGGGACTCATTTAATTAATCTTTCGGGAAGCGTTGAATGAGTTTAGTGGCGGACGGGTGAGTAACGCGTGAGCAATTTGCCTTTGTGAGTGGAATAACACCCGGAAACAGGTGCTAATACCGCATAACGTATCTATGCCGCATGACAAAGATACCAAAGAGAAATCGCACAAAGATGAGCTCGCGTCCGATTAGATAGTTGGTGAGGTAACGGCCCACCAAGTCGACGATCGGTAGCCGGACTGAGAGGTTGAACGGCCACATTGGGACTGAGACACGGCCCAGACTCCTACGGGAGGCAGCAGTGGGGAATATTGCACAATGGGGGAAACCCTGATGCAGCGACGCCGCGTGGAGGAAGAAGGTCTTCGGATTGTAAACTCCTGTTGTTGGGGAAGATAATGACGGTACCCAACAAGGAAGTGAACGGCTAACTACGTG
>FQH3XDB01C76L8|277|1
CACGTAGTTAGCCGTCACTTCCTTGTTGAGTACCGTCATTATCTTCCTCAACAACAGGAGTTTACAATCCGAAGACCTTCTTCCTCCACGCGGCGTCGCTGCATCAGGGTTTCCCCATTGTGCAATATTCCCCACTGCTGCCTCCCGTAGGAGTCTGGGCCGTGTCTCAGTCCCAATGTGGCCGTTCAACCTCTCAGTCCGGCTACCGATCGTCGCCTTGGTGGGCCCATTACCTCACCAACTAGCTAATCGGACGCGAGGCCATCTCAAAGCGGATTGCTCCTTTTCCCTCTGGCCGATGCCGGCCCGTGGGCTTATGCGGTATTAGCAGTCGTTTCTAGCTGTTGTCCCCCTGTACAGGGCAGGTTATCCACGCGTTACTCACCCGTCCGCCACTCGGTGACATCCGAAAACATCACCTCGTTCGACTTGCATGTGTTAAGCACGCCGCCAGCGTTAATC
>FQH3XDB01AZJZW|278|1
CACGTAGTTAGCCGTGGCTTTTTCTCCAGGTACCGTCACGTCTTCGTCCCTGGTAAAAGAAGTTTACAACCCGAAAGCCTTCTTCCTTCACGCGGCGTTGCTGGGTCAGGGTTGCCCCCATTGCCCAATATTCCCCACTGCTGCCTCCCGTAGGAGTCTGGGCCGTATCTCAGTCCCAATGTGGCCGTTCAACCTCTCAGTCCGGCTACTGATCGTCGCCTTGGTGGGCCGTTACCCCACCAACTAGCTAATCAGACGCGAGCCCATCTTTCAGCGATAAATCTTTGACATTCAGGGGATGCCCCCCGAATGTGTTATGCGGTATTAGCAGTCGTTTCCAACTGTTGTCCCCCTCTGAAAGGCAGGTTGCTCACGCGTTACTCACCCGTTCGCCACTAAACTTAAATTCACTTGGCCGAAGCCTTGTTCCAATAAGTCCCGTTCGACTTGCATGTGTTAGGCACGCGCCAGCGTTCTC
>FQH3XDB01A2HTX|279|20
CACGTAGTTAGCCGTGGCTTTCTAAACGGATACCATCATTTTTTCTCCGTCAACAGAGGTTTACAATCCGAAAACCTTCTTCCCTCACGCGGCGTCGCTGGATCAGGGTTGCCCCATTGTCCAATATCCCCCACTGCTGCCTCCCGTAGGAGTCTGGGCCGTGTCTCAGTCCCAATGTGGCCGATCAACCTCTCAGTCCGGCTACTGATCGTCGACTTGGTGGCCGTTACCCCGCCAACTATCTAATCAGACGCGAGCCCATCTCTAAGCGATAAAATCTTTGGTATCAGGAAGATGCCATCCCGATACATTATGCGGTATTAGCAGTCGTTTCCAACTGTTGTCCCCCTCTTAGAGCCAGGTTGCTCACGTGTTACTCACCCGTCCGCCACTGATCAGAGGAGCAAGCTCCTCGTCACCGTTCGACTTGCATGTGTTAGGCGCGCCGCCAGCGTTCGTC
>FQH3XDB01D79EU|280|11
CACGTAGTTAGCCGTTGCTTTTTCTCCAGGTACCGTCACGTTCTTCGTCCCTGGTAAAAGAAGTTTACAACCCGAAGGCCTTCTTCCTTCACGCGGCGTTGCTGGGTCAGGGTTTCCCCATTGCCCAATATTCCCCACTGCTGCCTCCCGTAGGAGTCTGGGCCGTATCTCAGTCCCAATGTGGCCGTTCATCCTCTCAGACCGGCTACTGATCGCAGACTTGGTGAGCCGTTACCCCACCAACTATCTAATCAGACGCGAGGCCATCTTTCAGCACATAAAGCTTTGATACCGTCGGGATGCCCCGTCGGTATGTTATGCGGTATTAGCAGTCGTTTCCAACTGTTGTCCCCCACTGAAAGGCAGGTTCCTCACGCGTTACTCACCCGTTCGCCACTAAACTATCTTTCCCTCTGCCGAAGCTTCGTTCCGGATAGTCCCGTTCGACTTGCATGTGTTAGGCACGCCGCCAGCGTTCGTC
>FQH3XDB01DORID|281|14
CACGTAGTTAGCCGTTGCTTTTCTCCAGGTACCGTCATTTTCTTCGTCCCTGGTAAAAGAAGTTTACAACCCGAAGGCCTTCTTCCTTCACGCGGCGTTGCTGGGTCAGGGTTTCCCCATTGCCCAATATTCCCCACTGCTGCCTCCCGTAGGAGTCTGGGCCGTATCTCAGTCCCAATGTGGCCGTTCATCCTCTCAGACCGGCTACTGATCGTCGCCTTGGTGGGCCGTTACCCCACCAACTAGCTAATCAGACGCGAGGCCATCTTTCAGCAATAAATCTTTGGCTACCAAGGGATGCCCCTTAATAGCTTTATGCGGTATTAGCAGTCGTTTCCAACTGTTGTCCCCCACTGAAAGGCAGGTTCCTCACGCGTTACTCACCCGTTCGCCACTAAGTACCCCGAAGGTACTCCGTTCGACTTGCATGTGTTAGGCACGCCGCCAGCGTTCGTC
>FQH3XDB01EQNWV|282|9
CACGTAGTTAGCCGTTGCTTTTTCTCCAGGTACCGTCACGTTCTTCGTCCCTGGTAAAAGAAGTTTACAACCCGAAGGCCTTCTTCCTTCACGCGGCGTTGCTGGGTCAGGGTTTCCCCATTGCCCAATATTCCCCACTGCTGCCTCCCGTAGGAGTCTGGGCCGTATCTCAGTCCCAATGTGGCCGTTCATCCTCTCAGACCGGCTACTGATCGTCGCCTTGGTGAGCCGTTACCTCACCAACTAGCTAATCAGACGCGAGACCATCTTTCAGCAATAAATCTTTGGTCATTCAGGGATGCCCCCAAATGACATTATGCGGTATTAGCAGTCGTTTCCAACTGTTGTCCCCCACTGAAAGGCAGGTTTCTCACGCGTTACTCACCCGTTCGCCACTAAGTTAAACCGAGTCTTAACCCGTTCGACTTGCATGTGTTAGGCACGCCGCCAGCGTTCGTC
>FQH3XDB01D0XJN|283|28
GACGAACGCTGGCGGCGTGCCTAACACATGCAAGTCGAACGGGGTAAGGCTCTTCGGAACCTTACTTAGTGGCGAACGGGTGAGTAACGCGTGAGAAACCTGCCTTTCAGTGGGGGACAACAGTTGGAAACGACTGCTAATACCGCATGATACTTTTGGATCGCATGGTCTGAAAGTCAAAGCTTAATGTGCTGAAAGATGGTCTCGCGTCTGATTAGCTAGTTGGTGGGGTAACGGCCCACCAAGGCGACGATCAGTAGCCGGTCTGAGAGGATGAACGGCCACATTGGGACTGAGATACGGCCCAGACTCCTACGGGAGGCAGCAGTGGGGAATATTGGGCAATGGGGGAAACCCTGACCCAGCAACGCCGCGTGAAGGAAGAAGGCCTTCGGGTTGTAAACTTCTTTTACCAGGGACGAAGAACGTGACGGTACCTGGAGAAAAGCAACGGCTAACTACGTG
>FQH3XDB01CE2LQ|284|36
CACGTAGTTAGCCGTTGCTTTTTCTCCAGGTACCGTCACTTTCTTCGTCCCTGGTAAAAGAAGTTTACAACCCGAAGGCCTTCTTCCTTCACGCGGCGTTGCTGGGTCAGGGTTTCCCCATTGCCCAATATTCCCCACTGCTGCCTCCCGTAGGAGTCTGGGCCGTATCTCAGTCCCAATGTGGCCGTTCATCCTCTCAGACCGGCTACTGATCGTCGACTTGGTGGGCCGTTACCTCACCAACTATCTAATCAGACGCGAGGCCATCTTTCAGCGATAAATCTTTGGCAGCAAGGCCATGCGACCTCGCTGCATCATGCGGTATTAGCAGTCGTTTCCAACTGTTGTCCCCCTCTGAAAGGCAGGTTCCTCACGCGTTACTCACCCGTTCGCCACTAACTCAGGGAGCAAGCCTCCCCTCGTCCGTTCGACTTGCATGTGTTAGGCACGCCGCCAGCGTTCGTC
>FQH3XDB01BIUIQ|285|23
CACGTAGTTAGCCGTCACTTCCTTGTTGAGTACCGTCATTATCTTCCTCAACAACAGGAGTTTACAATCCGAAGACCTTCTTCCTCCACGCGGCGTCGCTGCATCAGGGTTCCCCCATTGTGCAATATTCCCCACTGCTGCCTCCCGTAGGAGTCTGGGCCGTGTCTCAGTCCCAATGTGGCCGTTCAACCTCTCAGTCCGGCTACCGATCGTCGCCTTGGTGGGCCGTTACCTCACCAACTAGCTAATCGGACGCGAGGCCATCTCAAAGCGGATCTCTCCTTTTCCCTCAGACCGATGCCGACCCGTGGGCTTATGCGGTATTAGCAGTCGTTTCCAACTGTTGTCCCCCTCTTTGAGGCAGGTTCCTCACGCGTTACTCACCCGTTCGCCACTAAACAAGAAGAAGCAAGCTCCCTCTCATTCCGTTCGACTTGCATGTGTTAGGCGCGCCGCCAGCGTTCGTC
>FQH3XDB01CW7YN|286|4
CACGTAGTTAGCCGTTGCTTTTCTGTAGGTACCGTCACGTTCTTCGTCCCTACTAAAAGAAGTTTACAACCCGAAGGCCTTCTTCCTTCACGCGGCGTTGCTGGGTCAGGGTTTCCCCATTGCCCAATATTCCCCACTGCTGCCTCCCGTAGGAGTCTGGGCCGTATCTCAGTCCCAATGTGGCCGTTCATCCTCTCAGACCGGCTACTGATCGTCGCCTTGGTGAGCCGTTACCTCACCAACTAGCTAATCAGACGCGAAGCCATCTTTCAGCAATAAATCTTTGGCAGCAATGGGATGCCCCTGCTGCATTATGCGGTATTAGCAGTCGTTTCCAACTGTTGTCCCCCACTGAAAGGCAGGTTCTTCACGCGTTACTCACCCGTTCGCCACTAAGTAAGTCCCCGAAGGGCTTGCTCCGTTCGACTTGCATGTGTTAGGCACGCCGCCAGCGTTCGTC
>FQH3XDB01C90BA|287|1
CACGTAGTTAGCCGTGGCTTCCTCTTTAGCTACCGTCATTTGTTTCTTCACTAAAAACAGAGGTTTACAATCCGAAAACCTTCTTCCCTCACGCGGCGTTGCTGCATCAGGGTTTCCCCATTGTGCAATATCCCCCACTGCTGCCTCCCGTAGGAGTCTGGGCCGTGTCTCAGTCCCAATGTGGCCGTTCAACCTCTCAGTCCGGCTACCGATCGTCGGCTTGGTAGGCCGTTACCCCACCAACTACCTAATCGGACGCGAGCCCATCTTTCAGCGATAAATCTTTGGTACCTTGTGGATGCCCACTAGGTACGTTATGCGGTATTAGCAGTCGTTTCCAACTGTTGTCCCCCTCTGAAAAGGCAGGTTGCTCACGCGTTACTCACCCGTCCGCCACTAAGTTAACCAAGAAAATCTTCTAGCAAGCTAGCTTCATTTCAGCGGTTAGCTCCGTTCGACTTGCATGTGTTAGGCACGCCGCCAGCGTTGTC
>FQH3XDB01DV0VP|288|8
CACGTAGTTAGCCGTTGCTTTTTCTCCAGGTACCGTCACGTTCTTCGTCCCTGGTAAAAGAAGTTTACAACCCGAAAGCCTTCTTCCTTCACGCGGCGTTGCTGGGTCAGGGTTTCCCCCATTGCCCAATATTCCCCACTGCTGCCTCCCGTAGGAGTCTGGGCCGTATCTCAGTCCCAATGTGGCCGTTCATCCTCTCAGACCGGCTACTGATCGTCGCCTTGGTGGGCCGTTACCCCACCAACTAGCTAATCAGACGCGAGGCCATCTTTCAGCACTTTAAGCTTTGACTTCCAAACGATGCCGTCTGAAAGTGTCATGCGGTATTAGCAGTCGTTTCCAACTGTTGTCCCCCACTGAAAGGCAGGTTCCTCACGCGTTACTCACCCGTTCGCCACTAAGTCAGTCCATTGCTGGGCCAACTCCGTTCGACTTGCATGTGTTAGGCACGCCGCAGCGTTCGTC
>FQH3XDB01EKZ3F|289|6
GACGAACGCTGGCGGCGTGCCTAACACATGCAAGTCGAACGGGGTAAGAAGCTTCGGTTTTTACTTAGTGGCGAACGGGTGAGTAACGCGTGAGAAACCTGCCTTTCAGTGGGGGACAACAGTTGGAAACGACTGCTAATACCGCATGACACTTTAAGATCGCATGATCTGGAAGTCAAAGCTTTATGTGCTGAAAGATGGTCTCGCGTCTGATTAGCTAGTTGGCGGGGTAACGGCCCACCAAGGCGACGATCAGTAGCCGGTCTGAGAGGATGAACGGCCACATTGGGACTGAGATACGGCCCAGACTCCTACGGGAGGCAGCAGTGGGGAATATTGGGCAATGGGGGAAACCCTGACCCAGCAACGCCGCGTGAAGGAAGAAGGCCTTCGGGCTGTAAACTTCTTTTACCAGGGACGAAGAACGTGACGGTACCTGGAGAAAAGCGAACGGCTAACTACGTG
>FQH3XDB01AKWVT|290|1
CACGTAGTTAGCCGTGGCTTATTCTATGGGTACAGTCTTCTGCTCTTCCCCATTAAAAGAAGTTTACAACCCGAAAGCCTTCTTCCTTCACGCGGCGTTGCTGGGTCAGGCTTGCGCCCATTGCCCAATATTCCCCACTGCTGCCTCCCGTAGGAGTCTGGGCCGTATCTCAGTCCCAATGTGGCCGTTCAACCTCTCAGTCCGGCTACTGATCGTCGCCTTGGTGGGCCCGTTACCTCACCAACTAGCTAATCAGACGCGAGGCCATCTTTCAGCGATAAATCTTTCAAATTTTAAACCATGCGGCTTAAAATTCAATATGCGGTATTAGTACCCGTTTCCAGGTATTATCCCCCTCTTATAGGCAGGTTACTCACGCGTTACTCACCCGTCCGCCGCTAAGCGTCCGCAAAATCATCCGAAGAATCTTTCGCTTGGCTCCGCTCGACTTGCATGTGTTAGGCACGCCGCCAGCGTTGTC
>FQH3XDB01AV8BP|291|3
GACGAACGCTGGCGGCGTGCCTAACACATGCAAGTCGAACGAGAATCAGTGGAACGGAGATTCGTCGAAGGGAAGTTGAGGACAGTGGCGAACGGGTGAGTAACGCGTGAGGAACCTGCCTTTCAGCGGGGGACAACAGCTGGAAACGGCTGCTAATACCGCATAACACATGACCGGGGCATCCCGGACATGTCAAAGATTTATTGCTGAAAGATGGCCTCGCGTCTGATTAGATAGTTGGTGGGGTAACGGCCTACCAAGTCGACGATCAGTAGCCGGTCTGAGAGGATGAACGGCCACATTGGGACTGAGATACGGCCCAGACTCCTACGGGAGGCAGCAGTGGGGAATATTGGGCAATGGGGGAAACCCTGACCCAGCAACGCCGCGTGAAGGAAGAAGGCTTTCGGGTGTAAACTTCTTTTACCAGGGACGAAGAAAGTGACGGTACCTGGAGAAAAAGCCACGGCTAACTACGTG
>FQH3XDB01C48OT|292|23
CACGTAGTTAGCCGTTGCTTTTTCTGTAGGTACCGTCACGTTCTTCGTCCCTACTAAAAGAAGTTTACAACCCGAAGGCCTTCTTCCTTCACGCGGCGTTGCTGGGTCAGGGTTTCCCCCATTGCCCAATATTCCCCACTGCTGCCTCCCGTAGGAGTCTGGGCCGTATCTCAGTCCCAATGTGGCCGTTCATCCTCTCAGACCGGCTACTGATCGTCGCCTTGGTGAGCCGTTACCCCACCAACTAGCTAATCAGACGCGAAGCCATCTTTCAGCAATAAATCTTTGGCAGCAATGGGATGCCCCCTGCTGCATTATGCGGTATTAGCAGTCGTTTCCAACTGTTGTCCCCCACTGAAAGGCAGGTTCTTCACGCGTTACTCACCCGTTCGCCACTAAGTAAGTCCCCGAAGGGCTTGCTCCGTTCGACTTGCATGTGTTAGGCACGCCGCCAGCGTTCGTC
>FQH3XDB01D47ZN|293|4
CACGTAGTTAGCCGTTGCTTTTTCTCCAGGTACCGTCACGTTCTTCGTCCCTGGTAAAAGAAGTTTACAACCCGAAGGCCTTCTTCCTTCACGCGGCGTTGCTGGGTCAGGGTTTCCCCATTGCCCAATATTCCCCACTGCTGCCTCCCGTAGGAGTCTGGGCCGTATCTCAGTCCCAATGTGGCCGTTCATCCTCTCAGACCGGCTACTGATCGTCGCCATGGTGGGCCGTTACCCCGCCATCTAGCTAATCAGACGCGAGACCATCTTTCAGCACTTTAAGCTTTGACTTCTGAATCATGCGATTCTAAAGTGTTATGCGGTATTAGCAGTCGTTTCCAACTGTTGTCCCCCACTGAAAGGCAGGTTTCTCACGCGTTACTCACCCGTTCGCCACTAAGTTAAGTCCCGAAGGACTTAACTCCGTTCGACTTGCATGTGTTAGGCACGCCGCAGCGTTCGTC
>FQH3XDB01DJPZA|294|11
CACGTAGTTAGCCGTGGCTTTCTAAAGGGCTACCGTCATTATCGTCACCCTCCACAGAGGTTTACAATCCGAAAACCTTCTTCCCTCACGCGGCATCGCTGGATCAGGGTTTCCCCCATTGTCCAATATCCCCCACTGCTGCCTCCCGTAGGAGTCTGGGCCGTGTCTCAGTCCCAATGTGGCCGATCAACCTCTCAGTCCGGCTACTGATCGTCGACTTGGTGAGCCGTTACCTCACCAACTATCTAATCAGACGCGAGCCCATCTTTCAGCGGATTACTCCTTTGATTACAAGGCGATGCCACCCCGTAATGTTATGCGGTATTAGCAGTCGTTTCCAACTGTTGTCCCCCTCTGAAAGGCAGGTTGCTCACGTGTTACTCACCCGTCCGCCGCTGATTGTGGAAGCAAGCTCCCACGCTCCGCTCGACTTGCATGTGTTAGGCGTGCCGCCAGCGTTCGTC
>FQH3XDB01B4C77|295|7
CACGTAGTTAGCCGTTGCTTTTCTCCGGGTACCGTCACGTTCTTCGTCCCCGGTAAAGAAGTTTACAACCCGAAGGCCTTCTTCCTTCACGCGGCGTTGCTGGGTCAGGGTTTCCCCATTGCCCAATATTCCCCACTGCTGCCTCCCGTAGGAGTCTGGGCCGTATCTCAGTCCCAATGTGGCCGTTCATCCTCTCAGACCGGCTACTGATCGTCGCCATGGTGGGCCGTTACCCGCCATCTAGCTAATCAGACGCGAGACCATCTCTCAGCACATTAAGCTTTGACTTCTGTACCATGCGGTACTAAAGTGTTATGCGGTATTAGCAGTCATTTCTAACTGTTGTCCCCCACTGAGAGGCAGGTTTTCTCACGCGTTACTCACCCGTTCGCCACTAACTCGGTCCCCGAAGGGGCCTCGTCCGTTCGACTTGCATGTGTTAGGCACGCCGCCAGCGTTCGTC
>FQH3XDB01DZLWM|296|5
GACAAACGCTGGCGGCGTGCTTAACACATGCAAGTCGAACGAAGCATAGGAGCTTGCTCCTATGACTGAGTGGCGGACGGGTGAGTAACACGTGAGCAACCTGCCCTATACACCGGGATAACACAGAGAAATTTGTGCTAATACCGGATAAGACCACGACGGGGCATCCCGATGCGGTCAAAGCTTTAGCGGTATAGGAGGGGCTCGCGTCCCATTAGTTAGTTGGTGAGGTAACGGCCCACCAAGACAGCGATGGGTAGCCGACCTGAGAGGGTGTACGGCCACACTGGAACTGAGACACGGTCCAGACTCCTACGGGAGGCAGCAGTGGGGAATATTGGGGCAATGGAGGCAACTCTGACCCAGCAACGCCGCGTGAATGATGAAGGTCTTCGGATTGCAAAGTTCTGTGAGGAGGGACGAATAGATGACGGTACTCCAGAGGAAGCCACGGTCTAACGTACGTG
>FQH3XDB01AVJPS|297|8
GACGAACGCTGGCGGCGTGCTTAACACATGCAAGTCGAACGAAGTGTAGCAATACACTTAGTGGCGGACGGGTGAGTAACACGTGAGCAATCTGCCCTATACACTGGGATAACACAGAGAAATTTGTGCTAATACCGGATAAGACCACACTGCGGCATCGCAGAGAGGTAAAAGGTCCGCCGGTATAGGAGGAGCTCGCGGCCCATTAGATAGTTGGTGAGGTAACGGCCCACCAAGTCGACGATGGGTAGCCGACCTGAGAGGGTGATCGGCCACATTGGAACTGAGATACGGTCCAAAACTCCTACGGGAGGCAGCAGTGGGGAATATTGGGGCAATGGAGGCAACTCTGACCCCAGCAACGCCGCGTGAATGAAGAAGGCCTTCGGGTTGTAAAGTTCTTTAATTGGGACGAAGAAGTGACGGTACCAAGATAAGCCACGGCTAACTACGTG
>FQH3XDB01AJVT3|298|1
GACAAACGCTGGCGGCGTGCTTAACACATGCAAGTCGAACGGAGTACCCGGAAATGAAGCTTCGGCAGAATTTTGGAATACTTAGTGGCGGACGGGTGAGTAACACGTGAGTAACCTGCCCCTGAGTGGGGGATAACACACCGAAAGGTGTGCTAATACCGCATAACGTGGCGTTGCCGCATGACAATGCCATCAAAGATTTATGCTCAGGGATGGACTCGCGGCCGATTAGGTAGTTGGTGAGGTAACGGCTCACCAAGCCGACGATCGGTAGCCGGACTGAGAGGTTGAACGGCCACATTGGGACTGAGACACGGCCCAGACTCCTACGGGAGGCAGCAGTGGGGAATATTGCACAATGGGGGAAACCCTGATGCAGCGACGCCGCGTGAAGGATGAAGGTCTTCGGATCGTAAACTTTTGTCTTCAGGGACGATAATGACGGTACCTGAGGAGGAAGCCACGGCTAACTACGTG
>FQH3XDB01DK92X|299|1
GACAAACGCTGGTGGCGCACATAAGACATGCAAGTCGAACGAACGAAGCCGTTTGTTTACAAATGGCCAAGTTAGTGGCGGACGGGTGAGTAACGCGTAGGTAACCTGCCTTTGAGAGGGGGATAACACAGAGAAATCTGTGCTAATACCGCATAAAGTTAAAATATCGCATGATATAATAACCAAAGGAGCAATCCACTCAAAGATGGACCTGCGTCTGATTAGCTAGTTGGTGTGGTAACGGCATACCAAGGCGACGATCAGTAGCCGAACTGAGAGGTTGATCGGCCACATTGGGACTGAGACACGGCCCAGACTCCTACGGGAGGCAGCAGTCGGGAATATTGCACAATGGGGAAACCCTGATGCAGTGACGCCATGTATAGGAAGAAGGTTTTCGGATTGTAAACTATTGTCTATAGGAAGAAAATGACGGTACCTATGGAGGAAGTCCGGCTAACTACGTG
>FQH3XDB01EF85H|300|1
CACGTAGTTAGCCGGACCTTCCTCCATAGGTACCGTCATTTTTCTTCCCTATAGACAATAGTTTACAATCCGAAAACCTTCTTCCTATACATGGCGTCACTGCATCAGGGTTTCCCCCATTGTGCAATATTCCCGACTGCTGCCTCCCGTAGGAGTCTGGGCCGTGTCTCAGTCCCAATGTGGCCGATCAACCTCTCAGTTCGGCTACTGATCGTCGCCTTGGTATGCCGTTACCACACCAACTAGCTAATCAGACGCAGGTCCATCTTTAAGTGGATTACTCCTTTGGTTGCTCCATCATGCGATAGTTCAACTTTATGCGGTATTAGCACAGATTTTCTCTGTGTTATCCCCCTCTTAAAGGTAGGTTACCTACGCGTTACTCACCCGTCCGCCACTAACTTAGCCATTTGTAAACAACAACTTCGTCCGTTCGACTTGCATGTCTTATGTGCGCCACCAGCGTTTGTC
>FQH3XDB01AVTDF|301|41
GACGAACGCTGGCGGCGTGCCTAACACATGCAAGTCGAACGGAGTACAGCCCTTCGGGACTGGACTTAGTGGCGAACGGGTGAGTAACGCGTGAGGAACCTGCCTTTCAGTGGGGGACAACAGTTGGAAACGACTGCTAATACCGCATAATACTTCTGGGGGACATCCCTTGGAAGTCAAAGCTTTAAGTGCTGAAAGATGGCCTCGCGTCTGATTAGCTGGTTGGTGAGGTAACGGCTCACCAAGGCGACGATCAGTAGCCGGTCTGAGAGGATGAACGGCCACATTGGGACTGAGATACGGCCCAGACTCCTACGGGAGGCAGCAGTGGGGAATATTGGGCAATGGGGAAACCCTGACCCAGCAACGCCGCGTGAAGGAAGAAGGCTTTCGGGTTGTAAACTTCTTTAGCAGGGACGAAGGACGTGACGGTACCTGCAGAAAAGCAACGGCTAACTACGTG
>FQH3XDB01EEFJE|302|6
CACGTAGTTAGCCGTTGCTTTTTCTCCAGGTACCGTCACGTTCTTCGTCCCTGGTAAAAGAAGTTTACAACCCGAAGGCCTTCTTCCTTCACGCGGCGTTGCTGGGTCAGGGTTTCCCCATTGCCCAATATTCCCCACTGCTGCCTCCCGTAGGAGTCTGGGCCGTATCTCAGTCCCAATGTGGCCGTTCATCCTCTCAGACCGGCTACTGATCGTCGCCTTGGTGAGCCGTTACCTCACCAACTAGCTAATCAGACGCGAGACCATCTTCCAGCACATTAAGCTTTGATATTCAAGGGATGCCCCTCGAATATGTTATGCGGTATTAGCAGTCGTTTCCAACTGTTGTCCCCCACTGGAAGGCAGGTTTCTCACGCGTTACTCACCCGTTCGCCACTAAGTAAGGTCCCGAAGGGCCTTACCCGTTCGACTTGCATGTGTTAGGCACGCCGCCAGCGTTCGTC
>FQH3XDB01AP875|303|5
GACGAACGCTGGCGGCATGCCTAACACATGCAAGTCGAACGAAGCTCTTCCCTTCGGGGAGGATGACTTAGTGGCGAACGGGTGAGTAACACACGAGCAACCTGCCCTACACAGGGGGATAACACTTGGAAACGAGTGCTAATACCGCATAAGACCACAGTGTCGCATGGCACGGGGGTAAAAACGATTCAGTGGTGTAGGATGGGCTCATGACCCATTAGCTAGTTGGTGAGATAACAGCCCACCAAGGCGACGATGGGTAGCCGACCTGAGAGGGTGATCGGCCACATTGGAACTGAGATACGGTCCAAAACTCCTACGGGAGGCAGCAGTGGGGAATATTGGGGCAATGGGCAAAGCCTTACCCAGCAATGCCGCGTGAGTGATGAAGGTCTTCGGATTGTAAAGCTCTTTGATTAGGGACGAAGAAAGTGACGGTACCTAAAGACAAGCCCCGGCTAACTACGTG
>FQH3XDB01E3CO6|304|16
CACGTAGTTAGCCGTTGCTTTTTCTGTAGGTACCGTCACGTCCTTCGTCCCTACTAAAAGAAGTTTACAACCCGAAGGCCTTCTTCCTTCACGCGGCGTTGCTGGGTCAGGGTTTCCCCCATTGCCCAATATTCCCCACTGCTGCCTCCCGTAGGAGTCTGGGCCGTATCTCAGTCCCAATGTGGCCGTTCATCCTCTCAGACCGGCTACTGATCGTCGCCTTGGTGAGCCGTTACCCCACCAACTAGCTAATCAGACGCGAAGCCATCTTTCAGCAATAAATCTTTGACATCAAGAGGATGCCCCCTCGATGTGTTATGCGGTATTAGCAGTCGTTTCCAACTGTTGTCCCCCATGAAAGGCAGGTTCTTCACGCGTTACTCACCCGTTCGCCACTAAGTAATCCCCCGAAGGAATTACCCCGTTGACTTGCATGTGTTAGGCACGCCGCCAGCGTTCGTC
>FQH3XDB01A6EZD|305|1
CACGTAGTTAGCCGTTGCTTTTTCTCCAGGTACCGTCACGCCCTTCGTCCCTGGTAAAAGAAGTTTACAACCCGAAGGCCTTCTTCCTTCACGCGGCGTTGCTGGGTCAGGCTTTCGCCCATTGCCCAATATTCCCCACTGCTGCCTCCCGTAGGAGTCTGGGCCGTATCTCAGTCCCAATGTGGCCGTTCATCCTCTCAGACCGGCTACTGATCGTCGCCTTGGTGGGCCGTTACCCCACCAACTAGCTAATCAGACGCGAGGCCATCTTTCAGCACTTAAAGCTTTGATTCACAGATCATGCGATCCGTGAATGTTATGCGGTATTAGCAGTCGTTTCCAACTGTTGTCCCCCACTGAAAGGCAGGTTCCTCACGCGTTACTCACCCCGTTCGCCACTAAGTAACAACCGAAGTCATTACCCCCGTTGACTTGCATGTGTTAGGCACGCCGCCAGCGTCGTC
>FQH3XDB01A2UYP|306|11
CACGTAGTTAGCCGTTGCTTTTTCTCCAGGTACCGTCATCTTCTTCGTCCCTGGTAAAAGAAGTTTACAACCCGAAGGCCTTCTTCCTTCACGCGGCGTTGCTGGGTCAGGGTTTCCCCATTGCCCAATATTCCCCACTGCTGCCTCCCGTAGGAGTCTGGGCCGTATCTCAGTCCCAATGTGGCCGTTCATCCTCTCAGACCGGCTACTGATCGTCGCCTTGGTGGGCCGTTACCCCGCCAACTAGCTAATCAGACGCGAGGCCATCTTTCAGCAATAAATCTTTGGCTTTCAGATCATGCGACCCAAAAGCGTTATGCGGTATTAGCAGTCGTTTCCAACTGTTGTCCCCCACTGAAAGGCAGGTTCCTCACGCGTTACTCACCCGTTCGCCACTAAGTAAGGCCCCGAAGGGCCTTACCCGTTCGACTTGCATGTGTTAGGCACGCCGCCAGCGTTCGTC
>FQH3XDB01BQEHN|307|18
CACGTAGTTAACCGTTGCTTTTTCTCCAGGTACCGTCACGTTCTTCGTCCCTGGTAAAAGAAGTTTACAACCCGAAGGCCTTCTTCCTTCACGCGGCGTTGCTGGGTCAGGGTTTCCCCATTGCCCAATATTCCCCACTGCTGCCTCCCGTAGGAGTCTGGGCCGTATCTCAGTCCCAATGTGGCCGTTCATCCTCTCAGACCGGCTACTGATCGTCGCCATGGTGGGCCGTTACCCGCCATCTAGCTAATCAGACGCGAGACCATCTTCCAGCACATTAAGCTTTGACTTCTGTACCATGCGGTACTAAAGTGTTATGCGGTATTAGCAGTCATTTCTAACTGTTGTCCCCCACTGGAAGGCAGGTTTCTCACGCGTTACTCACCCGTTCGCCACTAAGTAAGGTCCCGAAGGGCCTTACCCCGTTCGACTTGCATGTGTTAGGCACGCCGCCAGCGTTCGTC
>FQH3XDB01AG9XX|308|9
CACGTAGTTAGCCGTTGCTTTTTCTCCAGGTACCGTCACGTTCTTCGTCCCTGGTAAAAGAAGTTTACAACCCGAAGGCCTTCTTCCTTCACGCGGCGTTGCTGGGTCAGGGTTTCCCCCATTGCCCAATATTCCCCACTGCTGCCTCCCGTAGGAGTCTGGGCCGTATCTCAGTCCCAATGTGGCCGTTCATCCTCTCAGACCGGCTACTGATCGTCGCCTTGGTGAGCCGTTACCTCACCAACTAGCTAATCAGACGCGAGACCATCTTTCAGCAATAAATCTTTGGTCATTCAGGGATGCCCCCAAATGACATTATGCGGTATTAGCAGTCGTTTCCAACTGTTGTCCCCCACTGAAAGGCAGGTTTCTCACGCGTTACTCACCCGTTCGCCACTAAGTTAAATCCGAAGACTTAACTCCGTTCGACTTGCATGTGTTAGGCACGCCGCCAGCGTTCGTC
>FQH3XDB01CEROX|309|6
GACGAACGCTGGCGGCGTGCCTAACACATGCAAGTCGAACGGAGTTAAGCCCTTCGGGACTTAACTTAGTGGCGAACGGGTGAGTAACGCGTGAGGAACCTGCCTTTCAGTGGGGGACAACAGTTGGAAACGACTGCTAATACCGCATGACACTTTTTGGGGACATCCCCTGAAAGTCAAAGCTTTATGTGCTGAAAGATGGCCTCGCGTCTGATTAGCTAGTTGGTGAGGTAACGGCTCACCAAGGCGACGATCAGTAGCCGGTCTGAGAGGATGAACGGCCACATTGGGACTGAGATACGGCCCAGACTCCTACGGGAGGCAGCAGTGGGGAATATTGGGCAATGGGGGAAACCCTGACCCAGCAACGCCGCGTGAAGGAAGAAGGCCTTCGGGTTGTAAACTTCTTTACCAGGGACGAAGGACGTGACGGTACCTGGAAGAAAAGCAACGGCTAACTACGTG
>FQH3XDB01EGVVV|310|4
CACGTAGTTAGCCGTTGCTTTTTCTCCAGGTACCGTCACGTTCTTCGTCCCTGGTAAAAGAAGTTTACAACCCGAAGGCCTTCTTCCTTCACGCGGCGTTGCTGGGTCAGGGTTTCCCCATTGCCCAATATTCCCCACTGCTGCCTCCCGTAGGAGTCTGGGCCGTATCTCAGTCCCAATGTGGCCGTTCAACCTCTCAGTCCGGCTACTGATCGTCGACTTGGTAGGCCGTTACCCCACCAACTATCTAATCAGACGCGAGGCCATCTTTCAGCAATAAATCTTTGGTATCTCAGTGATGCCACCAAAATACATTATGCGGTATTAGCAGTCGTTTCCAACTGTTGTCCCCCACTGAAAGGCAGGTTCCTCACGCGTTACTCACCCGTTCGCCACTAAGTTAAATCCGAAGATCTAACTCCGTTCGACTTGCATGTGTTAGGCACGCCGCCAGCCGTTCGTC
>FQH3XDB01BWG0H|311|6
CACGTAGTTAGCCGTTGCTTTTTCTGTAGGTACCGTCACGTTCTTCGTCCCTACTAAAAGAAGTTTACAACCCGAAGGCCTTCTTCCTTCACGCGGCGTTGCTGGGTCAGGGTTTCCCCCATTGCCCAATATTCCCCACTGCTGCCTCCCGTAGGAGTCTGGGCCGTATCTCAGTCCCAATGTGGCCGTTCATCCTCTCAGACCGGCTACTGATCGTCGCCTTGGTGAGCCGTTACCCCACCAACTAGCTAATCAGACGCGAAGCCATCTTTCAGCAATAAATCTTTGGCAGCAAGGGGATGCCCCTCACTGCTTTATGCGGTATTAGCAGTCGTTTCCAACTGTTGTCCCCCACTGAAAGGCAGGTTCTTCACGCGTTACTCACCCGTTCGCCACTAAGTAAGTCCCCGAAGGGGCTTGCTCCGTTCGACTTGCATGTGTTAGGCACGCCGCCAGCGTTCGTC
>FQH3XDB01CH3YL|312|3
CACGTAGTTAGCCGTTGCTCTTTCTCCAGGTACCGTCACGTCCTTCGTCCCTGGTAAAAGAAGTTTACAACCCGAAAGCCTTCTTCCTTCACGCGGCGTTGCTGGGTCAGGGTTTCCCCATTGCCCAATATTCCCCACTGCTGCCTCCCGTAGGAGTCTGGGCCGTATCTCAGTCCCAATGTGGCCGTTCATCCTCTCAGACCGGCTACTGATCGTCGCCATGGTGGGCCGTTACCCCGCCATCTAGCTAATCAGACGCGAGACCATCTCTCAGCACATTAAGCTTTGGTTTTCAGAGGATGCCCTCCGAAAACTTTATGCGGTATTAGCAGTCGTTTCCAACTGTTGTCCCCCACTGAGAGGCAGGTTTCTCACGCGTTACTCACCCGTTCGCCACTAAGTCTGTCCCCGAAGGGCAGGCTCCGTTCGACTTGCATGTGTTAGGCACGCCGCCAGCCGTTCGTC
>FQH3XDB01EZ1FX|313|10
CACGTAGTTAGCCGTGGCTTTTTCTCCAGGTACCGTCACTTTCTTCTTCCCTGGTAAAAGAGGTTTACAATCCGAAGACCTTCTTCCCTCACGCGGCGTTGCTGGGTCAGGGTTTCCCCATTGCCCAATATTCCCCACTGCTGCCTCCCGTAGGAGTCTGGGCCGTATCTCAGTCCCAATGTGGCCGATCAACCTCTCAGTCCGGCTACTGATCGTCGCCATGGTGGGCCGTTACCCGCCATCTAGCTAATCAGACGCGAGCCCATCTTTCAGCAATAAATCTTTGGTCATCAGAAGATGCCTCCCGATGACATTATGCGGTATTAGCAGTCGTTTCCAACTGTTGTCCCCCACTGAAAGGCAGGTTGCTCACGCGTTACTCACCCGTTCGCCACTAAGCTTTAAGAGCAAGCTCTCAAAGCTCCGTTCGACTTGCATGTGTTAGGCACGCCGCCAGCGTTCGTC
>FQH3XDB01DY347|314|3
CACGTAGTTAGCCGTTGCTTTTTCTGTAGGTACCGTCACGTTCTTCGTCCCTACTAAAGAAGTTTACAACCCGAAGGCCTTCTTCCTTCACGCGGCGTTGCTGGGTCAGGGTTTCCCCATTGCCCAATATTCCCCACTGCTGCCTCCCGTAGGAGTCTGGGCCGTATCTCAGTCCCAATGTGGCCGTTCATCCTCTCAGACCGGCTACTGATCGTCGCCTTGGTGAGCCGTTACCCCACAACTAGCTAATCAGACGCGAAGCCATCTTTCAGCAATAAATCTTTGGTATATCAGGGATGCCCCCATTATACATTATGCGGTATTAGCAGTCGTTTCCAACTGTTGTCCCCCACTGAAAGGCAGGTTCTTCACGCGTTACTCACCCGTTCGCCACTAAGCAATCCCCGAAGGAAATTGCCCCGTTCGACTTGCATGTGTTAGGCACGCCGCCAGCGTTCGTC
>FQH3XDB01A640K|315|5
CACGTAGTTAGCCGTTGCTTTTTCTGCAGGTACCGTCACGTTCTTCGTCCCTGCTAAAAGAAGTTTACAACCCGAAGGCCTTCTTCCTTCACGCGGCGTTGCTGGGTCAGGGTTTCCCCATTGCCCAATATTCCCCACTGCTGCCTCCCGTAGGAGTCTGGGCCGTATCTCAGTCCCAATGTGGCCGTTCATCCTCTCAGACCGGCTACTGATCGTCGCCATGGTGGGCCGTTACCCCGCCATCCAGCTAATCAGACGCGAGACCATCTTTCAGCACATTAAGCTTTTGACTTCTGAATCATGCGATTCTAAAGTGTTATGCGGTATTAGCAGTCGTTTCCAACTGTTGTCCCCCACTGAAAGGCAGGTTTCTCACGCGTTACTCACCCGTTCGCCACTAAGTTAAGTCCCGAAGGGCTTAACTCCGTTCGACTTGCATGTGTTAGGCACGCCGCCAGCCGTTCGTC
>FQH3XDB01B3MSC|316|6
CACGTAGTTAGCCGTTGCTTTTTCTCCAGGTACCGTCACGTTCTTCGTCCCTGGTAAAAGAAGTTTACAACCCGAAGGCCTTCTTCCTTCACGCGGCGTTGCTGGGTCAGGGTTTCCCCATTGCCCAATATTCCCCACTGCTGCCTCCCGTAGGAGTCTGGGCCGTATCTCAGTCCCAATGTGGCCGTTCATCCTCTCAGACCGGCTACTGATCGTCGCCTTGGTGAGCCGTTACCCCACCAACTAGCTAATCAGACGCGAGGCCATCTTCCAGCACTTAAAGCTTTGACTTCTGCACCATGCGGTGCTAAAGTGTTATGCGGTATTAGCAGTCGTTTCCAACTGTTGTCCCCCACTGGAAGGCAGGTTCCTCACGCGTTACTCACCCGTTCGCCACTAAGTAGAAAACCGAAGCTCTCTACCCCGTTCGACTTGCATGTGTTAGGCACGCCGCCAGCGTTCGTC
>FQH3XDB01A8FST|317|9
CACGTAGTTAGCCGTTGCTTTTCTGTAGGTACCGTCACGTTCTTCGTCCCTACTAAAAGAAGTTTACAACCCGAGGGCCTTCTTCCTTCACGCGGCGTTGCTGGGTCAGGGTTTCCCCATTGCCCAATATTCCCCACTGCTGCCTCCCGTAGGAGTCTGGGCCGTATCTCAGTCCCAATGTGGCCGTTCATCCTCTCAGACCGGCTACTGATCGTCGCCTTGGTGAGCCGTTACCTCACCAACTAGCTAATCAGACGCGAAGCCATCTTTCAGCAATAAATCTTTGGTATATCAGGGATGCCCCCATTATACATTATGCGGTATTAGCAGTCGTTTCCAACTGTTGTCCCCCACTGAAAGGCAGGTTCTTCACGCGTTACTCACCCGTTCGCCACTAAGCAATCCCCCGAAGGAAATTGCCCCGTTCGACTTGCATGTGTTAGGCACGCCGCCAGCGTTCGTC
>FQH3XDB01D86ZQ|318|1
CACGTAGTTAGCCGGGGCTTCCTTCTTGGCTACCGTCTTCTCCTCTTCACCAAGGATAGAAGTTTACGATCCGAAGACCTTCTTCCTTCACGCGGCGTTGCTGGGTCAGGGTTTCCCCCATTGCCCAATATTCCCCACTGCTGCCTCCCGTAGGAGTTTGGACCGTCTCTCAGTTCCAATGTGGCCGATCACCCTCTCAGGTCGGCTACCGATCGTCGCCTTGGTGGGCCTTTACCTCACCAACTAGCTAATCGGACGCGAGCCCACCCTTCACCAGATTGCTCCTTTGACCCCTAGACCATGTGGCCCTGTGGTCTCATGCGGTATTAGAACACCTTTCGGTATCTTATCCCCCTGTGAAGGAAAGGTTGCTCACGCGTTACTCACCCGTCCGCCGCTAAAACCTTGGCATCTTCCAGCCGAAGCCTTCCGTCGCCAAGTCTCCGCTCGACTTGCATGTGTTAGGCACGCCGCCAGCGTCGTC
>FQH3XDB01BLTAZ|319|2
GACGAACGCTGGCGGCGTGCTTAACACATGCAAGTCGAACGAGAATCTAATGACGGAGTTTTCGGACAACTGATTTAGAGGAAAGTGGCGGACGGGTGAGTAACGCGTGAGGAACCTGCCTTGAAGAGGGGGACAACAGTTGGAAGCGACTGCTAATACCGCATAACATGTAGGAGTCGCATGGCTCTTACATCAAAGATTTATCGCTTCAAGATGGCCTCGCGTCTGATTAGCTAGTTGGCGGGTAACGGCCCACCAAGGCGACGATCAGTAGCCGGACTGAGAGGTTGAACGGCCACATTGGGACTGAGATACGGCCCAGACTCCTACGGGAGGCAGCAGTGGGGAATATTGGGCAATGGGCGCAAGCCTGACCCAGCAACGCCGCGTGAAGGAAGAAGGCTTTCGGGTTGTAAACTTCGTTTTAAGAGGAAGAGCAGAAGACGGTACCTCTAGAATAAGCCACGGCTAACTACGTG
>FQH3XDB01CXWT3|320|3
CACGTAGTTAGCCGTCACTTTTCTCCAGGTACCGTCACGTTCTTCGTCCCTGGTAAAAGAAGTTTACAACCCGAAGGCCTTCTTCCTTCACGCGGCGTTGCTGGGTCAGGGTTTCCCCATTGCCCAATATTCCCCACTGCTGCCTCCCGTAGGAGTCTGGGCCGTATCTCAGTCCCAATGTGGCCGTTCATCCTCTCAGACCGGCTACTGATCGTCGCCTTGGTGGGCCGTTACCCCACCAACTAGCTAATCAGACGCGAGGCCATCTTTCAGCACATAAAGCTTTGACTTCCAGGGGATGTCCCCCAAAAGTATCATGCGGTATTAGCAGTCGTTTCCAACTGTTGTCCCCCACTGAAAGGCAGGTTCCTCACGCGTTACTCACCCGTTCGCCACTAAGCAAAAAGCCGAAGCTCTTTACCCCGTGACTTGCATGTGTTAGGCACGCCGCCAGCGTTCGTC
>FQH3XDB01CJLGR|321|12
GACGAACGCTGGCGGCGCGCCTAACACATGCAAGTCGAACGGAGTTAAGGAGCTTGCTTCTTAACTTAGTGGCGGACGGGTGAGTAACACGTGAGCAACCTGCCTATCAGAGGGGGACAACAGTTGGAAACGACTGCTAATACCGCATAACATCGTTGGGAGGCATCTTCTGACGACCAAAGATTTATCGCTGATAGATGGGCTCGCGTCTGATTAGATAGTTGGCGGGGTAACGGCCCACCAAGTCGACGATCAGTAGCCGGACTGAGAGGTTGAACGGCCACATTGGGACTGAGACACGGCCCAGACTCCTACGGGAGGCAGCAGTGGGGATATTGGACAATGGGGGCAACCCTGATCCAGCGACGCCGCGTGAGGGAAGAAGGTTTTCGGATTGTAAACCTCTGTCGACAGGGAAAATAGTGATGGTACCTGTGGAGGAAGCCACGGGCTAACGTACGTG
>FQH3XDB01EYRUS|322|2
CACGTAGTTAGCCGTGACTTGTTTTCGGGTACCGTCATTCTTCGTCCCCGATCAAAAAGTTTACAACCCGAAGGCCTTCATCCTTCACGCGGCGTTGCTGCGTCAGGGTTTCCCCCATTGCGCAATATTCCCCACTGCTGCCTCCCGTAGGAGTCTGGGCCGTGTCTCAGTCCCAATGTGGCCGATCAACCTCTCAGTTCGGCTACTGATCGTCGCCTTGGTGAGCCGTTACCTCACCAACTAGCTAATCAGACGCGGGCTCCTCTTTTACCCGGATTTCTCCTTTGGCTACTCTGTGATGCCACAGTGCAGTTTTATGCGGTATTAGCACAAGTTTCCCTGTGTTATCCCCCTGTAAAAGGCAGATTGCCCACGCGTTACTCACCCGTCCGCCGCTAAGTTCCTCTCGCTTCCATCCGAAAACTTCTGCTCAAAAACTCCGCTCGACTTGCATGTGTTAGGCACGCCGCCAGCGTTCGTC
>FQH3XDB01DTEXM|323|18
GACGAACGCTGGCGGCGTGCCTAACACATGCAAGTCGAACGGAGCAAGCCCCTTCGGGGACTTACTTAGTGGCGAACGGGTGAGTAACGCGTGAAGAACCTGCCTTTCAGTGGGGGACAACAGTTGGAAACGACTGCTAATACCGCATAATGCAGCGAGGGGCATCCCATTGCTGCCAAAGATTTATTGCTGAAAGATGGCTTCGCGTCTGATTAGCTAGTTGGTGGGGTAACGGCTCACCAAGGCGACGATCAGTAGCCGGTCTGAGAGGATGAACGGCCACATTGGGACTGAGATACGGCCCAGACTCCTACGGGAGGCAGCAGTGGGGAATATTGGGCAATGGGGAAACCCTGACCCAGCAACGCCGCGTGAAGGAAGAAGGCCTTCGGGTTGTAAACTTCTTTAGTAGGGACGAAGAACGTGACGGTACTACAGAAAAGCAACGGCTAACTACGTG
>FQH3XDB01CLIMO|324|2
GACGAACGCTGGCGGCGTGCTTAACACATGCAAGTCGAACGAAGTGTAGCAATACACTTAGTGGCGGACGGGTGAGTAACACGTGAGCAATCTGCCCCTATACACTGGGATAACACAGAGAAATTTGTGCTAATACCGGATAAGACCACACTGCGGCATCGCAGAGAGGTAAAAGGTCCGCCGGTATAGGAGGAGCTCGCGGCCCATTAGATAGTTGGTGAGGTAACGGCCCACCAAGTCGACGATGGGTAGCCGACCTGAGAGGGTGATCGGCCACATTGGAACTGAGATACGGTCCAAAACTCCTACGGGAGGCAGCAGTGGGGAATATTGGGGCAATGGAGGCAACTCTGACCCCAGCAACGCCGCGTGAATGAAGAAGGCCTTCGGGTTGTAAAGTTCTTAATTGGGGACGAAGAAAGTGGCGGTACCCAAAGAATAAGCCACGGCTAACTACGTG
>FQH3XDB01BB3EQ|325|23
GACGAACGCTGGCGGCGTGCCTAACACATGCAAGTCGAACGGGGTAAGGCTCTTCGGAACCTTACTTAGTGGCGAACGGGTGAGTAACGCGTGAGAAACCTGCCTTTCAGTGGGGGACAACAGTTGGAAACGACTGCTAATACCGCATGATACTTTTGGATCGCATGGTCTGGAAGTCAAAGCTTAATGTGCTGAAAGATGGTCTCGCGTCTGATTAGCTAGTTGGTGGGTAACGGCTCACCAAGGCGACGATCAGTAGCCGGTCTGAGAGGATGAACGGCCACATTGGGACTGAGATACGGCCCAGACTCCTACGGGAGGCAGCAGTGGGGAATATTGGGCAATGGGGAAACCCTGACCCAGCAACGCCGCGTGAAGGAAGAAGGCCTTCGGGTTGTAAACTTCTTTTACCAGGGACGAAGAACGTGACGGTACCTGGAGAAAAGCAACGGCTAACTACGTG
>FQH3XDB01B3M5B|326|18
CACGTAGTTAGCCGTTGCTTTTTCTCCAGGTACCGTCACGTTCTTCGTCCCTGGTAAAAGAAGTTTACAACCCGAAGGCCTTCTTCCTTCACGCGGCGTTGCTGGGTCAGGGTTTCCCCATTGCCCAATATTCCCCACTGCTGCCTCCCGTAGGAGTCTGGGCCGTATCTCAGTCCCAATGTGGCCGTTCATCCTCTCAGACCGGCTACTGATCGTCGCCATGGTGGGCCGTTACCCCGCCATCTAGCTAATCAGACGCGAGACCATCTTCCAGCACATTAAGCTTTGACTTCTGTACCATGCGGTACTAAAGTGTCATGCGGTATTAGCAGTCGTTTCCAACTGTTGTCCCCCACTGGAAGGCAGGTTTCTCACGCGTTACTCACCCGTTCGCCACTAAGCAGAAAACCGAAGTCCTCTGCCCCGTTCGACTTGCATGTGTTAGGCACGCCGCCAGCGTTCGTC
>FQH3XDB01ERA79|327|6
GACGAACGCTGGCGGCGTGCCTAACACATGCAAGTCGAGCGGAGACAGGGAGTAGCTTGCTACGAGCTGTTTTAGCGGCGGACGGGTGAGTAACGCGTGAGCAACCTTTCCCAGACAGGGGAATAACACACCGAAAGGTGTACTAATACCGCATAAGACCACGGGATCGCATGACTCTGGGGTAAAAGATTTATCGGTTTGGGGTGGGCTCGCGTCCGATTAGGTAGTTGGTGAGGTAACGGCCCACCAAGCCGACGATCGGTAGCCGACCTGAGAGGGTGATCGGCCACATTGGGACTGAGACACGGCCCAAAACTCCTACGGGAGGCAGCAGTGGGGAATATTGGGGCAAATGGGGGGAACCCTGACCCAGCAACGCCGCGTGGAGGAAGAAGGTTTTCGGATCGTAAACTCCTGTCCTTGGAGACGAGTAGAAGACGGTAACCAAGGAGGAAGCCCCGGCTAACACGTG
>FQH3XDB01B87JX|328|12
GACGAACGCTGGCGGCGTGCTTAACACATGCAAGTCGAACGGAGTGTAGCAATACACTTAGTGGCGGACGGGTGAGTAACGCGTGAGCAATCTGCCTTTAACAGCGGGATAACTCAGAGAAATCTGTTGTAATACGGCATAAGATCTTAGTAAGGCATCTTACAGAGATAAAAGGTGAAAACCGGTTAAAGATGAGCTCGCGTCCCATTAGATAGTTGGTGAGGTAACGGCCCACCAAGTCGACGATGGGTAGCCGACCTGAGAGGGTGATCGGCCACATTGGAACTGAGAAACGGTCCAGACTCCTACGGGAGGCAGCAGTGGGGAATATTGGGCAATGGAGGCAACTCTGACCCAGCAACGCCGCGTGAATGATGAAGGTCTTCGGATTGTAAAGTTCTGTGATGGGGACGAAGAAAGTGACGGTACCCCAAGAGCAAGTCACGGCTAACTACGTG
>FQH3XDB01D3KWJ|329|90
GACGAACGCTGGCGGCGTGCCTAACACATGCAAGTCGAACGGAGCAAGCCCCTTCGGGGACTTACTTAGTGGCGAACGGGTGAGTAACGCGTGAAGAACCTGCCTTTCAGTGGGGGACAACAGTTGGAAACGACTGCTAATACCGCATAATGCAGCGAGGGGCATCCCATTGCTGCCAAAGATTTATTGCTGAAAGATGGCTTCGCGTCTGATTAGCTAGTTGGTGGGGTAACGGCTCACCAAGGCGACGATCAGTAGCCGGTCTGAGAGGATGAACGGCCACATTGGGACTGAGATACGGCCCAGACTCCTACGGGAGGCAGCAGTGGGGAATATTGGGCAATGGGGGAAACCCTGACCCAGCAACGCCGCGTGAAGGAAGAAGGCCTTCGGGTTGTAAACTTCTTTAGTAGGACGAAGAACGTGACGGTACCTACAGAAAAGCAACGGCTAACTACGTG
>FQH3XDB01DI47Y|330|1
CACGTAGTTAGCCGGAGCTTACTCTTCAGGTACCGTCATTTCTTTCGTCCCTGACTACTTAGGTTTACAATCCGAAGACCTTCTTCCCTCACGCGGCGTTGCTGCATCAGAGTTTCCTCCATTGTGCAATATCCCCCACTGCTGCCTCCCGTAGGAGTCTGGGCCGTGTCTCAGTCCCAATGCGGCCGATCAACCTCTCAGTTCGGCTACCGATCGTCGCCATGGTAGGCCGTTACCCACCATCTAGCTAATCGGACGCGAGCCCATCCCTCAGCGAATTGCTCCTTTGGTACTCCGGTCATGCGGCCGGAGTACATTATGCGGTATTAGCAGTCGTTTCCAACTGTTGTTCCCCATGAGGGGCAGGTTGCTCACGCGTTACTCGCCCGTCCGCCACTAACTTGAGAAGAGCAAGCTCCTCTCAAGTCCGTTCGACTTGCATGTGTTAGGCAGCCGCAGCGTTCGTC
>FQH3XDB01AFHBF|331|9
GACGAACGCTGGCGGCACGCCTAACACATGCAAGTCGAACGGAGAAAATGATTTCGGTTATTTTCTTAGTGGCGGACGGGTGAGTAACACGTGAGGAACCTGCCTCTGAGAGCGGGATAGCTTCTGGAAACGGATGGTAATACCGCATAACATAGCGAAACCGCATGATTTTGCTATCAAAGTTTTTCGCTCAGAGATGGCCTCGCGTCTGATTAGATAGTTGGTGAGGTAACGGCTCACCAAGTCGACGATCAGTAGCCGGACTGAGAGGTTGATCGGCCACATTGGGACTGAGACACGGCCCCAGACTCCTACGGGAGGCAGCAGTGGGGGATATTGCACAATGGGGGAAACCCTGATGCAGCGATGCCGCGTGGAGGAAGAAGGTTTTCGGATTGTAAACTCCTGTCGTAAGGAAGAGAAAGGACTGTACCTTACAAGAAAGCTCCGGCTAACTACGTG
>FQH3XDB01D8J99|332|7
CACGTAGTTAGCCGGAGCTTCCTCCTAAAGTACCGTCATTATCGTCCTTTAAGACAGGAGTTTACAATCCGAAAACCTTCTTCCTCCACGCGGCATCGCTGCATCAGGGTTTCCCCCATTGTGCAATATTCCCCACTGCTGCCTCCCGTAGGAGTCTGGGCCGTGTCTCAGTCCCAATGTGGCCGTTCAACCTCTCAGTCCGGCTACTGATCGTCGACTTGGTGGGCCGTTACCTCACCAACTATCTAATCAGACGCGAGCCCATCTTTGAGTGATAAATCTTTGATAGCATAATCATGCGATTCCGCTATGTTATGAGGTATTACAATCCGTTTCCAGAAATTATTCCTCTCTCAAAGGCAGGTTGCTCACGTGTTACTCACCCGTCCGCCACTAAGAATTCAAGTAACCTAAATTCTCCGTTCGACTTTGCATGTGTTAGGCGTGCCGCCAGCGTTCGTC
>FQH3XDB01EKEU8|333|7
CACGTAGTTAGCCGGAGCTTCCTCCTCAGGTACCGTCATTATCGTCCCTGAAGACAGAGGTTTACAATCCGAAAACCTTCTTCCCTCACGCGGCATCGCTGCATCAGAGTTCCCTCCATTGTGCAATATTCCCCACTGCTGCCTCCCGTAGGAGTCTGGGCCGTGTCTCAGTCCCAATGTGGCCGTTCTACCTCTCAGTACGGCTACTGATCGTCGCCTTGGTGAGCCGTTACCTCACCAACAAGCTAATCAGACGCGAGCCCATCTTTAAGCGATAAATCTTTGATAACAAAGTCATGCGACTTCGTTATATTATGAGGTATTAGCGTTCCTTTCGGAACGTTATTCCTCTCTTAAAAGGCAGGTTTGCTCACGTGTTACTCACCCGTCCGCCACTAAGTTGATCAAAGCAAGCTTCGATCAACTCCGTTCGACTTGCATGTGTTAAGCGTGCCGCCAGCGTTCGTC
>FQH3XDB01CBYWY|334|48
GACGAACGCTGGCGGCACGCTTAACACATGCAAGTCGAACGAGGTTATCGGAGCTTGCTTTGATGACCTAGTGGCGGACGGGTGAGTAACACGTGAGGAACCTGCCTTACAGAGGGGGATACCGTTTGGAAACGAACGTTAATACCGCATAAGATGACAAAAGCGCATGCTTTAGTCATAAAAGATTTATCGCTGTAAGATGGCCTCGCGTCTGATTAGATAGTTGGTGAGGTAACGGCCCACCAAGTCGACGATCAGTAGCCGGACTGAGAGGTTGGACGGCCACATTGGGACTGAGACACGGCCCAGACTCCTACGGGAGGCAGCAGTGGGGAATATTGCACAATGGAGGGAACTCTGATGCAGCGATGCCGCGTGAGGGAAGAAGGTTTTAGGATTGGTAAACCTCTGTCTTTGGGGACGATAATGACGGTACCCAAGGACGGAAGCTCCGGCTAACTACGTG
>FQH3XDB01AGYTM|335|25
CACGTAGTTAGCCGGAGCTTTCTTGTAAGGTACCGTCATTATCGTCCCTTACGACAGGAGTTTACAATCCGAAAACCTTCTTCCTCCACGCGGCATCGCTGCATCAGGGTTTCCCCCATTGTGCAATATTCCCCACTGCTGCCTCCCGTAGGAGTCTGGGCCGTGTCTCAGTCCCAATGTGGCCGTCCAACCTCTCAGTCCGGCTACTGATCGTCGCCTTGGTGGGCCGTTACCTCACCAACTAGCTAATCAGACGCGAGGCCATCTCTGAGCAATAAATCTTTGATTATCAAACCATGCGATTCAATAATGTTATGCGGTATTACCATCCGTTTCCAGAAGCTATTCCACACTCAGAGGCAGGTTCCTCACGTGTTACTCACCCGTCCGCCACTAAGATAATTACCGAAGCAATTATCTCCGTTCGACTTGCATGTGTTAAGCGTGCCGCAGCGTTCGTC
>FQH3XDB01EE0GR|336|1
CACGTAGTTAGCCGGAGCTTTCTTGTAAGGTACCGTCATTATCGTCCCTTACGACAGGAGTTTACAATCCGAAAACCTTCTTCCTCCACGCGGCATCGCTGCATCAGGGTTTCCCCATTGTGCAATATTCCCCACTGCTGCCTCCCGTAGGAGTCTGGGCCGTGTCTCAGTCCCAATGTGGCCGTCCAACCTCTCAGTCCGGCTACTGATCGTCGCCTTGGTGGGCCGTTACCTCACCAACTAGCTAATCAGACGCGAGGCCATCCCTGAGCAATAAATCTTTGATTATCAAACCATGCGATTCAATAATGTTATGCGGTATTACCATCCGTTTCCAGAAGCTATTCCACACTCAGAGGCAGGTTCCTCACGTGTTACTCACCCGTCCGCCACTAAGATAATTACCGAAGCAATTATCTCCGTTCGACTTGCATGTGTTAAGCGTGCCGCAGCGTTCGTC
>FQH3XDB01BB7OP|337|11
CACGTAGTTAGCCGGAGCTTCCTCCTCAGGTACCGTCATTATCGTCCCTGAAGACAGAGGTTTACAATCCGAAAACCTTCTTCCCTCACGCGGCATCGCTGCATCAGAGTTCCCTCCATTGTGCAATATTCCCCACTGCTGCCTCCCGTAGGAGTCTGGGCCGTGTCTCAGTCCCAATGTGGCCGTTCTACCTCTCAGTACGGCTACTGATCGTCGCCTTGGTGAGCCGTTACCTCACCAACAAGCTAATCAGACGCGAGCCCATCTTTAAGCGATAAATCTTTGATAACAAAGTCATGCGGCTTCGTTATATTATGAGGTATTAGCGTTCCTTTCGGAACGTTATTCCTCTCTTAAAGGCAGGTTGCTCACGTGTTACTCACCCGTCGCCACTAAGTTGATCAAAGCAAGCTTCGATCAACTCCGTTCGACTTGCATGTGTTAAGCGTGCCGCAGCGTTCGTC
>FQH3XDB01BOUZ7|338|10
CACGTAGTTAGCCGTTGCTTTTTCTCCAGGTACCGTCACGTTCTTCGTCCCTGGTAAAAGAAGTTTACAACCCGAAAGCCTTCTTCCTTCACGCGGCGTTGCTGGGTCAGGGTTTCCCCATTGCCCAATATTCCCCACTGCTGCCTCCCGTAGGAGTCTGGGCCGTATCTCAGTCCCAATGTGGCCGTTCATCCTCTCAGACCGGCTACTGATCGTCGCCATGGTGGGCCGTTACCCCGCCATCTAGCTAATCAGACGCGAGACCATCTTCCAGCACATTAAGCTTTGACTTCTGTACCATGCGGTACTAAAGTGTTATGCGGTATTAGCAGTCGTTTCCAACTGTTGTCCCCCACTGGAAGGCAGGTTTCTCACGCGTTACTCACCCGTTCGCCACTAACTCAGTCCCCGAAGGAACCTCGTCCGTTCGACTTGCATGTGTTAGGCACGCCGCCAGCGTTCGTC
>FQH3XDB01BOQ8D|339|1
CACGTAGTTAGCCGGGGCTTCTTCTGCGGGTACAGTCAACATTCGTCCCCGCTGAAAGCGGTTTACGGCCCGAGGGCCTCCTTCCCGCACGCGGCGTCGCTGCGTCAGGGTTTCCCCCATTGCGCAATATTCCCCACTGCTGCCTCCCGTAGGAGTCTGGGCCGTGTCTCAGTCCCAATGCGGCCGACCGGCCTCTCAGCCCGGCTACCGATCGTCGCCACGGTGGGCCGTCACCCCGCCGTCTGGCTAATCGGACGCGGGCCCATCCCCCTCCCCTCCGTATGCCCTCGGGAGGATGCCCTTCCGAGGGGTCGCCGGGCCTTACCCGGGGTTTCCCCGGCTATTCCCGGGGAGGGGGCAGGTTGCCCACGCGTTACTCGCCCGTTCGCCGCTTTATGCACTGCCGAAGCAGCTTTAACCGCGCGACTTGCATGTGTTAGGCGCGCCGCAGCGTTCGTC
>FQH3XDB01AFUIH|340|29
CACGTAGTTAGCCGTTGCTTTTTCTGTAGGTACCGTCACGTTCTTCGTCCCTACTAAAAGAAGTTTACAACCCGAGGGCCTTCTTCCTTCACGCGGCGTTGCTGGGTCAGGGTTTCCCCATTGCCCAATATTCCCCACTGCTGCCTCCCGTAGGAGTCTGGGCCGTATCTCAGTCCCAATGTGGCCGTTCATCCTCTCAGACCGGCTACTGATCGTCGCCTTGGTGGGCCGTTACCCCGCCAACTAGCTAATCAGACGCGAAGCCATCTTTCAGCAATAAATCTTTGGTATCCAGGGGATGCCCCCTAAATACATTATGCGGTATTAGCAGTCGTTTCCAACTGTTGTCCCCCACTGAAAGGCAGGTTCTTCACGCGTTACTCACCCGTTCGCCACTAAGTCATCCCCGAAGGAATGACCCCGTTCGACTTGCATGTGTTAGGCACGCCGCCAGCGTTCGTC
>FQH3XDB01B5HS0|341|4
CACGTAGTTAGCCGTTGCTTTTTCTCCAGGTACCGTCATCTTCTTCGTCCCTGGTAAAAGAAGTTTACAACCCGAAGGCCTTCTTCCTTCACGCGGCGTTGCTGGGTCAGGGTTTCCCCATTGCCCAATATTCCCCACTGCTGCCTCCCGTAGGAGTCTGGGCCGTATCTCAGTCCCAATGTGGCCGTTCATCCTCTCAGACCGGCTACTGATCGTCGCCTTGGTGGGCCGTTACCCCGCCAACTAGCTAATCAGACGCGAGGCCATCTTTCAGCAATAAATCTTTGACTTCCAAATGATGCCATCTGAAAGTATTATGCGGTATTAGCAGTCGTTTCCAACTGTTGTCCCCCATGAAAGGCAGGTTCCTCACGCGTTACTCACCCGTTCGCCACTAAGTAAGGTCCCGAAGGGCCTTACCCGTGACTTGCATGTGTTAGGCACGCCGCAGCGTTCGTC
>FQH3XDB01CWWFB|342|2
CACGTAGTTAGCCGTTGCTTTTTCTGCAGGTACCGTCACGTCCTTCGTCCCTGCTAAAAGAAGTTTACAACCCGAAGGCCTTCTTCCTTCACGCGGCGTTGCTGGGTCAGGGTTTCCCCCATTGCCCAATATTCCCCACTGCTGCCTCCCGTAGGAGTCTGGGCCGTATCTCAGTCCCAATGTGGCCGTTCATCCTCTCAGACCGGCTACTGATCGTCGCCATGGTGGGCCGTTACCCCGCCATCCAGCTAATCAGACGCGAGACCATCTTTCAGCACATTAAGCTTTGACTTCTGTACCATGCGGTACTAAAGTGTTATGCGGTATTAGCAGTCGTTTCCAACTGTTGTCCCCCACTGAAAGGCAGGTTCCTCACGCGTTACTCACCCGTTCGCCACTAAGTTGAGTCCCGAAGGGCCTCAACCCCGTTCGACTTGCATGTGTTAGGCACGCCGCCAGCGTTCGTC
>FQH3XDB01DRXAJ|343|10
CACGTAGTTAGCCGTTGCTTTTCTGTAGGTACCGTCACGTTCTTCGTCCCTACTAAAGAAGTTTACAACCCGAAGGCCTTCTTCCTTCACGCGGCGTTGCTGGGTCAGGGTTTCCCCATTGCCCAATATTCCCCACTGCTGCCTCCCGTAGGAGTCTGGGCCGTATCTCAGTCCCAATGTGGCCGTTCATCCTCTCAGACCGGCTACTGATCGTCGCCATGGTGGGCCGTTACCCCGCCATCTAGCTAATCAGACGCGAAGCCATCTTTCAGCACATTAAGCTTTGGTATCAAGAGGATGCCCTCTCGATACGTTATGCGGTATTAGCAGTCGTTTCCAACTGTTGTCCCCCACTGAAAGGCAGGTTCTTCACGCGTTACTCACCCGTTCGCCACTAAGTGAGGTCCCGAAGGGCCTCACCCCGTTCGACTTGCATGTGTTAGGCACGCCGCCAGCGTTCGTC
>FQH3XDB01C5X9L|344|3
CACGTAGTTAGCCGTTGCTTTTTCTCCAGGTACCGTCACGTTCTTCGTCCCTGGTAAAAGAAGTTTACAACCCGAAGGCCTTCTTCCTTCACGCGGCGTTGCTGGGTCAGGGTTTCCCCATTGCCCAATATTCCCCACTGCTGCCTCCCGTAGGAGTCTGGGCCGTATCTCAGTCCCAATGTGGCCGTTCATCCTCTCAGACCGGCTACTGATCGTCGCCATGGTGGCCTTACCCGCATCTAGCTAATCAGACGCGAGACCATCTTCCAGCACATTAAGCTTTGACTTCTGTACCATGCGGTACTAAAGTGTCATGCGGTATTAGCAGTCGTTTCCAACTGTTGTCCCCACTGGAAGGCAGGTTTCTCACGCGTTACTCACCCGTTCGCCACTAAGCAGAAAACCGAAGTCCTCTGCCCCGTTGACTTGCATGTGTTAGGCACGCCGCAGCGTTCGTC
>FQH3XDB01EV280|345|21
CACGTAGTTAGCCGTTGCTTTTTCTCCAGGTACCGTCACGTTCTTCGTCCCTGGTAAAAGAAGTTTACAACCCGAAGGCCTTCTTCCTTCACGCGGCGTTGCTGGGTCAGGGTTTCCCCATTGCCCAATATTCCCCACTGCTGCCTCCCGTAGGAGTCTGGGCCGTATCTCAGTCCCAATGTGGCCGTTCATCCTCTCAGACCGGCTACTGATCGTCGCCATGGTGGGCCCTTACCCGCCATCTAGCTAATCAGACGCGAGACCATCTTTCAGCACTTTAAGCTTTGACTTCTGTACCATGCGGTACTAAAGTGTTATGCGGTATTAGCAGTCGTTTCCAACTGTTGTCCCCCACTGAAAGGCAGGTTTCTCACGCGTTACTCACCCGTTCGCCACTAAGTAGAAAACCGAAGCTCTCTACCCCGTTCGACTTGCATGTGTTAGGCACGCCGCCAGCGTTCGTC
>FQH3XDB01DZ059|346|29
GACGAACGCTGGCGGCGTGCCTAACACATGCAAGTCGAACGGGGTAGAGAGCTTCGGTTTTCTACTTAGTGGCGAACGGGTGAGTAACGCGTGAGAAACCTGCCTTTCAGTGGGGGACAACAGTTGGAAACGACTGCTAATACCGCATGATACTTTTGGATCGCATGGTCTGAAAGTCAAAGCTTAATGTGCTGAAAGATGGTCTCGCGTCTGATTAGCTAGTTGGTGGGGTAACGGCCCACCAAGGCGACGATCAGTAGCCGGTCTGAGAGGATGAACGGCCACATTGGGACTGAGATACGGCCCAGACTCCTACGGGAGGCAGCAGTGGGGAATATTGGGCAATGGGGGAAACCCTGACCCAGCAACGCCGCGTGAAGGAAGAAGGCCTTCGGGTTGTAAACTTCTTTTACCAGGGACGAAGAACGTGACGGTACCTGGAGAAAAGCAACGGCTAACTACGTG
>FQH3XDB01B7HNB|347|6
CACGTAGTTAGCCGTTGCTTTTCTGCAGGTACCGTCACGTCCTTCGTCCCTGCTAAAAGAAGTTTACAACCCGAAGGCCTTCTTCCTTCACGCGGCGTTGCTGGGTCAGGGTTTCCCCATTGCCCAATATTCCCCACTGCTGCCTCCCGTAGGAGTCTGGGCCGTATCTCAGTCCCAATGTGGCCGTTCATCCTCTCAGACCGGCTACTGATCGTCGCCATGGTGGGCCGTTACCCGCCATCTAGCTAATCAGACGCGAGACCATCTTTCAGCACATTAAGCTTTGGTCATTCAGAGATGCCCCTAAATGACATTATGCGGTATTAGCAGTCGTTTCCAACTGTTGTCCCCCACTGAAAGGCAGGTTTCTCACGCGTTACTCACCCGTTCGCCACTAGGTTGAATACCGAAGCACTCAACCCCGTTGACTTGCATGTGTTAGGCACGCCGCCAGCGTTCGTC
>FQH3XDB01EQ9G5|348|1
CACGTAGTTAGCCGTGGCTTGTTTTCGAGGTACCGTCATTTTTCGTCCCTCGTCAAAGAAGTTTACAACCCGAAAGCCTTCTTCCTTCACGCGGCGTTGCTGGGTCAGGGTTGCCCCCATTGCCCAATATTCCCCACTGCTGCCTCCCGTAGGAGTCTGGGCCGTATCTCAGTCCCAATGTGGCCGTTCAACCTCTCAGTCCGGCTACTGATCGTCGCCTTGGTAGGCCTTTACCCCACAACTAGCTAATCAGACGCGAGCCCCATCCTTCGGCGATAAATCTTTGATATATCTAAGATGCCTTAAATATATGTTATGCGGTATTAGCAGTCGTTTCCAACTGTTGTCCCCCTCGAAGGGCAGGTTGCTCACGCGTTACTCACCCGTCCGCCACTAAGTTAAAACCCCGCTTCCCCGAAGGATTAAGGTAATAACCCCGTTGACTTGCATGTGTTAGGCACGCCGCAGCGTTCGTC
>FQH3XDB01CJF1Q|349|17
CACGTAGTTAGCCGTTGCTTTTCTGTAGGTACCGTCACGTTCTTCGTCCCTACTAAAAGAAGTTTACAACCCGAGGGCCTTCTTCCTTCACGCGGCGTTGCTGGGTCAGGGTTTCCCCATTGCCCAATATTCCCCACTGCTGCCTCCCGTAGGAGTCTGGGCCGTATCTCAGTCCCAATGTGGCCGTTCATCCTCTCAGACCGGCTACTGATCGTCGCCATGGTGGGCCGTTACCCCGCCATCTAGCTAATCAGACGCGAAGCCATCTTTCAGCACATTAAGCTTTGGTATCCAAGGGATGCCCCCTAAATACATTATGCGGTATTAGCAGTCGTTTCCAACTGTTGTCCCCCACTGAAAGGCAGGTTCTTCACGCGTTACTCACCCGTTCGCCACTAAGTAAAACCCCGAAGGTCTTACCCCGTTCGACTTGCATGTGTTAGGCACGCCGCCAGCGTTCGTC
>FQH3XDB01B74DF|350|3
CACGTAGTTAGCCGTTGCTTTTTCTCCAGGTACCGTCATCTTCTTCGTCCCTGGTAAAAGAAGTTTACAACCCGAAGGCCTTCTTCCTTCACGCGGCGTTGCTGGGTCAGGGTTTCCCCATTGCCCAATATTCCCCACTGCTGCCTCCCGTAGGAGTCTGGGCCGTATCTCAGTCCCAATGTGGCCGCTCATCCTCTCAGACCGGCTACTGATCGTCGCCTTGGTGGGCCGTTACCCCGCAACTAGCTAATCAGACGCGAGGCCATCTTTCAGCAATAAATCTTTGACTTTTCAGATCATGCGACCCAAAAGTTTTATGCGGTATTAGCAGTCGTTTCCAACTGTTGTCCCCCACTGAAAGGCAGGTTCCTCACGCGTTACTCACCCGTTCGCCACTAAGTAAGGTCCCGAAGGGCCTTACCCCGTTGACTTGCATGTGTTAGGCACGCCGCCAGCGTTCGTC
>FQH3XDB01CULO7|351|7
GACGAACGCTGGCGGCGTGCCTAACACATGCAAGTCGAACGGACGAGGCCCCTTCGGGGACCAAGTTAGTGGCGAACGGGTGAGTAACGCGTGAGGAACCTGCCTTTCAGAGGGGGACAACAGTTGGAAACGACTGCTAATACCGCATAACATAACGGGATCGCATGATACTGTTATCAAAGATTTATCGCTGAAAGATGGCCTCGCGTCTGATTAGCTAGTTGGCGGGTAACGGCCCACCAAGGCGACGATCAGTAGCCGGACTGAGAGGTTGAACGGCCACATTGGGACTGAGATACGGCCCAGACTCCTACGGGAGGCAGCAGTGGGGAATATTAGGCAATGGGGAAACCCTGACCTAGCAACGCCGCGTGAAGGAAGAAGGCCTTCGGGTTGTAAACTTCTTTTACCAGGGACGAAGGACGTGACGGTACCTGGAGAAAAAGCCACGGCTAACTACGTG
>FQH3XDB01BUQI7|352|9
CACGTAGTTAGCCGTTGCTTTTTCTCCAGGTACCGTCATTTTCTTCGTCCCTGGTAAAAGAAGTTTACAACCCGAAGGCCTTCTTCCTTCACGCGGCGTTGCTGGGTCAGGGTTTCCCCATTGCCCAATATTCCCCACTGCTGCCTCCCGTAGGAGTCTGGGCCGTATCTCAGTCCCAATGTGGCCGTTCAACCTCTCAGTCCGGCTACTGATCGTCGACTTGGTGGGCCGTTACCCCACCAACTATCTAATCAGACGCGAGGCCATCTTTCAGCAATAAATCTTTGGTTACTCGGGGATGCCCCCAAATAACTTTATGCGGTATTAGCAGTCGTTTCCAACTGTTGTCCCCCACTGAAAGGCAGGTTCCTCACGCGTTACTCACCCGTTCGCCACTAAGCAATCCCCGAAGGAATTGCCCCGTTCGACTTGCATGTGTTAGGCACGCCGCCAGCGTTCGTC
>FQH3XDB01EEXVW|353|1
CACGTAGTTAGCCGTGGCTTCCTCCTCAGCTACCGTCACTTTCTTCTTCACTGAGGACAGAGGTTTACAATCCGAAAACCGTCTTCCCTCACGCGGCGTTGCTGCATCAGGGTTTCCCCATTGTGCAATATTCCCCACTGCTGCCTCCCGTAGGAGTCTGGGCCGTGTCTCAGTCCCAATGTGGCCGTTCAACCTCTCAGTCCGGCTACCGATCGTCGGCTTGGTAGGCCGTTACCCCACCAACTACCTAATCGGACGCGAGCCCATCTTTCAGCGGATTGCTCCTTTGATTGTTCTCTCATGCGGGAAAACATGTTATGCGGTATTAGCGTTCGTTTCCAAAACGTTATCCCCCTCTGAAAGGCAGGTTGCTCACGCGTTACTCACCCGTCGCCACTAAGCTTAAACTTCACTTGACCGAAGTCGCATTCCGTAAAAGCTTCGTTCGACTTGCATGTGTTAGGCACGCCGCAGCGTTCGTC
>FQH3XDB01ECUJ8|354|6
CACGTAGTTAGCCGTTGCTTTTCTGCAGGTACCGTCACGTCCTTCGTCCCTGCTAAAAGAAGTTTACAACCCGAAAGCCTTCTTCCTTCACGCGGCGTTGCTGGGTCAGGGTTTCCCCATTGCCCAATATTCCCCACTGCTGCCTCCCGTAGGAGTCTGGGCCGTATCTCAGTCCCAATGTGGCCGTTCATCCTCTCAGACCGGCTACTGATCGTCGCCTTGGTGAGCCGTTACCTCACCAACCAGCTAATCAGACGCGAGGCCATCTTTCAGCACTTAAAGCTTTGACTTCCAGGGGATGTCCCCCAAAAGTATTATGCGGTATTAGCAGTCGTTTCCAACTGTTGTCCCCCACTGAAAGGCAGGTTCCTCACGCGTTACTCACCCGTTCGCCACTAAGTCCAGTCCCGAAGGCTGTACTCCGTTCGACTTGCATGTGTTAGGCACGCCGCCAGCGTTCGTC
>FQH3XDB01AQRQU|355|13
GACGAACGCTGGCGGCGTGCCTAACACATGCAAGTCGAACGGAGTTAAGACTTCGGTTTTAACTTAGTGGCGAACGGGTGAGTAACGCGTGAGGAACCTGCCTTTCAGTGGGGGACAACAGTTGGAAACGACTGCTAATACCGCATAATGCTTTTGAAGGCATCTTTGAAAAGCCAAAGATTTATTGCTGAAAGATGGCCTCGCGTCTGATTAGCTAGTTGGTGAGGTAACGGCTCACCAAGGCGACGATCAGTAGCCGGTCTGAGAGGATGAACGGCCACATTGGGACTGAGATACGGCCCAGACTCCTACGGGAGGCAGCAGTGGGGAATATTGGGCAATGGGCGAAAGCCTGACCCAGCAACGCCGCGTGAAGGAAGAAGGCCTTCGGGTTGTAAACTTCTTTTACCAGGGACGAAGAACGTGACGGTACCTGGAGAAAAGCAACGGCTAACTACGTG
>FQH3XDB01EKM89|356|17
CACGTAGTTAGCCGTTGCTTTTTCTCCAGGTACCGTCACGTTCTTCGTCCCTGGTAAAAGAAGTTTACAACCCGAAGGCCTTCTTCCTTCACGCGGCGTTGCTGGGTCAGGGTTTCCCCATTGCCCAATATTCCCCACTGCTGCCTCCCGTAGGAGTCTGGGCCGTATCTCAGTCCCAATGTGGCCGTTCATCCTCTCAGACCGGCTACTGATCGTCGCCTTGGTGAGCCGTTACCTCACCAACTAGCTAATCAGACGCGAGACCATCTTTCAGCAATAAATCTTTGGTCATTCGAGGATGCCCTCAAATGACATTATGCGGTATTAGCAGTCGTTTCCAACTGTTGTCCCCCACTGAAAGGCAGGTTTCTCACGCGTTACTCACCCGTTCGCCACTAAGTTAAAACCGAAGTCTTAACTCCGTTCGACTTGCATGTGTTAGGCACGCCGCCAGCGTTCGTC
>FQH3XDB01APIQ5|357|5
CACGTAGTTAGCCGTTGCTTTTTCTCCAGGTACCGTCACGTTCTTCGTCCCTGGTAAAAGAAGTTTACAACCCGAAGGCCTTCTTCCTTCACGCGGCGTTGCTGGGTCAGGGTTTCCCCATTGCCCAATATTCCCCACTGCTGCCTCCCGTAGGAGTCTGGGCCGTATCTCAGTCCCAATGTGGCCGTTCATCCTCTCAGACCGGCTACTGATCGTCGCCTTGGTGGGCCGTTACCCCACCAACTAGCTAATCAGACGCGAGGCCATCTTTCAGCACATAAAGCTTTGACTCCAAGATGATGCCATCTCGAAGTGTCATGCGGTATTAGCAGTCGTTTCCAACTGTTGTCCCCCACTGAAAGGCAGGTTCCTCACGCGTTACTCACCCGTTCGCCACTAAAGTAAAACCGAAGCTCTTACTTCCGTTCGACTTGCATGTGTTAGGCACGCCGCCAGCGTTCGTC
>FQH3XDB01AH90F|358|6
CACGTAGTTAGCCGTTGCTTTTTCTCCAGGTACCGTCATTTTCTTCGTCCCTGGTAAAAGAAGTTTACAACCCGAAGGCCTTCTTCCTTCACGCGGCGTTGCTGGGTCAGGGTTTCCCCATTGCCCAATATTCCCCACTGCTGCCTCCCGTAGGAGTCTGGGCCGTATCTCAGTCCCAATGTGGCCGTTCAACCTCTCAGTCCGGCTACTGATCGTCGACTTGGTAGGCCGTTACCCCACCAACTATCTAATCAGACGCGAGGCCATCTTTCAGCACATAAAGCTTTGGTCATTCGGGGATGCCCCCAATAACATTATGCGGTATTAGCAGTCGTTTCCAACTGTTGTCCCCCACTGAAAGGCAGGTTCCTCACGTGTTACTCACCCGTTCGCCACTAAAGTAACCGCCGAAGCAATTACTTCCGTTCGACTTGCATGTGTTAGGCACGCCGCCAGCGTTCGTC
>FQH3XDB01BHKVB|359|1
CACGTAGTTAGCCGGAGCTTCCTCCTCAGGTACCGTCATTATCGTCCCTGAAGACAGAGGTTTACAATCCGAAAACCTTCTTCCCTCACGCGGCATCGCTGCATCAGAGTTTCCTCCATTGTGCAATATTCCCCACTGCTGCCTCCCGTAGGAGTCTGGGCCGTGTCTCAGTCCCAATGTGGCCGTTCTACCTCTCAGTACGGCTACTGATCGTCGCCTTGGTGAGCCGTTACCCCGCCATCTAGCTAATCAGACGCGAAGCCATCTTTCAGCACATAAAGCTTTGACTTCTTAGGGATGCCCCCGAGAAGTGTCATGCGGTATTAGCAGTCGTTTCCAACTGTTGTCCCCCACTGAAAGGCAGGTTCTTCACGCGTTACTCACCCGTTCGCCACTAAAGTTAAACCGAAGCTCTAACTTCCGTTCGACTTGCATGTGTTAGGCACGCCGCAGCGTTCGTC
>FQH3XDB01AM4QW|360|15
CACGTAGTTAGCCGTTGCTTTTTCTGTAGGTACCGTCACGTTCTTCGTCCCTACTAAAAGAAGTTTACAACCCGAAGGCCTTCTTCCTTCACGCGGCGTTGCTGGGTCAGGGTTTCCCCCATTGCCCAATATTCCCCACTGCTGCCTCCCGTAGGAGTCTGGGCCGTATCTCAGTCCCAATGTGGCCGTTCATCCTCTCAGACCGGCTACTGATCGTCGCCTTGGTGGGCCGTTACCCCGCCAACTAGCTAATCAGACGCGAAGCCATCTTTCAGCAATAAATCTTTGGTATCAAAGGGATGCCCCCTCAATACTTTATGCGGTATTAGCAGTCGTTTCCAACTGTTGTCCCCCACTGAAAGGCAGGTTCTTCACGCGTTACTCACCCGTTCGCCACTAAGTAAGTCCCCGAAGGGGCTTGCTCCGTTCGACTTGCATGTGTTAGGCACGCCGCCAGCGTTCGTC
>FQH3XDB01CIBW6|361|34
GACGAACGCTGGCGGCGTGCCTAACACATGCAAGTCGAACGGGGTAATTCCTTCGGGGATTACTTAGTGGCGAACGGGTGAGTAACGCGTGAGAAACCTGCCTTTCAGTGGGGGACAACAGTTGGAAACGACTGCTAATACCGCATAACACTTTAGCACCGCATGGTGCAGAAGTCAAAGCTTAATGTGCTGAAAGATGGTCTCGCGTCTGATTAGCTAGTTGGCGGGTAACGGCCCACCAAGGCGACGATCAGTAGCCGGTCTGAGAGGATGAACGGCCACATTGGGACTGAGATACGGCCCAGACTCCTACGGGAGGCAGCAGTGGGGAATATTGGGCAATGGGGGAAACCCTGACCCAGCAACGCCGCGTGAAGGAAGAAGGCCTTCGGGTTGTAAACTTCTTTTACCAGGGACGAAGAACGTGACGGTACCTGGAGAAAAAGCAACGGCTAACTACGTG
>FQH3XDB01EEMLP|362|4
CACGTAGTTAGCCGTTGCTTTTTCTCCAGGTACCGTCACGTTCTTCGTCCCTGGTAAAAGAAGTTTACAACCCGAAGGCCTTCTTCCTTCACGCGGCGTTGCTGGGTCAGGGTTTCCCCATTGCCCAATATTCCCCACTGCTGCCTCCCGTAGGAGTCTGGGCCGTATCTCAGTCCCAATGTGGCCGTTCATCCTCTCAGACCGGCTACTGATCGTCGCCTTGGTGGGCCGTTACCCCGCAACTAGCTAATCAGACGCGAGACCATCTTTCAGCACATTAAGCTTTGACTTCTGTACCATGCGGTACTAAAGTGTTATGCGGTATTAGCAGTCGTTTCCAACTGTTGTCCCCCACTGAAAGGCAGGTTTCTCACGCGTTACTCACCCGTTCGCCACTAAGTGATCCCCGAAGAGATCGCTCCGTTCGACTTGCATGTGTTAGGCACGCCGCCAGCGTTCGTC
>FQH3XDB01BJVBO|363|7
CACGTAGTTAGCCGTGGCTTTTTCTCCAGGTACCGTCACTTTCTTCTTCCCTGGTAAAAGAGGTTTACAATCCGAAGACCTTCTTCCCTCACGCGGCGTTGCTGGGTCAGGGTTTCCCCATTGCCCAATATTCCCCACTGCTGCCTCCCGTAGGAGTCTGGGCCGTATCTCAGTCCCAATGTGGCCGATCAACCTCTCAGTCCGGCTACTGATCGTCGCCATGGTGGGCCGTTACCCCGCCATCTAGCTAATCAGACGCGAGCCCATCTTTCAGCAATAAATCTTTGGTCATCAGAAGATGCCTTCCGATGACATTATGCGGTATTAGCAGTCGTTTCCAACTGTTGTCCCCCACTGAAAGGCAGGTTGCTCACGCGTTACTCACCCGTTCGCCACTAAGCTTTAAAAGCAAGCTCTTAAAGCTCCGTTCGACTTGCATGTGTTAGGCACGCCGCCAGCGTTCGTC
>FQH3XDB01BKVT0|364|6
CACGTAGTTAGCCGTTGCTTTTTCTCCAGGTACCGTCACGTCCTTCGTCCCTGGTAAAAGAAGTTTACAACCCGAAGGCCTTCTTCCTTCACGCGGCGTTGCTGGGTCAGGCTTTCGCCCATTGCCCAATATTCCCCACTGCTGCCTCCCGTAGGAGTCTGGGCCGTATCTCAGTCCCAATGTGGCCGTTCATCCTCTCAGACCGGCTACTGATCGTCGCCTTGGTGGGCCGTTACCCCGCAACTAGCTAATCAGACGCGAGGCCATCTTTCAGCAATAAATCTTTGGCTCCCAAGGGATGCCCCCTAAGAGCTTCATGCGGTATTAGCAGTCGTTTCCAACTGTTGTCCCCCACTGAAAGGCAGGTTCCTCACGCGTTACTCACCCGTTCGCCACTAAGCAATGTCCCGAAGGGCTTTGCTCCGTTCGACTTGCATGTGTTAGGCACGCCGCCAGCGTTCGTC
>FQH3XDB01AJLHA|365|9
GACGAACGCTGGCGGCGTGCCTAACACATGCAAGTCGAACGGAGCAAAGCCCTTCGGGACTTTACTTAGTGGCGAACGGGTGAGTAACGCGTGAGGAACCTGCCTTCCAGTGGGGGACAACAGTTGGAAACGACTGCTAATACCGCATGAAGCTTTTGAGAGGCATCTCTTAAAAGCCAAAGCTTTATGTGCTGGAAGATGGCCTCGCGTCTGATTAGCTAGTTGGTGGGTAACGGCCCACCAAGGCGACGATCAGTAGCCGGTCTGAGAGGATGAACGGCCACATTGGGACTGAGATACGGCCCAGACTCCTACGGGAGGCAGCAGTGGGGAATATTGGGCAATGGGCGAAAGCCTGACCCAGCAACGCCGCGTGAAGGAAGAAGGCCTTCGGGTTGTAAACTTCTTTTACCAGGGACGAAGGACGTGACGGTACCTGGAGAAAAGCAACGGCTAACTACGTG
>FQH3XDB01A9BM4|366|4
CACGTAGTTAGCCGTTGCTTTTTCTCCAGGTACCGTCACGTCCTTCGTCCCTGGTAAAAGAAGTTTACAACCCGAAAGCCTTCTTCCTTCACGCGGCGTTGCTGGGTCAGGCTTTCGCCCATTGCCCAATATTCCCCACTGCTGCCTCCCGTAGGAGTCTGGGCCGTATCTCAGTCCCAATGTGGCCGTTCATCCTCTCAGACCGGCTACTGATCGTCGCCTTGGTGAGCCGTTACCCCACCAACTAGCTAATCAGACGCGAGGCCATCTTTCAGCACATAAAGCTTTGGCTTTTAGAAGATGTCTCCCAAAAGCATCATGCGGTATTAGCAGTCGTTTCCAGCTGTTGTCCCCCACTGAAAGGCAGGTTCCTCACGCGTTACTCACCCGTTCGCCACTAAGTTAAGTCCCGAAGGGCTTAACTCCGTTCGACTTGCATGTGTTAGGCACGCCGCAGCGTTCGTC
>FQH3XDB01BKEAL|367|54
CACGTAGTTAGCCGTTGCTTTTTCTGTAGGTACCGTCACGTTCTTCGTCCCTACTAAAAGAAGTTTACAACCCGAAGGCCTTCTTCCTTCACGCGGCGTTGCTGGGTCAGGGTTTCCCCATTGCCCAATATTCCCCACTGCTGCCTCCCGTAGGAGTCTGGGCCGTATCTCAGTCCCAATGTGGCCGTTCATCCTCTCAGACCGGCTACTGATCGTCGCCATGGTGGGCCGTTACCCGCCATCTAGCTAATCAGACGCGAGACCATCTTTCAGCACATTAAGCTTTGACTTCTGTACCATGCGGTACTAAAGTGTTATGCGGTATTAGCAGTCGTTTCCAACTGTTGTCCCCCACTGAAAGGCAGGTTCCTCACGTGTTACTCACCCGTTCGCCACTAAGTCGAGTCCCGAAGGGCTCAACTCCGTTCGACTTGCATGTGTTAGGCACGCCGCCAGCGTTCGTC
>FQH3XDB01ASKWS|368|8
CACGTAGTTAGCCGTTGCTTTTTCTCCAGGTACCGTCACGTTCTTCGTCCCTGGTAAAAGAAGTTTACAACCCGAGGGCCTTCTTCCTTCACGCGGCGTTGCTGGGTCAGGGTTTCCCCATTGCCCAATATTCCCCACTGCTGCCTCCCGTAGGAGTCTGGGCCGTATCTCAGTCCCAATGTGGCCGTTCATCCTCTCAGACCGGCTACTGATCGTCGCCATGGTGGGCCGTTACCCCGCCATCTAGCTAATCAGACGCGAAGCCATCTTTCAGCAATAAATCTTTGGTATCCAGAGGATGCCCCCTAAATACATTATGCGGTATTAGCAGTCGTTTCCAACTGTTGTCCCCCACTGAAAGGCAGGTTCTTCACGCGTTACTCACCCGTTCGCCACTAAGTGAGGTCCCGAAGGGCCTCACCCCGTTCGACTTGCATGTGTTAGGCACGCCGCCAGCGTTCGTC
>FQH3XDB01DFG0T|369|4
CACGTAGTTAGCCGTTGCTTTTCTGTAGGTACCGTCACGTTCTTCGTCCCTACTAAAAGAAGTTTACAACCCGAGGGCCTTCTTCCTTCACGCGGCGTTGCTGGGTCAGGGTTTCCCCATTGCCCAATATTCCCCACTGCTGCCTCCCGTAGGAGTCTGGGCCGTATCTCAGTCCCAATGTGGCCGTTCATCCTCTCAGACCGGCTACTGATCGTCGCCTTGGTGGGCCGTTACCCCGCAACTAGCTAATCAGACGCGAAGCCATCTTTCAGCAATAAATCTTTGGTATTCAAGGGATGCCCCCTAAATACATTATGCGGTATTAGCAGTCGTTTCCAACTGTTGTCCCCCACTGAAAGGCAGGTTCTTCACGCGTTACTCACCCGTTCGCCACTAAGCGAGGTCCCGAAGGGCCTCACCCCGTTCGACTTGCATGTGTTAGGCACGCCGCAGCGTTCGTC
>FQH3XDB01CYMSK|370|3
CACGTAGTTAGCCGTGGCTTTTTCTCCAGGTACCATCACTGACTTTTTCCCTGGTAAAAGAAGTTTACAACCCGAAAGCCTTCTTCCTTCACGCGGCGTTGCTGGGTCAGGGTTGCCCCATTGCCCAATATTCCCCACTGCTGCCTCCCGTAGGAGTCTGGGCCGTATCTCAGTCCCAATGTGGCCGTTCAACCTCTCAGTCCGGCTACTGATCGTCGACTTGGTAGGCCGTTACCCCACCAACTATCTAATCAGACGCGAGCCCATCTTCCAGCGATAAAATCTTTGGTGTTCAAGGGATGCCCCTCGAACACATTATGCGGTATTAGCAGAAGTTTCCCTCTGTTGTCCCCCTCTGGAAGGCAGGTTGCTCACGCGTTACTCACCCGTCCGCCACTAGGTAGTCCATCTGTTTGGCCGAAGCCGCCCTTCAGGGTACCCCTTGACTTGCATGTGTTAGGCACGCCGCCAGCGTTCGTC
>FQH3XDB01EUVBY|371|17
CACGTAGTTAGCCGTTGCTTTTTCTGCAGGTACCGTCGCGTCCTTCGTCCCTGCTAAAAGAAGTTTACAACCCGAAGGCCTTCTTCCTTCACGCGGCGTTGCTGGGTCAGGGTTTCCCCATTGCCCAATATTCCCCACTGCTGCCTCCCGTAGGAGTCTGGGCCGTATCTCAGTCCCAATGTGGCCGTTCATCCTCTCAGACCGGCTACTGATCGTCGCCATGGTGGGCCATTACCCCGCCATCTAGCTAATCAGACGCGAGACCATCTTTCAGCACATTAAGCTTTGGTCATTCAGGGATGCCCCTAAATGACATTATGCGGTATTAGCAGTCGTTTCCAACTGTTGTCCCCCACTGAAAGGCAGGTTTCTCACGCGTTACTCACCCGTTCGCCACTAGGTTGAATACCGAAGCACTCAACCCCGTTCGACTTGCATGTGTTAGGCACGCCGCAGCGTTCGTC
>FQH3XDB01CF2PD|372|1
CACGTAGTTAGCCGTTGCTTTTTCTCCAGGTACCGTCACGTCCTTCGTCCCTGGTAAAAGAAGTTTACAACCCGAAGGCCTTCTTCCTTCACGCGGCGTTGCTGGGTCAGGGTTTCCCCATTGCCCAATATTCCCCACTGCTGCCTCCCGTAGGAGTCTGGGCCGTATCTCAGTCCCAATGTGGCCGTTCATCCTCTCAGACCGGCTACTGATCGTCGCCTTGGTGGGCCCGTTACCCCTCCAACTAGCTAATCAGACGCGAGGCCATCTTTCAGCACATAAAGCTTTGATATCCAAATCATGCGGTTCAGATATGTTATGCGGTATTAGCAGTCGTTTCCAACTGTTGTCCCCCATGAAAGGCAGGTTCCTCACGCGTTACTCACCCGTTCGCCACTAAACTTAATCTCACTCAACCGAAGTCCTCATTTCCTTTAAGTCCCGTTCGACTTGCATGTGTTAGGCACGCCGCAGCGTTCGTC
>FQH3XDB01BBLR6|373|6
CACGTAGTTAGCCGTTGCTTTTTCTGCAGGTACCGTCACGTCCTTCGTCCCTGCTAAAAGAAGTTTACAACCCGAAGGCCTTCTTCCTTCACGCGGCGTTGCTGGGTCAGGGTTTCCCCATTGCCCAATATTCCCCACTGCTGCCTCCCGTAGGAGTCTGGGCCGTATCTCAGTCCCAATGTGGCCGTTCATCCTCTCAGACCGGCTACTGATCGTCGCCATGGTGGGCCGTTACCCCGCCATCTAGCTAATCAGACGCGAGACCATCTTTCAGCACATTAAGCTTTGGTCACTCAGAGATGCCCCTAAATGACATTATGCGGTATTAGCAGTCGTTTCCAACTGTTGTCCCCCACTGAAAGGCAGGTTTCTCACGCGTTACTCACCCGTTCGCCACTAAGATCAATACCGAAGCACCGATCTCCGTTCGACTTGCATGTGTTAGGCACGCCGCCAGCGTTCGTC
>FQH3XDB01DQLEE|374|2
CACGTAGTTAGCCGTGGCTTCCTCCTAAAGTACCGTCATTATCTTCCTTTAGGACAAAAGTTTACAATCCGAAGACCTTCTTCCTTCACGCGGCGTTGCTGCGTCAGGGTTCCCCCATTGCGCAATATTCCCCACTGCTGCCTCCCGTAGGAGTCTGGGCCGTGTCTCAGTCCCAATGTGGCCGATCAACCTCTCAGTTCGGCTACTGATCGTCGCCTAGGTAGGCCGTTACCCTACCTACTAGCTAATCAGACGCGAGTCCATCTTACAGCGATAAATCTTTGATAGTTATACCATGCGGTATTGCTATTTCATGCGGTATTAGCACAAAATTTCTCTGTGTTATCCCCCTCTGTAAGGCAGGTTACTCACGCGTTACTCACCCGTCCGCCGCTCTCCACTCCATATTTCAACCGAAGTCTCCATACAAAGCTTCCCGCTCGACTTGCATGTGTTAGGCACGCCGCCAGCGTTCGTC
>FQH3XDB01AZB3A|375|9
CACGTAGTTAGCCGGGGCTTTCTTACCGGGTACCGTCATTATCGTTCCCGGCGACAAAAGTTTACAATCCGAAGACCTTCTTCCTTCACGCGGCGTTGCTGGGTCAGGCTTGCGCCCATTGCCCAATATTCCCCACTGCTGCCTCCCGTAGGAGTCTGGGCCGTGTCTCAGTCCCAGTGTGGCCGATCACCCTCTCAGGTCGGCTACCCATCGTCGCCTTGGTGGGCTGTTATCCCGCAACTAGCTAATGGGACGCGAGTCCATCCTGTACCGATAAATCTTTGACCCCTGTACCATGCGGTACTGTGGTCTTATGCGGTATTAGCAGTCATTTCTAACTGTTATCCCCCTGTACAGGCCAGGTTACTCACGCGTTACTCACCCGTCCGCCGCTAAAGTATACCAAAAAGCAAGCTTCTCAAATACTTCCGCTCGACTTGCATGTGTTAGGCACGCCGCCAGCGTTCGTC
>FQH3XDB01AJLQ7|376|3
CACGTAGTTAGCCGTTGCTTTTTCTTCCAGGTACCGTCACGTTCTTCGTCCCTGGTAAAGAAGTTTACAACCCGAAGGCCTTCTTCCTTCACGCGGCGTTGCTGGGTCAGGGTTTCCCCATTGCCCAATATTCCCCACTGCTGCCTCCCGTAGGAGTCTGGGCCGTATCTCAGTCCCAATGTGGCCGTTCATCCTCTCAGACCGGCTACTGATCGTCGCCTTGGTGGGCCGTTACCCCACCAACTAGCTAATCAGACGCGAGGCCATCTTCCAGCACATAAAGCTTTGACAGTTAAGTGATGCCACTCAACTGTGTCATGCGGTATTAGCAGTCGTTTCCAACTGTTGTCCCCCACTGGAAGGCAGGTTCCCTCACGCGTTACTCACCCGTTCGCCACTAAGTCAGTCTCCGAAGAGGCTGACCCCGTTCGACTTGCATGTGTTAGGCACGCCGCCAGCCGTTCGTC
>FQH3XDB01AUOSA|377|5
CACGTAGTTAGCCGGGGCTTTCTTCTAAGGTACCGTCATTTGTTTCTTCCCTTAGAACAGAAGTTTACAACCCGAGGGCCTTCATCCTTCACGCGGCGTTGCTGGGTCAGAGTTTCCTCCATTGCCCAATATTCCCGACTGCTGCCTCCCGTAGGAGTTTGGACCGTATCTCAGTTCCAATGTGGCCGATCACCCTCTCAGGTCGGCTACTGATCGTCGCCTTGGTAGGCCGTTACCCCACCAACAAGCTAATCAGACGCGAGCCCATCTTATACCAGTAAACCCTTTCACCCTTACCCCATGCGAGGTTGTGGTCATATCCGGTATTAGCAGTCGTTTCCAACTGTTATCCCGATGTATAAGGCAGGTTGCTCACGCGTTACTCACCCGTCCGCCGCTAAGTATCTCAAAAGCAAGCTTTCTTAATACTCCGCTCGACTTGCATGTCTTAAGCACGCCGCCAGCGTTCGTC
>FQH3XDB01DYGDT|378|9
CACGTAGTTTGCCGGTGCTTACTTATAAAGTACCGTCATTTTATTCTTCCTTTATAACAGAAGTTTACAATCCGAAGACCTTCGTCCTTCACGCGGTATTGCTGGGTCAGAGTTTCCTCCATTGCCCAATATTCCCGACTGCTGCCTCCCGTAGGAGTCTGGGCCGTTCTCAGTCCCAATGTGGCCGATCACCCTCTCAGGTCGGCTACTGATCGTCGCCTTGGTGGGCCGTTACCCCGCCAACAAGCTAATCAGACGCGAGCCCATCTCTTTCCAGTAAACCCTTTCACCCCTGCACCATGCGATGCTGTGGTCATATTCGGTATTAGCAACCGTTTCCAGTTGGTATCCCGATGAAAGAGGCAGGTTGCTCACGCGTTACTCACCCGTCCGCCGCTAAGTTTATTAAAAGCAAGCTTCTAATAACCCCGCTCGACTTGCATGTCTTAAGCATACCGCCAGCGTTCGTC
>FQH3XDB01EUE7Z|379|3
CACATAGTTTGCCGGGGCTTACTTATAAAGTACCGTCATTTTATTCTTCCTTTATAACAGAAGTTTACAATCCGAAAACCTTCATCCTTCACGCGGTATTGCTGGGTCAGAGTTTCCTCCATTGCCCAATATTCCCGACTGCTGCCTCCCGTAGGAGTCTGGGCCGTTCTCAGTCCCAATGTGGCCGATCACCCTCTCAGGTCGGCTACTGATCATCGCCTTGGTAGGCCATTACCCCACCAACAAGCTAATCAGACGCGAGCCCATCTCTTACCAGTAAACCCCTTTCACCCCTGCATCATGCGATGCTGTGGTCATATTCGGTATTAACAACCGTTTCCAGTTGGTATCCCGATGTAAGAGGCAGGTTGCTCACGTGTTACTCACCCGTCGCCGCTAGGTATTTAAAAGCAAGCTCTCAAATACCCCGCTCGACTTGCATGTCTTAAGCATACCGCAGCGTTCGTC
>FQH3XDB01CW2YF|380|1
CACGTAGTTTGCCGGTGCTTACTTATAAAGTACCGTCATTTTATTCTTCCTTTATAACAGAAGTTTACAATCCGAAGACCTTCGTCCTTCACGCGGTATTGCTGGGTCAGAGTTTCCTCCATTGCCCAATATTCCCGACTGCTGCCTCCCGTAGGAGTCTGGGCCGTTCTCAGTCCCAATGTGGCCGATCACCCTCTCAGGTCGGCTACTGATCGTCGCCTTGGTGGGCCGTTACCTCACCAACAAGCTAATCAGACGCGAGCCCATCTCTTTCCAGTAAACCCTTTCACCCCTGCACCATGCGATGCTGTGGTCATATTCGGTATTAACAACCGTTTCCAGTTGGTATCCCGATGAAAGAGGCAGGTTGCTCACGTGTTACTCACCCGTCCGCGCTAAGTTAATAAAGCAAGCTTTCATCCAAACCCCGCTCGACTTGCATGTCTTAAGCATACCGCAGCGTTCGTC
>FQH3XDB01AR4JC|381|7
GACGAACGCTGGCGGTGTGCCTCATACATGCAAGTCGAACGAGAAGTTACCTTCGGGTAATGGAAAGTGGCGGACGGGTGAGTACAACATAGGAAATCTGCCTTTAGGTGGGGGACAACAGAGGGAAACTTCTGCTAATACCCCATATGAGCTAGCTTGAAATAGTTATCTTGAAAGTTCCGGCGCCTAAAGATGAGCCTGTGCCTGATTAGCTGGTTGGTGGTGTAATGGACTACCAAGGCGACGATCAGTAGCTGGTTTGAGAGGATGATCAGCCACAATGGGACTGAGACACGGCCCATACTCCTACGGGAGGCAGCAGTAGGGAATTTTGCGCAATGGGCGAAAGCCTGACGCAGCAACACCGCGTGAATGTTAAGCCCTTCGGGGTGTAAAGTTCTGTCAGTAGGGAAGAATAAATGACTGTACCTACAAAGGAAGCACCGGCTAACTCCGTG
>FQH3XDB01BUEOI|382|1
CACGTAGTTAGCCGTGGCTTGCTCTTGGGGTACCGTCGCTTTCTTCGTCCCCCATCACAGAACTTTACAATCCGAAGACCTTCATCATTCACGCGGTGTTGCTGGGTCAGAGTTGCCTCCATTGCCCAATATTCCCTACTGCTGCCTCCCGTAGGAGTCTGGACCGTATCTCAGTTCCAATGTGGCCGATCACCCTCTCAGGTCGGCTAACCATCGTCGACTTGGTAGTCCGTTACACTACCAACTATCTAATGGTACGTGAGCCCATCTATATCCGATAAAATCTTTCACCCCTGTGGGATGCCCCACTGTGGTCATATGCGGTATTAGCACAAATTTCTCTGTGTTATTCCCCAGATATAGGCAGGTTGCTCGCGCGTTACTCACCCGTCCGCCGCTAAGTTAAGGAGCAAACGCCCCTTAACTCCGCTCGACTTGCATGTATTAAGCACACCGCAGCGTTCGTC
>FQH3XDB01C2XRX|383|1
CACGTAGTTAGCCGGTGCTTCCTCCTCGGGTACCGTCATTATCGTCCCCGAAGACAGAGGTTTACAATACGAATACCTTCTTCCCTCACGCGGCGTCGCTGCATCAGGGTTTCCCCCATTGTGCAATATTCCCCACTGCTGCCTCCCGTAGGAGTCTGGGCCGTGTCTCAGTCCCAATGTGGCCGATCAACCTCTCAGTCCGGCTACTGATCGTCGACTTGGTAGGCCGTTACCCCACCAACTATCTAATCAGACGCGGGCCCATCTTTCAGCGGATTGCTCCTTTGATCACTGTACCATGCGGTACCGTGGTCTTATGCGGTATTAGCAGTCGTTTCCAACTGTTGTCCCCCTCTGAAAGGCAGGTTACCCACGCGTTACTCACCCGTTCGCCACTAAGTTAATCTCTCGTCCATCCGAAAACTTCAGAAAACTACTCCGTTCGACTTGCATGTGTTAGGCGCGCCGCCAGCGTTCGTC
>FQH3XDB01D47GB|384|10
CACGTAGTTAGCCGTTGCTTTTTCTCCAGGTACCGTCATCTCGTTCGTCCCTGGTAAAAGAAGTTTACAACCCGAAGGCCTTCTTCCTTCACGCGGCGTTGCTGGGTCAGGGTTTCCCCATTGCCCAATATTCCCCACTGCTGCCTCCCGTAGGAGTCTGGGCCGTATCTCAGTCCCAATGTGGCCGTTCATCCTCTCAGACCGGCTACTGATCGTCGCCTTGGTGGGCCGTTACCCCACCAACTAGCTAATCAGACGCGAGGCCATCTTTCAGCAATAAATCTTTGGCTTTCAAGTGATGCCACTCGAAAGCGTTATGCGGTATTAGCAGTCGTTTCCAACTGTTGTCCCCCACTGAAAGGCAGGTTCCTCACGCGTTACTCACCCGTTCGCCACTAAGTGAAGTCCCGAAGGGCTCCACTCCGTTCGACTTGCATGTGTTAGGCACGCCGCCAGCGTTCGTC
>FQH3XDB01C2BBR|385|10
CACGTAGTTAGCCGTTGCTTTTTCTGTAGGTACCGTCACGTTCTTCGTCCCTACTAAAAGAAGTTTACAACCCGAGGGCCTTCTTCCTTCACGCGGCGTTGCTGGGTCAGGCTTTCGCCCATTGCCCAATATTCCCCACTGCTGCCTCCCGTAGGAGTCTGGGCCGTATCTCAGTCCCAATGTGGCCGTTCATCCTCTCAGACCGGCTACTGATCGTCGCCTTGGTGGGCCGTTACCCCGCAACTAGCTAATCAGACGCGAAGCCATCTTTCAGCAATAAATCTTTGGTATCCAAGGGATGCCCCCCGAATACATTATGCGGTATTAGCAGTCGTTTCCAACTGTTGTCCCCCACTGAAAGGCAGGTTCTTCACGCGTTACTCACCCGTTCGCCACTAAGTAAACCCCGAAGGTCTTACCCGTCGACTTGCATGTGTTAGGCACGCCGCCAGCGTTCGTC
>FQH3XDB01BR2DE|386|3
CACGTAGTTAGCCGTTGCTTTTTCTCCAGGTACCGTCACGTTCTTCGTCCCTGGTAAAGAAGTTTACAACCCGAAGGCCTTCTTCCTTCACGCGGCGTTGCTGGGTCAGGCTTTCGCCCATTGCCCAATATTCCCCACTGCTGCCTCCCGTAGGAGTCTGGGCCGTATCTCAGTCCCAATGTGGCCGTTCATCCTCTCAGACCGGCTACTGATCGTCGCCTTGGTGGGCCGTTACCCCACCAACTAGCTAATCAGACGCGAGGCCATCTTTCAGCACATAAAGCTTTGACTTAAAGGGGATGTCCCCCATAAGTGTCATGCGGTATTAGCAGTCGTTTCCAACTGTTGTCCCCCACTGAAAGGCAGGTTCCTCACGCGTTACTCACCCGTTCGCCACTAAGTATAACCGAAGTCATTACCCCGTTGACTTGCATGTGTTAGGCACGCCGCCAGCGTTCGTC
>FQH3XDB01A0AUE|387|7
GACGAACGCTGGCGGCGTGCCTAACACATGCAAGTCGAACGGACGAGGCCCCTTCGGGGACCGAGTTAGTGGCGAACGGGTGAGTAACGCGTGAGAAACCTGCCTTCCAGTGGGGGACAACAGTTGGAAACGACTGCTAATACCGCATAACACTTTAGTACCGCATGGTACAGAAGTCAAAGCTTAATGTGCTGGAAGATGGTCTCGCGTCTGATTAGCTAGATGGCGGGTAACGGCCACCATGGCGACGATCAGTAGCCGGTCTGAGAGGATGAACGGCCACATTGGGACTGAGATACGGCCCAGACTCCTACGGGAGGCAGCAGTGGGGAATATTGGGCAATGGGGGAAACCCTGACCCAGCAACGCCGCGTGAAGGAAGAAGGCCTTCGGGTTGTAAACTTCTTTTACCAGGGACGAAGAACGTGACGGTACCTGGAGAAAAGCAACGGCTAACTACGTG
>FQH3XDB01ANOG1|388|7
CACGTAGTTAGCCGTTGCTTTTTCTCCAGGTACCGTCACGTTCTTCGTCCCTGGTAAAAGAAGTTTACAACCCGAAGGCCTTCTTCCTTCACGCGGCGTTGCTGGGTCAGGGTTTCCCCCATTGCCCAATATTCCCCACTGCTGCCTCCCGTAGGAGTCTGGGCCGTATCTCAGTCCCAATGTGGCCGTTCATCCTCTCAGACCGGCTACTGATCGTCGCCTTGGTGGGCCGTTACCCCGCCAACTAGCTAATCAGACGCGAGACCATCTTTCAGCACATTAAGCTTTGACTTCTGCACCATGCGGTGCTAAAGTGTCATGCGGTATTAGCAGTCGTTTCCAACTGTTGTCCCCCATGAAAGGCAGGTTTCTCACGCGTTACTCACCCGTTCGCCACTAAGTAAGGTCCCGAAGGGCCTTACCCCGTTCGACTTGCATGTGTTAGGCACGCCGCCAGCGTTCGTC
>FQH3XDB01CYT69|389|12
GACGAACGCTGGCGGCGTGCTTAACACATGCAAGTCGAACGAAGTGTAGCAATACACTTAGTGGCGGACGGGTGAGTAACACGTGAGCAATCTGCCCTATACACTGGGATAACACAGAGAAATTTGTGCTAATACCGGATAAGACCACACTGCGGCATCGCAGAGGGGTAAAAGGTCCGCCGGTATAGGAGGAGCTCGCGGCCCATTAGATAGTTGGTGAGGTAACGGCCCACCAAGTCGACGATGGGTAGCCGACCTGAGAGGGTGATCGGCCACATTGGAACTGAGATACGGTCCAAACTCCTACGGGAGGCAGCAGTGGGGAATATTGGGCAATGGAGGCAACTCTGACCCAGCAACGCCGCGTGAATGAAGAAGGCCTTCGGGTTGTAAAGTTCTTAATTGGGACGAAGAAGTGACGGTACCCAAGAATAAGCCAGGCTAACTACGTG
>FQH3XDB01ATR0I|390|3
CACGTAGTTAGCCGTTGCTTTTTCTCCAGGTACCGTCATCTTTTCGTCCCTGGTAAAAGAAGTTTACAACCCGAAGGCCTTCTTCCTTCACGCGGCGTTGCTGGGTCAGGGTTTCCCCATTGCCCAATATTCCCCACTGCTGCCTCCCGTAGGAGTCTGGGCCGTATCTCAGTCCCAATGTGGCCGTTCATCCTCTCAGACCGGCTACTGATCGTCGCCTTGGTGGGCCGTTACCCCACCAACTAGCTAATCAGACGCGAGGCCATCTTTCAGCAATAAATCTTTGGCTTTTAAGTGATGCCACTCAAAAGCATTATGCGGTATTAGCAGTCGTTTCCAACTGTTGTCCCCCACTGAAAGGCAGGTTCCTCACGCGTTACTCACCCGTTCGCCACTAAGTAAGGTCCCGAAGGGCCTTACTCCGTTCGACTTGCATGTGTTAGGCACGCCGCCAGCGTTCGTC
>FQH3XDB01ECLSG|391|11
GACGAACGCTGGCGGCGTGCCTAACACATGCAAGTCGAACGGGGCAGTTCCCTTCGGGGGATTGCTTAGTGGCGAACGGGTGAGTAACGCGTGAAGAACCTGCCTTTCAGTGGGGGACAACAGTTGGAAACGACTGCTAATACCGCATAATGTATCGATGGGGCATCCTGTTGATACCAAAGATTTATTGCTGAAAGATGGCTTCGCGTCTGATTAGCTAGTTGGTGGGTAACGGCTCACCAAGGCGACGATCAGTAGCCGGTCTGAGAGGATGAACGGCCACATTGGGACTGAGATACGGCCCAGACTCCTACGGGAGGCAGCAGTGGGGAATATTGGGCAATGGGGGAAACCCTGACCCAGCAACGCCGCGTGAAGGAAGAAGGCCCTCGGGTTGTAAACTTCTTTAGTAGGACGAAGAACGTGACGGTACCTACAGAAAAAGCAACGGCTAACTACGTG
>FQH3XDB01DXHF6|392|4
GACGAACGCTGGCGGCGTGCCTAACACATGCAAGTCGAACGGGGTAAGGCCCTTCGGGGTTTTACTTAGTGGCGAACGGGTGAGTAACGCGTGAAGAACCTGCCTTTCAGTGGGGGACAACAGTTGGAAACGACTGCTAATACCGCATAATGTATCGATGGGGCATCCTGTTGATACCAAAGATTTATTGCTGAAAGATGGCTTCGCGTCTGATTAGCTAGTTGGCGGGTAACGCCCACCAAGGCGACGATCAGTAGCCGGTCTGAGAGGATGAACGGCCACATTGGGACTGAGATACGGCCCAGACTCCTACGGGAGGCAGCAGTGGGGAATATTGGGCAATGGGGGAAACCCTGACCCAGCAACGCCGCGTGAAGGAAGAAGGCCCTCGGGTTGTAAACTTCTTTAGTAGGGACGAAGAACGTGACGGTACCTACAGAAAAAGCAACGGCTAACTACGTG
>FQH3XDB01DG2EU|393|1
GACGAACGCTGGCGGCGTGCCTAATACATGCAAGTCGAACGCTTCACTTCGGTGAAGAGTGGCGAACGGGTGAGTAATACATAAGTAACCTGGCCCATACAGGGGGATAACTGCTGGAAACGGCAGTTAAGACCGCATATGTGTGTTTTTCGCATGAGAGACATATGAAAAGTGCTACGGCACTGGTAAGGGATGGACTTATGGCGCATTAGCTAGTTGGCAGGGTAAGGGCCTACCAAGGCGACGATGCGTAGCCGACCTGAGAGGGTGACCGGCCACACTGGGACTGAGACACGGCCCAGACTCCTACGGGAGGCAGCAGTAGGGAATTTTCGGCAATGGGGGAAACCCTGACCGAGCAACGCCGCGTGAAGGAAGAAGTAATTCGTTATGTAAACTTCTGTCATAGAGGAAGAACGGTGGATGTAGGGAATGACATCCAAGTGACGGTACTCTATAAGAAAGCCACGGCTAACTACGTG
>FQH3XDB01D1T5J|394|5
GACGAACGCTGGCGGCACGCCTAACACATGCAAGTCGAACGGAGAATACTTAGCTTGCTTTGTATTCTTAGTGGCGGACGGGTGAGTAACACGTGAGCAACCTACCTTTAAGCGAGGGATAGCTTCTGGAAACGGATGGTAATACCTCATAACATAGAGTTTTCGCATGGAAATTCTATCAAAGATTTATCGTTTAGAGATAGGCTCGCGTCTGATTAGATAGTTGGTGAGGTAACGGCTCACCAAGTCGACGATCAGTAGCCGGACTGAGAGGTTGAACGGCCACATTGGGACTGAGACACGGCCCAGACTCCTACGGAGGCAGCAGTGAGGGATATTGCACAATGGGGGAAACCCTGATGCAGCGATGCCGCGTGGAGGAAGAAGGTTTCGGATTGTAAACTCCTGTTTCGAGGGACGATAATGACGGTACCTCGGGAGGAAGCTCCGGCTAACTACGTG
>FQH3XDB01CXXUV|395|4
CACGTAGTTAGCCGGAGCTTTTTCTTCAGGTACCGTCATTATCGTCCCTGATAAAAGGAGTTTACAATCCGAAAACCTTCTTCCTCCACGCGGCATCGCTGCATCAGGGTTTCCCCCATTGTGCAATATTCCCCACTGCTGCCTCCCGTAGGAGTCTGGGCCGTGTCTCAGTCCCAATGTGGCCGTTCAACCTCTCAGTCCGGCTACTGATCGTTGACTTGGTGAGCCGTTACCTCACCAACTATCTAATCAGACGCGAGCCCATCTCTGAGCGAATTTCATTTTGATATACAAAAGATGCCTTTCGTATATATTATGGGGTATTACCATCCGTTTCCAGAAGCTATCCCCCTCTCAAAGGTAGGTTGCTCACGTGTTACTCACCCGTCCGCCACTAACTTGAGAAAAGCAAGCTTCTCTCTCGTCCGTTCGACTTGCATGTGTTAGGCGTGCCGCCAGCGTTCGTC
>FQH3XDB01DH3D9|396|1
CACGTAGTTAGCCGGAGCTTCCTCCTAAAGTACCGTCATTATCGTCCTTTAAGACAGGAGTTTACAATCCGAAAACCTTCTTCCTCCACGCGGCATCGCTGCATCAGAGTTTCCTCCATTGTGCAATATTCCCCACTGCTGCCTCCCGTAGGAGTCTGGGCCGTGTCTCAGTCCCAATGTGGCCGTTCAACCTCTCAGTCCGGCTACTGATCGTCGACTTGGTGAGCCGTTACCCCACCAACTATCTAATCAGATGCGAGTCCATCTTTAAGCGAAAAACTTTGATATCAAAACCATGCGATTTCGATATATTATAGGGTATTACCATTCGTTTCCAAAAGCTATCCCCAACTTAAAGGCAGGTTACTCACACGTTACTCACCCGTCCGCCACTAATCCGATTAGCAAGCTAATCTTCATCGTTCGACTTGCATGTGTTAGGCGTGCCGCCAGCGTTCGTC
>FQH3XDB01CM9RH|397|1
GACGAACGCTGGCGGCACGCCTAACACATGCAAGTCGAACGGACGCGGAGGAAGCTTGCTTCTTCCAAGTTAGTGGCGGACGGGTGAGTAACACGTGAGCAACCTGCCTTTAAGAGGGGATAGCTTCTGGAAACGGATGGTAATACCCCATAACATATCAATATCGCATGGTAGTGATATCAAAAGATTTATCGCTTAGAGATGGGCTCGCGTCTGATTAGATAGTTGGTGAGGTAACGGCTCACCAAGTCGACGATCAGTAGCCGGACTGAGAGGTTGAACGGCCACATTGGGACTGAGACACGGCCCAGACTCCTACGGGAGGCAGCAGTGGGGAATATTGCACAATGGGGGAAACCCTGATGCAGCGATGCCGCGTGGAGGAAGAAGGTTTTCGGATTGTAAAACTCCTTTTATCAGGGACGATAAATGACGGTACCTGAAGAAAAAGCTACCGGCTAACTACGTG
>FQH3XDB01CJNRF|398|2
CACGTAGTTAGCCGGAGCTTTCTTGTTGGGTACCGTCATTATCGTCCCCAACGACAGAACTTTACAATCCGAAGACCGTCATCATTCACGCGGCATCGCTGCATCAGGGTTTCCCCCATTGTGCAATATCCCCCACTGCTGCCTCCCGTAGGAGTCTGGGCCGTGTCTCAGTCCCAATGTGGCCGATCAACCTCTCAGTCCGGCTACCGATCGTCGACTTGGTGGGCCGTTACCCCGCAACTATCTAATCGGACGCGAGCCCATCTCTCAGCGGATTGCTCCTTTGATACCAAAGCCATGCGACTTCAATATATCATGCGGTATTAGCGTTCGTTTCCAAACGTTATCCCCCTCTGAGAGGCAGGTTGCTCACGTGTTACTCACCCGTCCGCCACTAAGACCCGAAGGTTCTCCGTTCGACTTGCATGTGTTAGGCGTGCCGCCAGCGTTCGTC
>FQH3XDB01AQYDG|399|1
GACGAACGCTGGCGGCACGCCTAACACATGCAAGTCGAACGGAGAAATAGCTTCGGTTGTTTCTTAGTGGCGGACGGGTGAGTAACACGTGAGGAACCTGCCTCTGAGAGTGGGATAGCTTCTGGAAACGGATGGTAATACCGCATAACATAGCGAAACCGCATGATTTTGCTATCAAAGTTTTTCGCTCAGAGATGGCCTCGCGTCTGATTAGATAGTTGGTGAGGTAACGGCTCACCAAGTCGACGATCAGTAGCCGGACTGAGAGGTTGATCGGCCACATTGGGGACTGAGACACGGGCCCCAGACTCCTACGGGAGGCAGCAGTGGGGGATATTGCACAATGGGGGAAACCCCGTGATGCAGCGATGCCGCGTGGAGGAGAAGGTTTTCGGATTGTAAACTCCTGTCGTAAGGGAAGAGAAGGACTGTACCTCACAAGAAAGCTCCGGCTAACTACGTG
>FQH3XDB01CEG38|400|3
GATGAACGCTGGCGGCGCGCCTAACACATGCAAGTCGAACGGCACCCACCCTCGGGTGGAAGCGAGTGGCGAACGGCTGAGTAACACGTGGAGAACCCGCCCCCTCACCGGGATAGCCCAGGGAAACCTGGGGTAATACCGGATACCCCCCGGGACCGCATGGCCCCGGGGCTAAAGCCCAGACGGAGGGGAGGGCTCCGCGGCCCATCAGGTAGACGGCGGGGTAGCGGCCCACCGTGCCCGCGACGGGTAGCCGGGTTGAGAGACCGACCGGCCAGATTGGGACTGAGACACGGCCCAGACTCCTACGGGAGGCAGCAGTGGGGAATCTTGCGCAATGGGGGAACCCTGACGCAGCGACGCCGCGTGCGGGAGGAAGGCCTTCGGGTCGCAGACCGCTTTCAGCAGGGAAGAGTCAAGACTGTACCTGCAGAAGAAGCCCCGGCTAACTACGTG
>FQH3XDB01CU7PW|401|2
CACGTAGTTAGCCGGAGCTTCCTCCTTGGGTACCGTCATTATCGTCCCCAAAGACAGAGGTTTACAATCCGAAAACCTTCTTCCCTCACGCGGCATCGCTGCATCAGGCTTGCGCCCATTGTGCAATATTCCCCACTGCTGCCTCCCGTAGGAGTCTGGGCCGTGTCTCAGTCCCAATGTGGCCGTTCAACCTCTCAGTCCGGCTACTGATCGTCGCCTTGGTGAGCCGTTACCTCACCAACTAGCTAATCAGACGCGAGCCCATCTCTAAGCGATAAAATCTTTGGCAACAAAACGATGCCGTTTCGCTGCGTTATGCGGTATTACCATCCGTTTCCAGAAGCTATTCCACTCTTAGAGCCAGGTTGCTCACGTGTTACTCACCCGTCCGCCACTAAGTTGTTCAAAAGCAAGCTCTCAAACAACTCCGTTCGACTTGCATGTGTTAGGCGTGCCGCCAGCGTTCGTC
>FQH3XDB01AH48L|402|5
CACGTAGTTAGCCGGAGCTTCCTCCTAAAGTACCGTCATTATCGTCCTTTAAGACAGGAGTTTACAATCCGAAAACCTTCTTCCTCCACGCGGCATCGCTGCATCAGGGTTTCCCCCATTGTGCAATATTCCCCACTGCTGCCTCCCGTAGGAGTCTGGGCCGTGTCTCAGTCCCAATGTGGCCGTTCAACCTCTCAGTCCGGCTACTGATCGTCGACTTGGTGGGCCGTTAACCTCACCAACTATCTAATCAGACGCGAGCCCATCTTTGAGTGATAAATCTTTGATAGCATAATCATGCGATTCCGCTATGTTATGAGGTATTACAATCCGTTTCCAGAAATTATTCCTCTCTCAAAAGGCAGGTTGCTCACGTGTTACTCACCCGTCCGCCACTAAGAATTCAAGTAAACCTAAATTCTCCGTTCGACTTGCATGTGTTAGGCGTGCCGCCAGCGTTCGTC
>FQH3XDB01EOJBX|403|3
GACGAACGCTGGCGGCACGCCTAACACATGCAAGTCGAACGGAGAATACTTAGCTTGCTTTGTATTCTTAGTGGCGGACGGGTGAGTAACACGTGAGCAACCTACCTTCAAGCGAGGGATAGCTTCTGGAAACGGATGGTAATACCTCATAACATAAAGGATTCGCATGAATTTTTATCAAAGATTTATCGTTTGAAGATGGGCTCGCGTCTGATTAGATAGTTGGTGAGGTAACGGCTCACCAAGTCGACGATCAGTAGCCGGACTGAGAGGTTGAACGGCCACATTGGGACTGAGACACGGCCCAGACTCCTACGGGAGGCAGCAGTGAGGGATATTGCACAATGGGGGAAACCCTGATGCAGCGATGCCGCGTGGAGGAAGAAGGTTTTCGGATTGTAAACTCCTGTTTCGAGGGACGATAATGACGGTACCTCGGGAGGAAGCTCCGGCTAACTACGTG
>FQH3XDB01BHX9X|404|3
GACGAACGCTGGCGGCACGCCTAACACATGCAAGTCGAACGGTGAAGAGTAGCTTGCTACTCGGAACAGTGGCGGACGGGTGAGTAACGTGTGAGTAATCTGCCTTTAGGACGGGGATAGCCTTTGGAAACGAATGGTAATACCCGATAATATATTTAAGTCGCATGGTTTAGATATCAAAGTTTTTCGCCTAAAGATGAACTCGCATCTGATTAGATAGTTGGTGAGGTAACGGCTCACCAAGTCGACGATCAGTAGCCGGACTGAGAGGTTGAACGGCCACATTGGGACTGAGACACGGCCCAGACTCCTACGGGAGGCAGCAGTGGGGAATATTGCACAATGGGGGAACCCTGATGCAGCGATGCCGCGTGGAGGAAGAAGGTTTTCGGATTGTAAACTCCTGTCTTAAAGGACGATAATGACGGTACTTTAGGAGGAAGCTCCGGCTAACTACGTG
>FQH3XDB01DD4E3|405|3
GACGAACGCTGGCGGCACGCCTAACACATGCAAGTCGAGCGGAGAAGAGAGCTTGCTCTCGGATCAGCGGCGAACGGGTGAGTAACACGTGAGCAACCTGCCTTTCAGAGGGGGACAACAGTTGGAAACGACTGCTAATACCGCATAACGTCATTTAATGGCATCATTGAATGACCAAAGGAGCAATCCGCTGAAAGATGGGCTCGCGTCCAATTAGATAGTTGGTGGGGTAACGGCCTACCAAGTCGACGATTGGTAGCCGGACTGAGAGGTTGAACGGCCACATTGGGACTGAGATACGGCCCAGACTCCTACGGGAGGCAGCAGTGGGGGATATTGCACAATGGAGGAAACTCTGATGCAGCGATGCCGCGTGAGGGAAGAAGGTTTTCGGATTGTAAACCTCTGTGGAGCGGGACGATAATGACGGTACCGCTCAAGGAAGCCACGGCTAACTACGTG
>FQH3XDB01AHUZ2|406|1
GACGAACGCTGGCGGCACGCCTAACACATGCAAGTCGAGCGGAGAAGAGAGCTTGCTCTCGGATCAGCGGCGAACGGGTGAGTAACACGTGAGCAACCTGCCTTTCAGAGGGGGACAACAGTTGGAAACGACTGCTAATACCGCATAACGTCATTTAATGGCATCATTGAATGACCAAAGGAGCAATCCGCTGAAAGATGGGCTCGCGTCCAATTAGATAGTTGGTGGGGTAACGGCCTACCAAGTCGACGATTGGTAGCCGGACTGAGAGGTTGAACGGCCACATTGGGACTGAGATACGGCCCAGACTCCTACGGGAGGCAGCAGTGGGGATATTGCACAATGGGGGAAACCCTGATGCGGCGACGCCGCGTGGAGGAAGAAGGTTTTCGGATTGTAAACTCCTGTCGTTAGGGACGATAATGACGGTACCTAACAAGAAAGCACCGGCTAACTACGTG
>FQH3XDB01CWQ33|407|1
CACGTAGTTAGCCGTGGCTTTCTAGACAGGTACCGTCATTATCGTCCCTGTCCACAGAGGTTTACAATCCGAAAACCTTCTTCCCTCACGCGGCATCGCTGGATCAGGGTTGCCCCCATTGTCCAATATCCCCCACTGCTGCCTCCCGTAGGAGTCTGGGCCGTGTCTCAGTCCCAATGTGGCCGTTCAACCTCTCAGTCCGGCTACTGATCGTCGACTTGGTGAGCCGTTACCTCACCAACTATCTAATCAGACGCGAGCCCATCTTTCAGCGATAAATCTTTGGTCATTCAAAGATGCCTTTTATATGACGTTATGCGGTATTAGCAGTCGTTTCCAACTGTTGTCCCCCACTGAAAGGCAGGTTGCTCACGTGTTACTCACCCGTCCGCCACTGTTCCGAGGAGCAAGCTCCTCTTCACCGTTTCGACTTGCATGTGTTAGGCGTGCCGCCAGCGTTCGTC
>FQH3XDB01B9ACS|408|1
GACGAACGCTGGCGGCACGCTTAACACATGCAAGTCGAACGGTGAAGAGAAGCTTGCTTCTTGGATCAGTGGCGGACGGGTGAGTAACACGTGAGCAACCTGCCTTTAAGAGGGGATAACGTTTGGAAACGAACGCTAATACCGCATAACATAGAAGATCCGCATGTTTCTTCTATCAAAGATTTATCGCTTAAAGATGGGCTCGCGTCTGATTAGCTAGTTGGTGAGGTAACGGCCACCAAGGCAACGATCAGTAGCCGTACTGAGAGGTTGAACGGCCACATTGGGACTGAGACACGGCCCAGACTCCTACGGGAGGCAGCAGTGGGGAATATTGCACAATGGGCGAAAGCCTGATGCAGCAACGCCGCGTGAGGGAAGACGGTTTTCGGATTGTAAACCTCTGTTTCGGTGACGATAATGACGGTAACCGAGTAGGAAGCCACGGCTAACTACGTG
>FQH3XDB01BMYCJ|409|1
CACGTAGTTAGCCGGGGCTTCTTAGTCAGGTACCGTCACTATCTTCCCTGCTGATAGAAGTTTACATACCGAGATACTTCTTCCTTCACGCGGCGTCGCTGCATCAGGGTTTCCCCATTGTGCAATATTCCCCACTGCTGCCTCCCGTAGGAGTCTGGGCCGTGTCTCAGTCCCAATGTGGCCGTTCACCCTCTCAGGCCGGCTATGGATCGTCGCCTTGGTAGGCCGTTACCTCACCAACAAGCTAATCAGACGCGAGCCCATCTTTAAGCGATAAATCTTTGATAACAAGATCATGCGGTCTCGTTATATTATGAGGTATTAGCAGTCTTTTCAGACTGTTATTCCTCTCTTAAAGGCAGGTTGCTCACGTGTTACTCACCCGTCGCCACTAAGTTAATCAGAGCAAGCTCCAATTAACTCCGTTCGACTTGCATGTGTTAAGCGTGCCGCCAGCGTTCGTC
>FQH3XDB01EEHW5|410|1
GACGAACGCTGGCGGCACGCTTAACACATGCAAGTCGAACGAGCGATGAGAGCTTGCTCTCAAAGCGAGTGGCGGACGGGTGAGTAACACGTGAGCAACCTGCCTTTAAGAGGGGAATAACGTTTGGAAACGAACGCTAATACCGCATAATACAAAGAATTCGCATGTTTTCTTGTCAAAGATTTATCGCTTAAAGATGGGCTCGCGTCTGATTAGCTGGTTGGTGAGGTAACGGCCCACCAAGGCGACGATCAGTAGCCGTACTGAGAGGTAGAACGGCCACATTGGGACTGAGACACGGCCCAAAACTCCTACGGGAGGCAGCAGTGGGGAATATTGCACAATGGGGGAAACCCTGATGCAGCGACGCCGCGTGAGTGAAGAAGTATTTCGGTATGTAAAAGCTCTATCAGCAAGGAAAGAAAATGACGGTACCTGACTAAGAAGCCCCGGACTAACGTACGTG
>FQH3XDB01CPXYC|411|1
GACGAACGCTGGCGGCACGCTTAACACATGCAAGTCGAACGAAGTTATTTGAGCTTGCTTAGATAACTTAGTGGCGGACGGGTGAGTAACACGTGAGCAATCTGCCTTTCAGAGGGGGATACCGATTGGAAACGATCGTTAATACCGCATAACATAGTAAATTCGCATGTTTTACTATCAAAGATTTATCGCTGAAAGATGAGCTCGCGTCTGATTAGGTAGTTGGTGAGGTAACGGCCCACCAAGTCGACGATCAGTAGCCGGACTGAGAGGTTGAACGGCCACATTGGGACTGAGATACGGCCCAGACTCCTACGGGAGGCAGCAGTGGGGAATATTGGGCAATGGGGGAAACCCTGACCCAGCAACGCCGCGTGAAGGAAGAAGGCTTTCGGGTTGTAAACTTCTTTTACCAGGGACGAAGGACGTGACGGTACCTGGAGAAAAAGCCACGGCTAACTACGTG
>FQH3XDB01CMFW5|412|12
GACGAACGCTGGCGGCACGCTTAACACATGCAAGTCGAACGAAGTTATTTGAGCTTGCTTAGATAACTTAGTGGCGGACGGGTGAGTAACACGTGAGCAATCTGCCTTTCAGAGGGGGATACCGATTGGAAACGATCGTTAATACCGCATAACATAGTAAATTCGCATGTTTTACTATCAAAGATTTATCGCTGAAAGATGAGCTCGCGTCTGATTAGGTAGTTGGTGAGGTAACGGCCCACCAAGCCGACGATCAGTAGCCGGACTGAGAGGTTGAACGGCCACATTGGGACTGAGACACGGCCCAGACTCCTACGGGAGGCAGCAGTGGGGAATATTGCACAATGGAGGAAACTCTGATGCAGCGATGCCGCGTGAGGGAAGAAGGTTTTCGGATTGTAAACCTCTGTGTACAGGGACGATAATGACGGTACCTGTTCAGAAAGCTCCGGCTAACTACGTG
>FQH3XDB01C739S|413|1
CACGTAGTTAGCCGGTGCTTTCTTGTTAGGTACCGTCATTATCGTCCCTAACGACAGGAGTTTACAATCCGAAAACCTTCTTCCTCCACGCGGCGTCGCTGCATCAGGGTTTCCCCATTGTGCAATATCCCCCACTGCTGCCTCCCGTAGGAGTCTGGGCCGTGTCTCAGTCCCAATGTGGCCGTTCAACCTCTCAGTCCGGCTACTGATCGTCGGCTTGGTGGGCCGTTACCTCACCAACTACCTAATCAGACGCGAGCTCATCTTTCAGCGATAAATCTTTGATAGTAAAACATGCGAATTTACTATGTTATGCGGTATTAACGATCGTTTCCAATCGGTACTCCCCCTCTGAAAGGCAGATTGCTCACGTGTTACTCACCCGTCCGCCACTAAGTTATCTAAGCAAGCTACAAATAACTTCGTTCGACTTGCATGTGTTAAGCGTGCCGCCAGCGTTCGTC
>FQH3XDB01ANBTS|414|2
GACGAACGCTGGCGGCACGCTTAACACATGCAAGTCGAACGAGAGAAGAGAAGCTTGCTTTTCTGATCTAGTGGCGGACGGGTGAGTAACACGTGAGCAATCTGCCTTTCAGAGGGGGATACCGATTGGAAACGATCGTTAATACCGCATAACATAACGAAACCGCATGATTTGTATCAAAGATTTATCGCTGAAAGATGAGCTCGCGTCTGATTAGCTAGTTGGTAAGGTAACGGCTTACCAAGGCGACGATCAGTAGCCGGACTGAGAGGTTGATCGGCCACATTGGGACTGAGACACGGCCCAGACTCCTACGGGAGGCAGCAGTGGGGAATATTGCACAATGGAGGAAACTCTGATGCAGCGATGCCGCGTGAGGGAAGAAGGTTTTAGGATTGTAAACCTCTGTCTTCAGGGACGAAAAATGACGGTACCTGAGGAGGAAGCTCCGGCTAACTACGTG
>FQH3XDB01D8754|415|30
CACGTAGTTAGCCGGAGCTTCCTCCTCAGGTACCGTCATTTTCGTCCCTGAAGACAGAGGTTTACAATCCGAAAACCTTCTTCCCTCACGCGGCATCGCTGCATCAGAGTTTCCTCCATTGTGCAATATTCCCCACTGCTGCCTCCCGTAGGAGTCTGGGCCGTGTCTCAGTCCCAATGTGGCCGTTCTACCTCTCAGTACGGCTACTGATCGTCGCCTTGGTGGGCCGTTACCTCACCAACCAGCTAATCAGACGCGAGCCCATCTTTAAGCGATAAATCTTTGACAAAGAAACATGCGAATTCTTTGTATTATGCGGTATTAGCGTTCGTTTCCAAACGTTATTCCCCTCTTAAAAGGCAGGTTGCTCACGTGTTACTCACCCGTCCGCCACTCGCTTTGAGAGCAAGCTCTCATCGCTCGTTCGACTTGCATGTGTTAAGCGTGCCGCCAGCGTTCGTC
>FQH3XDB01DO56R|416|7
CACGTAGTTAGCCGGAGCTTCCTCCTCAGGTACCGTCATTTTCGTCCCTGAAGACAGAGGTTTACAATCCGAAAACCTTCTTCCCTCACGCGGCATCGCTGCATCAGAGTTTCCTCCATTGTGCAATATTCCCCACTGCTGCCTCCCGTAGGAGTCTGGGCCGTGTCTCAGTCCCAATGTGGCCGTTCTACCTCTCAGTACGGCTACTGATCGTCGCCTTGGTGGGCCGTTACCTCACCAACTAGCTAATCAGACGCGAGCCCATCTTTAAGCGATAAATCTTTGACAGAAGAAACATGCGAATCCTCTGTGTTATGCGGTATTAGCGTTCGTTTCCAAAACGTTATTCCCCTCTTAAAGGCAGGTTGCTCACGTGTTACTCACCCGTCCGCCACTCGCTTTGAGAGCAAGCTCTCATCGCTCGTTCGACTTGCATGTGTTAAGCGTGCCGCCAGCGTTCGTC
>FQH3XDB01DC04J|417|1
GACGAACGCTGGCGGCACGCTTAACACATGCAAGTCGAACGAGCGATGAGAGCTTGCTCTCAAAGCGAGTGGCGGACGGGTGAGTAACACGTGAGCAACCTGCCTTTAAGAGGGGAATAACGTTTGGAAACGAACGCTAATACCGCATAATACAAAGAATTCGCATGTTTTCTTGTCAAAGATTTATCGCTTAAAGATGGGCTCGCGTCTGATTAGCTGGTTGGTGAGGTAACGGCCACCAAGGCGACGATCAGTAGCCGTACTGAGAGGTAGAACGGCCACATTGGGACTGAGACACGGCCCAGACTCCTACGGGAGGCAGCAGTGGGGAATATTGCACAATGGAGGAAACTCTGATGCAGCGATGCCGCGTGAGGGAAGAAGGTTTTCGGATTGTAAACCTCTGTCTTCAGGGACGATAATGACGGTACCTGAGGAGGAAGCTCCGGGCTAACGTACGTG
>FQH3XDB01DMEY0|418|1
CACATAGTTAGCCGGAGCTTCCTCCTGAGGTACTGTCAATTTCTTCCCTCACGACAATAGTTTACAATCCGAAAACCTTCTTCCTATACGCGGCGTCACTGCGTCAGAGTTTCCTCCATTGCGCAATATTCCCGACTGCTGCCTCCCGTAGGAGTCTGGGCCGTATCTCAGTCCCAATGTGGCCGTTCAACCTCTCAGTCCGGCTACTGATCGTCGCCTTGGTGGGCCGTTACCTCACCAACCAGCTAATCAGACGCGAGCCCATCTTTAAGCGATAAATCTTTGACAAAGAAAACATGCGAATTCTTTGTATTATGCGGTATTAGCGTTCGTTTCCAAACGTTATTCCCCTCTTAAAGGCAGGTTGCTCACGTGTTACTCACCCGTCCGCCACTCGCTTTGAGAGCAAGCTCTCATCGCTCGTTCGACTTGCATGTGTTAAGCGTGCCGCCAGCGTTCGTC
>FQH3XDB01A8M6H|419|1
CACGTAGTTAGCCGTGGCTTTCTATACAGGTACCGTCATTTTATTCGTCCCTGTCAACAGAAGTTTACAATCCGAAGACCTTCATCCTTCACGCGGCGTCGCTGGGTCAGGCTTTCGCCCATTGCCCAATATTCCCCACTGCTGCCTCCCGTAGGAGTCTGGGCCGTGTCTCAGTCCCAATGTGGCCGTTCTACCTCTCAGTACGGCTACTGATCGTCGCCTTGGTGGGCCCGTTAACCTCACCAACCAGCTAATCAGACGCGAGCCCATCTTTAAGCGATAAATCTTTGACAAAGAAACATGCGAATTCTTTGTATTATGCGGTATTAGCGTTCGTTTCCAAACGTTATTCCCCTCTTAAAGGCAGGTTGCTCACGTGTTACTCACCCGTCCGCCACTCGCTTTGAGAGCAAGCTCTCACCGCTCGTTCGACTTGCATGTGTTAAGCGTGCCGCCAGCGTTCGTC
>FQH3XDB01DG7B7|420|1
GACGAACGCTGGCGGCACGCTTAACACATGCAAGTCGAACGAGGTTATCGGAGCTTGCTTTGATGACCTAGTGGCGGACGGGTGAGTAACACGTGAGGAACCTGCCTTACAGAGGGGGATACCGTTTGGAAACGAACGTTAATACCGCATAAGATGACAAAAGCGCATGCTTTAGTCATAAAAGATTTATCGCTGTAAGATGGCCTCGCGTCTGATTAGATAGTTGGTGAGGTAACGGCCCACCAAGTCGACGATCAGTAGCCGGACTGAGAGGTTGGACGGCCACATTGGGACTGAGACACGGCCCAGACTCCTACGGGAGGCAGCAGTGGGGAATATTGCACAATGGAGGGAACTCTGATGCAGCGATGCCGCGTGAGGGAAGAAGGTTTTAGGATTGTAAACCTCTGTCTTTTGGGGGACGAGTAATGACGGTACCCAAGGAGGAAGCTCCGGCTAACTACGTG
>FQH3XDB01A0BSM|421|1
CACGTAGTTAGCCGGGGCTTCTTAGTCAGGTACCGTCATTTTCTTCCCTGCTGATAGAGCTTTACATACCGAAATACTTCTTCGCCCACGCGGCGTCGCTGCATCAGGGTTTCCCCCATTGTGCAATATTCCCCACTGCTGCCTCCCGTAGGAGTTTGGGCCGTGTCTCAGTCCCAATGTGGCCGTTCTACCTCTCAGTACGGCTACTGATCGTCGCCTTGGTGAGCCGTTACCTCACCAACAAGCTAATCAGACGCGAGCCCATCTTTAAGCGATAAATCGTTGATAACAAGATCATGCGGTCTCGTTATATTATGAGGTATTAGCAGTCTTTTCAGACTGTTATTCCTCTCTTAAAGGCAGGTTGCTCACGTGTTACTCACCCGTCCGCCACTAAGTTAATCAGAGCAAGCTCCAATTAACTCCGTTCGACTTGCATGTGTTAAGCGTGCCGCCAGCGTTCGTC
>FQH3XDB01CNMIP|422|1
CACGTAGTTTGCCGGGTTTCTTCTATGGTACCATCACTTTATTTTCCCATAGGACAGAAGTTTACAATCCGAGGACCTTCATCCTTCACGCGGCGTTGCTGGGTCAGAGTTTCCTCCATTGCCCAATATTCCCGACTGCTGCCTCCCGTAGGAGTCTGGACCGTATCTCAGTTCCAATGTGGCCGATCACCCTCTCAGGTCGGCTACTGATCGTCGCCTTGGTGGGCCCGTTACCCCGCCAACAAGCTAATCAGACGCGAGCCCATCCTATACCAGTAAACCCTTTCACCTCTTCCCCATGTGGGGTTGTGGTCATATTCGGTATTAGCGTTCGTTTCCAAAACGTTATCCCGATGTATAGGGCAGGTTGCTCACGCGTTACTCACCCGTCCGCCGCTAAGCATCTAAAAGCAAGCTCCAATTAACTCCGTTCGACTTGCATGTGTTAAGCGTGCCGCCAGCGTTCGTC
>FQH3XDB01A6F6E|423|1
CACGTAGTTAGCCGTGGCTTATTCATCAGGTACCGTCACTTCCTTCGTCCCTGATAAAAGAAGTTTACAACCCGAAGGCCTTCTTCCTTCACGCGGCGTTGCTGGGTCAGGCTTTCGCCCATTGCCCAATATTCCCCACTGCTGCCTCCCGTAGGAGTCTGGGCCGTATCTCAGTCCCAATGTGGCCGTTCAACCTCTCAGTCCGGCTACTGATCGCAGCCTTGGTGAGCCGTTACCTCACCAACCAGCTAATCAGACGTGAGCCCATCTTTCAGCGATAAATCTTTGATATCCAGGTCATGCGACCCGAATATGTTATGCGGTATTAGCAGTCGTTTCCAACTGTTGTCCCCCTCTGAAAAGGCAGGTTGCTCACGTGTTACTCACCCGTCCGCCACTAAGTTTACCAAAGCAAGCTTCAGTAAACTCCGTTCGACTTGCATGTGTTAAGCGTGCCGCCAGCGTTCGTC
>FQH3XDB01EI40S|424|1
CACGTAGTTAGCCGTGGCTTTTCTCCAGGTACCGTCACGTCCTTCGTCCCTGGTAAAGAAGTTTACAACCCGAAAGCCTTCTTCCTTCACGCGGCGTTGCTGGGTCAGGGTTTCCCCATTGCCCAATATCCCCACTGCTGCCTCCCGTAGGAGTCTGGGCCGTATCTCAGTCCCGATGTGGCCGTTCAACCTCTCAGTCCGGCTACTGATCGTCGACTTGGTGGGCCGTTACCTCACCAACTATCTAATCAGACGCGAGGCCATCTTTCAGCAATAAATCTTTGGTATTCCGATCATGCGGTCTCGTTATATTATGAGGTATTAGCAGTCTTTTCAGACTGTTATTCCTCTCTTAAAGGCAGGTTGCTCACGTGTTACTCACCCGTCGCCACTAAGTTAATCAGAGCAAGCTCCAATTAACTCCGTTCGACTTGCATGTGTTAAGCGTGCCGCCAGCGTTCGTC
>FQH3XDB01CNVZK|425|1
GACGAACGCTGGCGGCACGCTTAACACATGCAAGTCGAACGGAGTTAATCGGAGCTTGCTCTGATTAACTTAGTGGCGGACGGGTGAGTAACACGTGAGCAACCTGCCTTTAAGAGAGGAATAACGTTCCGAAAGGAACGCTAATACCTCATAATATAACGAAGCCGCATGACTTTGTTATCAAAGATTTATCGCTTAAAGATGGTCTCGCGTCTGATTAGCTAGATGGCGGGTAACGGCCCACCATGGCGACGATCAGTAGCCGGTCTGAGAGGATGAACGGCCACATTGGGACTGAGATACGGCCCAGACTCCTACGGGAGGCAGCAGTGGGGAATATTGGGCAATGGGGAAACCCTGACCCAGCAACGCCGCGTGAAGGAAGAAGGCCTTCGGGTTGTAAACTTCTTTACTAGGACGAAGAACGTGACGGTACCTGGAGAAAAGCAACGGCTAAACTACGTAG
>FQH3XDB01C17YJ|426|1
CACGTAGTTAGCCGGAGCTTCCTCCTCAGGTACCGTCATTATCGTCCCTGAAGACAGAGGTTTACAATCCGAAAACCTTCTTCCCTCACGCGGCATCGCTGCATCAGAGTTCCCTCCATTGTGCAATATTCCCCACTGCTGCCTCCCGTAGGAGTCTGGGCCGTGTCTCAGTCCCAATGTGGCCGTTCTACCTCTCAGTACGGCTACTGATCGTCGCCTTGGTGAGCCGTTACCTCACCAACAAGCTAATCAGACGCGAGCCCATCTTTAAGCGATAAATCTTTGATAACAAAGTCATGCGACTTCGTTATATTATGAGGTATTAGCGTTCCTTTCGGAACGTTTATTCCTCTCTTAAAGGCAGGTTGCTCACGTGTTACTCACCCGTCCGCCACTATGTTGATCAAAGCAAGCTTCGATCAACTCCGTTCGACTTGCATGTGTTAAGCGTGCCGCCAGCGTTCGTC
>FQH3XDB01DEAY3|427|6
GATGAACGCTGGCGGCGTGCTTAACACATGCAAGTCGAACGGGAAACCTTTTATTGAAGCTTCGGCAGATTTAGATTGTTTCTAGTGGCGGACGGGTGAGTAACGCGTGGGTAACCTGCCTTATACAGGGGGATAACAGTCAGAAATGACTGCTAATACCGCATAAGCGCACAGGGCCGCATGGTCCGGTGTGAAAAACTCCGGTGGTATAAGATGGACCCGCGTTGGATTAGCTAGTTGGTGGGGTAACGGCCCACCAAGGCGACGATCCATAGCCGGCCTGAGAGGGTGAACGGCCACATTGGGACTGAGACACGGCCCAGACTCCTACGGGAGGCAGCAGTGGGGAATATTGCACAATGGGGGAAACCCTGATGCAGCGACGCCGCGTGAAGGAAGAAGTATCTCGGTATGTAAACTTCTATCAGCAGGGAAGATAGTGACGGTACCTGACTAAGAAGCCCCGGCTAACTACGTG
>FQH3XDB01ERWWI|428|2
GACGAACGCTGGCGGCACGCTTAACACATGCAAGTCGAACGGTGAAGAGAAGCTTGCTTCTCGGATCAGTGGCGGACGGGTGAGTAACACGTGAGCAACCTGCCTTTAAGAGGGGATAACGTTTGGAAACGAACGCTAATACCGCATAACATAGAAGATTCGCATGTTTCTTCTATCAAAAGATTTATCGCTTAAAGATGGGCTCGCGTCTGATTAGCTGGTTGGTGAGGTAACGGCCACCAAGGCAACGATCAGTAGCCGTACTGAGAGGTAGAACGGCCACATTGGGACTGAGACACGGCCCAGACTCCTACGGGAGGCAGCAGTGGGGAATATTGCACAATGGAGGAAACTCTGATGCAGCGATGCCGCGTGAGGAAGAAGGTTTTCGATTGTAAACCTCTGTCTTCAGGGACGATAATGACGGTACCTGAGGAGGAAGCTCCGGCTAACTACGTG
>FQH3XDB01E3SDZ|429|2
GACGAACGCTGGCGGCACGCTTAACACATGCAAGTCGAACGGTGAAGAGAAGCTTGCTTCTTGGAACAGTGGCGGACGGGTGAGTAACACGTGAGCAACCTGCCTTTAAGAGGGGGATAACGTTTGGAAACGAACGCTAATACCGCATAATATATGGGGATTCGCATGTTTTCCATATCAAAGATTTATCGCTTAAAGATGGGCTCGCGTCTGATTAGCTAGTTGGTGAGGTAACGGCTCACCAAGGCGACGATCAGTAGCCGGACTGAGAGGTTGAACGGCCACATTGGGACTGAGACACGGCCCAGACTCCTACGGGAGGCAGCAGTGGGGAATATTGCACAATGGGCGCAAGCCTGATGCAGCGATGCCGCGTGAGGGAAGAAGGTTTTCGGATTGTAAACCTCTGTCTTCGAGGGACGATAATGACGGTACCTGAGGAGGAAGCTTCGGCTAACGTACGTG
>FQH3XDB01EPYEQ|430|6
CACGTAGTTAGCCGGAGCTTCCTCCTTGGGTACCGTCATTATCGTCCCCAAAGACAGAGGTTTACAATCCGAAAACCTTCTTCCCTCACGCGGCATCGCTGCATCAGGGTTTCCCCATTGTGCAATATTCCCCACTGCTGCCTCCCGTAGGAGTCTGGGCCGTGTCTCAGTCCCAATGTGGCCGTTCTACCTCTCAGTACGGCTACTGATCGTCGCCTTGGTAAGCCGTTACCTTACCAACTAGCTAATCAGACGCGAGCCCATCTTCAAGCGATAAATCTTTGATAAACATACCATGCGATACGTTTATGTTATGCGGTATTAGCGTTCGTTTCCAAACGTTATCCCCCTCTTGAAGGCAGGTTGCTCACGTGTTACTCACCCGTCCGCCACTGATCAAGTGGTGCAAGCACCACCGTCACCGTTCGACTTGCATGTGTTAAGCGTGCCGCCAGCGTTCGTC
>FQH3XDB01DJTL2|431|1
CACGTAGTTAGCCGGAGCTTCCTCCTTGGGTACCGTCATTATCGTCCCCAAAGACAGAGGTTTACAATCCGAAAACCTTCTTCCCTCACGCGGCATCGCTGCATCAGGGTTTCCCCCATTGTGCAATATTCCCCACTGCTGCCTCCCGTAGGAGTCTGGGCCGTGTCTCAGTCCCAATGTGGCCGTTCTACCTCTCAGTACGGCTACTGATCGTCGCCTTGGTAAGCCGTTACCTTACCAACTAGCTAATCAGACGCGAGCCCATCTTCAAGCGATAAATCTTTGATAAACATACCATGCGATACGTTTATGTTATGCGGTATTAGCGTTCGTTTCCAAACGTTTATCCCCCTCTTGAAGGCAGGTTGCTCACGTGTTACTCACCCGTCCGCCACTGATCAAGTGGTGCAAGCACCACCGTCACCGTTCGACTTGCATGTGTTAAGCGTGCCGCCAGCGTTCGTC
>FQH3XDB01EQHPF|432|1
CACGTAGTTAGCCGTTGCTTTTTCTCCAGGTACCGTCATCTTTTTCGTCCCTGGTAAAAGAAGTTTACAACCCGAAGGCCTTCTTCCTTCACGCGGCGTTGCTGGGTCAGGGTTTCCCCCATTGCCCAATATTCCCCACTGCTGCCTCCCGTAGGAGTCTGGGCCGTATCTCAGTCCCAATGTGGCCGTTCTACCTCTCAGTACGGCTACTGATCGTCGCCTTGGTGAGCCGTTACCTCACCAACAAGCTAATCAGACGCGAGCCCATCTTTAAGCGATAAATCTTTGATAACAAGATCATGCGGTCTCGTTATATTATGAGGTATTAGCAGTCTTTTCAGACTGTTATTCCTCTCTTAAAGGCAGGTTGCTCACGTGTTACTCACCCGTCCGCCACTAAGTTAATCAGAGCAAGCTCCAATTAACTCCGTTCGACTTGCATGTGTTAAGCGTGCCGCCAGCGTTCGTC
>FQH3XDB01CE8M2|433|5
GACGAACGCTGGCGGCACGCTTAACACATGCAAGTCGAACGGAGATATTTGCTTCGGTAAATATCTTAGTGGCGGACGGGTGAGTAACACGTGAGGAACCTGCCTCTGAGTGTGGGATAGCTTCTGGAAACGGATGGTAATACCGCATAACATTATTGAGTCGCATGGCTTAATAATCAAAGATTTATTGCTCAGAGATGGCCTCGCGTCTGATTAGATAGTTGGTGAGGTAACGGCTCACCAAGTCGACGATCAGTAGCCGGACTGAGAGGTTGGACGGCCACATTGGGACTGAGACACGGCCCAGACTCCTACGGGAGGCAGCAGTGGGGAATATTGCACAATGGGGGAAACCCTGATGCAGCGATGCCGCGTGGAGGAAGAAGGTTTTCGGATTGTAAACTCCTGTCGTAAGGGACGATAATGACGGTACCTTACAAGAAAGCTCCGGCTAACTACGTG
>FQH3XDB01BF47F|434|1
CACGTAGTTAGCCGGAGCTTCCTCCTAAAGTACCGTCATTATCGTCCTTTAAGACAGGAGTTTACAATCCGAAAACCTTCTTCCTCCACGCGGCATCGCTGCATCAGGGTTTCCCCATTGTGCAATATTCCCCACTGCTGCCTCCCGTAGGAGTCTGGGCCGTGTCTCAGTCCCAATGTGGCCGTTCAACCTCTCAGTCCGGCTACTGATCGTCGCCTTGGTGAGCCGTTACCTCACCAACTAGCTAATCAGACGCGAGCCCATCTCTGAGTGATAAATCTTTGATAACCAAAGGATGCCCCTTCAGTTATGTTATGAGGTATTACCATCCGTTTCCAGAAGCTATCCCTCTCTCAGAGGCAGGTTGCTCACGTGTTACTCACCCGTCCGCCACTAAGATAACTAAGTAAACTCAATTATCTCCGTTCGACTTGCATGTGTTAAGCGTGCCGCCAGCGTTCGTC
>FQH3XDB01D7MZL|435|4
CACGTAGTTAGCCGGAGCTTCCTCCTCAGGTACCGTCATTATCGTCCCTGAAGACAGAGGTTTACAATCCGAAAACCTTCTTCCCTCACGCGGCATCGCTGCATCAGAGTTCCCTCCATTGTGCAATATTCCCCACTGCTGCCTCCCGTAGGAGTCTGGGCCGTGTCTCAGTCCCAATGTGGCCGTTCTACCTCTCAGTACGGCTACTGACCGTCGCCTTGGTGAGCCGTTACCTTACCAACAAGCTAATCAGACGCGAGCCCATCTTTAAGCGATAAATCTTTGATAACAAAGTCATGCGACTTCGTTATATTATGAGGTATTAGCGTTCCTTTCGGAACGTTATTCCTCTCTTAAAGGCAGGTTGCTCACGTGTTACTCACCCGTCCGCCACTAAGTTAATCAAAGCAAGCTTCAATTAACTCCGTTCGACTTGCATGTGTTAAGCGTGCCGCCAGCGTTCGTC
>FQH3XDB01CEXO9|436|6
CACGTAGTTAGCCGGAGCTTCCTCCTCAGGTACCGTCATTATCGTCCCTGAAGACAGAGGTTTACAATCCGAAAACCTTCTTCCCTCACGCGGCATCGCTGCATCAGAGTTTCCTCCATTGTGCAATATTCCCCACTGCTGCCTCCCGTAGGAGTCTGGGCCGTGTCTCAGTCCCAATGTGGCCGTTCTACCTCTCAGTACGGCTACTGATCGTCGCCTTGGTGAGCCGTTACCTCACCAACTAGCTAATCAGACGCGAGCCCATCTTTAAGCGATAAATCTTTGATAACAAGATCATGCGGTCTCGTTATATTATGAGGTATTAGCAGTCTTTTCAGACTGTTATTCCTCTCTTAAAGGCAGGTTGCTCACGTGTTACTCACCCGTCCGCCACTAAGTTTACAAAAGCAAGCTTCTGTAAACTCCGTTCGACTTGCATGTGTTAAGCGTGCCGCCAGCGTTCGTC
>FQH3XDB01C2VUQ|437|1
CACGTAGTTAGCCGGAGCTTCCTCCTCAGGTACCGTCATTATCGTCCCTGAAGACAGAGGTTTACAATCCGAAAACCTTCTTTCCTCACGCGGCATCGCTGCATCAGAGTTCCCTCCATTGTGCAATATTCCCCACTGCTGCCTCCCGTAGGAGTCTGGGCCGTGTCTCAGTCCCAATGTGGCCGTTCTACCTCTCAGTACGGCTACTGATCGTCGCCTTGGTGAGCCGTTACCTCACCAACTAGCTAATCAGACGCGAGCCCATCTTTAAGCGATAAATCTTTGATAACAAGTCATGCGGCTTCGTTATGTTATGAGGTATTAGCGTTTCCTTTCGGAACGTTTATTCCTCTCTTAAAAGGCAGGTTGCTCACGTGTTACTCACCCGTCGCACTAGTTAATCAGAGCAAGCTCCGATTAACTCCGTTCGACTTGCATGTGTTAAGCGTGCCGCCAGCGTTCGTC
>FQH3XDB01B2678|438|2
CACGTAGTTAGCCGGAGCTTCCTCCTCAGGTACCGTCATTATCGTCCCTGAAGACAGAGGTTTACAATCCGAAAACCTTCTTCCCTCACGCGGCATCGCTGCATCAGAGTTCCCTCCATTGTGCAATATTCCCCACTGCTGCCTCCCGTAGGAGTCTGGGCCGTGTCTCAGTCCCAATGTGGCCGTTCTACCTCTCAGTACGGCTACTGATCGTCGCCTTGGTGAGCCGTTACCTCACCAACTAGCTAATCAGACGCGAGCCCATCTTTAAGCGATAAATCTTTGATAACAAAGTCATGCGGCTTCGTTATGTTATGAGGTATTAGCGTTTCCTTTCGGAAACGTTTATTCCCTCTCTTAAAGGCAGGTTGCTCACGTGTTACTCACCCGTCCGCCACTAAGTTAATCAGAGCAAGCTCCGATTAACTCCGTTCGACTTGCATGTGTTAAGCGTGCCGCCAGCGTTCGTC
>FQH3XDB01EU9PD|439|2
GACGAACGCTGGCGGCACGCTTAACACATGCAAGTCGAACGGAGTTAATTGAAGCTTGCTTTGATTAACTTAGTGGCGGACGGGTGAGTAACACGTGAGCAACCTGCCTTTAAGAGAGGAATAACGTTCCGAAAGGAACGCTAATACCTCATAATATAACGAAGCCGCATGACTTTGTTATCAAAGATTTATCGCTTAAAGATGGGCTCGCGTCTGATTAGCTTGTTGGTGAGGTAACGGCTCACCAAGGCGACGATCAGTAGCCGTACTGAGAGGTAGAACGGCCACATTGGGACTGAGACACGGCCCAGACTCCTACGGGAGGCAGCAGTGGGGAATATTGGCACAATGGAGGGAACTCTGATGCAGCGATGCCGCGTGAGGGAAGAAGGTTTTCGGATTGTAAACCTCTGTCTTCAGGGACGATAATGACGGTACCTGAGGAGGAAGCTCCGGCTAACGTACGTG
>FQH3XDB01DR2B1|440|1
GACGAACGCTGGCGGCACGCTTAACACATGCAAGTCGAGCGAGCGATGAGAGCTTGCTCTCAAAGCGAGTGGCGGACGGGTGAGTAACACGTGAGCAACCTGCCTTTAAGAGGGGAATAACGTTTGGAAACGAACGCTAATACCGCATAACACAGAGGATTCGCATGTTTCTTCTGTCAAAGATTTATCGCTTAAAGATGGGCTCGCGTCTGATTAGCTAGTTGGTGAGGTAACGGCCCACCAAGGCGACGATCAGTAGCCGTACTGAGAGGTAGAACGGCCACATTGGGACTGAGACACGGCCCAGACTCCTACGGGAGGCAGCAGTGGGGAATATTGCACAATGGAGGAAACTCTGACGCAGTGACGCCGCGTATAGGAAGAAGGTTTTCGGATTGTAAACTATTGTCGTTAGGGAAGAAAAAGGACAGTACCTAAGGAGGAAGCTCCGGCTAACTACGTG
>FQH3XDB01CR9WS|441|1
CACGTAGTTAGCCGGAGCTTCCTCCTAAGGTACCGTCATCTTCGTCCCTTAAGACAGAGGTTTACAATCCGAAAACCTTCTTCCCTCACGCGGCATCGCTGCATCAGAGTTTCCTCCATTGTGCAATATTCCCCACTGCTGCCTCCCGTAGGAGTCTGGGCCGTGTCTCAGTCCCAATGTGGCCAATCTACCTCTCAGTATGGCTACTGATCGTCGCCTTGGTGAGCCGTTACCTCACCAACCAGCTAATCAGACGCGAGCCCATCTTTCAGCGATAAATCTTTGATTATTAAGCCATGCGACTCAATAATGTTATGAGGTATTAGTGACCGTTTCCAATCATTATTCCTCTCTGAAAGGCAGGTTGCTCACGTGTTACTCACCCGTCCGCCACTAACTTTAGGAGCAAGCTCCTATCGTTCGTTCGACTTTGCATGTGTTAAGCGTGCCGCCAGCGTTCGTC
>FQH3XDB01CME58|442|1
GACGAACGCTGGCGGCATGCCTAACACATGCAAGTCGAACGGAGATTACTTCGGTAATCTCAGTGGCGAACGGGTGAGTAACACGTGACCAACCTGCCCCGCGCTCCGGGACAACCTCGGGAAACCGAGGCTAATACCGGGTACTCCGCCCTCCCCGCATGGGAGGGCGGGAAAGCCTTCACGGCGCGGGATGGGGTCGCGGCCCATCAGGTAGTAGGCGGGGCAACGGCCCGCCTAGCCGACGACGGGTAGCCGGCCTGAGAGGGCGATCGGCCACATTGGGACTGAGATACGGCCCAGACTCCTACGGGAGGCAGCAGTGGGAATTTTGCACAATGGGGAAACCCTGATGCAGCGACGCCGCGTGAGTGAAGAAGTATTTCGGTATGTAAAGCTCTATCAGCAGGGAAGATAATGACGGTACCTGACTAAGAAGCCCCGGCTAACCTACGTG
>FQH3XDB01EI3T5|443|1
GACGAACGCTGGCGGCATGCCTAACACATGCAAGTCGAACGGAGATTACTTCGGTAATCTTAGTGGCGAACGGGTGAGTAACGCGTAGGCAACCTGCCCTCTAGATGGGGACAACATCCCGAAAGGGGTGCTAATACCGAATGTGACGGTTTGGTCGCATGACTGGACCGTGAAAGATGGCCTCTATTTATAAGCTATCGCTAGAGGATGGGCCTGCGTCTGATTAGCTGGTTGGTGGGGTAACGGCCTACCAAGGCGATGATCAGTAGCCGGTCTGAGAGGATGAACGGCCACATTGGGACTGAGACACGGCCCCAGACTCCTACGGGAGGCAGCAGTGGGAATCTTCCGCAATGGGCGAAAGCCTGACGGAGCAATGCCGCGTGAGTGATGAGGGATTCGTCCGTAAAGCTCTTTGTTTATGACGGTAACTAAGAAGAAAGCTCCGGCTAACTACCGTG
>FQH3XDB01EV573|444|2
CACATAGTTAGCCGGGGCTTTCCTTTGGGTACCGTCATTTATTCGTCCCCAATGAATCGAGCTTTACAATCCGAAGACCTTCTTCACTCACGCGGCATTGCTGGGTAAGGCTTTCGCCCATTGCCCCAATATTCCCCACTGCTGCCTCCCGTAGGAGTCTGGACCGTGTCTCAGTTCCAGTGTGGCCGATCACTCTCTCAAGTCGGCTACCAATCGTCGCCTTGGTGGGCCGTTACCTCACCAACTAGCTAATTGGACGCGAGCCCATCTCGTACCGCTAAAGCACTTTGACCCCTCCGAGATGCCTCGGTGTGGTCTTATCCGGTATTAGCAGTCGTTTCCATCTGTTATCCCAGTGTACAAGGTAGGTTGCTCACGTGTTACTCACCCGTTCGCCACTAAAGTATTGCTACTTCCGTTCGACTTGCATGTGTTAGGCATGCCGCCAGCGTTCGTC
>FQH3XDB01APST8|445|4
GACGAACGCTGGCGGCATGCCTAACACATGCAAGTCGAACGGAGATAGCAATATCTTAGTGGCGAACGGGTGAGTAACACGTGAGGAACCTGCCCTTTACACAGGGATAACAGTTGGAAACGACTGCTAATACCGGATAAGACCACACCGAGGCATCTCGGAGGGGTCAAAGCGCTTTAGCGGTAAAGGATGGACTCGCGTCCAATTAGCTAGTTGGTGAGGTAACGGCCCACCAAGGCGACGATTGGTAGCCGACTTGAGAGAGTGATCGGCCACACTGGAACTGAGACACGGTCCAGACTCCTACGGGAGGCAGCAGTGGGGAATATTGGGGCAATGGGCGAAAGCCTTACCCAGCAATGCCGCGTGAGTGATGAAGGTCTTATGGATTGTAAAACTCTTTGATTAGGGACGAATAAATGACGGTACCTAAGACAAGCCCCGGCTAACTATGTG
>FQH3XDB01ESXYA|446|1
GACGAACGCTGGCGGCATGCCTAACACATGCAAGTCGAACGGAGATAGCAATATCTTAGTGGCGAACGGGTGAGTAACACGTGAGGAACCTGCCCTTTTACACAGGGGATAACAGTTGGAAACGACTGCTAATACCGGATAAGACCACACCGAGGCATCTCGGAGGGGTCAAAGCGCTTTAGCGGTAAAGGATGGACTCGCGTCCAATTAGCTAGTTGGTGAGGTAACGGCCCACCAAGGCGACGATTGGTAGCCGACTTGAGAGAGTGATCGGCCACACTGGAACTGAGACACGGTCCAGACTCCTACGGGAGGCAGCAGTGGGGAATATTGGGGCAATGGGCGAAAGCCTTACCCAGCAATGCCGCGTGAGTGATGAAGGTCTTATGGATTGTAAACCTCTGTCTTCAGGGACGAAAATGACGGTACCTGAGGAGGAAGCTCCGGCTACTACGTG
>FQH3XDB01C4YAC|447|1
GACGAACGCTGGCGGCATGCCTAACACATGCAAGTCGAACGGAACTTATTGAATGAAGTTTTCGGATGGATCTTGATAAGTTTAGTGGCGGACGGGTGAGTAACGCGTGAGCAACCTGCCTTTCAGAGGGGGACAACAGTTGGAAACGACTGCTAATACCGCATAACGTATCGAGGAGGCATCTCCATGATACCAAAGATTTATCGCTGAAAGATGGGCTCGCGTACGATTAGATAGTTGGTGAGGTAACGGCTCACCAAGTCGACGATCGTTAGCCGGACTGAGAGGTTGAACGGCCACATTGGGACTGAGACACGGCCCAGACTCCTACGGGAGCAGCAGTGAGAATATTGGGGCAATGGGCGCAAGCCTGACCCAGCAATGCCGCGTGAAGGAAGAAGGTTTTCGGATTGTAAACTTCTTTTAAGAGGACGATAAGTGACGGTACTCTTGAATAAGCCACGGCTAACTACGTG
>FQH3XDB01BXA8I|448|1
GACGAACGCTGGCGGCATGCCTAACACATGCAAGTCGAACGGAGATAGCAATATCTTAGTGGCGAACGGGTGAGTAACGCGTGAGGAACCTGCCTTCCAGTGGGGGACAACAGTTGGAAACGACTGCTAATACCGCATGATGCTTTTGAGAGACATCTCTTAAAAGCCAAAGCTTTATGTGCTGGAAGATGGCCTCGCGTCTGATTAGCTAGTTGGTGGGGTAACGGCCCACCAAGGCGACGATCAGTAGCCGGTCTGAGAGGATGAACGGCCACATTGGGACTGAGATACGGCCCAGACTCCTACGGGAGGCAGCAGTGGGGAATATTGGGGCAATGGGCGAAAGCCTGACCCAGCAACGCCGCGTGAAGGAAGAAGGCCTTCGGGTTGTAAACTTCTTTTACCAGGGACGAAGGACGTGACGGTACCTGGAGAAAAGCAACGGCTAACTACGTG
>FQH3XDB01BC7J0|449|1
CACGTAGTTAGCCGGGGCTTGTTCTTTAGGTACCGTCACTTTCTTCGTCCCTAATCAAAGAGCTTTACAATCCGAAGACCTTCATCACTCACGCGGCATTGCTGGGTAAGGCTTTCGCCCATTGCCCAATATTCCCCACTGCTGCCTCCCGTAGGAGTTTGGACCGTATCTCAGTTCCAATGTGGCCGATCACCCTCTCAGGTCGGCTACCCATCGTCGCCTTGGTGGGCTGTTATCTCACCAACTAGCTAATGGGTCATGAGCCCATCCTACACCACTAAATCGTTTTTACCCCCGTGCCATGCGACACTGTGGTCTTATGCGGTATTAGCACTCGTTTCCAAGTGTTATCCCCCTGTGTAGGGCAGGTTGCTCGTGTGTTACTCACCCGTTCGCCACTAAGTCATCCTCCCCGAAGGAAGAGCTTCGTTCGACTTGCATGTGTTAGGCATGCCGCCAGCGTTCGTC
>FQH3XDB01EZ0PX|450|1
CACGTAGTTAGCCGTGGCTTCCTCCTCAGGTACCGTCATTATCGTCCCTGAAGACAGAGCTTTACAACCCGAAGGCCGTCATCACTCACGCGGCATTGCTGCATCAGGGTTTCCCCATTGTGCAATATTCCCCACTGCTGCCTCCCGTAGGAGTCTGGGCCGTGTCTCAGTCCCAATGTGGCCGATCACCCTCTCAGGTCGGCTACGCATCGTCGCCTTGGTGAGCCGTTACCTCACCAACTAGCTAATGCGCCGCGGGCCCACCTTATAGCGGATTGCTCCTTTAATTGCTACTTCATGCAAAGCTACAATCTTATGGGGTATTAATCTTCCTTTCGAAAGGCTATTCCCCTCTATAAGGCAGGTTGCCCACGTGTTACTCACCCGTCCGCCGCTAATCCACTTCCGAAGAAGCTTCATCGCTCGACTTGCATGTGTTAGGCATGCCGCCAGCGTTCGTC
>FQH3XDB01DDAFN|451|31
GACGAACGCTGGCGGCGTGCCTAACACATGCAAGTCGAGCGGAGACAGGGAGTAGCTTGCTACGAGCTGTTTTAGCGGCGGACGGGTGAGTAACGCGTGAGCAACCTTTCCCAGACAGGGGAATAACACACCGAAAGGTGTACTAATACCGCATAAGACCACGGGATCGCATGACTCTGGGGTAAAAGATTTATCGGTTTGGGGTGGGCTCGCGTCCGATTAGGTAGTTGGTGAGGTAACGGCCCACCAAGCCGACGATCGGTAGCCGACCTGAGAGGGTGATCGGCCACATTGGGACTGAGACACGGCCCAAAACTCCTACGGGAGGCAGCAGTGGGGAATATTGGGCAATGGGGGGAACCCTGACCCAGCAACGCCGCGTGGAGGAAGAAGGTTTTCGGATCGTAAACTCCTGTCCTTGGAGACGAGTAGAAGACGGTAACCAAGGAGGAAGCCCCGGCTAACTACGTG
>FQH3XDB01DGCVL|452|2
GACGAACGCTGGCGGCATGCCTTATACATGCAAGTCGAACGGAAGTAGCAATACTTTAGTGGCGAACGGGTGAGTAACACGTGAGCAACCTGCCCTCTACAATGGGATAACGTCTGGAAACGGACGCTAATACCGTATATGACCACACTGGGGATTCCCAGAGCGGTGAAAGCTCCGGCGGTAGAGGATGGGCTCGCGTCCAATTAGCTAGTTGGCGGGTAACGCCCACCAAGGCGACGATTGGTAGCCGACTTGAGAGAGTGATCGGCCACACTGGAACTGAGACACGGTCCAGACTCCTACGGGAGGCAGCAGTAGGGAATATTGGGGCAATGGGAGGCAAACTCTGACCCCAGCAATGCCGCGTGACTGAAGAAGGTCTTCGGATTGTAAAGGTCTTGATTGGGGACGAACAATGACGGTACCAAGAACAAGCCCCGGCTAACTATGTG
>FQH3XDB01CFB4P|453|2
GACGAACGCTGGCGGCATGCCTTATACATGCAAGTCGAACGGAGGTAGCAATACCTTAGTGGCGAACGGGTGAGTAACACGTGAGCAACCTGCCCTCTACAACGGGGATAACGTTTGGAAACGAACGCTAATACCGTATATGACCACACCGGGGAGTCCCGGAGCGGTGAAGGTGCTTTAGCGGTAGAGGATGGGCTCGCGTCCAATTAGCTAGTTGGTGGGGTAACGCCCACCAAGGCGACGATTGGTAGCCGACTTGAGAGAGTGATCGGCCACACTGGAACTGAGACACGGTCCAGACTCCTACGGGAGGCAGCAGTAGGGAATATTGGGCAATGGAGGAAACTCTGACCCAGCAATGCCGCGTGACTGAAGAAGGTCTTCGGATTGTAAAGGTCTTGAGTTGGGACGAAAAATAGACGGTACCAAGAACAAGCCCGGCGTAACCTATGTG
>FQH3XDB01EOT8Q|454|1
CACGTAGTTAGCCGGGGCTTATTCCTCAGGTACCGTCATTTGTTCGTTCCTGAGAAAAGAGCTTTACAATAAAATTACCTTCATCACTCACGCGGCATTGCTGGGTCAGAGTTGCCTCCATTGCCCAATATTCCCCACTGCTGCCTCCCGTAGGAGTCTGGGCCGTGTTTCAGTCCCAATGTGGCCGATCAGCCTCTCAGCTCGGCTACCCATCGTCGGCTTGGTGGGCTGTTATCTCACCAACTACCTAATGGGATATGAGCCCCATCTCTGTCCGATAAAATCTTTTACCGCAGAACCATGCGGTTCCGTGGTCATATACCGTATTAGCAGTCGTTTCCAACTGTTATCCCGTTGACAGAGGCAGGTTGTTCATACATTACTCACCCGTTCGCCTACTAACTTTCATCCCCGAAGGGAATCAGTCCGTTCGACTTGCATGTGTTAAGCATGCCGCCAGCGTTCGTC
>FQH3XDB01ER7BH|455|1
GACGAACGCTGGCGGCATGCTTAACACATGCAAGTCGAACGGACTGATTCCCTTCGGGGATGAAAGTTAGTGGCGAACGGGTGAGTAATGTATGAGCAACCTGCCTCTGTCAACGGGATAACAGTTGGAAACGACTGCTAATACGGTATATGACCACGGAACCGCATGGTTCTGCGGTAAAAGATTTTATCGGACAGAGATGGGCTCATATCCCATTAGGTAGTTGGTGAGATAACAGCCCACCAAGCCGACGATGGGTAGCCGAGCTGAGAGGCTGATCGGCCACATTGGGACTGAAACACGGCCCAGACTCCTACGGGAGCAGCAGTGGGGAATATTGGGGCAAATGGAGGCAACTCTGACCCAGCAATGCCGCGTGAGCGATGAAGGTAGTTTTATTGTAAAGCTTCTTTTCTCAAGGAACGAACAAATGACGGTACCTGAGGAATAAGCCCCGGATAACTACGTG
>FQH3XDB01EYWYC|456|1
GACGAACGCTGGCGGCATGCTTAACACATGCAAGTCGAACGGACTGATTCCCTTCGGGGATGAAAGTTAGTGGCGAACGGGTGAGTAATGTATGAGCAACCTGCCTCTGTCAACGGGATAACAGTTGGAAACGACTGCTAATACGGTATATGACCACGGAACCGCATGGTTCTGCGGTAAAAGATTTTATCGGACAGAGATGGGCTCATATCCCATTAGGTAGTTGGTGAGATAACAGCCCACCAAGCCGACGATGGGTAGCCGAGCTGAGAGGCTGATCGGCCACATTGGGACTGAAACACGGCCCAGACTCCTACGGGAGGCAGCAGTGGGGAATATTGGGGCAATGGAGGCAAACTCTGACCCAGCAATGCCGCGTGAGCGATGAAGGTAGTTTTATGTAAAGCTCTTTCTCAGGAACGAACAAATGACGGTACCTGAGGAATAAGCCCCGGCTAACTACGTG
>FQH3XDB01ER9LE|457|1
GACGAACGCTGGCGGCGCGCCTAACACATGCAAATCGAACGGAGAATATTTGGTTGAAGTTTTCGGATGGAAACCGGATATTCTTAGTGGCGAACGGGTGAGTAACGCGTGAGCAATCTGCCTCAGAGTGGGGGACAACAGTTGGAAACGACTGCTAATACCGCATAAGCCCACAGTACCGCATGGTACAGGGGGAAAAGATTTATTGCTTTGAGATGAGCTCGCGTCCAATTAGCTAGTTGGTGAGGTAACGGCCCACCAAGGCGACGATTGGTAGCCGGACTGAGAGGTTGAACGGCCACATTGGGACTGAGATACGGCCCAGACTCCTACGGGAGGCAGCAGTGGGGAATATTGCACAATGGGGGAACCCTGATGCAGCGACGCCGCGTGGAGGAAGAAGGTCTTCGGATTGTAAACTCCTGTTGTTAGGGACGATAATGACGGTACCTAACAAGGAAGCACCGGCTAACTACGTG
>FQH3XDB01BR35O|458|1
GACGAACGCTGGCGGCGCGCCTAACACATGCAAGTCGCGCGGTTAAAGCTTCTTCGGAAGTGCATAAAGCGGCGAACGGGCGAGTAACGCGTGGGCAACCTGCCCCCTCCCGGGAATAGCCGGGGGAAACCCCGGGTAAGGCCCGGCGACCCCTCAGGGAGGCATCTCTCAGAGGGCATACGAAGGGGAGGGGATGGGCCCGCGTCCGATTAGCCAGACGGCGGGGTGACGGCCCACCGTGGCGACGATCGGTAGCCGGGCTGAGAGGCCGGTCGGCCGCATTGGGACTGAGACACGGCCCAGACTCCTACGGGAGGCAGCAGTGGGGAATATTGCGCAATGGGGGAAACCCTGACGCAGCGACGCCGCGTGCGGGAAGGAGGCCCTCGGATTGTAAAGTTCTGTGGACGGGGGACGAAGAAAGTGACGGTACCCGATAGCAAGCTACGGCTAACTACGTG
>FQH3XDB01D120F|459|10
GACGAACGCTGGCGGCGCGCCTAACACATGCAAGTCGAACGAGCGGAGGACTTCGGTCCAAAGCTAGTGGCGGACGGGTGAGTAACACGTGAGGAACCTGCCTATCAGAGTGGGATACCGTTTGGAAACGAACGTTAATACCGCATAACGTACAGAAGTCGCATGGCATTTGTACCAAAGATTTATCGCTGATAGATGGCCTCGCGTCTGATTAGATAGTTGGTGAGGTAACGGCCCACCAAGTCGACGATCAGTAGCCGGACTGAGAGGTTGATCGGCCACATTGGGACTGAGACACGGCCCAGACTCCTACGGAGGCAGCAGTGGGGGATATTGCACAATGGGCGAAAGCCTGATGCAGCGACGCCGCGTGAGGGAAGACGGTTTTCGGATTGTAAACCTCTGTCTTCGGGGACGAAAATGACGGTACCCGAGGAGGAAGCCACGGCTAACTACGTG
>FQH3XDB01EF8BX|460|1
GACGAACGCTGGCGGCGCGCCTAACACATGCAAGTCGAACGAGCGGAGACTCTTCGGAGTCAATGCTAGTGGCGGACGGGTGAGTAACACGTGAGGAACCTGCCTTACAGAGAGGGATACCGTTTGGAAACGAACGTTAATACCTCATAACGTATATTGGTCGCATGGCCGATATACCAAAGATTTATCGCTGTAAGATGGCCTCGCGTCTGATTAGATAGTTGGTGAGGTAACGGCCCACCAAGTCGACGATCAGTAGCCGGACTGAGAGGTTGATCGGCCACATTGGGACTGAGACACGGCCCAGACTCCTACGGGAGGCAGCAGTGGGGATATTGCACAATGGGCGAAAGCCTGATGCAGCGACGCCGCGTGAGGGAAGACGGTTTTCGGATTGTAAACCTCTGTCTTCGGGGACGAAAATGACGGTACCCGAGGAGGAAGCCACGGCTAACGTACGTG
>FQH3XDB01A2TPT|461|6
CACGTAGTTAGCCGTGGCTTCCTCCTCGGGTACCGTCATTTTCGTCCCCGAAGACAGAGGTTTACAATCCGAAAACCGTCTTCCCTCACGCGGCGTCGCTGCATCAGGCTTTCGCCCATTGTGCAATATCCCCACTGCTGCCTCCCGTAGGAGTCTGGGCCGTGTCTCAGTCCCAATGTGGCCGATCAACCTCTCAGTCCGGCTACTGATCGTCGACTTGGTGGGCCGTTACCTCACCAACTATCTAATCAGACGCGAGGCCATCTCTCAGCGATAAATCTTTGGTACAGTTGTCATGCGGCTTCTGTACGTTATGCGGTATTAACGTTCGTTTCCAAACGGTATCCCACTCTGAAAGGCAGGTTCCTCACGTGTTACTCACCCGTCCGCCACTAACTTCGGACCCGAAGGTCCTCCGCTCGTTCGACTTGCATGTGTTAGGCGCGCCGCCAGCGTTCGTC
>FQH3XDB01BWQ23|462|1
GACGAACGCTGGCGGCGCGCCTAACACATGCAAGTCGAACGAGCGGAGGACTTCGGTCCAAAGCTAGTGGCGGACGGGTGAGTAACACGTGAGGAACCTGCCTATCAGAGTGGGATACCGTTTGGAAACGAACGTTAATACCGCATAACGTACAGAAGTCGCATGGCATTTGTACCAAAGATTTATCGCTGATAGATGGCCTCGCGTCTGATTAGATAGTTGGTGAGGTAACGGCCCACCAAGTCGACGATCAGTAGCCGGACTGAGAGGTTGATCGGCCACATTGGGACTGAGACACGGCCCAGACTCCTACGGAGGCAGCAGTGGGGATATTGGCACAATGGGCGAAAGCCTGATGCAGCGACGCCGCGTGAGGGAAGACGGTTTTCGGATTGTAAACCTCTGTCTTCGGGGACGAAAATGACGGTACCGAGGAGGAAGCCACGGCTAACTACGTG
>FQH3XDB01EIGFN|463|3
GACGAACGCTGGCGGCGCGCCTAACACATGCAAGTCGAACGGAGAAAAGGAGAGCTTGCTTTTCTTTTCTTAGTGGCGGACGGGTGAGTAACACGTGAAGAACCTGCCTTACAGAGGGGGACAACAGTTGGAAACGACTGCTAATACCGCATAAAGCTTAGATACGGCATCGTATTTAAGCCAAAAGAGTAATCTGCTGTAAGATGGCTTCGCGTCCGATTAGACAGTTGGCGGGGTAACGGCCCACCAAATCTACGATCGGTAGCCGGACTGAGAGGTTGAACGGCCACATTGGGACTGAGACACGGCCCAGACTCCTACGGGAGGCAGCAGTGGGGAATATTGCACAATGGAGGGAACTCTGATGCAGCGACGCCGCGTGAGGGAAGAAGGTCTTCGGATTGTAAACCTCTGTCTTCGGTGACGAAAATGACGGTAGCCGAGGAGGAAGCCACGGCTAACTACGTG
>FQH3XDB01BR1UD|464|1
GACGAACGCTGGCGGCGCGCCTAACACATGCAAGTCGAACGGAGCTTTGAGAGCTTGCTTTTAAAGCTTAGTGGCGAACGGGTGAGTAACGCGTGAGGAACCTGCCTTTCAGAGGGGGACAACAGTTGGAAACGACTGCTAATACCGCATAACACGTAGGAGTCGCATGGCTCCAACGTCAAAGATTTATCGCTGAAAGATGGCCTCGCGTCTGATTAGCTAGTTGGTGAGGTAACGGCCCACCAAGGCGACGATCAGTAGCCGGACTGAGAGGTTGAACGGCCACATTGGGACTGAGATACGGCCCCAGACTCCTACGGGAGGCAGCAGTGGGGAATATTGGGCAATGGGCGCAAGCCTGACCCAGCAACGCCGCGTGAAGGAAGAAGGCTTTCGGGTTGTAAACTTCTTTTGTCAGGGACGAGTAGAAGACGGTACCTGACGAATAAGCCACGGCTAACTACGTG
>FQH3XDB01EOKY4|465|3
CACGTAGTTAGCCGTCACTTCCTTGTTGGGTACCGTCATTATCTTCCCCAACAACAGGAGTTTACAATCCGAAGACCTTCTTCCTCCACGCGGCGTCGCTGCATCAGGGTTTCCCCATTGTGCAATATTCCCCACTGCTGCCTCCCGTAGGAGTCTGGGCCGTGTCTCAGTCCCAATGTGGCCGTTCAACCTCTCAGTCCGGCTACCGATCGTCGCCTTGGTGGGCCGTTACCTCACCAACTAGCTAATCGGACGCGAGGCCATCTCAAAGCGGATTGCTCCTTTTCCCTCTGCTCGATGCCGAGCCGTGGGCTTATGCGGTATTAGCAGTCGTTTCCAACTGTTGTCCCCCTCTTTGAGGCAGGTTCCTCACGCGTTACTCACCCGTTCGCCACTCGCTTCAGAGAGCAAGCTCTCTGTCGCTCGTTCGACTTGCATGTGTTAGGCGCGCCGCCAGCGTTCGTC
>FQH3XDB01E3X31|466|2
CACGTAGTTAGCCGTCACTTCCTTGTTGGGTACCGTCATTATCTTCCCCAACAACAGGAGTTTACAATCCGAAGACCTTCTTCCTCCACGCGGCGTCGCTGCATCAGGGTTCCCCCATTGTGCAATATTCCCCACTGCTGCCTCCCGTAGGAGTCTGGGCCGTGTCTCAGTCCCAATGTGGCCGTTCAACCTCTCAGTCCGGCTACCGATCGTCGCCTTGGTGGGCCGTTACCTCACCAACCAGCTAATCGGACGCGAGGCCATCTCAAAGCGGATCACTCCTTTTCCCTCTGTACCATGCGGTACCGTGGGCTTATGCGGTATTAGCAGTCGTTTCCAACTGTTGTCCCCCTCTTTGAGGCAGGTTCCTCACGCGTTACTCACCCGTTCGCCACTCGATTGAGGAAGCAAGCTCCCTCTCTCTCGTTCGACTTGCATGTGTTAGGCGCGCCGCCAGCGTTCGTC
>FQH3XDB01CHZPB|467|2
CACGTAGTTAGCCGTCACTTCCTTGTTGGGTACCGTCATTATCTTCCCCAACAACAGGAGTTTACAATCCGAAGACCTTCTTCCTCCACGCGGCGTCGCTGCATCAGGGTTTCCCCCATTGTGCAATATTCCCCACTGCTGCCTCCCGTAGGAGTCTGGGCCGTGTCTCAGTCCCAATGTGGCCGTTCAACCTCTCAGTCCGGCTACCGATCGTCGCCTTGGTGGGCCGTTACCTCACCAACTAGCTAATCGGACGCGAGGCCATCTCAAAGCGGATTGCTCCTTTTCCCTCAGATCGATGCCGACCCGTGGGCTTATGCGGTATTAGCAGTCGTTTCCAACTGTTGTCCCCCTCTTTGAGGCAGGTTCCTCACGCGTTACTCACCCGTTCGCCACTCGCTCAGAAAAGCAAGCTTCTCCTCGCTCGTTTGACTTGCATGTGTTAGGCGCGCCGCCAGCCGTTCGTC
>FQH3XDB01EF2A8|468|3
CACGTAGTTAGCCGTCACTTCCTTGTTGGGTACCGTCATTATCTTCCCCAACAACAGGAGTTTACAATCCGAAGACCTTCTTCCTCCACGCGGCGTCGCTGCATCAGGGTTTCCCCCATTGTGCAATATTCCCCACTGCTGCCTCCCGTAGGAGTCTGGGCCGTGTCTCAGTCCCAATGTGGCCGTTCAACCTCTCAGTCCGGCTACCGATCGTCGCCTTGGTGGGCCGTTACCTCACCAACTAGCTAATCGGACGCGAGGCCATCTCAAAGCGGATTGCTCCTTTTCCCTCAGACCGATGCCGGTCCGTGGGCTTATGCGGTATTAGCAGTCGTTTCCAACTGTTGTCCCCCTCTTTGAGGCAGGTTCCTCACGCGTTACTCACCCGTTCGCCACTCGATTGGAGAAGCAAGCTTCTCCTCTCTCGTTCGACTTGCATGTGTTAGGCGCGCCGCCAGCGTTCGTC
>FQH3XDB01BOZEX|469|3
CACGTAGTTAGCCGTCACTTCCTTGTTGGGTACCGTCATTATCTTCCCCAACAACAGGAGTTTACAATCCGAAGACCTTCTTCCTCCACGCGGCGTCGCTGCATCAGGGTTTCCCCCATTGTGCAATATTCCCCACTGCTGCCTCCCGTAGGAGTCTGGGCCGTGTCTCAGTCCCAATGTGGCCGTTCAACCTCTCAGTCCGGCTACCGATCGTCGCCTTGGTGGGCCATTACCTCACCAACTAGCTAATCGGACGCGAGGCCATCTCAAAGCGGATTGCTCCTTTTCCCTCTGAACCATGCGGTTCCGTGGGCTTATGCGGTATTAGCAGTCGTTTCCAACTGTTGTCCCCCTCTTTGAGGCCAGGTTCCTCACGCGTTACTCACCCGTTCGCCACTCGATTGGAGAAGCAAGCTTCTCCTCTCTCGTTCGACTTGCATGTGTTAGGCGCGCCGCCAGCGTTCGTC
>FQH3XDB01ERJX5|470|9
GACGAACGCTGGCGGCGCGCCTAACACATGCAAGTCGAACGAGAGAGAGGGAGCTTGCTTCCTCAATCGAGTGGCGAACGGGTGAGTAACGCGTGAGGAACCTGCCTCAAAGAGGGGGACAACAGTTGGAAACGACTGCTAATACCGCATAAGCCCACGGCTCGGCATCGAGCAGAGGGAAAAGGAGCAATCCGCTTTGAGATGGCCTCGCGTCCGATTAGCTAGTTGGTGAGGTAACGGCCCACCAAGGCGACGATCGGTAGCCGGACTGAGAGGTTGAACGGCCACATTGGGACTGAGACACGGCCCAGACTCCTACGGGAGGCAGCAGTGGGGAATATTGCACAATGGGGGAAACCCTGATGCAGCGACGCCGCGTGGAGGAAGAAGGTCTTCGGATTGTAAACTCCTGTTGTTGAGGAAGATAATGACGGTACTCAACAAGGAAGTGACGGCTAACTACGTG
>FQH3XDB01B1943|471|7
GACGAACGCTGGCGGCGCGCCTAACACATGCAAGTCGAACGAGAGACAGAGAGCTTGCTCTTTGAATCGAGTGGCGAACGGGTGAGTAACGCGTGAGGAACCTGCCTCAAAGAGGGGGACAACAGTTGGAAACGACTGCTAATACCGCATAAGCCCACGGGTCGGCATCGACCAGAGGGAAAAGGAGTGATCCGCTTTGAGATGGCCTCGCGTCCGATTAGCTAGTTGGTGAGGTAACGGCCCACCAAGGCGACGATCGGTAGCCGGACTGAGAGGTTGAACGGCCACATTGGGACTGAGACACGGCCCCAGACTCCTACGGGAGGCAGCAGTGGGGAATATTGCACAATGGGGAAACCCTGATGCAGCGACGCCGCGTGGAGGAAGAAGGTCTTCGGATTGTAAACTCCTGTTGTTGAGGAAGATAATGACGGTACTCAACAGGAAGTGACGGCTAACTACGTG
>FQH3XDB01BF8CC|472|1
GACGAACGCTGGCGGCGCGCCTAACACATGCAAGTCGAACGAGAGAGAGGGAGCTTGCTTCCTCAATCGAGTGGCGAACGGGTGAGTAACGCGTGAGGAACCTGCCTCAAAGAGGGGGACAACAGTTGGAAACGACTGCTAATACCGCATAAGCCCACGACCCGGCATCGGGTAGAGGGAAAAGGAGTGATCCGCTTTGAGATGGCCTCGCGTCCGATTAGCTAGTTGGTGAGGTAACGGCCCACCAAGGCAACGATCGGTAGCCGGACTGAGAGGTTGAACGGCCACATTGGGACTGAGACACGGCCCAGACTCCTACGGGAGGCAGCAGTGGGGAATATTGCACAATGGGGGAAACCCTGATGCAGCAACGCCGCGTGATTGAAGAAGGTCTTCGGATTGTAAAAATCTTTTATCAAGGACGAAGAAGTGACGGTACTTGATGAATAAGCTCCGGCTAACTACGTG
>FQH3XDB01DPRJR|473|2
GACGAACGCTGGCGGCGCGCCTAACACATGCAAGTCGAACGAGAGAGGAAGAGCTTGCTCTTCTAATCGAGTGGCGAACGGGTGAGTAACGCGTGAGGAACCTGCCTCAAAGAGGGGGACAACAGTTGGAAACGACTGCTAATACCGCATAAGCCCACGGGTCGGCATCGACCAGAGGGAAAAGGAGCAATCCGCTTTGAGATGGCCTCGCGTCCGATTAGCTAGTTGGTGAGGTAACGGCCCACCAAGGCGACGATCGGTAGCCGGACTGAGAGGTTGAACGGCCACATTGGGACTGAGACACGGCCCAGACTCCTACGGGAGGCAGCAGTGGGGAATATTGGGGCAATGGGCGAAAGCCTGACCCAGCGACGCCGCGTGAAGGAAGACGGTCTTCGGATTGTAAACTTTAGTACTCAGGGACGAAGAAGTGACGGTACCTGAGGTTAAGCCACGGCTAACTACGTG
>FQH3XDB01BSNWM|474|3
GACGAACGCTGGCGGCGCGCCTAACACATGCAAGTCGAACGAGAGAGGAAGAGCTTGCTCTTCTAATCGAGTGGCGAACGGGTGAGTAACGCGTGAGGAACCTGCCTCAAAGAGGGGGACAACAGTTGGAAACGACTGCTAATACCGCATAAGCCCACGGGTCGGCATCGACCAGAGGGAAAAGGAGCAATCCGCTTTGAGATGGCCTCGCGTCCGATTAGCTAGTTGGTGAGGTAACGGCCCACCAAGGCGACGATCGGTAGCCGGACTGAGAGGTTGAACGGCCACATTGGGACTGAGACACGGCCCAGACTCCTACGGGAGGCAGCAGTGGGGAATATTGGGCAATGGGCGAAAGCCTGACCCAGCGACGCCGCGTGAAGGAAGACGGTCTTCGGATTGTAAACTTTAGTACTCAGGGACGAAGAAAGTGACGGTACCTGAGGTTAAGCCACGGCTAACTACGTG
>FQH3XDB01C1BLC|475|1
CACGTAGTTAGCCGTCACTTCCTTGTTGAGTACCGTCATTATCTTCCTCAACAACAGGAGTTTACAATCCGAAGACCTTCTTCCTCCACGCGGCGTCGCTGCATCAGGGTTTCCCCATTGTGCAATATTCCCCACTGCTGCCTCCCGTAGGAGTCTGGGCCGTGTCTCAGTCCCAATGTGGCCGTTCAACCTCTCAGTCCGGCTACCGATCGTTGCCTTGGTGGGCCATTACCTCACCAACTAGCTAATCGGACGCGAGGCCATCTCAAAGCGGATCACTCCTTTTCCCTCAGAATCATGCGATCCCCGTGGGCTTATGCGGTATTAGCAGTCGTTTCCAACTGTTGTCCCCCTCTTTGAGGCAGGTTCCTCACGCGTTACTCACCCGTTCGCCACTCGATTAGAAGAGCAAGCTCTTCCTCTCTCGTTCGACTTGCATGTGTTAGGCGCGCCGCCAGCGTTCGTC
>FQH3XDB01AXS2Q|476|8
GACGAACGCTGGCGGCGCGCCTAACACATGCAAGTCGAACGAGCGATGGAGAGCTTGCTTTCCAGAGCGAGTGGCGAACGGGTGAGTAACGCGTGAGGAACCTGCCTCAAAGAGGGGGACAACAGTTGGAAACGACTGCTAATACCGCATAAGCCCACGGGTCGGCATCGATCTGAGGGAAAAGGAGTAATCCGCTTTGAGATGGCCTCGCGTCCGATTAGCTAGTTGGTGAGGTAACGGCCCACCAAGGCGACGATCGGTAGCCGGACTGAGAGGTTGAACGGCCACATTGGGACTGAGACACGGCCCAGACTCCTACGGGAGGCAGCAGTGGGGAATATTGCACAATGGGGGAAACCCTGATGCAGCGACGCCGCGTGGAGGAAGAAGGTCTTCGGATTGTAAACTCCTGTTGTTGGGGAAGATAATGACGGTACCCAACAAGGAAGTGACGGCTAACTACGTG
>FQH3XDB01AHPEZ|477|1
CACGTAGTTAGCCGTGGCTTTCTCTTCGGGTACCGTCACTTGCTTCTTCCCCGATAACTAAGGTTTACAATCCGAAGACCTTCTTCCCTCACGCGGCGTCGCTGGGTCAGGCTTTCGCCCATTGCCCAATATTCCCCACTGCTGCCTCCCGTAGGAGTCTGGACCGTCTCTCAGTTCCAATGTGGCCGTTCAACCTCTCAGTCCGGCTACCGATCGTTGATTTGGTGAGCCGTTACCTCACCAACTGTCTAATCGGACGCGAGCCCATCTTAATGCGCCTCAGCTTTTGGTATTATCCCCATGCAAGAACAATACTTTATGCGGTATTAGCACCCGTTTCCAACTGTTGTCCCCCTCTTTGAGGCAGGTTCCTCACGCGTTACTCACCCGTTCGCCACTCGCTTTGGAAAGCAAGCTCTCCATTGCTCGTTCGACTTGCATGTGTTAGGCGCGCCGCCAGCGTTCGTC
>FQH3XDB01DC06B|478|7
GACGAACGCTGGCGGCGCGCCTAACACATGCAAGTCGAACGAGCGATGGAGAGCTTGCTTTCCAGAGCGAGTGGCGAACGGGTGAGTAACGCGTGAGGAACCTGCCTCAAAGAGGGGGACAACAGTTGGAAACGACTGCTAATACCGCATAAGCCCACGGCCCGGCATCGGGTTGAGGGAAAAGGAGCAATCCGCTTTGAGATGGCCTCGCGTCCGATTAGCTAGTTGGTGAGGTAACGGCCCACCAAGGCGACGATCGGTAGCCGGACTGAGAGGTTGAACGGCCACATTGGGACTGAGACACGGCCCAGACTCCTACGGGAGGCAGCAGTGGGGAATATTGCACAATGGGGGAAACCCTGATGCAGCGACGCCGCGTGGAGGAAGAAGGTCTTCGGATTGTAAACTCCTGTTGTTGGGGAAGATAATGACGGTACCCAACAAGGAAGTGACGGCTAACTACGTG
>FQH3XDB01C8AOZ|479|1
GACGAACGCTGGCGGCGCGCCTAACACATGCAAGTCGAACGAGCGAGGAGGAGCTTGCTTCTCCGAGCGAGTGGCGAACGGGTGAGTAACGCGTGAGGAACCTGCCTCAAAGAGGGGGACAACAGTTGGAAACGACTGCTAATACCGCATAAGCCCACGACTCGGCATCGGATTGAGGGAAAAGGAGCAATCCGCTTTGAGATGGCCTCGCGTCCGATTAGCTAGTTGGTGAGGTAACGGCCCACCAAGGCGACGATCGGTAGCCGGACTGAGAGGTTAAACGGCCACATTGGGACTGAGACACGGCCCAGACTCCTACGGGAGGCAGCAGTGGGGAATATTGCACAATGGGGAAACCCTGATGCAGCGACGCCGCGTGGAGGAGAAGGTCTTCGGATTGTAAACTCCTGTTGTTGGGGAAGATAATGACGGTACCAACAAGGAAGTGACGGCTAACTACGTG
>FQH3XDB01CZAIY|480|4
GACGAACGCTGGCGGCGCGCCTAACACATGCAAGTCGAACGAGCGAAGAGGAGCTTGCTTCTCTGAGCGAGTGGCGAACGGGTGAGTAACGCGTGAGGAACCTGCCTCAAAGAGGGGGACAACAGTTGGAAACGACTGCTAATACCGCATAAGCCCACGGGTCGGCATCGATCTGAGGGAAAAGGAGCAATCCGCTTTGAGATGGCCTCGCGTCCGATTAGCTGGTTGGTGAGGTAACGGCCCACCAAGGCGACGATCGGTAGCCGGACTGAGAGGTTGAACGGCCACATTGGGACTGAGACACGGCCCAGACTCCTACGGGAGGCAGCAGTGGGGAATATTGCACAATGGGGGAAACCCTGATGCAGCGACGCCGCGTGGAGGAAGAAGGTCTTCGGATTGTAAACTCCTGTTGTTGGGAAGATAATGACGGTACCCAACAAGGAAGTGACGGCTAACGTACGTG
>FQH3XDB01D6T2F|481|1
GACGAACGCTGGCGGCGCGCCTAACACATGCAAGTCGAACGAGTGAAGAGGAGCTTGCTTCTCTGAGCGAGTGGCGAACGGGTGAGTAACGCGTGAGGAACCTGCCTCAAAGAGGGGGACAACAGTTGGAAACGACTGCTAATACCGCATAAGCCCACGGGTCGGCATCGATCTGAGGGAAAAGGAGCAATCCGCTTTGAGATGGCCTCGCGTCCGATTAGCTAGTTGGTGAGGTAACGGCCCACCGTGCCCGCGATGGGTAGCCGGGTTGAGAGACCGATCGGCCACATTGGGACTGAGATACGGCCCAGACTCCTACGGGAGGCAGCAGTGGGGAATTTTGCGCAATGGGGGAAACCCTGACGCAGCAACGCCGCGTGCGGGACGAAGGCCTTCGGGTTGTAAACCGCTTTCAGCAGGGAATACTATGAAGGTACCTGCAGAAGAAGCTCCGGCTAACTACGTG
>FQH3XDB01EFN8S|482|1
GACGAACGCTGGCGGCGCGCCTAACACATGCAAGTCGAACGAGCAAAGAGGAGCTTGCTTCTCTGAGCGGGTGGCGAACGGGTGAGTAACGCGTGAGGAACCTGCCTCAAAGAGGGGGACAACAGTTGGAAACGACTGCTAATACCGCATAAGCCCACGGGTCGGCATCGATCTGAGGGAAAAGGAGCAATCCGCTTTGAGATGGCCTCGCGTCCGATTAGCTAGTTGGTGAGGTAACGGCCCACCAAGGCGACGATCGGTAGCCGGACTGAGAGGTTGAACGGCCACATTGGGACTGAGACACGGCCCAGACTCCTACGGGAGGCAGCAGTGGGGAATATTGCACAATGGGGGAAACCCTGATGCAGCGACGCCGCGTGGAGGAAGAAGGTCTTCGGATTGTAAACTCCTGTTGTTGAGGAAGATAATGACGGTACTCAACAAGGAAGTGACGGCTAACTACGTG
>FQH3XDB01AVN6G|483|1
GACGAACGCTGGCGGCGCGCCTAACACATGCAAGTCGAACGAGCGAGAGAGAGCTTGCTTTCTCGAGCGAGTGGCGAACGGGTGAGTAACGCGTGAGGAACCTGCCTTAAAGAGGGGGACAACAGTTGGAAACGACTGCTAATACCGCATAAGCCCACGACCCGGCATCGGGTTGAGGGAAAAGGAGCAATCCGCTTTGAGATGGCCTCGCGTCCGATTAGCTGGTTGGTGAGGTAACGGCCCACCAAGGCAACGATCGGTAGCCGGACTGAGAGGTTGAACGGCCACATTGGGACTGAGACACGGCCCAGACTCCTACGGGAGCAGCAGTGGGGAATATTGCACAATGGGGGAAACCCTGATGCAGCGACGCCGCGTGGAGGAAGAAGGTCTTCGGATTGGTAAACTCCTGTTGTTGAGGAAGATAATGACGGTACTCAACAAGGAAGTGACGGCTAACTACGTG
>FQH3XDB01CSNUT|484|1
GACGAACGCTGGCGGCGCGCCTAACACATGCAAGTCGAACGAGAGAGGAGAAGCTTGCTTTTCCAATCGAGTGGCGAACGGGTGAGTAACGCGTGAGGAACCTGCCTCAAAGAGGGGGACAACAGTTGGAAACGACTGCTAATACCGCATAAGCCCACAGTTTCACATGGAACAGGGGTCAAAGATTTATCGCTTGTAGATGGGCTCGCGTCCCATTAGCTAGTTGGTAGGGTAAAGGCCTACCAAGGCGACGATGGGTAGCCGACCTGAGAGGGTGATCGGCCACACTGGAACTGAGACACGGTCCAGACTCCTACGGGAGGCAGCAGTGGGGAATATTGGGGCAATGGGCGCAAGCCTGACCCAGCAACGCCGCGTGAGTGAAGAAGGTCTTCGGATTGTAAAACTCTGTCCTTGGGACGAAGTAAGTGACGGTACCGAAGGAGGAAGCGTCCGGCTAACTACGTG
>FQH3XDB01DPMTT|485|1
CACGTAGTTAGCCGTGGCTTTTTCTCCAGGTACCGTCACGTTCTTCGTCCCTGGTAAAAGAAGTTTACAACCCGAAAGCCTTCTTCCTTCACGCGGCGTTGCTGGGTCAGGGTTTCCCCATTGCCCAATATTCCCCACTGCTGCCTCCCGTAGGAGTCTGGGCCGTGTCTCAGTCCCAATGTGGCCGTTCAACCTCTCAGTCCGGCTACCGATCGTCGCCTTGGTGGGCCATTACCTCACCAACTAGCTAATCGGACGCGAGGCCATCTCAAAGCGGATCACTCCTTTTCCCTCAACCCGATGCCGGGTCGTGGGCTTATGCGGTATTAGCAGTCGTTTCCAACTGTTGTCCCCCTCTTTGAGGCAGGTTCCTCACGCGTTACTCACCCGTTCGCCACTCGCTCTGGAAAGCAAGCTCTCCATCGCTCGTTCGACTTGCATGTGTTAGGCGCGCCGCCAGCGTTCGTC
>FQH3XDB01BFG7A|486|1
GACGAACGCTGGCGGCGCGCCTAACACATGCAAGTCGAACGGGATTGGGAGGAGCTTGCTCCTTTTAATCTAGTGGCGAACGGGTGAGTAACGCGTGAGTAACCTGCCCTAGAGTGGGGACAACAGTTGGAAACGACTGCTAATACCGCATAAGCCCACGGTATCGCATGGTACTGAGGGAAAAGGATTTATTCGCTTTAGGATGGACTCGCGTCCAATTAGCTAGTTGGTGAGGTAACGGCCCACCAAGGCGACGATTGGTAGCCGGACTGAGAGGTTGAACGGCCACATTGGGACTGAGACACGGCCCAGACTCCTACGGGAGGCAGCAGTGGGGGATATTGCACAATGGGGGAAAACCCTGATGCGGCGGCGCCGCGTGGAGGAAGAAGGTTTTCGGATTGTAAACTCCTGTCGTTAGGGACGATAATGACGGTACTAACAAGAAAGCACCGGCTAACTACGTG
>FQH3XDB01CMW5Y|487|1
CACGTAGTTAGCCAGAGCTTATTCATCAGATACCGTCACTTCTTCGTCTCTGATAAAAGACTTTTACAATCCGAAGACCTTCTTCAATCACGCGGCGTTGCTGCGTCAGGGTTTCCCCATTGCGCAATATTCCCCACTGCTGCCTCCCGTAGGAGTCTGGGCCGTGTCTCAGTCCCAATGTGGCCGTTCAACCTCTCAGTCCGGCTACTGATCGTCGACTTGGTGGCCGTTACCCGCCAACTATCTAATCAGACGCGAGCTCATCTTTCAGCGGATTGCTCCTTTGGTATTCTCAAGATGCCATGAAAATACGTTATGCGGTATTAGCGACCGTTTCCAGTCGTTATCCCCCTCTGAAAGGCAGATTGCTCACGCGTTACTCACCCGTCCGCCACTAAGTTAAGAAGCAAGCTCCTTAACTCCGTTCGACTTGCATGTGTTAGGCGCGCCGCCAGCGTTCGTC
>FQH3XDB01ETUQP|488|1
CACGTAGTTAGCCGTGGCTTCCTCCTCAGGTACCGTCATTATCGTCCCTGAAGACAGAGGTTTACAATCCGAAAACCTTCTTCCCTCACGCGGCGTCGCTGCATCAGGGTTTCCCCCATTGTGCAATATCCCCCACTGCTGCCTCCCGTAGGAGTCTGGGCCGTGTCTCAGTCCCAATGTGGCCGTTCAACCTCTCAGTCCGGCTACCGATCGTCGCCATGGTGGGCCGTTACCTCACCATCCAGCTAATCGGCCGCGAGCCCATCTTTCAGCGGATTGCTCCTTTGATATCCCGGGGATGCCCCCGGGTTATGTTATGCGGTATTAGCGTTCGTTTCCAAACGTTATCCCCCTCTGAAAGGCAGGTTGCTCACGTGTTACTCACCCGTCCGCCACTAACCATTTAAAAGCAAGCTCTCAAATGGTCCGTTCGACTTGCATGTGTTAGGCGCGCCGCCAGCGTTCGTC
>FQH3XDB01CJY6C|489|6
CACGTAGTTAGCCGTGGCTTCCTCCTCAGGTACCGTCTTCCTTCGTCCCTGAGGACAGAGGTTTACAATCCGAAAACCTTCTTCCCTCACGCGGCGTCGCTGCATCAGGGTTTCCCCATTGTGCAATATCCCCACTGCTGCCTCCCGTAGGAGTCTGGGCCGTGTCTCAGTCCCAATGTGGCCGTTCAACCTCTCAGTCCGGCTACCAATCGTCGGCATGGTGGGCCGTTACCTCACCATCTACCTAATTGGACGCGAGCTCATCTCTCAGCGGATTTCTCCTTTGATGTCTACAACATGCGTTATTAACATCTTATGCGGTATTAGTGTCCGTTTCCAGACATTATCCCCCCTCTGAAAGGCAGATTGCTCACGCGTTACTCACCCGTCCGCCACTCAGAATATCCCGAAGGATATTCTCCGTTCGACTTGCATGTGTTAGGCGCGCCGCCAGCGTTCGTC
>FQH3XDB01E2QI2|490|1
CACGTAGTTAGCCGTGGCTTCCTCCTCAGGTACCGTCTTCCTTCGTCCCTGAGGACAGAGGTTTACAATCCGAAAACCTTCTTCCCTCACGCGGCGTCGCTGCATCAGGGTTTCCCCCATTGTGCAATATCCCCCACTGCTGCCTCCCGTAGGAGTCTGGGCCGTGTCTCAGTCCCAATGTGGCCGTTCAACCTCTCAGTCCGGCTACCAATCGTCGGCATGGTGGGCCGTTACCTCACCATCTACCTAATTGGACGCGAGCTCATCTCTCAGCGGATTTCTCCTTTGATGTCTACAACATGCGTTATTAACATCTTATGCGGTATTAGTGTCCGTTTCCAGACCATTTACTCCCCCCTCTGAAAGGCAGATTGCTCACGCGTTACTCACCCGTCCGCCACTCAGAATATCCCGAAGGATATTCCTCCGTTCGACTTGCATGTGTTAGGCGCGCCGCCAGCGTTCGTC
>FQH3XDB01ANRBQ|491|2
GACGAACGCTGGCGGCGCGCCTAACACATGCAAGTCGAACGGAGTTGAGAGAAGCTTGCTTTTCTTAGCTTAGTGGCGAACGGGTGAGTAACGCGTGAGTAACCTGCCCTAGAGTGGGGGACAACAGTTGGAAACGACTGCTAATACCGCATAAGCCCACGGATCTGCATGGATCTGCGGGAAAAGGATTTATTCGCTTTAGGATGGACTCGCGTCCAATTAGCTAGTTGGTGAGGTAACGGCCCACCAAGGCGACGATTGGTAGCCGGACTGAGAGGTTGAACGGCCACATTGGGACTGAGACACGGCCCAGACTCCTACGGGAGGCAGCAGGGGGGATATTGCACAATGGGGGAAACCCTGATGCAGCGACGCCGCGTGGAGGAAGAAGGTTTTCGGATTGTAAACTCCTGTCGTTAGGGACGATAATGACGGTACCTAACAAGAAAGCACCGGCTAACTACGTG
>FQH3XDB01DA4Z7|492|7
GACGAACGCTGGCGGCGCGCCTAACACATGCAAGTCGAACGGAGAAGATGACAGCTTGCTGGAATCTTCTTAGTGGCGGACGGGTGAGTAACACGTGAGCAACCTGCCCCTCAGAGAGGAATAACGTTTGGAAACGAACGCTAATACCTCATAACATCAGCGAACGGCATCGTTTGTTGATCAAAGATTTATCGCTGAGGGATGGGCTCGCGTCCGATTAGGTAGTTGGTGAGATAACAGCCCACCAAGCCGACGATCGGTAGCCGGACTGAGAGGTTGAACGGCCACATTGGGACTGAGACACGGCCCAGACTCCTACGGGAGGCAGCAGTGGGGGATATTGCACAATGGGGGAAACCCTGATGCAGCGACGCCGCGTGAGGGAAGACGGTTTTCGGATTGTAAACCTCTGTCTTCAGGGACGAACAAATGACGGTACCTGAGGAGGAAGCCACGGCTAACACGTG
>FQH3XDB01A7X5Y|493|3
GACGAACGCTGGCGGCGCGCCTAACACATGCAAGTCGAACGGGGCTGAGAGGAGCTTGCTTCTTTTAGCTTAGTGGCGAACGGGTGAGTAACGCGTGAGTAACCTGCCCTAGAGTGGGGGACAACAGTTGGAAACGACTGCTAATACCGCATAAGCCCACGGAGCCGCATGGCTTTGAGGGAAAAGGATTTATTCGCTTTAGGATGGACTCGCGTCCAATTAGCTAGTTGGTGAGGTAACGGCCCACCAAGGCGACGATTGGTAGCCGGACTGAGAGGTTGAACGGCCACATTGGGACTGAGACACGGCCCAGACTCCTACGGGAGGCAGCAGTGGGGGATATTGCACAATGGGGAAACCCTGATGCAGCGACGCCGCGTGGAGGAAGAAGGTTTTCGGATTGTAAACTCCTGTCGTTAGGACGATAATGACGGTACCTAACAAGAAAGCACCGGCTAACTACGTG
>FQH3XDB01AGDSF|494|2
GACGAACGCTGGCGGCGCGCCTAACACATGCAAGTCGAACGGAGCTTTGAGAGCTTGCTTTTAAAGCTTAGTGGCGAACGGGTGAGTAACGCGTGAGTAACCTGCCCTAGAGTGGGGGACAACAGTTGGAAACGGCTGCTAATACCGCATAAGCCCACGGCCCGGCATCGGGCTGAGGGAAAAGGATTTATTCGCTTTAGGATGGACTCGCGTCCAATTAGCTAGTTGGTGAGGTAACGGCCCACCAAGGCGACGATTGGTAGCCGGACTGAGAGGTTGAACGGCCACATTGGGACTGAGACACGGCCCAGACTCCTACGGGAGGCAGCAGTGGGGATATTGGCACAATGGGGGAAACCCTGATGCAGCGACGCCGCGTGGAGGAAGAAGGTTTTCGGATTGTAAACTCCTGTCGTTAGGACGATAATGACGGTACCTAACAAGAAAGCACCGGCTAACTACGTG
>FQH3XDB01AXXE4|495|10
GACGAACGCTGGCGGCGCGCCTAACACATGCAAGTCGAACGGAGCATTGAGAGCTTGCTTTTAATGCTTAGTGGCGAACGGGTGAGTAACGCGTGAGTAACCTGCCCTAGAGTGGGGGACAACAGTTGGAAACGACTGCTAATACCGCATAAGCCCACGACCCGGCATCGGGTTGAGGGAAAAGGATTTATTCGCTTTAGGATGGACTCGCGTCCAATTAGCTAGTTGGTGAGGTAACGGCCCACCAAGGCGACGATTGGTAGCCGGACTGAGAGGTTGAACGGCCACATTGGGACTGAGACACGGCCCAGACTCCTACGGGAGGCAGCAGTGGGGGATATTGCACAATGGGGGAAACCCTGATGCAGCGACGCCGCGTGGAGGAAGAAGGTTTTCGGATTGTAAACTCCTGTCGTTAGGGACGATAATGACGGTACCTAACAAGAAAGCACCGGCTAACTACGTG
>FQH3XDB01C0WK1|496|6
GACGAACGCTGGCGGCGCGCCTAACACATGCAAGTCGAACGGAGCTTAGAGAGCTTGCTTTTTAAGCTTAGTGGCGAACGGGTGAGTAACGCGTGAGTAACCTGCCCTAGAGTGGGGGACAACAGTTGGAAACGACTGCTAATACCGCATAAGCCCACGGTACTGCATGGTACTGAGGGAAAAGGATTTATCCGCTTTAGGATGGACTCGCGTCCAATTAGCTAGTTGGTGAGGTAACGGCCCACCAAGGCGACGATTGGTAGCCGGACTGAGAGGTTGAACGGCCACATTGGGACTGAGACACGGCCCAGACTCCTACGGGAGGCAGCAGTGGGGGATATTGCACAATGGGGGAAACCCTGATGCAGCGACGCCGCGTGGAGGAAGAAGGTTTTCGGATTGTAAACTCCTGTCGTTAGGGACGATAATGACGGTACCTAACAAGAAAGCACCGGCTAACTACGTG
>FQH3XDB01BZM5U|497|4
CACGTAGTTAGCCGGTGCTTTCTTGTTAGGTACCGTCATTATCGTCCCTAACGACAGGAGTTTACAATCCGAAAACCTTCTTCCTCCACGCGGCGTCGCTGCATCAGGGTTTCCCCATTGTGCAATATCCCCCACTGCTGCCTCCCGTAGGAGTCTGGGCCGTGTCTCAGTCCCAATGTGGCCGTTCAACCTCTCAGTCCGGCTACCAATCGTCGCCTTGGTGGGCCGTTACCTCACCAACTAGCTAATTGGACGCGAGTCCATCCTAAAGCGAATAAATCCTTTTCCCGCAGTGCCATGCGGCACCGTGGGCTTATGCGGTATTAGCAGTCGTTTCCAACTGTTGTCCCCCATCTAGGGCAGGTTACTCACGCGTTACTCACCCGTTCGCCACTAAGTTAAGAAGAGCAAGCTCCTCCCAACTCCGTTCGACTTGCATGTGTTAGGCGCGCCGCCAGCGTTCGTC
>FQH3XDB01BAWD5|498|2
CACGTAGTTAGCCGATGCTTTCTTGTTAGGTACCGTCATTATCGTCCCTAACGACAGGAGTTTACAATCCGAAAACCTTCTTCCTCCACGCGGCGTCGCTGCATCAGGGTTTCCCCATTGTGCAATATCCCCCACTGCTGCCTCCCGTAGGAGTCTGGGCCGTGTCTCAGTCCCAATGTGGCCGTTCAACCTCTCAGTCCGGCTACCAATCGTCGCCTTGGTGGGCCCGTTAACCTCACCAACTAGCTAATTGGACGCGAGTCCATCCTAAAGCGAATAAATCCTTTTCCCTCAGTACCATGCGATACCGTGGGCTTATGCGGTATTAGCAGTCGTTTCCAACTGTTGTCCCCCATCTAGGGCAGGTTACTCACGCGTTACTCACCCGTTCGCCACTAAGTTAAGGAAAGCAAGCTCTCCTCAACCTCCGTTCGACTTGCATGTGTTAGGCGCGCCGCCAGCCGTTCGTC
>FQH3XDB01ANGRZ|499|3
CACGTAGTTAGCCGGTGCTTTCTTGTTAGGTACCGTCATTATCGTCCCTAACGACAGGAGTTTACAATCCGAAAACCTTCTTCCTCCACGCGGCGTCGCTGCATCAGGGTTTCCCCCATTGTGCAATATCCCCCACTGCTGCCTCCCGTAGGAGTCTGGGCCGTGTCTCAGTCCCAATGTGGCCGTTCAACCTCTCAGTCCGGCTACCAATCGTCGCCTTGGTGGGCCGTTACCTCACCAACTAGCTAATTGGACGCGAGTCCATCCTAAAGCGAATAAATCCTTTTCCCTCAGTCCGATGCCAGACCGTGGGCTTATGCGGTATTAGCAGTCGTTTCCAACTGTTGTCCCCCATCTAGGGCAGGTTACTCACGCGTTACTCACCCGTTCGCCACTAAGTTAAGAAAAGCAAGCTTCTCCCAACTCCGTTCGACTTGCATGTGTTAGGCGCGCCGCCAGCGTTCGTC
>FQH3XDB01AGF0D|500|9
CACGTAGTTAGCCGTGGCTTCCTCCTCGGGTACCGTCATTTCTTCGTCCCCGAAGACAGAGGTTTACAATCCGAAAACCGTCTTCCCTCACGCGGCGTCGCTGCATCAGGGTTTCCCCCATTGTGCAATATCCCCCACTGCTGCCTCCCGTAGGAGTCTGGGCCGTGTCTCAGTCCCAATGTGGCCGTTCAACCTCTCAGTCCGGCTACCGATCGTCGGCTTGGTGGGCTGTTATCTCACCAACTACCTAATCGGACGCGAGCCCATCCTTCAGCGATAAATCTTTGATCAACAAACGATGCCGTCCGTTGATGTTATGGGGTATTAGCGTTCGTTTCCAAACGTTATTCCCCTCTGAAGGGCAGGTTGCTCACGTGTTACTCACCCGTCCGCCACTAAGAAAGCTCCAGCAAGCTGTCGCTTTCTCCGTTCGACTTGCATGTGTTAGGCGCGCCGCCAGCGTTCGTC
>FQH3XDB01B1N9Z|501|2
GACGAACGCTGGCGGCGCGCCTAGCACATGCAAGTCGAACGGAGATTTGAGGAGCTTGCTCTTTAAATCTTAGTGGCGAACGGGTGAGTAACGCGTGAGTAACCTGCCCTGGAGTGGGGGACAACAGTTGGAAACGACTGCTAATACCGCATAAGCCCACGGCCCGGCATCGGGCTGAGGGAAAAGGAATTATTCGCTTCAGGATGGACTCGCGTCCAATTAGCTAGTTGGTGAGGTAACGGCCCACCAAGGCGACGATTGGTAGCCGGACTGAGAGGTTGAACGGCCACATTGGGACTGAGACACGGCCCAGACTCCTACGGGAGGCAGCAGTGGGGGATATTGCACAATGGGGGAAACCCTGATGCAGCGACGCCGCGTGGAGGAAGAAGGTTTTCGGATTGTAAACTCCTGTCGTTAGGGACGATAATGACGGTACCTAACAAGAAAGCACCGGGCTAAACTACGTG
>FQH3XDB01AJ20E|502|5
CACGTAGTTAGCCGGTGCTTTCTTGTTAGGTACCGTCATTATCGTCCCTAACGACAGGAGTTTACAATCCGAAAACCTTCTTCCTCCACGCGGCGTCGCTGCATCAGGGTTTCCCCCATTGTGCAATATCCCCCACTGCTGCCTCCCGTAGGAGTCTGGGCCGTGTCTCAGTCCCAATGTGGCCGTTCAACCTCTCAGTCCGGCTACCAATCGTCGCCTTGGTGGGCCGTTACCTCACCAACTAGCTAATTGGACGCGAGTCCATCCTGAAGCGAATAAATCCTTTTCCCGCAGAGCCATGCGGCTCCGTGGGCTTATGCGGTATTAGCAGTCGTTTCCAACTGTTGTCCCCCACTCCAGGGCAGGTTACTCACGCGTTACTCACCCGTTCGCCACTAAGCTTTAGAAAAGCAAGCTTCTCAAAGCTCCGTTCGACTTGCATGTGTTAGGCGCGCCGCCAGCGTTCGTC
>FQH3XDB01D1IFF|503|1
CACGTAGTTAGCCGGTGCTTTCTTGTTAGGTACCGTCATTATCGTCCCTAACGACAGGAGTTTACAATCCGAAAACCTTCTTCCTCCACGCGGCGTCGCTGCATCAGGGTTTCCCCATTGTGCAATATCCCCCACTGCTGCCTCCCGTAGGAGTCTGGGCCGTGTCTCAGTCCCAATGTGGCCGTTCAACCTCTCAGTCCGGCTACCAATCGTCGCCTTGGTGGGCCCGTTAACCTCACCAACTAGCTAATTGGACGCGAGTCCATCCTAAAGCGAATAAATCCTTTTCCCTCAGATCCATGCGAATCCGTGGGCTTATGCGGTATTAGCAGTCGTTTCCAACTGTTGTCCCCCATCTAGGGCAGGTTACTCACGCGTTACTCACCCGTTCGCCACTAAGCTTAAAAAGCAAGCTTTCTAAGCTCCGTTCGACTTGCATGTGTTAGGCGCGCCGCCAGCGTTCGTC
>FQH3XDB01AYSOF|504|2
GACGAACGCTGGCGGCGCGCCTAACACATGCAAGTCGAACGGAGCTTGGAGGAGCTTGCTTTTCTAAGCTTAGTGGCGAACGGGTGAGTAACGCGTGAGTAACCTGCCCTGGAGTGGGGGACAACAGTTGGAAACGACTGCTAATACCGCATAAGCCCACGACCCGGCATCGGGTTGAGGGAAAAAGATTTATTCGCTTTAGGATGGACTCGCGTCCAATTAGCTAGTTGGTGAGGTAACGGCCACCAAGGCGACGATTGGTAGCCGGACTGAGAGGTTGAACGGCCACATTGGGACTGAGACACGGCCCAGACTCCTACGGAGGCAGCAGTGGGGGATATTGCACAATGGGGAAACCCTGATGCAGCGACGCCGCGTGGAGGAAGAAGGTTTCGGATTGTAAACTCCTGTCGTTAGGGACGATAATGACGGTACTAACAAGAAGCACCGGCTAACTACGTG
>FQH3XDB01D3Y4S|505|2
GACGAACGCTGGCGGCGCGCCTAACACATGCAAGTCGAACGGAGTTAAGAGGAGCTTGCTTTTCTTAACTTAGTGGCGAACGGGTGAGTAACGCGTGAGTAACCTGCCCTGGAGTGGGGGACAACAGTTGGAAACGACTGCTAATACCGCATAAGCCCACGGTCTCGCATGGGACTGAGGGAAAAGGATTTATTCGCTTCAGGATGGACTCGCGTCCAATTAGCTAGTTGGTGAGGTAACGGCCCACCAAGGCGACGATTGGTAGCCGGACTGAGAGGTTGAACGGCCACATTGGGACTGAGACACGGCCCAGACTCCTACGGGAGGCAGCAGTGGGGATATTGCACAATGGGGGAAACCCTGATGCAGCGACGCCGCGTGGAGGAAGAAGGTTTTCGGATTGTAAACTCCTGTCGTTAGGGACGATAATGACGGTACCTAACAAGAAAGCACCGGCTAACTACGTG
>FQH3XDB01BL28U|506|7
GACGAACGCTGGCGGCGCGCCTAACACATGCAAGTCGAACGGAGTTGAGAGGAGCTTGCTCTTCTTAACTTAGTGGCGAACGGGTGAGTAACGCGTGAGTAACCTGCCCTGGAGTGGGGGACAACAGTTGGAAACGACTGCTAATACCGCATAAGCCCACGGCCCGGCATCGGGCTGAGGGAAAAGGATTTATTCGCTTCAGGATGGACTCGCGTCCAATTAGCTAGTTGGTGAGGTAACGGCCCACCAAGGCGACGATTGGTAGCCGGACTGAGAGGTTGAACGGCCACATTGGGACTGAGACACGGCCCAGACTCCTACGGGAGGCAGCAGTGGGGATATTGCACAATGGGGGAAACCCCGATGCAGCGACGCCGCGTGGAGGAAGAAGGTTTTCGGATTGTAAACTCCTGTCGTTAGGGACGATAATGACGGTACCTAACAAGAAAGCACCGGCTAACTACGTG
>FQH3XDB01BWQ7P|507|16
CACGTAGTTAGCCGTTGCTTTTTCTGTAGGTACCGTCACGTTCTTCGTCCCTACTAAAAGAAGTTTACAACCCGAGGGCCTTCTTCCTTCACGCGGCGTTGCTGGGTCAGGGTTTCCCCATTGCCCAATATTCCCCACTGCTGCCTCCCGTAGGAGTCTGGGCCGTATCTCAGTCCCAATGTGGCCGTTCATCCTCTCAGACCGGCTACTGATCGTCGCCTTGGTGAGCCGTTACCCCACAACTAGCTAATCAGACGCGAAGCCATCTTTCAGCAATAAATCTTTGGTATCAAAAGGATGCCCCTTCGATACATTATGCGGTATTAGCAGTCGTTTCCAACTGTTGTCCCCCACTGAAAGGCAGGTTCTTCACGCGTTACTCACCCGTTCGCCACTAAGTAAGAAAAGCAAGCTCTCCTTACCCCGTTCGACTTGCATGTGTTAGGCACGCCGCCAGCGTTCGTC
>FQH3XDB01EF949|508|1
CACGTAGTTAGCCGTGGCTTCCTCCTTGGGTACCGTCATTTATTCGTCCCCAAAGACAGAGGTTTACAATCCGAAAACCGTCTTCCCTCACGCGGCGTCGCTGGTTCAGGGTTTCCCCCATTGACCAATATCCCTCACTGCTGCCTCCCGTAGGAGTCTGGGCCGTGTCTCAGTCCCAATGTGGCCGTTCAACCTCTCAGTCCGGCTACCGATCGTCGACTTGGTGGGCCGTTACCTCACCAACTATCTAATCGGACGCGAGCCCATCTTTCAGCGGATTGCTCCTTTGGTATTTTCGACGATGCCATCAAAATCGTTATGCGGTATTAGCGTTCGTTTCCAAACGTTATTCCCCTCTGAAAGGCAGGTTGCTCACGTGTTACTCACCCGTCGCCACTAAGTTTATGTTTCGTCCCCCGAAGGGTTCTGAAACATAAACTCCGTTCGACTTGCATGTGTTAGGCGCGCCGCCAGCGTTCGTC
>FQH3XDB01BKOWX|509|101
GATGAACGCTGGCGGCGCGCCTAACACATGCAAGTCGAACGGACGATGCCCCTTCGGGGACAAAGTTAGTGGCGGACGGGTGAGTAACGCGTGAGTAACCTGCCCTTATGAGTGGAATAACGTCTGGAAACGGACGCTAATACCGCATAACGCAGCGATACGGCATCGTATTGCTGCCAAAGATTTATCGCATAAGGATGGACTCGCGTCCCATTAGATAGTTGGCGGGGTAACGGCCCACCAAGTCAGCGATGGGTAGCCGGACTGAGAGGTTGAACGGTCACATTGGAACTGAGAGACGGTCCAGACTCCTACGGGAGGCAGCAGTGGGGAATATTGGGCAATGGGCGAAAGCCTGACCCAGCGACGCCGCGTGAGCGAAGAAGGTCTTCGGATTGTAAAAGCTCTGTTGATAGGGACGATAATGACGGTACCTATCGAGGAAGCCACGGCTAACTACGTG
>FQH3XDB01EF70G|510|1
GACGAACGCTGGCGGCGCGCCTAACACATGCAAGTCGAACGGAGAATATTTGGTTGAAGTTTTCGGATGGAAACCGGATATTCTTAGTGGCGAACGGGTGAGTAACGCGTGAGCAATCTGCCTCAGAGTGGGGGACAACAGTTGGAAACGACTGCTAATACCGCATAAGCCCACAGTACCGCATGGTACAGGGGGAAAAGATTTATTGCTTTGAGATGAGCTCGCGTCCAATTAGCTAGTTGGTGAGGTAACGGCCCACCAAGGCGACGATTGGTAGCCGGACTGAGAGGTTGAACGGCCACATTGGGACTGAGATACGGCCCAGACTCCTACGGGAGGCAGCAGTGGGGAATATTGCACAATGGGGGGAACCCTGATGCAGCGACGCCGCGTGGAGGAAGAAGGTCTTCGGGATTGTAAACTCCTGTTGTTAGGGACGATAATGACGGTACCTAACAAGGAAGCACGGCTAACTACGTG
>FQH3XDB01A56HO|511|3
GACGAACGCTGGCGGCGCGCCTAACACATGCAAGTCGAACGGAGATTTGGAGAGCTTGCTTTCAAAATCTTAGTGGCGAACGGGTGAGTAACGCGTGAGTAACCTGCCCTAGAGTGGGGGACAACAGTTGGAAACGACTGCTAATACCGCATAAGCCCACGACCCGGCATCGGGTTGAGGGAAAAGGATTTATTCACTTTAGGATGGACTCGCGTCCAATTAGCTAGTTGGTGAGGTAACGGCCCACCAAGGCGACGATTGGTAGCCGGACTGAGAGGTTGAACGGCCACATTGGGACTGAGACACGGCCCAGACTCCTACGGGAGGCAGCAGTGGGGATATTGCACAATGGGGGAAACCCTGATGCAGCGACGCCGCGTGGAGGAAGAAGGTTTTCGGATTGTAAACTCCTGTCGTTAGGGACGATAATGACGGTACCTAACAGAAAGCACCGGCTAACTACGTG
>FQH3XDB01EW64A|512|1
GACGAACGCTGGCGGCGCGCCTAACACATGCAAGTCGAACGGAGAATATTTGGTTGAAGTTTTCGGATGGAAACCGGATAATCTTAGTGGCGAACGGGTGAGTAACGCGTGAGCAATCTGCCTCAGAGTGGGGGACAACAGTTGGAAACGACTGCTAATACCGCATAAGCCCACAGTACCGCATGGTACAGGGGGAAAAGATTTATTGCTTTGAGATGAGCTCGCGTCCAATTAGCTAGTTGGTGAGGTAACGGCCCACCAAGGCGACGATTGGTAGCCGGACTGAGAGGTTGAACGGCCACATTGGGACTGAGATACGGCCCAGACTCCTACGGGAGGCAGCAGTGGGGAATATTGCACAATGGGGGAACCCTGATGCAGCGACGCCGCGTGGAGGAAGAAGGTCTTCGGATTGTAAACTCCTGTTGTTAGGGACGATAATGACGGTACCTAACAAGGAAGCACCGGCTAACTACGTG
>FQH3XDB01CUT5X|513|2
CACGTAGTTAGCCGGTGCTTCCTTGTTAGGTACCGTCATTATCGTCCCTAACAACAGGAGTTTACAATCCGAAGACCTTCTTCCTCCACGCGGCGTCGCTGCATCAGGGTTCCCCCATTGTGCAATATTCCCCACTGCTGCCTCCCGTAGGAGTCTGGGCCGTATCTCAGTCCCAATGTGGCCGTTCAACCTCTCAGTCCGGCTACCAATCGTCGCCTTGGTGGGCCGTTACCTCACCAACTAGCTAATTGGACGCGAGCTCATCTCAAAGCAATAAATCTTTTCCCCCTGTACCATGCGGTACTGTGGGCTTATGCGGTATTAGCAGTCGTTTCCAACTGTTGTCCCCCACTCTGAGGCAGATTGCTCACGCGTTACTCACCCGTTCGCCACTAAGATTACTCGGTTTCCATCCGAAAACTTCAACCAAGCAATCTCCGTTCGACTTGCATGTGTTAGGCCGCGCCGCCAGCGTTCGTC
>FQH3XDB01DL9RY|514|2
GACGAACGCTGGCGGCGCGCCTAACACATGCAAGTCGAACGGGATTGGGAGGAGCTTGCTCTTCTTAATCTAGTGGCGAACGGGTGAGTAACGCGTGAGTAACCTGCCCTAGAGTGGGGGACAACAGTTGGAAACGACTGCTAATACCGCATAAGCCCACGGGTCGGCATCGATCTGAGGGAAAAGGATTTATTCGCTTTAGGATGGACTCGCGTCCAATTAGCTAGTTGGTGAGGTAACGGCCCACCAAGGCGACGATTGGTAGCCGGACTGAGAGGTTGAACGGCCACATTGGGACTGAGACACGGCCCAGACTCCTACGGGAGGCAGCAGTGGGGATATTGCACAATGGGGAAACCCTGATGCAGCGACGCCGCGTGGAGGAAGAAGGTTTTCGGATTGTAAACCTCTGTGGACAGGGACGATAATGACGGTACCTGTTTAGAAAGCCACGGCTAACTACGTG
>FQH3XDB01C35R9|515|5
GACGAACGCTGGCGGCGCGCCTAACACATGCAAGTCGAACGGAATGAGAGGGAGCTTGCTTCTTCTTGTTTAGTGGCGAACGGGTGAGTAACGCGTGAGGAACCTGCCTCAAAGAGGGGGACAACAGTTGGAAACGACTGCTAATACCGCATAAGCCCACGGGTCGGCATCGGTCTGAGGGAAAAGGAGAGATCCGCTTTGAGATGGCCTCGCGTCCGATTAGCTAGTTGGTGAGGTAACGGCCCACCAAGGCGACGATCGGTAGCCGGACTGAGAGGTTGAACGGCCACATTGGGACTGAGACACGGCCCAGACTCCTACGGAGGCAGCAGTGGGGAATATTGCACAATGGGGGAACCCTGATGCAGCGACGCCGCGTGGAGGAAGAAGGTCTTCGGGATTGGTAAACTCCTGTTGTTGAGGAAGATAATGACGGTACTCAACAAGGAAGTGACGGCTAAACTACGTG
>FQH3XDB01B18Y3|516|51
GACGAACGCTGGCGGCGTGCCTAACACATGCAAGTCGAACGGGGTAAGGCTCTTCGGAACCTTACTTAGTGGCGAACGGGTGAGTAACGCGTGAGAAACCTGCCTTTCAGTGGGGGACAACAGTTGGAAACGACTGCTAATACCGCATGATACTTTTGGATCGCATGGTCTGAAAGTCAAAGCTTAATGTGCTGAAAGATGGTCTCGCGTCTGATTAGCTAGTTGGTGGGTAACGGCCCACCAAGGCGACGATCAGTAGCCGGTCTGAGAGGATGAACGGCCACATTGGGACTGAGATACGGCCCAGACTCCTACGGGAGGCAGCAGTGGGGAATATTGGGCAATGGGGGAAACCCTGACCCAGCAACGCCGCGTGAAGGAAGAAGGCCTTCGGGTTGTAAACTTCTTTACCAGGGACGAAGAACGTGACGGTACCTGGAGAAAAGCAACGGCTAACTACGTG
>FQH3XDB01AI95P|517|1
CACGTAGTTAGCCGTCACTTCCTTGTTGAGTACCGTCATTATCTTCCTCAACAACAGGAGTTTACAATCCGAAGACCTTCTTCCTCCACGCGGCGTCGCTGCATCAGGGTTCCCCCATTGTGCAATATTCCCCACTGCTGCCTCCCGTAGGAGTCTGGGCCGTGTCTCAGTCCCAATGTGGCCGTTCAACCTCTCAGTCCGGCTACCGATCGTCGCCTTGGTGGGCCGTTACCTCACCAACTAGCTAATCGGACGCGAGGCCATCTCAAAGCGGATTTCTCCTTTTCCCTCAGACCGATGCCGACCCGTGGGCTTATGCGGTATTAGCAGTCGTTTCCAACTGTTGTCCCCCCTCTTTGAGGCAGGTTCCTCACGCGTTACTCACCCGTTCGCCACTAAACAGAAGAAGCAAGCCTCCCTCTCATTCCCGTTCGACTTGCATGTGTTAGGCGCGCCGCCAGCGTTCGTC
>FQH3XDB01EQE47|518|2
GACGAACGCTGGCGGCGCGCCTAACACATGCAAGTCGAACGGTGAAGAGGAGCTTGCTCCTCGGATCAGTGGCGGACGGGTGAGTAACACGTGAGCAACCTGGCTCTAAGAGGGGGACAACAGTTGGAAACGACTGCTAATACCGCATAACGTATCGGGATGGCATCTTCCTGATACCAAAGATTTTATCGCTTAGAGATGGGCTCGCGTCTGATTAGATAGTTGGCGGGTAACGGCCACCAAGTCGACGATCAGTAGCCGGACTGAGAGGTTGAACGGCCACATTGGGACTGAGACACGGCCCAGACTCCTACGGGAGCAGCAGTGGGGATATTGGACAATGGGGGCAACCCTGATCCAGCGACGCCGCGTGAGGAAGAAGGTTTTCGATTGTAAAACCTCTGTTGACGGAGAAAAGATGATGGTATCCGTTTAGAAAGCCACGGCTAACTACGTG
>FQH3XDB01AN6NL|519|1
GACGAACGCTGGCGGCGCGCCTAACACATGCAAGTCGAACTAGCGAAGAGGAGCTTGCTTCTCTGAGCGAGTGGCGAACGGGTGAGTAACGCGTGAGGAACCTGCCTCAAAGAGGGGGACAACAGTTGGAAACGACTGCTAATACCGCATAAGCCCACGGCCCGGCATCGGGTTGAGGGAAAAGGAGCAATCCGCTTTGAGATGGCCTCGCGTCCGATTAGCTAGTTGGTGAGGTAACGGCCCACCAAGGCGACGATCGGTAGCCGGACTGAGAGGTTGAACGGCCACATTGGGACTGAGACACGGCCCAGACTCCTACGGGAGGCAGCAGTGGGGAATATTGCACAATGGAGGAAACTCTGATGCAGCGATGCCGCGTGAGGGAAGAAGGTTTTCGGATTGGTAAACCTCTGGTCTTCAGGGACGAAAATGACGGTACCTGAGGAGGAAGCTCCGGCTAACTACGTG
>FQH3XDB01B9Q2I|520|1
GACGAACGCTGGCGGCGCGCCTAACACATGCAAGTCGAACTAGCGAAGAGGAGCTTGCTTCTCTGAGCGAGTGGCGAACGGGTGAGTAACGCGTGAGGAACCTGCCTCAAAGAGGGGGACAACAGTTGGAAACGACTGCTAATACCGCATAAGCCCACGGCCCGGCATCGGGTTGAGGGAAAAGGAGCAATCCGCTTTGAGATGGCCTCGCGTCCGATTAGCTAGTTGGTGAGGTAACGGCCCACCAAGGCGACGATCGGTAGCCGGACTGAGAGGTTGAACGGCCACATTGGGACTGAGACACGGCCCAGACTCCTACGGGAGGCAGCAGTGGGGAATATTGCACAATGGAGGAAACTCTGATGCAGCGATGCCGCGTGAGGGAAGAAGGTTTTCGGATTGGTAAAACCTCTGTCTTCAGGGACGAAAATGACGGTACCTGAGGAGGAAGCTCCGGCTAACTACGTG
>FQH3XDB01EZMIN|521|1
CACGTAGTTAGCCGTTGCTTTTTCTCCAGGTACCGTCACGTCCTTCGTCCCTGGTAAAAGAAGTTTACAACCCGAAGGCCTTCTTCCTTCACGCGGCGTTGCTGGGTCAGGGTTTCCCCCATTGCCCAATATTCCCCACTGCTGCCTCCCGTAGGAGTCTGGGCCGTATCTCAGTCCCAATGTGGCCGTTCATCCTCTCAGACCGGCTACTGATCGTCGCCATGGTGGGCCGTTACCCCGCCATCTAGCTAATCAGACGCGAAGTCATCTTTCAGCACATAAAGCTTTGACTTCTTAGAGATGCCTCCAAGAAGTGTCATGCGGTATTAGCAGTCGTTTCCAACTGTTGTCCCCCACTGAAAGGCAGGTTCTTCACGCGTTACTCACCCGTTCGCCACTCGCTCAAGAAGCAAGCTCTCTCTCGCTCGTTCGACTTGCATGTGTTAGGCGCGCCGCCAGCGTTCGTC
>FQH3XDB01EXS7M|522|1
CACGTAGTTAGCCGTTGCTTTTTCTCCAGGTACCGTCACGTCCTTCGTCCCTGGTAAAAGAAGTTTACAACCCGAAGGCCTTCTTCCTTCACGCGGCGTTGCTGGGTCAGGCTTTCGCCCATTGCCCAATATTCCCCACTGCTGCCTCCCGTAGGAGTCTGGGCCGTATCTCAGTCCCAATGTGGCCGTTCATCCTCTCAGACCGGCTACTGATCGTCGCCTTGGTGGGCCGTTACCCCGCCAACTAGCTAATCAGACGCGAGGCCATCTTTCAGCAATAAATCTTTGGCTCTCAAGAGATGCCCCCTAAGAGCTTCATGCGGTATTAGCAGTCGTTTCCAACTGTTGTCCCCCTCTTTGAGGCAGGTTCCTCACGCGTTACTCACCCGTTCGCCACTCGCTCGAGAAAGCAAGCTCTCTCTCGCTCGTTCGACTTGCATGTGTTAGGCGCGCCGCCAGCGTTCGTC
>FQH3XDB01CL9K3|523|24
GACGAACGCTGGCGGCGCGCCTAACACATGCAAGTCGAACGGAATGAGAGGGAGCTTGCTTCTTCTTGTTTAGTGGCGAACGGGTGAGTAACGCGTGAGGAACCTGCCTCAAAGAGGGGGACAACAGTTGGAAACGACTGCTAATACCGCATAAGCCCACGGGTCGGCATCGACCAGAGGGAAAAGGATTTATCCGCTTTGAGATGGCCTCGCGTCCGATTAGCTAGTTGGTGAGGTAACGGCCCACCAAGGCGACGATCGGTAGCCGGACTGAGAGGTTGAACGGCCACATTGGGACTGAGACACGGCCCCAGACTCCTACGGGAGGCAGCAGTGGGGAATATTGCACAATGGGGGAACCCTGATGCAGCGACGCCGCGTGGAGGAAGAAGGTCTTCGGATTGTAAACTCCTGTTGTTGAGGAAGATAATGACGGTACTCAACAAGGAAGTGACGGCTAACTACGTG
>FQH3XDB01B43OQ|524|2
CACGTAGTTAGCCGTCACTTCCTTGTTGGGTACCGTCATTATCTTCCCCAACAACAGGAGTTTACAATCCGAAGACCTTCTTCCTCCACGCGGCGTCGCTGCATCAGGGTTTCCCCCATTGTGCAATATTCCCCACTGCTGCCTCCCGTAGGAGTCTGGGCCGTGTCTCAGCCCCAATGTGGCCGTTCAACCTCTCAGTCCGGCTACCGATCGTCGCCTTGGTGGGCCGTTACCTCACCAACTAGCTAATCGGACGCGAGGCCATCTCAAAGCGGATAAAATCCTTTTCCCTCTGTCTCATGCGAGACCGTGGGCTTATGCGGTATTAGCAGTCGTTTCCAACTGTTGTCCCCCTCTTTGAGGCAGGTTCCTCACGCGTTACTCACCCGTTCGCCACTAAACAAGAAGAAGCAAGCTCCCTCTCATTCCGTTCGACTTGCATGTGTTAGGCGCGCCGCCAGCGTTCGTC
>FQH3XDB01A8U30|525|13
CACGTAGTTAGCCGTCACTTCCTTGTTGAGTACCGTCATTATCTTCCTCAACAACAGGAGTTTACAATCCGAAGACCTTCTTCCTCCACGCGGCGTCGCTGCATCAGGGTTCCCCCCATTGTGCAATATTCCCCACTGCTGCCTCCCGTAGGAGTCTGGGCCGTGTCTCAGTCCCAATGTGGCCGTTCAACCTCTCAGTCCGGCTACCGATCGTCGCCTTGGTGGGCCGTTACCTCACCAACTAGCTAATCGGACGCGAGGCCATCTCAAAGCGGATAAATCCTTTTCCCTCAGACCGATGCCGGTCCGTGGGCTCATGCGGTATTAGCAGTCGTTTCCAACTGTTGTCCCCCTCTTTGAGGCAGGTTCCTCACGCGTTACTCACCCGTTCGCCACTAAATAAGAAGAAGCAAGCTCCCTCTCATTCCGTTCGACTTGCATGTGTTAGGCGCGCCGCCAGCGTTCGTC
>FQH3XDB01BBME8|526|3
GACGAACGCTGGCGGCGCGCCTAACACATGCAAGTCGAACGGAGTTGAGAGGAGCTTGCTTTTCTTGACTTAGTGGCGAACGGGTGAGTAACGCGTGAGGAACCTGCCTCAAAGAGGGGGACAACAGTTGGAAACGACTGCTAATACCGCATAAGCCCACGGGTCGGCATCGACCAGAGGGAAAAGGATTTTATCCGCTTTGAGATGGCCTCGCGTCCGATTAGCTAGTTGGTGAGGTAACGGCCCACCAAGGCGACGATCGGTAGCCGGACTGAGAGGTTGAACGGCCACATTGGGACTGAGACACGGCCCCAGACTCCTACGGGAGGCAGCAGTGGGGAATATTGCACAATGGGGGGAACCCTGATGCAGCGACGCCGCGTGGAGGAAGAAGGTCTTCGGATTGTAAACTCCTGTGTTGAGGAAGATAATGACGGTACTCAACAAGGAAGTGACGGCTAACTACGTG
>FQH3XDB01BH206|527|1
GACGAACGCTGGCGGCGCGCCTAACACATGCAAGTCGAACGGAGAATATTTGGTTGAAGTTTTCGGATGGAAACCGGATGTTCTTAGTGGCGAACGGGTGAGTAACGCGTGAGCAATCTGCCTCAGAGTGGGGGACAACAGTTGGAAACGACTGCTAATACCGCATAAGCCCACAGTACCGCATGGTACAGGGGGAAAAGATTTATTGCTTTGAGATGAGCTCGCGTCCAATTAGCTAGTTGGTGAGGTAACGGCCCACCAAGGCGACGATTGGTAGCCGGACTGAGAGGTTGAACGGCCACATTGGGACTGAGATACGGCCCAGACCCCTACGGGAGGCAGCAGTGGGGAATATTGCACAATGGGGGAACCCTGATGCAGCGACGCCGCGTGGAGGAAGAAGGTCTTCGGATTGTAAACTCCTGTTGTTAGGGACGATAATGACGGTACCTAACAAGGAAGCACCGGCTAACTACGTG
>FQH3XDB01DWLD4|528|3
GACGAACGCTGGCGGCGCGCCTAACACATGCAAGTCGCGCGGTTAAAGCTTCTTCGGAAGTGCATAAAGCGGCGAACGGGCGAGTAACGCGTGGGCAACCTGCCCCCTCCCGGGAATAGCCGGGGAAACCCCGGGTAAGGCCCGGCGACCCCTCAGGGAGGCATCTCCCAGAGGGCATACGAAGGGGAGGGGGATGGGCCCGCGTCCGATTAGCCAGACGGCGGGGTGACGGCCCACCGTGGCGACGATCGGTAGCCGGGCTGAGAGGCCGGTCGGCCGCATTGGGACTGAGACACGGCCCAGACTCCTACGGGAGGCAGCAGTGGGGAATATTGCGCAATGGGGGAAACCCTGACGCAGCGACGCCGCGTGCGGGAAGGAGGCCCTCGGGCCGTAAACCGCTTTCAGCGGGGACGAATCTTGACTGTACCCGCAGAAGAAGCCCCGGCTAACTACGTG
>FQH3XDB01BPHDV|529|2
CACGTAGTTAGCCGGGGCTTCTTCTGCGGGTACAGTCAACATTCGTCCCCGCTGAAAGCGGTTTACGGCCCGAGGGCCTCCTTCCCGCACGCGGCGTCGCTGCGTCAGGGTTCCCCCATTGCGCAATATTCCCCACTGCTGCCTCCCGTAGGAGTCTGGGCCGTGTCTCAGTCCCAATGCGGCCGACCGGCCTCTCAGCCCGGCTACCGATCGTCGCCACGGTGGGCCGTCACCCCGCCGTCTGGCTAATCGGACGCGGGGCCCATCCCCCTCCCCTCCGTATGCCCGCAGATGGATGCCCCATCCGCGGGGTCGCCGGGCCTTACCCGGGGTTTCCCCCGGCTATTCCCCGGGAGGGGGCCAGGTTGCCCACGCGTTACTCGCCCGTTCGCCGCTTTATGCACTGCCGAAGCAGCTTTAACCGCGCGACTTGCATGTGTTAGGCGCGCCGCCAGCGTTCGTC
>FQH3XDB01BZC7W|530|1
CACGTAGTTAGCCGGGGCTTCTTCTGCGGGTACAGTCAACATTCGTCCCCGCTGAAAGCGGTTTACGGCCCGAGGGCCTCCTTCCCGCACGCGGCGTCGCTGCGTCAGGGTTGCCCCCATTGCGCAATATTCCCCACTGCTGCCTCCCGTAGGAGTCTGGGCCGTGTCTCAGTCCCAATGCGGCCGACCGGCCTCTCAGCCCGGCTACCGATCGTCGCCACGGTGGGCCGTCACCCCGCCGTCTGGCTAATCGGACGCGGGCCCATCCCCCTCCCCTCCGTATGCCCCCAGGGGAGGATGCCCCTTCCTGGGGGTCGCCGGGCCTTACCCGGGGTTTCCCCGGCTATTCCCCGGGAGGGGGCCAGGTTGCCCACGCGTTACTCGCCCGTTCGCCGCTTTATGCACTGCCGAAGCAGCTTTAACCGCGCGACTTGCATGTGTTAGGCGCGCCGCCAGCGTTCGTC
>FQH3XDB01C24QV|531|1
CACGTAGTTAGCCGGGGCTTCTTCTGCGGGTACAGTCATAATTCGTCCCCGCTGAAAGCGGTTTACGGCCCGAGGGCCTCCTTCCCGCACGCGGCGTCGCTGCGTCAGGGTTGCCCCCATTGCGCAATATTCCCCACTGCTGCCTCCCGTAGGAGTCTGGGCCGTGTCTCAGTCCCAATGCGGCCGACCGGCCTCTCAGCCCGGCTACCGATCGTCGCCACGGTGGCCGTCACCCCGCCGTCTGGCTAATCGGACGCGGGCCCATCCCCCTCCCTCCGTATGCCCTCGGGAGGATGCCCTTCCGAGGGGTCGCCGGGCCTTACCCGGGGTTTCCCCGGCTATTCCCGGGAGGGGCAGGTTGCCCACGCGTTACTCGCCCGTTCGCCGCTTTATGCACTTCCGAAGAAGCTTTAACCGCGCGACTTGCATGTGTTAGGCGCGCCGCCAGCGTTCGTC
>FQH3XDB01AUU2G|532|3
CACGTAGTTAGCCGGGGCTTCTTCTGCGGGTACAGTCAAGATTCGTCCCCGCTGAAAGCGGTTTACGGCCCGAGGGCCTCCTTCCCGCACGCGGCGTCGCTGCGTCAGGGTTTCCCCCATTGCGCAATATTCCCCACTGCTGCCTCCCGTAGGAGTCTGGGCCGTGTCTCAGTCCCAATGCGGCCGACCGGCCTCTCAGCCCGGCTACCGATCGTCGCCACGGTGGGCCGTCACCCCGCCGTCTGGCTAATCGGACGCGGGCCCATCCCCCTCCCCTTCGTATGCCCTCTGGGAGATGCCTCCCTGAGGGGTCGCCGGGCCTTACCCGGGGTTTCCCCCGGCTATTCCCCGGGAGGGGGCAGGTTGCCCACGCGTTACTCGCCCGTTCGCCGCTTTATGCACTTCCGAAGAAGCTTTAACCGCGCGACTTGCATGTGTTAGGCGCGCCGCCAGCGTTCGTC
>FQH3XDB01C3W6Z|533|3
CACGTAGTTAGCCGGGGCTTCTTCTGCGGGTACAGTCAAGTTTCGTCCCCGCTGAAAGCGGTTTACGGCCCGAGGGCCTCCTTCCCGCACGCGGCGTCGCTGCGTCAGGGTTTCCCCCATTGCGCAATATTCCCCACTGCTGCCTCCCGTAGGAGTCTGGGCCGTGTCTCAGTCCCAATGCGGCCGACCGGCCTCTCAGCCCGGCTACCGATCGTCGCCACGGTGGGCCGTCGCCCCGCCGTCTGGCTAATCGGACGCGGGCCCATCCCCCTCCCCTTCGTATGCCCGCAGATGGATGCCCATCCGCGGGGTCGCCGGGCCTTACCCGGGGTTTCCCCGGCTATTCCCCGGGAGGGGGCAGGTTGCCCACGCGTTACTCGCCCGTTCGCCGCTTTATGCACTTCCGAAGAAGCTTTAACCGCGCGACTTGCATGTGTTAGGCGCGCCGCCAGCGTTCGTC
>FQH3XDB01DIBLV|534|1
CACGTAGTTAGCCGGGGCTTCTTCTGCGGGTACAGTCAAGATTCGTCCCCGCTGAAAGCGGTTTACGGCCCGAGGGCCTCCTTCCCGCACGCGGCGTCGCTGCGTCAGGGTTTCCCCCATTGCGCAATATTCCCCACTGCTGCCTCCCGTAGGAGTCTGGGCCGTGTCTCAGTCCCAATGCGGCCGACCGGCCTCTCAGCCCGGCTACCGATCGTCGCCACGGTGGGCCGTCACCCCGCGTCTGGCTAATCGGACGCGGGCCCATCCCCCTCCCCTTCGTATGCCCCCGAAAGGATGCCCTTCCGAGGGGTCGCCGGGCCTTACCCGGGGTTTCCCCCGGCTATTCCCCGGGAGGGGGCAGGTTGCCCACGCGTTACTCGCCCGTTCGCCGCTTTATGCACTTCCGAAGAAGCTTTAACCGCGCGACTTGCATGTGTTAGGCGCGCCGCCAGCGTTCGTC
>FQH3XDB01D4EH8|535|1
GACGAACGCTGGCGGCGCGCCTAACACATGCAAGTCGCGCGGTTAAAGCCCCCTCGGGGGTGCATAAAGCGGCGAACGGGCGAGTAACGCGTGGGCAACCTGCCCCCTCCCGGGAATAGCCGGGGAAACCCCGGGTAAGGCCCGGCGACCCCCAGGAAGGGCATCCTCCCTGGGGCATACGGAGGGGAGGGGGATGGGCCCGCGTCCGATTAGCCAGACGGCGGGGTGACGGCCCACCGTGGCGACGATCGGTAGCCGGGCTGAGAGGCCGGTCGGCCGCATTGGGACTGAGACACGGCCCAGACTCCTACGGGAGGCAGCAGTGGGGAATATTGCGCAATGGGGGGAACCCTGACGCAGCGACGCCGCGTGCGGGAAGGAGGCCCTCGGGCCGTAAACCGCTTTCAGCGGGGACGAATGTTGACTGTACCCGCAGAAGAAGCCCCGGCTAACTACGTG
>FQH3XDB01CJQ2B|536|1
GACGAACGCTGGCGGCGCGCCTAACACATGCAAGTCGCGCGGTTAAAGCCCCCTCGGGGGTGCATAAAGCGGCGAACGGGCGAGTAACGCGTGGGCAACCTGCCCCCCTCCCGGGAATAGCCGGGGGAAACCCCGGGTAAGGCCCGGCGACCCCTCAGGGAGGCATCTCCCAGAGGGCATACGAAGGGGAGGGGATGGGCCCGCGTCCGATTAGCCAGACGGCGGGGTGACGGCCCACCGTGGCGACGATCGGTAGCCGGGCTGAGAGGCCGGTCGGCCGCATTGGGACTGAGACACGGCCCAGACTCCTACGGGAGGCAGCAGTGGGGAATATTGCGCAATGGGCGAAAGCCTGACGCAGCGACGCCGCGTGCGGGAAGGAGGCCCTCGGGCCGTAAACCGCTTTCAGCGGGGACGAATTATGACTGTACCCGCAGAAGAAGCCCCGGCTAACTACGTG
>FQH3XDB01BBLXV|537|3
GACGAACGCTGGCGGCGCGCCTAACACATGCAAGTCGCGCGGTTAAAGCTTCTTCGGAAGTGCATAAAGCGGCGAACGGGCGAGTAACGCGTGGGCAACCTGCCCCCTCCCGGGAATAGCCGGGGAAACCCCGGTAAGCCCGGCGACCCCCAGGAAGGCATCTTCCAGGGGGCATACGAAGGGGAGGGGATGGGCCCGCGTCCGATTAGCCAGACGGCGGGTGACGGCCCACCGTGGCGACGATCGGTAGCCGGGCTAAGAGGCCGGTCGGCCGCATTGGGACTGAGACACGGCCCAGACTCCTACGGGAGGCAGCAGTGGGGAATATTGCGCAAATGGGGGAAAACCCTGACGCAGCGACGCCGCGTGCGGGATGGAGGCCCTCGGGCCGTAAACCGCTTTCAGCGGGGACGAATGTTGACTGTACCCGCAGAAGAAGCCCCGGCTAACTACGTG
>FQH3XDB01D7S6N|538|1
GACGAACGCTGGCGGCGCGCCTAACACATGCAAGTCGCGCGGTTAAAGCTTCTTCGGAAGTGCATAAAGCGGCGAACGGGCGAGTAACGCGTGGGCAACCTGCCCCCTCCCGGGAATAGCCGGGGAAACCCCGGTAAGGCCCGGCGACCCCCAGGAAGGCATCTTCCAGGGGGCATACGAAGGGGAGGGGATGGGCCCGCGTCCGATTAGCCAGACGGCGGGGTGACGGCCCACCGTGGCGACGATCGGTAGCCGGGCTGAGAGGCCGGTCGGCCGCATTGGGACTGAGACACGGCCCAGACTCCTACGGGAGGCAGCAGTGGGGAATATTGCGCAATGGGGGAAACCCTGACGCAGCGACGCCGCGTGCGGGACGAAGGCCTTCGGGTCGTAAACCGCTTTCAGCAGGGAATACAATGAAGGTACCTGCAGAAGAAGCTCCGGCTAACTACGTG
>FQH3XDB01EYTF6|539|2
CACGTAGTTAGCCGGGGCTTCTTCTGCGGGTACAGTCAAGTTTCGTCCCCGCTGAAAGCGGTTTACGGCCCGAGGGCCTCCGTCCCGCACGCGGCGTCGCTGCGTCAGGGTTTCCCCATTGCGCAATATTCCCCACTGCTGCCTCCCGTAGGAGTCTGGGCCGTGTCTCAGTCCCAATGCGGCCGACCGGCCTCTCAGCCCGGCTACCGATCGTCGCCACGGTGGGCCGTCACCCCGCCGTCTGGCTAATCGGACGCGGGCCCATCCCCCTCCCCTTCGTATGCCCCCGAAAGGATGCCCTTCCGAGGGGTCGCCGGGCCTTACCCGGGGTTTCCCCGGCTATTCCCCGGGAGGGGGCAGGTTGCCCACGCGTTACTCGCCCGTTCGCCGCTTTATGCACTTCCGAAGAAGCTTTAACCGCGCGACTTGCATGTGTTAGGCGCGCCGCCAGCGTTCGTC
>FQH3XDB01CNO59|540|1
GACGAACGCTGGCGGCGCGCCTAACACATGCAAGTCGCGCGGTTAAAGCTTCTTCGGAAGTGCATAAAGCGGCGAACGGGCGAGTAACGCGTGGGCAACCTGCCCCCTCCCGGGAATAGCCGGGGGAAACCCCGGGTAAGGCCCGGCGACCCCTCAGGGAGGCATCTCCCAGAGGGCATACGAAGGGGAGGGGATGGGCCCGCGTCCGATTAGCCAGACGGCGGGGTGACGGCCCACCGTGGCGACGATCGGTAGCCGGGCTGAGAGGCCGGTCGGCCGCATTGGGACTGAGACACGGCCCAGACTCCTACGGGAGGCAGCAGTGGGGAATATTGCGCAATGGGGGAAACCCTGACGCAGCGACGCCGCGTGCGGGAAGGAGGCCCTCGGGCCGTAAACCGCTTTCGAGCGGGGACGAATCTTGACTGTACCCGCAGAAGAACGCCCCGGCTAACTACGTG
>FQH3XDB01CECND|541|1
CACGTAGTTAGCCGGGGCTTCTTCTGCGGGTACAGTCAAGATTCGTCCCCGCTGAAAGCGGTTTACGGCCCGAGGGCCTCCTTCCCGCACGCGGCGTCGCTGCGTCAGGGTTGCCCCCATTGCGCAATATTCCCCACTGCTGCCTCCCGTAGGAGTCTGGGCCGTGTCTCAGTCCCAATGCGGCCGACCGGCCTCTCAGCCCGGCTACCGATCGTCGCCACGGTGGGCCGTCACCCCGCCGTCTGGCTAATCGGACGCGGGCCCATCCCCCTCCCCTCCGTATGCCCTCGGGAGGATGCCCTTCCGAGGGGTCGCCGGGCCTTACCCGGGGTTTTCCCCCGGCTATTCCCCGGGAGGGGGCCAGGTTGCCCACGCGTTACTCGCCCGTTCGCCGCTTTATGCCACCCCCGGAGGGGGCCTTTAACCGCGCGACTTGCATGTGTTAGGCGCGCCGCCAGCGTTCGTC
>FQH3XDB01DEQM0|542|28
GACGAACGCTGGCGGCGTGCCTAACACATGCAAGTCGAACGGGGTGATTTCCTTCGGGAGATCACTTAGTGGCGAACGGGTGAGTAACGCGTGAAGAACCTGCCTTTCAGTGGGGGACAACAGTTGGAAACGACTGCTAATACCGCATAACGTCATACACAGGCATCTGTGAATGACCAAAGCTTAAAGTGCTGAAAGATGGCTTCGCGTCTGATTAGCTAGATGGCGGGGTAACGGCCCACCATGGCGACGATCAGTAGCCGGTCTGAGAGGATGAACGGCCACATTGGGACTGAGATACGGCCCAGACTCCTACGGGAGGCAGCAGTGGGGAATATTGGGCAATGGGGGAAACCCTGACCCAGCAACGCCGCGTGAAGGAAGAAGGCCTTCGGGTTGTAAACTTCTTTTACCAGGGACGAAGGACGTGACGGTACCTGGAGAAAAGCAACGGCTAACTACGTG
>FQH3XDB01CZV9W|543|1
CACGTAGTTAGCCGTGGCTTGTTTTCAGGGTACCGTCTTCTGCTCTTCCCCTGTCAAAGAAGTTTACAACCCGAAAGCCTTCTTCCTTCACGCGGCGTTGCTGGGTCAGACTTGCGTCCATTGCCCAATATTCCCCACTGCTGCCTCCCGTAGGAGTCTGGGCCGTATCTCAGTCCCAATGTGGCCGGCCAACCTCTCAGTCCGGCTACCGATCGTCGCCTTGGTGGGCCGTTACCTCACCAACTAGCTAATCGGACGCGAGGCCATCTCAAAGCGGATTGCTCCTTTTCCTCTGCTCGATGCCGAGCCGTGGGCTTATGCGGTATTAGCAGTCGTTTCCAACTGTTGTCCCCCTCTTTGAGGCAGGTTCCTCACGCGTTACTCACCCGTTCGCCACTCGCTCTGGAAAGCAAGCTCTCCATCGCTCGTTCGACTTGCATGTGTTAAGCGCGCCGCCAGCGTTCGTC
>FQH3XDB01AJHG8|544|2
CACGTAGTTAGCCGTGGCTTCCTCCACAGGTACTGTCCTTTCTCTTCCCTGTCGACAGAAGTTTACAGTCCGAAGACCTTCTTCCTTCACGCGGCGTCGCTGCATCAGGGTTTCCCCCATTGTGCAATATTCCCCACTGCTGCCTCCCGTAGGAGTCTGGGCCGTGTCTCAGTCCCAATGTGGCCGTTCAACCTCTCAGTCCGGCTACTGATCGTCGCCTTGGTAAGCCTTTACCCCACCAACTAGCTAATCAGGCGCGAGCTCATTTCACAGCGGATTACTCCTTTGATTGTTGATACATGCGTATCTGCAATTTTATGCGGTATTAGCACATCTTTCGATGTGTTATTCCCCTCTGTGAACCAGATTACTCACGTGTTACTCACCCGTCCGCCACTAAGCTATTACTAGCTCCGTTCGACTTGCATGTGTTAAGCGCGCCGCCAGCGTTCGTC
>FQH3XDB01C2NPJ|545|1
CACGTAGTTAGCCGGGGCTTCCTCACAGGGTACCGTCACATTCTTCGTCCCCTGTCACAAAGGTTTACAATCCGAAGACCTTCTTCCCTCACGCGGCGTCGCTGGGTCAGGGTTTCCCCATTGCCCAAGATTCCCCACTGCTGCCTCCCGTAGGAGTCTGGACCGTGTCTCAGTTCCAGTGTGGCCGGCCTGCCTCTCAGCACGGCTACTGATCGTCGGCTTGGTGAGCCGTTACCTCACCAACTACCTAATCAGACGCGAGCCCTCCCCAAAGCGGATTTCTCCTTTGACCTCTCTATCATGCGATAGTGTGGTCTTACGCGGTATTAGCCTTGATTTCTCAAAGTTGTCCCCCTCTTTGGGACCGGTTTGCTCACGCGTTACTCACCCGTTCGCCACTAAGCTCACGGAATTCCGCCCGAAGGCTTCATTCCGATCGCTCCGTTCGACTTGCATGTGTTAAGCGCGCCGCCAGCGTTCGTC
>FQH3XDB01CN3MK|546|1
GACGAACGCTGGCGGCGCGCTTAACACATGCAAGTCGAGCGAGAACCAAGCCTTCGGGCTTGGGGAAAGCGGCGAACGGGTGAGTAACACGTGGGTAACCCACCCTTGGTACTGGGATAGCCCGGGGAAACCCGGATTAATACCGGATGGCCCAGCAGCTCTTCGGGGCGGTTGGAAAAGGTAGCTTCGGCCTCCGACCAAGGACGGGCCCGCGGCGGATTAGCTTGTTGGTGGGGTAATGGCCCACCAAGGCGACGATCCGTAGCTGGTCTGAGAGGACGATCAGCCACACTGGGACTGAGACACGGCCCAGACTCCTACGGGAGGCAGCAGTGGGGAATCTTGCGCAATGGGCGAAAGCCTGACGCAGCGACGCCGCGTGGGGGAAGAAGGCTTTCGGGGTTGTAAACCCCTTTCAGGAGAGACGAAGCCACTCAGGTTAATAGCCGAGAGGGTGACGGTACCTCCAGAAGAAGCCCCGGCTAACTACGTG
>FQH3XDB01EQKMD|547|1
GACGAACGCTGGCGGCGCGCTTAACACATGCAAGTCGAGCGAGAACCATGCCTTCGGGTATGGGGACAGCGGCGAACGGGTGAGTAACACGTGAGTAATCCACCCTCGGTACCGGAATAGCCCGGGGAAACCCGGATTAATGCCGGATGGCCCATTTGCTCTTCGGAGCCAAATGGAAAAGGTAGCTTCGGCCTCCGACCGGGGACGAGCTCGCGGCGGATTAGCTTGTTGGCGGGGTAAAGGCCCACCAAGGCGACGATCCGTAGCTGGTCTGAGAGGACGATCAGCCACACTGGGACTGAGACACGGCCCAGACTCCTACGGGAGGCAGCAGTGGGGAATCTTGCGCAATGGGCGAAAGCCTGACGCAGCGACGCCGCGTGAGGGAAGAAGGCCTTCGGGTTGTAAACCTCTTTCAGGAGGGACGAAGCCACTCGGGTGAATAGCCCAGAGGGTGACGGTACCTCCAGAAGAAGCCCCGGCTAACTACGTG
>FQH3XDB01EUGM7|548|4
CACGTAGTTAGCCGTTGCTTTTTCTCCAGGTACCGTCACGTTCTTCGTCCCTGGTAAAAGAAGTTTACAACCCGAAGGCCTTCTTCCTTCACGCGGCGTTGCTGGGTCAGGGTTTCCCCATTGCCCAATATTCCCCACTGCTGCCTCCCGTAGGAGTCTGGGCCGTATCTCAGTCCCAATGTGGCCGTTCATCCTCTCAGACCGGCTACTGATCGTCGCCTTGGTGGGCCGTTACCCCACCAACTAGCTAATCAGACGCGAGGCCATCTTTCAGCACATAAAGCTTTGACTTCCAAGTGATGCCACTCAGAAGTGTCATGCGGTATTAGCAGTCGTTTCCAACTGTTGTCCCCCACTGAAAGGCAGGTTCCTCACGCGTTACTCACCCGTTCGCCACTAAGTTAAAACCGAGTCTTAACCCCGTTCGACTTGCATGTGTTAGGCACGCCGCCAGCGTTCGTC
>FQH3XDB01BC254|549|8
CACGTAGTTAGCCGTTGCTTTTTCTCCAGGTACCGTCACGTTCTTCGTCCCTGGTAAAAGAAGTTTACAACCCGAAGGCCTTCTTCCTTCACGCGGCGTTGCTGGGTCAGGCTTTCGCCCATTGCCCAATATTCCCCACTGCTGCCTCCCGTAGGAGTCTGGGCCGTATCTCAGTCCCAATGTGGCCGTTCATCCTCTCAGACCGGCTACTGATCGTCGCCTTGGTAGGCCGTTACCCTACCAACTAGCTAATCAGACGCGAGGCCATCTTTCAGCAATAAATCTTTGACTTCTGAATCATGCGATTCTAAAGTGTCATGCGGTATTAGCAGTCGTTTCCAACTGTTGTCCCCCACTGAAAGGCAGGTTCCTCACGCGTTACTCACCCGTTCGCCACTAAGTTAAAACCCGAAGTTCCAACTCCGTTCGACTTGCATGTGTTAGGCACGCCGCCAGCGTTCGTC
>FQH3XDB01CVK7Y|550|4
CACGTAGTTAGCCGTTGCTTTTTCTCCAGGTACCGTCACGTTCTTCGTCCCTGGTAAAAGAAGTTTACAACCCGAAGGCCTTCTTCCTTCACGCGGCGTTGCTGGGTCAGGGTTTCCCCATTGCCCAATATTCCCCACTGCTGCCTCCCGTAGGAGTCTGGGCCGTATCTCAGTCCCAATGTGGCCGTTCATCCTCTCAGACCGGCTACTGATCGTCGCCATGGTGGGCCGTTACCCCGCCATCTAGCTAATCAGACGCGAAGCCATCTTTCAGCACATTAAGCTTTGACTTCTGCACCATGCGGTGCTAAAGTGTTATGCGGTATTAGCAGTCGTTTCCAACTGTTGTCCCCCACTGAAAGGCAGGTTCTTCACGCGTTACTCACCCGTTCGCCACTAACTCAGTCCCCGAAGGGGCCTCGTCCGTTCGACTTGCATGTGTTAGGCACGCCGCCAGCGTTCGTC
>FQH3XDB01DN5C5|551|11
CACGTAGTTAGCCGTTGCTTTTTCTCCAGGTACCGTCACGTTCTTCGTCCCTGGTAAAAGAAGTTTACAACCCGAAGGCCTTCTTCCTTCACGCGGCGTTGCTGGGTCAGGGTTTCCCCATTGCCCAATATTCCCCACTGCTGCCTCCCGTAGGAGTCTGGGCCGTATCTCAGTCCCAATGTGGCCGTTCATCCTCTCAGACCGGCTACTGATCGTCGCCATGGTGGGCCGTTACCCCGCCATCTAGCTAATCAGACGCGAAGCCATCTTTCAGCACTTTAAGCTTTGGTCATTCAGAGATGCCCCTAAATGACGTTATGCGGTATTAGCAGTCGTTTCCAACTGTTGTCCCCCACTGAAAGGCAGGTTCTTCACGCGTTACTCACCCGTTCGCCACTAAGCAGAAAACCGAGCTCTCTACTCCGTTCGACTTGCATGTGTTAGGCACGCCGCCAGCGTTCGTC
>FQH3XDB01ES4OP|552|3
GATGAACGCTGGCGGCGTGCATAACACATTCAAGTCGAACGGCCTGTAGAAATACAGGCAGTGGCGGACGGGTGAGTAACGCGTGAGCAATCTACCTTCCAGTACGGAATAACAACCGGAAACAGTTGCTAATACCGTATGAAACGGCAGCACCGCATGGTGCAACCGTCAAAGGCTTGCTGCTGGAAGATGAGCTTGCGTCTGATTAGATAGTTGGTGGGGTAGCGGCCTACCAAGTCGACGATCAGTAGCCGGACTGAGAGGTTGAACGGCCACATTGGAACTGAGATACGGTCCAGACTCCTACGGGAGGCAGCAGTGGGGAATATTGGGCAATGGGCGAAAGCCTGACCCCAGCGACGCCGCGTGAGGGAAGAAGATCTTCGGATTGTAAACCTTAGTCAACAGGGAAGAAGAAAGTGACGGTACCTGTGGAGGAAGCCACGGCTAACACGTG
>FQH3XDB01ASCR9|553|11
GACGAACGCTGGCGGCGTGCCTAACACATGCAAGTCGAACGAAGAATCGGATTCGTCCGGTTCTTAGTGGCGGACGGGTGAGTAACGCGTGAGAAACCTGCCTTTCAGAGGGGGATAACGTTTGGAAACGAACGCTAATACCGCATAACGCAGCGGATTCGCATGAATCTGCTGCCAAAGGAGCGATCCGCTGAAAGATGGTCTCGCGTCCGATTAGCTAGTTGGTGAGATAACAGCCCACCAAGGCGACGATCGGTAGCCGGACTGAGAGGTCGAACGGCCACATTGGGACTGAGACACGGCCCCAGACTCCTACGGGAGGCAGCAGTGGGGGATATTGCACAATGGAGGAAACTCTGATGCAGCAACGCCGCGTGAGGGAAGAAGGATTTCGGTTTGTAAACCTCTGTCTTCGGTGACGATAATGACGGTAGCCGAGGAGGAAGCTCCGGCTAACTACGTG
>FQH3XDB01AYKMO|554|3
CACGTAGTTAGCCGTTGCTTTTTCTCCAGGTACCGTCACGTCCTTCGTCCCTGGTAAAAGAAGTTTACAACCCGAAGGCCTTCTTCCTTCACGCGGCGTTGCTGGGTCAGGGTTTCCCCATTGCCCAATATTCCCCACTGCTGCCTCCCGTAGGAGTCTGGGCCGTATCTCAGTCCCAATGTGGCCGTTCATCCTCTCAGACCGGCTACTGATCGTCGCCTTGGTGAGCCGTTACCTCACCAACTAGCTAATCAGACGCGAGGCCATCTTTCAGCACATAAAGCTTTGGCTTCCAGGAGATGTCTCCCAAAAGCATCATGCGGTATTAGCAGTCGTTTCCAACTGTTGTCCCCCACTGAAAAGGCAGGTTCCTCACGCGTTACTCACCCGTTCGCCACTAAGTTAAGTTCCGAAGAGCTTAACTCCGTTCGACTTGCATGTGTTGGGCACGCCGCCAGCGTTCGTC
>FQH3XDB01BN40W|555|6
GACGAACGCTGGCGGCGTGCCTAACACATGCAAGTCGAACGGGGTAAGACCTTTCGGGGTTTTACTTAGTGGCGAACGGGTGAGTAACGCGTGAAGAACCTGCCTTTCAGTGGGGGACAACAGTTGGAAACGACTGCTAATACCGCATAATGTATTTGGGGCATCCCCGAGATACCAAAGATTTATTGCTGAAAGATGGCTTCGCGTCTGATTAGCTAGTTGGCGGGTAACGCCACAAGGCGACGATCAGTAGCCGGTCTGAGAGGATGAACGGCCACATTGGGACTGAGATACGGCCCAGACTCCTACGGGAGGCAGCAGTGGGGAATATTGGGCAATGGGGGAAACCCTGACCCAGCAACGCCGCGTGAAGGAAGAAGGCCCTCGGGTTGTAAACTTCTTTTAGTAGGGACGAAGAACGTGACGGTACCTACAGAAAAGCAACGGCTAACTACGTG
>FQH3XDB01EETQG|556|6
CACGTAGTTAGCCGTTGCTTTTTCTCCAGGTACCGTCATCTTTTTCGTCCCTGGTAAAAGAAGTTTACAACCCGAAGGCCTTCTTCCTTCACGCGGCGTTGCTGGGTCAGGGTTTCCCCATTGCCCAATATTCCCCACTGCTGCCTCCCGTAGGAGTCTGGGCCGTATCTCAGTCCCAATGTGGCCGTTCATCCTCTCAGACCGGCTACTGATCGTCGCCTTGGTGGGCCGTTACCCCGCAACCAGCTAATCAGACGCGAGGCCATCTTTCAGCAATAAATCTTTGACTTTCAGATCATGCGACCCAAAAGTTTTATGCGGTATTAGCAGTCGTTTCCAACTGTTGTCCCCCACTGAAAGGCAGGTTCCTCACGCGTTACTCACCCGTTCGCCACTAAGTAAGGTCCCGAAGGGCCTTACCCCGTTCGACTTGCATGTGTTAGGCACGCCGCCAGCGTTCGTC
>FQH3XDB01EM8K3|557|4
GACGAACGCTGGCGGCGTGCCTAAAACATGCAAGTCGAGCGGAGTTTGATTTGAAAGCTTGCTTTTGGATTAAACTTAGCGGCGGACGGGTGAGTAATGTATGAACAACCTGCCTTGTACACTGGGATAACGTTTGGAAACGAACGCTAATACCGGATATGACCACACTACCGCATGGTAGAGGGGTGAAAGGGTTTACTGGTACAAGAGGGGTTCATATCCCATTAGCTAGTTGGCGGTGTAACGGACCACCAAGGCGACGATGGGTAGCCGACCTGAGAGGGTGATCGGCCACATTGGGACTGAGATACGGCCCAAAACTCCTACGGGAGGCAGCAGTTAGGAATATTGGTCAATGGAGGAAACTCTGAACCAGCAACGCCGCGTGAAGGATGAAGGTCTTCGGATTGTAAACTTCTGTTCTAAGGGACGAAAAATGACGGTACCTTAGGAGAACGCCCGGCAAACTACGTG
>FQH3XDB01ET3CO|558|5
CACGTAGTTAGCCGTTGCTTTTTCTCCAGGTACCGTCACGTTCTTCGTCCCTGGTAAAAGAAGTTTACAACCCGAAGGCCTTCTTCCTTCACGCGGCGTTGCTGGGTCAGGGTTTCCCCATTGCCCAATATTCCCCACTGCTGCCTCCCGTAGGAGTCTGGGCCGTATCTCAGTCCCAATGTGGCCGTTCATCCTCTCAGACCGGCTACTGATCGTCGCCTTGGTGAGCCGTTACCTCACCAACTAGCTAATCAGACGCGAGACCATCTTTCAGCACATTAAGCTTTGACACAGTGACCATGCGGTCTCTGTGTGTTATGCGGTATTAGCAGTCGTTTCCAACTGTTGTCCCCCACTGAAAGGCAGGTTCCTCACGCGTTACTCACCCGTTCGCCACTAAGTAGATAACCGAAGCTCTCTACCCCGTTCGACTTGCGTGTGTTAGGCACGCCGCCAGCGTTCGTC
>FQH3XDB01CTH5G|559|4
CACGTAGTTAGCCGTGGCTTTTCTCCAGGTACCGTCACGTCCTTCGTCCCTGGTAAAAGAAGTTTACAACCCGAAAGCCTTCTTCCTTCACGCGGCGTTGCTGGGTCAGGGTTTCCCCATTGCCCAATATTCCCCACTGCTGCCTCCCGTAGGAGTCTGGGCCGTACCTCAGTCCCAATGTGGCCGTTCAACCTCTCAGTCCGGCTACTGATCGTCGACTTGGTAGGCCGTTACCCCACCAACTATCTAATCAGACGCGAGGCCATCTTTCAGCAATAAATCTTTGGTGTTCCGGGGATGCCCCCAAAACACATTATGCGGTATTAGCAGTCGTTTCCAACTGTTGTCCCCCACTGAAAGGCAGGTTCCTCACGCGTTACTCACCCGTCCGCCACTAAGTCAAAAGCTTCAATTGACCGAAGTCTCTATCCACAGTGCTTCGTTCGACTTGCATGTGTTAGGCACGCCGCCAGCGTTCGTC
>FQH3XDB01COTCD|560|5
GACGAACGCTGGCGGCGTGCCTAACACATGCAAGTCGAACGGGGTAAGGCCCTTCGGGACCTTACTTAGTGGCGAACGGGTGAGTAACGCGTGAAGAACCTGCCTTTCAGTGGGGGACAACAGTTGGAAACGACTGCTAATACCGCATAATGTATTTAGGGGGCATCCCTTGGATACCAAAGATTTATTGCTGAAAGATGGCTTCGCGTCTGATTAGCTAGTTGGCGGGGTAACGGCCCACCAAGGCGACGATCAGTAGCCGGTCTGAGAGGATGAACGGCCACATTGGGACTGAGATACGGCCCAGACTCCTACGGGAGGCAGCAGTGGGGAATATTGGGCAATGGGCGAAAGCCTGACCCAGCAACGCCGCGTGAAGGAAGAAGGCCTTCGGGTTGTAAACTTCTTTTAGTAGGACGAAGAACGTGACGGTACCTACAGAAAAGACAACGGCTAACTACGTG
>FQH3XDB01EF5OA|561|5
CACGTAGTTAGCCGTTGCTTTTTCTGTAGGTACCGTCACGTTCTTCGTCCCTACTAAAAGAAGTTTACAACCCGAGGGCCTTCTTCCTTCACGCGGCGTTGCTGGGTCAGGCTTTCGCCCATTGCCCAATATTCCCCACTGCTGCCTCCCGTAGGAGTCTGGGCCGTATCTCAGTCCCAATGTGGCCGTTCATCCTCTCAGACCGGCTACTGATCGTCGCCTTGGTGGGCCGTTATCCCGCCAACTAGCTAATCAGACGCGAAGCCATCTTTCAGCAATAAATCTTTGGTATCCAAGGGATGCCCCCCGAATACATTATGCGGTATTAGCAGTCGTTTCCAACTGTTGTCCCCCACTGAAAGGCAGGTTCTTCACGCGTTACTCACCCGTTCGCCACTAAGTAAGGTCCCGAAGGGCCTTACCCGTTCGACTTGCATGTGTTAGGCACGCCGCCAGCGTTCGTC
>FQH3XDB01CVXL3|562|6
CACGTAGTTAGCCGTTGCTTTTTCTGTAGGTACCGTCACGTCCTTCGTCCCTACTAAAAGAAGTTTACAACCCGAAGGCCTTCTTCCTTCACGCGGCGTTGCTGGGTCAGGGTTTCCCCCATTGCCCAATATTCCCCACTGCTGCCTCCCGTAGGAGTCTGGGCCGTATCTCAGTCCCAATGTGGCCGTTCATCCTCTCAGACCGGCTACTGATCGTCGCCTTGGTGAGCCGTTACCCCACCAACTAGCTAATCAGACGCGAAGCCATCTTTCAGCAATAAATCTTTGACATCAAGAGGATGCCCCCTCGATGTGTTATGCGGTATTAGCAGTCGTTTCCAACTGTTGTCCCCCACTGAAAGGCAGGTTCTTCACGCGTTACTCACCCGTTCGCCACTAAGTAACTCCCCCGAAGGAACTTACCCCGTTCGACTTGCATGTGTTAGGCACGCCGCCAGCGTTCGTC
>FQH3XDB01C73T6|563|1
CACGTAGTTAGTCGTTGCTTTTTCTGTAGGTACCGTCACGTTCTTCGTCCCTACTAAAAGAAGTTTACAACCCGAAGGCCTTCTTCCTTCACGCGGCGTTGCTGGGTCAGGGTTTCCCCATTGCCCAATATTCCCCACTGCTGCCTCCCGTAGGAGTCTGGGCCGTATCTCAGTCCCAATGTGGCCGTTCATCCTCTCAGACCGGCTACTGATCGTCGCCTTGGTGAGCCGTTACCTCACCAACTAGCTAATCAGACGCGAAGCCATCTTTCAGCAATAAATCTTTGGTACCCAGGGGATGCCCCCAAAATCATTATGCGGTATTAGCAGTCGTTTCCAACTGTTGTCCCCCACTGAAAAGGCAGGTTCTTCACGCGTTACTCACCCGTTCGCCACTAAGTAAACCCCGAAGTCTACCCGTGACTTGCATGTGTTAGGCACGCCGCCAGCGTTCGTC
>FQH3XDB01A0VZM|564|9
CACGTAGTTAGCCGTTGCTTTTTCTGTAGGTACCGTCACGTTCTTCGTCCCTACTAAAAGAAGTTTACAACCCGAGGGCCTTCTTCCTTCACGCGGCGTTGCTGGGTCAGGGTTTCCCCATTGCCCAATATTCCCCACTGCTGCCTCCCGTAGGAGTCTGGGCCGTATCTCAGTCCCAATGTGGCCGTTCATCCTCTCAGACCGGCTACTGATCGTCGCCTTGGTGGGCCGTTACCCCGCCAACTAGCTAATCAGACGCGAAGCCATCTTTCAGCAATAAATCTTTGGCAGCAAAGGGATGCCCCCTCGCTGCATTATGCGGTATTAGCAGTCGTTTCCAACTGTTGTCCCCCACTGAAAGGCAGGTTCTTCACGCGTTACTCACCCGTTCGCCACTAAGTAAACCCCGAGGTCTTACCCGTGACTTGCATGTGTTAGGCACGCCGCCAGCGTTCGTC
>FQH3XDB01AI26C|565|18
CACGTAGTTAGCCGTTGCTTTTCTGTAGGTACCGTCACGTTCTTCGTCCCTACTAAAAGAAGTTTACAACCCGAGGGCCTTCTTCCTTCACGCGGCGTTGCTGGGTCAGGGTTTCCCCATTGCCCAATATTCCCCACTGCTGCCTCCCGTAGGAGTCTGGGCCGTATCTCAGTCCCAATGTGGCCGTTCATCCTCTCAGACCGGCTACTGATCGTCGCCTTGGTGGGCCGTTACCCCGCCAACTAGCTAATCAGACGCGAAGCCATCTTTCAGCAATAAATCTTTGGTATCAATAGGATGCCCCATCGATACATTATGCGGTATTAGCAGTCGTTTCCAACTGTTGTCCCCCACTGAAAGGTAGGTTCTTCACGCGTTACTCACCCGTTCGCCACTAAGTAAACCCCGAAGGTCTTACCCCGTTCGACTTGCATGTGTTAGGCACGCCGCCAGCGTTCGTC
>FQH3XDB01B7I5K|566|16
CACGTAGTTAGCCGTTGCTTTTTCTGTAGGTACCGTCACGTTCTTCGTCCCTACTAAAAGAAGTTTACAACCCGAGGGCCTTCTTCCTTCACGCGGCGTTGCTGGGTCAGGGTTTCCCCCATTGCCCAATATTCCCCACTGCTGCCTCCCGTAGGAGTCTGGGCCGTATCTCAGTCCCAATGTGGCCGTTCATCCTCTCAGACCGGCTACTGATCGTCGCCATGGTGGGCCGTTACCCCGCCATCTAGCTAATCAGACGCGAAGCCATCTTTCAGCAATAAATCTTTGGTATCAAAGGGATGCCCCCTCGATACATTATGCGGTATTAGCAGTCGTTTCCAACTGTTGTCCCCCACTGAAAGGCAGGTTCTTCACGCGTTACTCACCCGTTCGCCACTAAGTAAGGTCCCGAAGGGCCTTACCCCGTTCGACTTGCATGTGTTAGGCACGCCGCCAGCGTTCGTC
>FQH3XDB01A5SX6|567|9
CACGTAGTTAGCCGTTGCTTTTTCTCCAGGTACCGTCACGTTCTTCGTCCCTGGTAAAAGAAGTTTACAACCCGAAGGCCTTCTTCCTTCACGCGGCGTTGCTGGGTCAGGGTTTCCCCATTGCCCAATATTCCCCACTGCTGCCTCCCGTAGGAGTCTGGGCCGTATCTCAGTCCCAATGTGGCCGTTCATCCTCTCAGACCGGCTACTGATCGTCGCCTTGGTGGGCCGTTACCCCGCCAACTAGCTAATCAGACGCGAGACCATCTTTCAGCACATTAAGCTTTGACTTCTGCACCATGCGGTGCTAAAGTGTTATGCGGTATTAGCAGTCGTTTCCAACTGTTGTCCCCCACTGAAAGGCAGGTTTCTCACGCGTTACTCACCCGTTCGCCACTAAGTAATCCCCGAAGGACTTACCCCGTGACTTGCATGTGTTAGGCACGCCGCCAGCGTTCGTC
>FQH3XDB01BYDUT|568|1
CACGTAGTTAGCCGTCACTTTTTCTCCAGGTACCGTCACGTCCTTCGTCCCTGGTAAAAGAAGTTTACAACCCGAAGGCCTTCTTCCTTCACGCGGCGTTGCTGGGTCAGGGTTTCCCCATTGCCCAATATTCCCCACTGCTGCCTCCCGTAGGAGTCTGGGCCGTATCTCAGTCCCAATGTGGCCGTTCATCCTCTCAGACCGGCTACTGATCGTCGCCTTGGTGGGCCGTTACCCGCAACTAGCTAATCAGACGCGAAGCCATCTTTCAGCACATAAAGCTTTGATACACGATCCATGCGGATCGCGTATGTTATGCGGTATTAGCAGTCGTTTCCAACTGTTGTCCCCCACTGAAAGGCAGGTTCTTCACGCGTTACTCACCCGTTCGCCACTAGGTAAAATACCGAAGCACTTTACCCGTGACTTGCATGTGTTAGGCACGCCGCCAGCGTTCGTC
>FQH3XDB01ECAL6|569|16
CACGTAGTTAGCCGTTGCTTTTCTGTAGGTACCGTCACGTTCTTCGTCCCTACTAAAGAAGTTTACAACCCGAAGGCCTTCTTCCTTCACGCGGCGTTGCTGGGTCAGGGTTTCCCCATTGCCCAATATTCCCCACTGCTGCCTCCCGTAGGAGTCTGGGCCGTATCTCAGTCCCAATGTGGCCGTTCATCCTCTCAGACCGGCTACTGATCGTCGCCTTGGTGAGCCGTTACCTCACCAACTAGCTAATCAGACGCGAAGCCATCTTTCAGCAATAAATCTTTGACATCTAGAGGATGCCCCCTCGATGTGTTATGCGGTATTAGCAGTCGTTTCCAACTGTTGTCCCCCACTGAAAGGCAGGTTCTTCACGCGTTACTCACCCGTTCGCCACTAAGTAAGGTCCCGAAGGGCCTTACCCGTTCGACTTGCATGTGTTAGGCACGCCGCCAGCGTTCGTC
>FQH3XDB01EYVNB|570|2
CACGTAGTTAGCCGTTGCTTTTTCTGTAGGTACCGTCACGTTCTTCGTCCCTACTAAAAGAAGTTTACAACCCGAAGGCCTTCTTCCTTCACGCGGCGTTGCTGGGTCAGGGTTTCCCCATTGCCCAATATTCCCCACTGCTGCCTCCCGTAGGAGTCTGGGCCGTATCTCAGTCCCAATGTGGCCGTTCATCCTCTCAGACCGGCTACTGATCGTCGCCTTGGTGAGCCGTTACCTCACCAACCAGCTAATCAGACGCGAAGCCATCTTTCAGCAATAAATCTTTGACACCAAGAGGATGCCCCCTCGATGTGTTATGCGGTATTAGCAGTCGTTTCCAACTGTTCGTCCCCCACTGAAAGGCAGGTTCTTCACGCGTTACTCACCCGTTCGCCACTAAGTAAGGTCCCGAAGGGCCCTTACCCGTTCGACTTGCATGTGTTAGGCACGCCGCCAGCGTTCGTC
>FQH3XDB01EX6KV|571|32
GACGAACGCTGGCGGCGTGCCTAACACATGCAAGTCGAACGGGGTAAGGCCCTTCGGGACCTTACTTAGTGGCGAACGGGTGAGTAACGCGTGAAGAACCTGCCTTTCAGTGGGGGACAACAGTTGGAAACGACTGCTAATACCGCATAACACATCGAGGGGGCATCCTCTTGGTGTCAAAGATTTATTGCTGAAAGATGGCTTCGCGTCTGATTAGCTGGTTGGTGAGGTAACGGCTCACCAAGGCGACGATCAGTAGCCGGTCTGAGAGGATGAACGGCCACATTGGGACTGAGATACGGCCCAGACTCCTACGGGAGGCAGCAGTGGGGAATATTGGGCAATGGGGGAAACCCTGACCCAGCAACGCCGCGTGAAGGAAGAAGGCCTTCGGGTTGTAAACTTCTTTTAGTAGGGACGAAGAACGTGACGGTACCTACAGAAAAGCAACGGCTAACTACGTG
>FQH3XDB01BW5I9|572|7
CACGTAGTTAGCCGTTGCTTTTTCTGCAGGTACCGTCACGTCCTTCGTCCCTGCTAAAAGAAGTTTACAACCCGAAGGCCTTCTTCCTTCACGCGGCGTTGCTGGGTCAGGGTTTCCCCATTGCCCAATATTCCCCACTGCTGCCTCCCGTAGGAGTCTGGGCCGTATCTCAGTCCCAATGTGGCCGTTCATCCTCTCAGACCGGCTACTGATCGTCGCCTTGGTGGGCCGTTACCCCACCAACTAGCTAATCAGACGCGAGGCCATCTTTCAGCACATAAAGCTTTGACTTTCAGGAGATGTCTCCCAAAAGTGTTATGCGGTATTAGCAGTCGTTTCCAACTGTTGTCCCCCACTGAAAGGCAGGTTCCTCACGCGTTACTCACCCGTTCGCCACTAAGTAAAAACCGAGCTCTTTACCCCGTGACTTGCATGTGTTAGGCACGCCGCCAGCCGTTCGTC
>FQH3XDB01ESK41|573|9
GACGAACGCTGGCGGCGTGCCTAACACATGCAAGTCGAACGGGGTAAGGCCCTTCGGGACCTTACTTAGTGGCGAACGGGTGAGTAACGCGTGAAGAACCTGCCTTTCAGTGGGGGACAACAGTTGGAAACGACTGCTAATACCGCATAACACATCGAGGGGCATCCTCTTGGTGTCAAAGATTTATTGCTGAAAGATGGCTTCGCGTCTGATTAGCTGGTTGGTGAGGTAACGGCTCACCAAGGCGACGATCAGTAGCCGGTCTGAGAGGATGAACGGCCACATTGGGACTGAGATACGGCCCAGACTCCTACGGGAGGCAGCAGTGGGGAATATTGGGCAATGGGGGAAACCCTGACCCAGCAACGCCGCGTGAAGGAAGAAGGCCTTCGGGTTGTAAACTTCTTTTAGTAGGGACGAAGAACGTGACGGTACCTACAGAAAAAGCAACGGCTAACTACGTG
>FQH3XDB01DEGMK|574|2
GACGAACGCTGGCGGCGTGCCTAACACATGCAAGTCGAACGGGGTAAGGCCCTTCGGGGTTTTACTTAGTGGCGAACGGGTGAGTAACGCGTGAAGAACCTGCCTTTCAGTGGGGGACAACAGTTGGAAACGACTGCTAATACCGCATAATGCAGCGAGGGGGCATCCCTTTACTGCCAAAGATTTATTGCTGAAAGATGGCTTCGCGTCTGATTAGCTAGTTGGCGGGTAACGGCCCACCAAGGCGACGATCAGTAGCCGGTCTGAGAGGATGAACGGCCACATTGGGACTGAGATACGGCCCAGACTCCTACGGGAGGCAGCAGTGGGGAATATTGGGCAATGGGCGAAAGCCTGACCCAGCAACGCCGCGTGAAGGAAGAAGGCCCTCGGGTTGTAAACTTCTTTAGTAGGGACGAAGAACGTGACGGTACCTACAGAAAAAGCAACGGCTAACTACGTG
>FQH3XDB01D6ZR8|575|2
CACGTAGTTAGCCGTTGCTTTTTCTGTAGGTACCGTCACGTTCTTCGTCCCTACTAAAAGAAGTTTACAACCCGAGGGCCTTCTTCCTTCACGCGGCGTTGCTGGGTCAGGGTTTCCCCCATTGCCCAATATTCCCCACTGCTGCCTCCCGTAGGAGTCTGGGCCGTATCTCAGTCCCAATGTGGCCGTTCATCCTCTCAGACCGGCTACTGATCGTCGCCTTGGTGGGCCGTTACCCCGCCAACTAGCTAATCAGACGCGAAGCCATCTTTCAGCAATAAATCTTTGGTATCAAAAGGATGCCCTCTCGATACATTATGCGGTATTAGCAGTCGTTTCCAACTGTTCGTCCCCCACTGAAAGGCAGGTTCTTCACGCGTTACTCACCCGTTCGCCACTAACGTAAACCCCGAAGGTCTTACCCCGTTCGACCTTGCATGTGTTAGGCACGCCGCCAGCGTTCGTC
>FQH3XDB01AZR6I|576|2
CACGTAGTTAGCCGTTGCTTTTTCTCCAGGTACCGTCACGTTCTTCGTCCCTGGTAAAAGAAGTTTACAACCCGAAGGCCTTCTTCCTTCACGCGGCGTTGCTGGGTCAGGGTTTCCCCCATTGCCCAATATTCCCCACTGCTGCCTCCCGTAGGAGTCTGGGCCGTATCTCAGTCCCAATGTGGCCGTTCATCCTCTCAGACCGGCTACTGATCGTCGCCTTGGTGGGCCGTTACCCCGCCAACTAGCTAATCAGACGCGAGACCATCTTTCAGCACATAAAGCTTTGACTTTTCAGGGATGCCCCCAAAAAGTATCATGCGGTATTAGCAGTCGTTTCCAACTGTTCGTCCCCCACTGAAAGGCAGGTTTCTCACGCGTTACTCACCCGTTCGCCACTAACGTAACCCCGAAGGACTTACCCCGTTCGACTTGCATGTGTTAGGCACGCCGCCAGCGTTCGTC
>FQH3XDB01AYW1A|577|6
CACGTAGTTAGCCGTTGCTTTTTCTGTAGGTACCGTCACGTTCTTCGTCCCTACTAAAAGAAGTTTACAACCCGAGGGCCTTCTTCCTTCACGCGGCGTTGCTGGGTCAGGGTTTCCCCCATTGCCCAATATTCCCCACTGCTGCCTCCCGTAGGAGTCTGGGCCGTATCTCAGTCCCAATGTGGCCGTTCATCCTCTCAGACCGGCTACTGATCGTCGCCTTGGTGGGCCGTTACCCCGCCAACTAGCTAATCAGACGCGAAGCCATCTTTCAGCAATAAATCTTTGGTATCCAGGGGATGCCCCCCGAATACATTATGCGGTATTAGCAGTCGTTTCCAACTGTTGTCCCCCACTGAAAGGCAGGTTCTTCACGCGTTACTCACCCGTTCGCCACTAAGTAAGGTCCCGAAGGGCCTTACCCCGTTCGACTTGCATGTGTTAGGCACGCCGCCAGCCGTTCGTC
>FQH3XDB01EJLOE|578|1
CACGTAGTTAGCCGTTGCTTTTTCTGCAGGTACCGTCACGTCCTTCGTCCCTGCTAAAAGAAGTTTACAACCCGAAAGCCTTCTTCCTTCACGCGGCGTTGCTGGGTCAGGGTTTCCCCATTGCCCAATATTCCCCACTGCTGCCTCCCGTAGGAGTCTGGGCCGTATCTCAGTCCCAATGTGGCCGTTCATCCTCTCAGACCGGCTACTGATCGTCGCCTTGGTGGGCCGTTACCCCGCAACTAGCTAATCAGACGCGAGGCCATCTTTCAGCACTTTAAGCTTTGATATCCAAGGGATGCCCCCTAAATATTTTATGCGGTATTAGCAGTCGTTTCCAACTGTTGTCCCCCACTGAAAGGCAGGTTCCTCACGCGTTACTCACCCGTTCGCCACTAAGTAAAAACCGAGCTCTTTACCCCGTGACTTGCATGTGTTAGGCACGCCGCCAGCGTTCGTC
>FQH3XDB01DKVGL|579|5
GACGAACGCTGGCGGCGTGCCTAACACATGCAAGTCGAACGGGGTAAGAAGCTTCGGCTTTTACTTAGTGGCGAACGGGTGAGTAACGCGTGAGGAACCTGCCTTTCAGTGGGGGACAACAGTTGGAAACGACTGCTAATACCGCATAATGTACTTTGGAGGCATCTCTGGAGTACCAAAGATTTATGCTGAAAGATGGTCTCGCGTCTGATTAGCTAGATGGCGGGTAACGGCCCACCATGGCGACGATCAGTAGCCGGTCTGAGAGGATGAACGGCCACATTGGGACTGAGATACGGCCCAGACTCCTACGGGAGGCAGCAGTGGGGAATATTGGGGCAATGGGGGAAACCCTGACCCAGCAACGCCGCGTGAAGGAAGAAGGCCTTCGGGTTGTAAACTTCTTTTACCAGGGACGAAGAACGTGACGGTACCTGGAGAAAAAGCAACGGCTAACTACGTG
>FQH3XDB01EY1MQ|580|7
CACGTAGTTAGCCGTTGCTTTTTCTCCAGGTACCGTCACGTCCTTCGTCCCTGGTAAAAGAAGTTTACAACCCGAAGGCCTTCTTCCTTCACGCGGCGTTGCTGGGTCAGGGTTTCCCCCATTGCCCAATATTCCCCACTGCTGCCTCCCGTAGGAGTCTGGGCCGTATCTCAGTCCCAATGTGGCCGTTCATCCTCTCAGACCGGCTACTGATCGTCGCCTTGGTGGGCCGTTACCCCACCAACTAGCTAATCAGACGCGAGGCCATCTTCCAGCACTAAAGCTTTGACAGTTAAATCATGCGATCTATCTGTGTTATGCGGTATTAGCAGTCGTTTCCAACTGTTGTCCCCCACTGGAAGGCAGGTTCCTCACGCGTTACTCACCCGTTCGCCACTAAGTAATCTCCCGAAGAAAACTTACCCCGTTCGACTTGCATGTGTTAGGCACGCCGCCAGCGTTCGTC
>FQH3XDB01AW5CI|581|2
CACGTAGTTAGCCGTTGCTTTTTCTCCAGGTACCGTCACGTTCTTCGTCCCTGGTAAAAGAAGTTTACAACCCGAAGGCCTTCTTCCTTCACGCGGCGTTGCTGGGTCAGGGTTTCCCCATTGCCCAATATTCCCCACTGCTGCCTCCCGTAGGAGTCTGGGCCGTATCTCAGTCCCAATGTGGCCGTTCATCCTCTCAGACCGGCTACTGATCGTCGCCATGGTGGGCCGTTACCCGCCATCTAGCTAATCAGACGCGAGACCATCTTCCAGCACATTAAGCTTTGACTTCTGTACCATGCGGTACTAAAGTGTTATGCGGTATTAGCAGTCATTTCTAACTGTTGTCCCCCACTGGAAGGCAGGTTTCTCACGCGTTACTCACCCGTTCGCCACTAAGTAAACCCCGAAGGTCTTACCCGTTCGACTTGCATGTGTTAGGCACGCCGCCAGCGTTCGTC
>FQH3XDB01ETUXP|582|3
CACGTAGTTAGCCGTTGCTTTTTCTGTAGGTACCGTCACGTTCTTCGTCCCTACTAAAAGAAGTTTACAACCCGAAGGCCTTCTTCCTTCACGCGGCGTTGCTGGGTCAGGCTTTCGCCCATTGCCCAATATTCCCCACTGCTGCCTCCCGTAGGAGTCTGGGCCGTATCTCAGTCCCAATGTGGCCGTTCATCCTCTCAGACCGGCTACTGATCGTCGCCTTGGTGGGCCGTTACCCCGCAACTAGCTAATCAGACGCGAAGCCATCTTTCAGCAATAAATCTTTGGCAGTAAGGGGATGCCCCCTCGCTGCATTATGCGGTATTAGCAGTCGTTTCCAACTGTTGTCCCCCACTGAAAGGCAGGTTCTTCACGCGTTACTCACCCGTTCGCCACTAAGTAAACCCCGAAGGTCTTACCCCGTTCGACTTGCATGTGTTAGGCACGCCGCCAGCGTTCGTC
>FQH3XDB01AKUGW|583|14
GACGAACGCTGGCGGCGTGCCTAACACATGCAAGTCGAACGGGGTAAGACCTTTCGGGGTTTTACTTAGTGGCGAACGGGTGAGTAACGCGTGAAGAACCTGCCTTTCAGTGGGGGACAACAGTTGGAAACGACTGCTAATACCGCATAATGTATCCGGGGGGCATCCCCTGGGTACCAAAGATTTATTGCTGAAAGATGGCTTCGCGTCTGATTAGCTAGTTGGTGAGGTAACGGCTCACCAAGGCGACGATCAGTAGCCGGTCTGAGAGGATGAACGGCCACATTGGGACTGAGATACGGCCCAGACTCCTACGGGAGGCAGCAGTGGGGAATATTGGGCAATGGGGGAAACCCTGACCCAGCAACGCCGCGTGAAGGAAGAAGGCCTTCGGGTTGTAAACTTCTTTAGTAGGGACGAAGAACGTGACGGTACCTACAGAAAAAGCAACGGTCTAACTACGTG
>FQH3XDB01CCJLP|584|19
CACGTAGTTAGCCGTTGCTTTTTCTGTAGGTACCGTCACGTTCTTCGTCCCTACTAAAAGAAGTTTACAACCCGAGGGCCTTCTTCCTTCACGCGGCGTTGCTGGGTCAGGGTTTCCCCATTGCCCAATATTCCCCACTGCTGCCTCCCGTAGGAGTCTGGGCCGTATCTCAGTCCCAATGTGGCCGTTCATCCTCTCAGACCGGCTACTGATCGTCGCCATGGTGGGCCGTTACCCCGCCATCTAGCTAATCAGACGCGAAGCCATCTTTCAGCACATTAAGCTTTGGTATCTCGGGGATGCCCCCAAAATACATTATGCGGTATTAGCAGTCGTTTCCAACTGTTGTCCCCCACTGAAAGGCAGGTTCTTCACGCGTTACTCACCCGTTCGCCACTAAGTAAAACCCCGAAAGGTCTTACCCCGTTCGACTTGCATGTGTTAGGCACGCCGCCAGCGTTCGTC
>FQH3XDB01CG97I|585|5
CACGTAGTTAGCCGTTGCTTTTTCTGCAGGTACCGTCACGTTCTTCGTCCCTGCTAAAAGAAGTTTACAACCCGAGGGCCTTCTTCCTTCACGCGGCGTTGCTGGGTCAGGGTTTCCCCATTGCCCAATATTCCCCACTGCTGCCTCCCGTAGGAGTCTGGGCCGTATCTCAGTCCCAATGTGGCCGTTCATCCTCTCAGACCGGCTACTGATCGTCGCCATGGTGGCCCTTACCCGCCATCTAGCTAATCAGACGCGAAGCCATCTTTCAGCACATTAAGCTTTGGTCATTCAGAGATGCCCCCAAATGACGTTATGCGGTATTAGCAGTCGTTTCCAACTGTTGTCCCCCACTGAAAGGCAGGTTCTTCACGCGTTACTCACCCGTTCGCCACTAAGTGATCCCCGAAGAATCACCCCGTTGACTTGCATGTGTTAGGCACGCCGCCAGCGTTCGTC
>FQH3XDB01AVZGK|586|2
CACGTAGTTAGCCGTTGCTTTTTCTGTAGGTACCGTCACGTTCTTCGTCCCTACTAAAAGAAGTTTACAACCCGAAGGCCTTCTTCCTTCACGCGGCGTTGCTGGGTCAGGGTTTCCCCATTGCCCAATATTCCCCACTGCTGCCTCCCGTAGGAGTCTGGGCCGTATCTCAGTCCCAATGTGGCCGTTCATCCTCTCAGACCGGCTACTGATCGTCGCCATGGTGGGCCGTTACCCGCCATCTAGCTAATCAGACGCGAAGCCATCTTTCAGCACATAAAGCTTTGGCAGTAAGGGGATGCCCCTCGCTGCATTATGCGGTATTAGCAGTCGTTTCCAACTGTTGTCCCCCACTGAAAGGCAGGTTCTTCACGCGTTACTCACCCGTTCGCCACTAAGTAAACCCCGAAGGTCTTACCCGTTCGACTTGCATGTGTTAGGCACGCCGCCAGCGTTCGTC
>FQH3XDB01B5EJT|587|11
CACGTAGTTAGCCGTTGCTTTTCTGTAGGTACCGTCACGTTCTTCGTCCCTACTAAAAGAAGTTTACAACCCGAGGGCCTTCTTCCTTCACGCGGCGTTGCTGGGTCAGGGTTTCCCCATTGCCCAATATTCCCCACTGCTGCCTCCCGTAGGAGTCTGGGCCGTATCTCAGTCCCAATGTGGCCGTTCATCCTCTCAGACCGGCTACTGATCGTCGCCTTGGTGAGCCGTTACCTCACCAACTAGCTAATCAGACGCGAAGCCATCTTTCAGCAATAAATCTTTGGTATATCAGGGATGCCCCCATTATACATTATGCGGTATTAGCAGTCGTTTCCAACTGTTGTCCCCCACTGAAAGGCAGGTTCTTCACGCGTTACTCACCCGTTCGCCACTAAGTAAGGTCCCGAAGGGCCTTACCCCGTTCGACTTGCATGTGTTAGGCACGCCGCCAGCCGTTCGTC
>FQH3XDB01DY3KP|588|4
GACGAACGCTGGCGGCGTGCCTAACACATGCAAGTCGAACGGGGTAAGGCCCTTCGGGACCTTACTTAGTGGCGAACGGGTGAGTAACGCGTGAGTAACCTGCCTTCCAGTGGGGGACAACAGTTGGAAACGACTGCTAATACCGCATAATGTTTTTAAGGGGCATCCCTTGAAAACCAAAGCTTTATGTGCTGGAAGATGGACTCGCGTCTGATTAGCTAGATGGCGGGGTAATGGCCCACCATGGCGACGATCAGTAGCCGGTCTGAGAGGATGAACGGCCACATTGGGACTGAGATACGGCCCAGACTCCTACGGGAGGCAGCAGTGGGGAATATTGGGCAATGGGGGAAACCCTGACCCAGCAACGCCGCGTGAAGGAAGAAGGCCTTCGGGTTGTAAACTTCTTTTACCAGGGACGAAGAACGTGACGGTACCTGGAGAAAAAGCAACGGCTAACTACGTG
>FQH3XDB01B2X2M|589|18
CACGTAGTTAGCCGTTGCTTTTTCTGCAGGTACCGTCACGTCCTTCGTCCCTGCTAAAAGAAGTTTACAACCCGAAGGCCTTCTTCCTTCACGCGGCGTTGCTGGGTCAGGGTTTCCCCATTGCCCAATATTCCCCACTGCTGCCTCCCGTAGGAGTCTGGGCCGTATCTCAGTCCCAATGTGGCCGTTCATCCTCTCAGACCGGCTACTGATCGTCGCCATGGTGGGCCGTTACCCCGCCATCTAGCTAATCAGACGCGAGACCATCTTTCAGCACATTAAGCTTTGGTCACTCAGAGATGCCCCTAAATGACATTATGCGGTATTAGCAGTCGTTTCCAACTGTTGTCCCCCACTGAAAGGCAGGTTTCTCACGCGTTACTCACCCGTTCGCCACTAGGTTGAATACCGAAGCACTCAACCCCGTTGACTTGCATGTGTTAGGCACGCCGCCAGCGTTCGTC
>FQH3XDB01DU8V1|590|27
GACGAACGCTGGCGGCGTGCCTAACACATGCAAGTCGAACGGGGTTGAGTGCTTCGGTATTCAACCTAGTGGCGAACGGGTGAGTAACGCGTGAGAAACCTGCCTTTCAGTGGGGGACAACAGTTGGAAACGACTGCTAATACCGCATAATGTCATTTAGGGGCATCCTTGAATGACCAAAGCTTAATGTGCTGAAAGATGGTCTCGCGTCTGATTAGCTAGATGGCGGGGTAACGGCCCACCATGGCGACGATCAGTAGCCGGTCTGAGAGGATGAACGGCCACATTGGGACTGAGATACGGCCCAGACTCCTACGGGAGGCAGCAGTGGGGAATATTGGGCAATGGGGAAACCCTGACCCAGCAACGCCGCGTGAAGGAAGAAGGCCTTCGGGTTGTAAACTTCTTTTAGCAGGGACGAAGGACGTGACGGTACCTGCAGAAAAGCAACGGCTAACTACGTG
>FQH3XDB01CY52P|591|11
GACGAACGCTGGCGGCGTGCCTAACACATGCAAGTCGAACGGGGTTGAATGCTTTGGTATTCAACCTAGTGGCGAACGGGTGAGTAACGCGTGAGAAACCTGCCTTTCAGTGGGGGACAACAGTTGGAAACGACTGCTAATACCGCATAATGTCATTTAGGGGCATCTCTGAATGATCAAAGCTTAATGTGCTGAAAGATGGTCTCGCGTCTGATTAGCTAGTTGGTGGGGTAACGGCCCACCAAGGCGACGATCAGTAGCCGGTCTGAGAGGATGAACGGCCACATTGGGACTGAGATACGGCCCAGACTCCTACGGGAGGCAGCAGTGGGGAATATTGGGCAATGGGGGAAACCCTGACCCAGCAACGCCGCGTGAAGGAAGAAGGCCTTCGGGTTGTAAACTTCTTTTAGCAGGGACGAAGGACGTGACGGTACCTGCAGAAAAGCAACGGCTAACTACGTG
>FQH3XDB01E0JRK|592|15
CACGTAGTTAGCCGTTGCTTTTTCTCCAGGTACCGTCATTTATTCGTCCCTGGTAAAAGAAGTTTACAACCCGAAGGCCTTCTTCCTTCACGCGGCGTTGCTGGGTCAGGCTTTCGCCCATTGCCCAATATTCCCCACTGCTGCCTCCCGTAGGAGTCTGGGCCGTATCTCAGTCCCAATGTGGCCGTTCATCCTCTCAGACCGGCTACTGATCGTCGCCTTGGTGAGCCGTTACCCCACCAACCAGCTAATCAGACGCGAGGCCATCTTTCAGCAATAAATCTTTGGCTATCAAGAGATGCCCCTTAATAGCATTATGCGGTATTAGCAGTCGTTTCCAACTGTTGTCCCCCACTGAAAGGCAGGTTCCTCACGCGTTACTCACCCGTTCGCCACTAAGCACCCGAAGGTGCCCCGTTGACTTGCATGTGTTAGGCACGCCGCCAGCGTTCGTC
>FQH3XDB01EGF2M|593|8
GACGAACGCTGGCGGCGTGCCTAACACATGCAAGTCGAACGGGGCAAGAGACTTCGGTTTTTGCTTAGTGGCGAACGGGTGAGTAACGCGTGAGGAACCTGCCTTTCAGTGGGGGACAACAGTTGGAAACGACTGCTAATACCGCATAACACTTTAGTACCGCATGGTACAGAAGTCAAAGCTTAAAGTGCTGAAAGATGGTCTCGCGTCTGATTAGCTAGTTGGTGAGGTAACGGCTCACCAAGGCGACGATCAGTAGCCGGTCTGAGAGGATGAACGGCCACATTGGGACTGAGATACGGCCCAGACTCCTACGGGAGGCAGCAGTGGGGAATATTGGGCAATGGGGGAAACCCTGACCCAGCAACGCCGCGTGAAGGAAGAAGGCTTTCGGGTTGTAAACTTCTTTTACCAGGGACGAAGAACGTGACGGTACCTGGAGAAAAGCAACGGCTAACTACGTG
>FQH3XDB01CU264|594|3
CACGTAGTTAGCCGTTGCTTTTTCTCCAGGTACCGTCACGTTCTTCGTCCCTGGTAAAAGAAGTTTACAACCCGAAGGCCTTCTTCCTTCACGCGGCGTTGCTGGGTCAGGGTTTCCCCATTGCCCAATATTCCCCACTGCTGCCTCCCGTAGGAGTCTGGGCCGTATCTCAGTCCCAATGTGGCCGTTCATCCTCTCAGACCGGCTACTGATCGTCGCCTTGGTGAGCCGTTACCTCACCAACTAGCTAATCAGACGCGAGGCCATCTTCCAGCACATAAAGCTTTGACTTCTGCACCATGCGGTGCTGAAGTGTTATGCGGTATTAGCAGTCGTTTCCAACTGTTCGTCCCCCACTGGAAGGCAGGTTCCTCACGCGTTACTCACCCGTTCGCCACTAAGTAATCCCCGAAGGAACTTACCCCGTTCGACTTGCATGTGTTAGGCACGCCGCCAGCGTTCGTC
>FQH3XDB01AUV8U|595|4
CACGTAGTTAGCCGTTGCTTTTTCTCCAGGTACCGTCACGTTCTTCGTCCCTGGTAAAAGAAGTTTACAACCCGAAGGCCTTCTTCCTTCACGCGGCGTTGCTGGGTCAGGGTTTCCCCATTGCCCAATATTCCCCACTGCTGCCTCCCGTAGGAGTCTGGGCCGTATCTCAGTCCCAATGTGGCCGTTCATCCTCTCAGACCGGCTACTGATCGTCGCCTTGGTGAGCCGTTACCTCACCAACTAGCTAATCAGACGCGAGGCCATCTTTCAGCAATAAATCTTTGGTTATCCAGGGATGCCCCTAAATAACATTATGCGGTATTAGCAGTCGTTTCCAACTGTTGTCCCCCACTGAAAGGCAGGTTCCTCACGCGTTACTCACCCGTTCGCCACTAAGTAATCCCCGAAGAGATTACCCCGTTCGACTTGCATGTGTTAGGCACGCCGCCAGCGTTCGTC
>FQH3XDB01CCJVC|596|3
GACGAACGCTGGCGGCGTGCCTAACACATGCAAGTCGAACGGGGTCAGAGGAGCTTGCTTTTCTGACTTAGTGGCGAACGGGTGAGTAACGCGTGAGGAACCTGCCTTTCAGTGGGGGACAACAGTTGGAAACGACTGCTAATACCGCATAACATACACAGACCGCATGATTTGTGTATCAAAGCTTAATGTGCTGAAAGATGGCCTCGCGTCTGATTAGCTAGTTGGTGGGTAACGGCTCACCAAGGCGACGATCAGTAGCCGGTCTGAGAGGATGGACGGCCACATTGGGACTGAGATACGGCCCAGACTCCTACGGGAGGCAGCAGTGGGGAATATTGGGCAATGGGGGAAACCCTGACCCAGCAACGCCGCGTGAAGGAGAAGGCTTTCGGGTTGTAAACTTCTTTAGCAGGGACGAAGGACGTGACGGTACCTGCAGAAAAGCAAACGGCTAACTACGTG
>FQH3XDB01BAI66|597|14
GACGAACGCTGGCGGCGTGCCTAACACATGCAAGTCGAACGGGGTAAGGCCCTTCGGGACCTTACTTAGTGGCGAACGGGTGAGTAACGCGTGAAGAACCTGCCTTTCAGTGGGGGACAACAGTTGGAAACGACTGCTAATACCGCATAATGTATCGAGAGGGCATCCTTTTGATACCAAAGATTTATTGCTGAAAGATGGCTTCGCGTCTGATTAGCTAGTTGGCGGGGTAACGGCCCACCAAGGCGACGATCAGTAGCCGGTCTGAGAGGATGAACGGCCACATTGGGACTGAGATACGGCCCAGACTCCTACGGGAGGCAGCAGTGGGGAATATTGGGCAATGGGCGAAAGCCTGACCCAGCAACGCCGCGTGAAGGAAGAAGGCCCTCGGGTTGTAAACTTCTTTTAGTAGGACGAAGAACGTGACGGTACCTACAGAAAAGCAACGGCTAACTACGTG
>FQH3XDB01EMI5A|598|1
CACGTAGTTAGCCGGAGCTTCCTCCTCAGGTACCGTCATTTTCGTCCCTGAAGACAGAGGTTTACAATCCGAAAACCTTCTTCCCTCACGCGGCATCGCTGCATCAGAGTTTCCTCCATTGTGCAATATTCCCCACTGCTGCCTCCCGTAGGAGTCTGGGCCGTATCTCAGTCCCAATGTGGCCGTTCATCCTCTCAGACCGGCTACTGATCGTCGCCTTGGTGGGCCGTTACCCCGCCAACTAGCTAATCAGACGCGAGGCCATCTTTCAGCAATAAATCTTTGGCTTTCAGATCATGCGACCCAAAAGCGTTATGCGGTATTAGCAGTCGTTTCCAACTGTTGTCCCCCACTGAAAGGCAGGTTCCTCACGCGTTACTCACCCGTTCGCCACTAAGTAAGGTCCCGAAGGGCCTTACCCGTTGACTTGCATGTGTTAGGCACGCCGCCAGCGTTCGTC
>FQH3XDB01BZLBL|599|1
CACGTAGTTAGCCGTGGCTTTTCTCCAGGTACCGTCACGTTCTTCGTCCCTGGTAAAAGAAGTTTACAACCCGAGGGCCTTCTTCCTTCACGCGGCGTTGCTGGGTCAGGGTTTCCCCATTGCCCAATATTCCCCACTGCTGCCTCCCGTAGGAGTCTGGGCCGTATCTCAGTCCCAATGTGGCCGTTCATCCTCTCAGACCGGCTACTGATCGTCGCCTTGGTGGGCCGTTACCTCACCAACTAGCTAATCAGACGCGAGGCCATCTTCCAGCACATAAAGCTTTGGCAGCAAGATCATGCGGTCTCGCTGCATTATGCGGTATTAGCAGTCGTTTCCAACTGTTGTCCCCCACTGGAAGGCAGGTTCCTCACGCGTTACTCACCCGTTCGCCACTAAGTAAACCCCGAAGGTCTACCCCGTTGACTTGCATGTGTTAGGCACGCCGCCAGCGTTCGTC
>FQH3XDB01CL1TQ|600|6
CACGTAGTTAGCCGTTGCTTTTCTCCAGGTACCGTCACGTTCTTCGTCCCTGGTAAAAGAAGTTTACAACCCGAAGGCCTTCTTCCTTCACGCGGCGTTGCTGGGTCAGGGTTTCCCCATTGCCCAATATTCCCCACTGCTGCCTCCCGTAGGAGTCTGGGCCGTATCTCAGTCCCAATGTGGCCGTTCATCCTCTCAGACCGGCTACTGATCGTCGCCTTGGTGGGCCGTTACCCCACCAACTAGCTAATCAGACGCGAGGCCATCTTTCAGCAATAAATCTTTGACTTTTCAGGGATGCCCCCAAAAAGTATCATGCGGTATTAGCAGTCGTTTCCAACTGTTGTCCCCCACTGAAAGGCAGGTTCCTCACGCGTTACTCACCCGTTGCCACTAAGTTAAATCCGAAGATCTAACCCCGTTCGACTTGCATGTGTTAGGCACGCCGCCAGCGTTCGTC
>FQH3XDB01B2XMZ|601|3
CACGTAGTTAGCCGTTGCTTTTTCTCCAGGTACCGTCACGTTCTTCGTCCCTGGTAAAAGAAGTTTACAACCCGAAAGCCTTCTTCCTTCACGCGGCGTTGCTGGGTCAGGGTTTCCCCATTGCCCAATATTCCCCACTGCTGCCTCCCGTAGGAGTCTGGGCCGTATCTCAGTCCCAATGTGGCCGTTCATCCTCTCAGACCGGCTACTGATCGTCGCCTTGGTGGGCCGTTACCCCGCAACTAGCTAATCAGACGCGAGGCCATCTCTCAGCACATAAAGCTTTGACTTTAAAATCATGCGATCTCAAAGTGTTATGCGGTATTAGCAGTCGTTTCCAACTGTTGTCCCCCACTGAGAGGCAGGTTTCCTCACGCGTTACTCACCCGTTCGCCACTAAGTTGAGTCCCGAAGGGCTCAACCCGTTGACTTGCATGTGTTAGGCACGCCGCCAGCGTTCGTC
>FQH3XDB01A9MN4|602|5
CACGTAGTTAGCCGTTGCTTTTTCTGTAGGTACCGTCACGTTCTTCGTCCCTACTAAAAGAAGTTTACAACCCGAGGGCCTTCTTCCTTCACGCGGCGTTGCTGGGTCAGGGTTTCCCCATTGCCCAATATTCCCCACTGCTGCCTCCCGTAGGAGTCTGGGCCGTATCTCAGTCCCAATGTGGCCGTTCATCCTCTCAGACCGGCTACTGATCGTCGCCTTGGTGAGCCGTTACCCCACCAACTAGCTAATCAGACGCGAAGCCATCTTTCAGCAATAAATCTTTGGTATCAACAGGATGCCCCATCGATACATTATGCGGTATTAGCAGTCGTTTCCAACTGTTGTCCCCCACTGAAAGGCAGGTTCTTCACGCGTTACTCACCCGTTCGCCACTAAGCAATCCCCGAAGGACTGCCCGTTCGACTTGCATGTGTTAGGCACGCCGCCAGCGTTCGTC
>FQH3XDB01CNN4H|603|1
CACGTAGTTAGCCGTTGCTTTTTCTGTAGGTACCGTCACGTTCTTCGTCCCTACTAAAAAGTTTACAACCCGAGGGCCTTCTTCCTTCACGCGGCGTTGCTGGGTCAGGGTTTCCCCATTGCCCAATATTCCCCACTGCTGCCTCCCGTAGGAGTCTGGGCCGTATCTCAGTCCCAATGTGGCCGTTCATCCTCTCAGACCGGCTACTGATCGTCGCCTTGGTGAGCCCGTTACCTCACCAACTAGCTAATCAGACGCGAAGCCATCTTTCAGCAATAAATCTTTGGTATATCAGGGATGCCCCCATTATACATTATGCGGTATTAGCAGTCGTTTCCAACTGTTGTCCCCCCATGAAAGCAGGTTCTTCACGCGTTACTCACCCGTTCGCCACTAAGCGATCCCCCGAAGGAATTGCCCCGTTGACTTGCATGTGTTAGGCACGCCGCCAGCGTTCGTC
>FQH3XDB01BK1X4|604|6
GACGAACGCTGGCGGCGTGCCTAACACATGCAAGTCGAACGGGGCAATTCCCTTCGGGGGATTGCTTAGTGGCGAACGGGTGAGTAACGCGTGAAGAACCTGCCTTTCAGTGGGGGACAACAGTTGGAAACGACTGCTAATACCGCATAATGTATAACGGGGGCATCCCTGATATACCAAAGATTTATTGCTGAAAGATGGCTTCGCGTCTGATTAGCTAGTTGGTGAGGTAACGGCTCACCAAGGCGACGATCAGTAGCCGGTCTGAGAGGATGAACGGCCACATTGGGACTGAGATACGGCCCAGACTCCTACGGGAGGCAGCAGTGGGGAATATTGGGCAATGGGGGAAACCCTGACCCAGCAACGCCGCGTGAAGGAAGAAGGCCCTCGGGTTGTAAACTTCTTTTAGTAGGGACGAAGAACGTGACGGTACCTACGAGAAAAAGCAACGGCTAACTACGTG
>FQH3XDB01DU5FD|605|10
GACGAACGCTGGCGGCGTGCCTAACACATGCAAGTCGAACGGGGCAATTCCCTTCGGGGGATCGCTTAGTGGCGAACGGGTGAGTAACGCGTGAAGAACCTGCCTTTCAGTGGGGGACAACAGTTGGAAACGACTGCTAATACCGCATAATGTATAATGGGGGCATCCCTGATATACCAAAGATTTATTGCTGAAAGATGGCTTCGCGTCTGATTAGCTAGTTGGTGAGGTAACGGCTCACCAAGGCGACGATCAGTAGCCGGTCTGAGAGGATGAACGGCCACATTGGGACTGAGATACGGCCCAGACTCCTACGGGAGGCAGCAGTGGGGAATATTGGGCAATGGGGGAAACCCTGACCCAGCAACGCCGCGTGAAGGAAGAAGGCCCTCGGGTTGTAAACTTCTTTTAGTAGGACGAAGAACGTGACGGTACCTACAGAAAAAGCAACGGCTAACACGTG
>FQH3XDB01EWE4T|606|3
CACGTAGTTAGCCGTTGCTTTTTCTGTAGGTACCGTCACGTTCTTCGTCCCTACTAAAAGAAGTTTACAACCCGAAGGCCTTCTTCCTTCACGCGGCGTTGCTGGGTCAGGGTTTCCCCCATTGCCCAATATTCCCCACTGCTGCCTCCCGTAGGAGTCTGGGCCGTATCTCAGTCCCAATGTGGCCGTTCATCCTCTCAGACCGGCTACTGATCGTCGCCTTGGTGAGCCGTTACCTCACCAACTAGCTAATCAGACGCGAAGCCATCTTTCAGCAATAAATCTTTGGTACCCCAGGGGATGCCCCCCGAATACATTATGCGGTATTAGCAGTCGTTTCCAACTGTTGTCCCCCACTGAAAGGCAGGTTCTTCACGCGTTACTCACCCGTTCGCCACTAAGTAAACCCCGAAGGTCTTACCCCGTTCGACTTGCATGTGTTAGGCACGCCGCCAGCGTTCGTC
>FQH3XDB01CJ79T|607|8
CACGTAGTTAGCCGTTGCTTTTTCTGTAGGTACCGTCACGTTCTTCGTCCCTACTAAAAGAAGTTTACAACCCGAGGGCCTTCTTCCTTCACGCGGCGTTGCTGGGTCAGGGTTTCCCCCATTGCCCAATATTCCCCACTGCTGCCTCCCGTAGGAGTCTGGGCCGTATCTCAGTCCCAATGTGGCCGTTCATCCTCTCAGACCGGCTACTGATCGTCGCCTTGGTGGGCCGTTACCCCGCCAACTAGCTAATCAGACGCGAAGCCATCTTTCAGCAATAAATCTTTGGTATCCAGAGGATGCCCTCTCGATACATTATGCGGTATTAGCAGTCGTTTCCAACTGTTGTCCCCCACTGAAAGGCAGGTTCTTCACGCGTTACTCACCCGTTCGCCACTAAGTAAACCCCGAAGGTCTTACCCGTTCGACTTGCATGTGTTAGGCACGCCGCCAGCGTTCGTC
>FQH3XDB01C6ICG|608|13
CACGTAGTTAGCCGTTGCTTTTTCTGTAGGTACCGTCACGTTCTTCGTCCCTACTAAAAGAAGTTTACAACCCGAGGGCCTTCTTCCTTCACGCGGCGTTGCTGGGTCAGGGTTTCCCCATTGCCCAATATTCCCCACTGCTGCCTCCCGTAGGAGTCTGGGCCGTATCTCAGTCCCAATGTGGCCGTTCATCCTCTCAGACCGGCTACTGATCGTCGCCTTGGTGGGCCGTTACCCCGCCAACTAGCTAATCAGACGCGAAGCCATCTTTCAGCAATAAATCTTTGGTATCTCGGGGATGCCCCCAAAATACATTATGCGGTATTAGCAGTCGTTTCCAACTGTTGTCCCCCACTGAAAGGCAGGTTCTTCACGCGTTACTCACCCGTTCGCCACTAAGTAAACCCCGAAGGTCTTACCCCGTTCGACTTGCATGTGTTAGGCACGCCGCCAGCGTTCGTC
>FQH3XDB01BQLSA|609|7
CACGTAGTTAGCCGTTGCTTTTTCTGTAGGTACCGTCACGTTCTTCGTCCCTACTAAAAGAAGTTTACAACCCGAGGGCCTTCTTCCTTCACGCGGCGTTGCTGGGTCAGGGTTTCCCCATTGCCCAATATTCCCCACTGCTGCCTCCCGTAGGAGTCTGGGCCGTATCTCAGTCCCAATGTGGCCGTTCATCCTCTCAGACCGGCTACTGATCGTCGCCTTGGTGGGCCGTTACCCCGCCAACTAGCTAATCAGACGCGAAGCCATCTTTCAGCAATAAATCTTTGGTATCCAAGGGATGCCCCCTAAATACATTATGCGGTATTAGCAGTCGTTTCCAACTGTTGTCCCCCACTGAAAGGCAGGTTCTTCACGCGTTACTCACCCGTTCGCCACTAAGTAAAACCCCGAAGGTCTTACCCCGTTGACTTGCATGTGTTAGGCACGCCGCCAGCGTTCGTC
>FQH3XDB01EGZ8F|610|2
CACGTAGTTAGCCGTTGCTTTTTCTCCAGGTACCGTCACGTTCTTCGTCCCTGGTAAAAGAAGTTTACAACCCGAAGGCCTTCTTCCTTCACGCGGCGTTGCTGGGTCAGGGTTTCCCCCATTGCCCAATATTCCCCACTGCTGCCTCCCGTAGGAGTCTGGGCCGTATCTCAGTCCCAATGTGGCCGTTCATCCTCTCAGACCGGCTACTGATCGTCGCCATGGTGGGCCGTTACCCCGCCATCTAGCTAATCAGACGCGAAGCCATCTTTCAGCACATAAAGCTTTGGTTACCAGACGATGCCGTCCGATAACATTATGCGGTATTAGCAGTCGTTTCCAACTGTTGTCCCCCACTGAAAGGCAGGTTCTTCACGCGTTACTCACCCGTTCGCCACTAAGTAAAACCCCGAGGATCTTACCCCGTTCGACTTGCATGTGTTAGGCACGCCGCCAGCGTTCGTC
>FQH3XDB01B09Q6|611|2
GACGAACGCTGGCGGCGTGCCTAACACATGCAAGTCGAACGGGGTAATTTCCTTCGGGAGATTACTTAGTGGCGAACGGGTGAGTAACGCGTGAAGAACCTGCCTTTCAGTGGGGGACAACAGTTGGAAACGACTGCTAATACCGCATAAAGTATTGAGGGGGCATCCTCTTGATACCAAAGATTTATTGCTGAAAGATGGCTTCGCGTCTGATTAGCTAGTTGGCGGGTAACGCCCACCAAGGCGACGATCAGTAGCCGGTCTGAGAGGATGAACGGCCACATTGGGACTGAGATACGGCCCAGACTCCTACGGAAGCAGCAGTGGGGAATATTGGGCAATGGGGGAAACCCTGACCCAGCAACGCCGCGTGAAGGAGAAGGCCTTGGGTTGTAAACTTCTTTAGTAGGACGAAGAACGTGACGGTACCTACAGAAAAAGCAACGGCTAACTACGTG
>FQH3XDB01B6IF9|612|6
GACGAACGCTGGCGGCGTGCCTAACACATGCAAGTCGAACGGGGTCAGCCCTTCGGGACTGACTTAGTGGCGAACGGGTGAGTAACGCGTGAGAAACCTGCCTTCCAGTGGGGGACAACAGTTGGAAACGACTGCTAATACCGCATAACATATTCGAGGGGCATCCCTTGGATATCAAAGCTTAATGTGCTGGAAGATGGTCTCGCGTCTGATTGGCTAGATGGCGGGTAACGGCCCACCATGGCGACGATCAGTAGCCGGTCTGAGAGGATGAACGGCCACATTGGGACTGAGATACGGCCCAGACTCCTACGGGAGGCAGCAGTGGGGAATATTGGGCAATGGGGAAACCCTGACCCAGCAACGCCGCGTGAAGGAAGAAGGCCTTCGGGTTGTAAAACTTCTTTTACCAGGGACGAAGAACGTGACGGTACCTGGAGAAAAAGCAACGGCTAACTACGTG
>FQH3XDB01E1E8Z|613|4
GACGAACGCTGGCGGCGTGCCTAACACATGCAAGTCGAACGGGGTCAGCCCCTTCGGGGACTGACTTAGTGGCGAACGGGTGAGTAACGCGTGAAGAACCTGCCTTTCAGTGGGGGACAACAGTTGGAAACGACTGCTAATACCGCATAATGTATCGAGGGGGCATCCCTTTGATACCAAAGATTTATTGCTGAAAGATGGCTTCGCGTCTGATTAGCTAGTTGGTGAGGTAAGGGCTCACCAAGGCGACGATCAGTAGCCGGTCTGAGAGGATGAACGGCCACATTGGGACTGAGATACGGCCCAGACTCCTACGGGAGGCAGCAGTGGGGAATATTGGGCAATGGGGGAAACCCTGACCCAGCAACGCCGCGTGAAGGAAGAAGGCCTTCGGGTTGTAAACTTCTTTAGCAGGGACGAAGGACGTGACGGTACCTGCAGAAAAGCAACGGCTAACTACGTG
>FQH3XDB01AZOJP|614|33
GACGAACGCTGGCGGCGTGCCTAACACATGCAAGTCGAACGGGGTCATTCCTTCGGGGATGACTTAGTGGCGAACGGGTGAGTAACGCGTGAAGAACCTGCCTTTCAGTGGGGGACAACAGTTGGAAACGACTGCTAATACCGCATAATGCAGCGAGGGGGCATCCCTTTACTGCCAAAGATTTATTGCTGAAAGATGGCTTCGCGTCTGATTAGCTAGTTGGCGGGTAACGGCCCACCAAGGCGACGATCAGTAGCCGGTCTGAGAGGATGAACGGCCACATTGGGACTGAGATACGGCCCAGACTCCTACGGGAGGCAGCAGTGGGGAATATTGGGCAATGGGGGAAACCCTGACCCAGCAACGCCGCGTGAAGGAAGAAGGCCCTCGGGTTGTAAACTTCTTTAGTAGGACGAAGAACGTGACGGTACCTACAGAAAAAGCAACGGCTAACTACGTG
>FQH3XDB01AYGKI|615|4
CACGTAGTTAGCCGTTGCTTTTTCTGTAGGTACCGTCACGTTCTTCGTCCCTACTAAAAGAAGTTTACAACCCGAAGGCCTTCTTCCTTCACGCGGCGTTGCTGGGTCAGGCTTTCGCCCATTGCCCAATATTCCCCACTGCTGCCTCCCGTAGGAGTCTGGGGCCGTATCTCAGTCCCAATGTGGCCGTTCATCCTCTCAGACCGGCTACTGATCGTCGCCTTGGTGGGCCGTTACCCGCAACTAGCTAATCAGACGCGAAGCCATCTTTCAGCAATAAATCTTTGGTATCTCGGGGATGCCCCCAAAATACATTATGCGGTATTAGCAGTCGTTTCCAACTGTTGTCCCCCACTGAAAGGCAGGTTCTTCACGCGTTACTCACCCGTTCGCCACTAAGTCACCCCCGAAGGAACTGACCCCGTTGACTTGCATGTGTTAGGCACGCCGCCAGCGTTCGTC
>FQH3XDB01EDQVS|616|14
CACGTAGTTAGCCGTTGCTTTTTCTGTAGGTACCGTCACGTTCTTCGTCCCTACTAAAAGAAGTTTACAACCCGAAGGCCTTCTTCCTTCACGCGGCGTTGCTGGGTCAGGCTTTCGCCCATTGCCCAATATTCCCCACTGCTGCCTCCCGTAGGAGTCTGGGCCGTATCTCAGTCCCAATGTGGCCGTTCATCCTCTCAGACCGGCTACTGATCGTCGCCTTGGTGGGCCGTTACCCCGCCAACTAGCTAATCAGACGCGAAGCCATCTTTCAGCAATAAATCTTTGGTATCTCGGGGATGCCCCCAAAATACATTATGCGGTATTAGCAGTCGTTTCCAACTGTTGTCCCCCACTGAAAGGCAGGTTCTTCACGCGTTACTCACCCGTTCGCCACTAAGTCACCCCCGAAGGAATGACCCCGTTCGACTTGCATGTGTTAGGCACGCCGCCAGCGTTCGTC
>FQH3XDB01AIDOQ|617|5
GACGAACGCTGGCGGCGTGCCTAACACATGCAAGTCGAACGGGGTCATTCCTTCGGGGATGACTTAGTGGCGAACGGGTGAGTAACGCGTGAGGAACCTGCCTTTCAGTGGGGGACAACAGTTGGAAACGACTGCTAATACCGCATGATATAATTGAGTGGCATCACTTGATTATCAAAGCTTTATGTGCTGAAAGATGGCCTCGCGTCTGATTAGCTAGTTGGCGGGGTAACGGCCCACCAAGGCGACGATCAGTAGCCGGACTGAGAGGTTGAACGGCCACATTGGGACTGAGATACGGCCCAGACTCCTACGGGAGGCAGCAGTGGGGAATATTGGGCAATGGGGGAAACCCTGACCCAGCAACGCCGCGTGAAGGAAGAAGGCCTTCGGGTTGTAAACTTCTTTTACCAGGGACGAAGAACGTGACGGTACCTGGAGAAAAAGCAACGGCTAACTACGTG
>FQH3XDB01AOMT9|618|7
CACGTAGTTAGCCGTTGCTTTTTCTGCAGGTACCGTCACGTCCTTCGTCCCTGCTAAAAGAAGTTTACAACCCGAAGGCCTTCTTCCTTCACGCGGCGTTGCTGGGTCAGGGTTTCCCCATTGCCCAATATTCCCCACTGCTGCCTCCCGTAGGAGTCTGGGCCGTATCTCAGTCCCAATGTGGCCGTTCATCCTCTCAGACCGGCTACTGATCGTCGCCATGGTGGGCCGTTACCCCGCCATCCAGCTAATCAGACGCGAGACCATCTTTCAGCACTTCAAGCTTTGACTTCTGCACCATGCGGTGCTAAAGTGTTATGCGGTATTAGCAGTCGTTTCCAACTGTTGTCCCCCACTGAAAGGCAGGTTCCTCACGCGTTACTCACCCGTTCGCCACTAAGTCCGTCCCGAAGGGCAGACCCCGTTCGACTTGCATGTGTTAGGCACGCCGCCAGCGTTCGTC
>FQH3XDB01BR94Z|619|6
CACGTAGTTAGCCGTTGCTTTTCTCCAGGTACCGTCACGTTCTTCGTCCCTGGTAAAAGAAGTTTACAACCCGAAGGCCTTCTTCCTTCACGCGGCGTTGCTGGGTCAGGGTTTCCCCATTGCCCAATATTCCCCACTGCTGCCTCCCGTAGGAGTCTGGGCCGTATCTCAGTCCCAATGTGGCCGTTCATCCTCTCAGACCGGCTACTGATCGTCGCCATGGTGGGCCGTTACCCCGCCATCTAGCTAATCAGACGCGAGACCATCTTTCAGCACATTAAGCTTTGACTTCTGTACCATGCGGTACTAAAGTGTTATGCGGTATTAGCAGTCGTTTCCAACTGTTGTCCCCCACTGAAAGGCAGGTTTCTCACGCGTTACTCACCCGTTCGCCACTAAGTGATCCCCGAAGGAATCACCCCGTTCGACTTGCATGTGTTAGGCACGCCGCCAGCGTTCGTC
>FQH3XDB01DQ7AR|620|6
GACGAACGCTGGCGGCGTGCCTAACACATGCAAGTCGAACGGGGTTGAGCCCTTCGGGACTCAACTTAGTGGCGAACGGGTGAGTAACGCGTGAGAAACCTGCCTTTCAGAGGGGGACAACAGTTGGAAACGACTGCTAATACCGCATAACACTTTAGTACCGCATGGTACAGAAGTCAAAGCTTAATGTGCTGAAAGATGGTCTCGCGTCTGATTAGCTAGATGGCGGGTAACGGCCACCATGGCGACGATCAGTAGCCGGTCTGAGAGGATGAACGGCCACATTGGGACTGAGATACGGCCCAGACTCCTACGGGAGGCAGCAGTGGGGAATATTGGGCAATGGGGGAAACCCTGACCCAGCAACGCCGCGTGAAGGAAGAAGGCCCTCGGGTTGTAAACTTCTTTTACCAGGGACGAAGGACGTGACGGTACCTGGAGAAAAAGCAACGGCTAACTACGTG
>FQH3XDB01DNIHK|621|2
GACGAACGCTGGCGGCGTGCCTAACACATGCAAGTCGAACGGGGTGAGGCCCTTCGGGGTGTCACTTAGTGGCGAACGGGTGAGTAACGCGTGAAGAACCTGCCTTTCAGTGGGGGACAACAGTTGGAAACGACTGCTAATACCGCATAATGTATTGAGGGGCATCCTCTTGATACCAAAGATTTATTGCTGAAAGATGGCTTCGCGTCTGATTAGCTAGTTGGCGGGTAACGGCCCACCAAGGCGACGATCAGTAGCCGGTCTGAGAGGATGAACGGCCACATTGGGACTGAGATACGGCCCAGACTCCTACGGGAGGCAGCAGTGGGGAATATTGGGCAATGGGGAAACCCTGACCCAGCAACGCCGCGTGAAGGAAGAAGGCCCTCGGGTTGTAAACTTCTTTAGTAGGGACGAAGAACGTGACGGTACCTACAGAAAAAGCAACGGCTAACTACGTG
>FQH3XDB01B9PPI|622|8
CACGTAGTTAGCCGTTGCTTTTTCTGTAGGTACCGTCACGTTCTTCGTCCCTACTAAAAGAAGTTTACAACCCGAAGGCCTTCTTCCTTCACGCGGCGTTGCTGGGTCAGGGTTTCCCCCATTGCCCAATATTCCCCACTGCTGCCTCCCGTAGGAGTCTGGGCCGTATCTCAGTCCCAATGTGGCCGTTCATCCTCTCAGACCGGCTACTGATCGTCGCCATGGTGGGCCTTTACCCCGCCATCTAGCTAATCAGACGCGAAGCCATCTTTCAGCACTTTAAGCTTTGGTATCAACAGGATGCCCCATCGATACTTTATGCGGTATTAGCAGTCGTTTCCAACTGTTGTCCCCCACTGAAAGGTAGGTTCTTCACGCGTTACTCACCCGTTCGCCACTAAGTGATCTCCCGAAGGAATCACCCCGTTCGACTTGCATGTGTTAGGCACACCGCCAGCGTTCGTC
>FQH3XDB01BE7AE|623|10
GACGAACGCTGGCGGCGTGCCTAACACATGCAAGTCGAACGGGGTGATTTCCTTCGGGGGATCACTTAGTGGCGAACGGGTGAGTAACGCGTGAAGAACCTGCCTTTCAGTGGGGGACAACAGTTGGAAACGACTGCTAATACCGCATAATGTACTTTGGGGGCATCCCCGAGGTACCAAAGATTTATTGCTGAAAGATGGCTTCGCGTCTGATTAGCTAGTTGGTGGGGTAACGGCTCACCAAGGCGACGATCAGTAGCCGGTCTGAGAGGATGAACGGCCACATTGGGACTGAGATACGGCCCAGACTCCTACGGGAGGCAGCAGTGGGGAATATTGGGCAATGGGGGAAACCCTGACCCAGCAACGCCGCGTGAAGGAAGAAGGCCTTCGGGTTGTAAACTTCTTTTAGTAGGGACGAAGAACGTGACGGTACCTACAGAAAAAGCAACGGCTAACTACGTAG
>FQH3XDB01EYTBL|624|6
CACGTAGTTAGCCGTTGCTTTTTCTGTAGGTACCGTCACGTTCTTCGTCCCTACTAAAAGAAGTTTACAACCCGAAGGCCTTCTTCCTTCACGCGGCGTTGCTGGGTCAGGGTTTCCCCATTGCCCAATATTCCCCACTGCTGCCTCCCGTAGGAGTCTGGGCCGTATCTCAGTCCCAATGTGGCCGTTCATCCTCTCAGACCGGCTACTGATCGTCGCCATGGTGGGCCGTTACCCGCCATCTAGCTAATCAGACGCGAAGCCATCTTTCAGCACATAAAGCTTTGGTATCAAGTGGATGCCCCCTCGATACGTTATGCGGTATTAGCAGTCGTTTCCAACTGTTGTCCCCCACTGAAAGGCAGGTTCTTCACGCGTTACTCACCCGTTCGCCACTAAGTGAGGTCCCCGAAGGGCCTCACCCCGTTGACTTGCATGTGTTAGGCACGCCGCCAGCGTTCGTC
>FQH3XDB01B0T64|625|2
CACGTAGTTAGCCGTTGCTTTTCTGTAGGTACCGTCACGTTCTTCGTCCCTACTAAAGAAGTTTACAACCCGAGGGCCTTCTTCCTTCACGCGGCGTTGCTGGGTCAGGGTTTCCCCATTGCCCAATATTCCCCACTGCTGCCTCCCGTAGGAGTCTGGGCCGTATCTCAGTCCCAATGTGGCCGTTCATCCTCTCAGACCGGCTACTGATCGTCGCCATGGTGGCCGTTACCCGCCATCTAGCTAATCAGACGCGAAGCCATCTTTCAGCACATTAAGCTTTGGTATCCAAGGGATGCCCCCCGAATACATTATGCGGTATTAGCAGTCGTTTCCAACTGTTGTCCCCCACTGAAAGGCAGGTTCTTCACGCGTTACTCACCCGTTCGCCACTAAGTGAGGTCCCGAAGGGCCTCACCCCGTTCGACTTGCATGTGTTAGGCACGCCGCCAGCCGTTCGTCC
>FQH3XDB01CSW85|626|5
GACGAACGCTGGCGGCGTGCCTAACACATGCAAGTCGAACGGGGTGAGGCCCTTCGGGACCTCACTTAGTGGCGAACGGGTGAGTAACGCGTGAAGAACCTGCCTTTCAGTGGGGGACAACAGTTGGAAACGACTGCTAATACCGCATAATGTATTGAGAGGGCATCCTCTTGATACCAAAGATTTATTGCTGAAAGATGGCTTCGCGTCTGATTAGCTAGTTGGCGGGTAACGGCCCACCAAGGCGACGATCAGTAGCCGGTCTGAGAGGATGAACGGCCACATTGGGACTGAGATACGGCCCAGACTCCTACGGGAGGCAGCAGTGGGGAATATTGGGCAATGGGGGAAACCCTGACCCAGCAACGCCGCGTGAAGGAAGAAGGCCCTCGGGTTGTAAACTTCTTTTAGTAGGGACGAAGAACGTGACGGTACCTACAGAAAAAGCAACGGCTAACTACGTG
>FQH3XDB01DT5D1|627|14
GACGAACGCTGGCGGCGTGCCTAACACATGCAAGTCGAACGGAGTAGTTCCTTCGGGGATTACTTAGTGGCGAACGGGTGAGTAACGCGTGAGAAACCTGCCTTTCAGTGGGGGACAACAGTTGGAAACGACTGCTAATACCGCATAACACTTTAGTACCGCATGGTACAGAAGTCAAAGCTTAATGTGCTGAAAGATGGTCTCGCGTCTGATTAGCTAGATGGCGGGTAACGGCCACCATGGCGACGATCAGTAGCCGGTCTGAGAGGATGAACGGCCACATTGGGACTGAGATACGGCCCAGACTCCTACGGGAGGCAGCAGTGGGGAATATTGGGCAATGGGGGAAACCCTGACCCAGCAACGCCGCGTGAAGGAGAAGGCCTTCGGGTTGTAAACTTCTTTTACCAGGGACGAAGAACGTGACGGTACCTGGAGAAAAGCAACGGCTAACTACGTG
>FQH3XDB01DG5BS|628|10
CACGTAGTTAGCCGTTGCTTTTTCTCCAGGTACCGTCACGTTCTTCGTCCCTGGTAAAAGAAGTTTACAACCCGAAGGCCTTCTTCCTTCACGCGGCGTTGCTGGGTCAGGGTTTCCCCATTGCCCAATATTCCCCACTGCTGCCTCCCGTAGGAGTCTGGGCCGTATCTCAGTCCCAATGTGGCCGTTCATCCTCTCAGACCGGCTACTGATCGTCGCCATGGTGGGCCGTTACCCCGCCATCTAGCTAATCAGACGCGAGACCATCTTCCAGCACATTAAGCTTTGACTTCTGTACCATGCGGTACTAAAGTGTCATGCGGTATTAGCAGTCGTTTCCAACTGTTGTCCCCCACTGGAAGGCAGGTTTCTCACGCGTTACTCACCCGTTCGCCACTAAGCAGAAACCGAGTCCTCTGCCCCGTTGACTTGCATGTGTTAGGCACGCCGCCAGCGTTCGTC
>FQH3XDB01C18CE|629|3
CACGTAGTTAGCCGTTGCTTTTTCTGCAGGTACCGTCACGTCCTTCGTCCCTGCTAAAAGAAGTTTACAACCCGAAGGCCTTCTTCCTTCACGCGGCGTTGCTGGGTCAGGGTTTCCCCATTGCCCAATATTCCCCACTGCTGCCTCCCGTAGGAGTCTGGGCCGTATCTCAGTCCCAATGTGGCCGTTCATCCTCTCAGACCGGCTACTGATCGTTGACTTGGTAGGCCGTTACCCCACCAACTATCTAATCAGACGCGAGGCCATCTTTCAGCACATAAAGCTTTGATACCCAAGGGATGCCCCCTAAGTATGTTATGCGGTATTAGCAGTCGTTTCCAACTGTTGTCCCCCACTGAAAGGCAGGTTCCTCACGCGTTACTCACCCGTTCGCCACTAATCTATGGGAGCAAGCTCCCATAGCCCCGTTCGACTTGCATGTGTTAGGCACGCCGCCAGCGTTCGTC
>FQH3XDB01B4EW2|630|13
CACGTAGTTAGCCGTTGCTTTTTCTGTAGGTACCGTCACGTTCTTCGTCCCTACTAAAAGAAGTTTACAACCCGAAGGCCTTCTTCCTTCACGCGGCGTTGCTGGGTCAGGGTTTCCCCATTGCCCAATATTCCCCACTGCTGCCTCCCGTAGGAGTCTGGGCCGTATCTCAGTCCCAATGTGGCCGTTCATCCTCTCAGACCGGCTACTGATCGTCGCCTTGGTGAGCCGTTACCTCACCAACTAGCTAATCAGACGCGAAGCCATCTTTCAGCAATAAATCTTTGGTATCTCGGGGATGCCCCCAAAATACATTATGCGGTATTAGCAGTCGTTTCCAACTGTTGTCCCCCACTGAAAGGCAGGTTCTTCACGCGTTACTCACCCGTTCGCCACTAAGTAAACCCCGAAGGTCTTACCCCGTTCGACTTGCATGTGTTAGGCACGCCGCCAGCGTTCGTC
>FQH3XDB01CBKUZ|631|3
CACGTAGTTAGCCGTTGCTTTTTCTCCAGGTACCGTCACGTTCTTCGTCCCTGGTAAAAGAAGTTTACAACCCGAGGGCCTTCTTCCTTCACGCGGCGTTGCTGGGTCAGGGTTTCCCCCATTGCCCAATATTCCCCACTGCTGCCTCCCGTAGGAGTCTGGGCCGTATCTCAGTCCCAATGTGGCCGTTCATCCTCTCAGACCGGCTACTGATCGTCGCCATGGTGGGCCGTTACCCCGCCATCCAGCTAATCAGACGCGAAGCCATCTTTCAGCAATAAATCTTTGGTATCCAGGGGATGCCCCCCGAATACATTATGCGGTATTAGCAGTCGTTTCCAACTGTTGTCCCCCACTGAAAGGCAGGTTCTTCACGCGTTACTCACCCGTTCGCCACTAAGTAAGGTCCCGAAGGGCCTTACCCCGTTGACTTGCATGTGTTAGGCACGCCGCCAGCGTTCGTC
>FQH3XDB01DTC3Q|632|1
CACGTAGTTAGCCGTTGCTTTTTCTCCAGGTACCGTCATTTCCTTCGTCCCTGGTAAAAGAAGTTTACAACCCGAAGGCCTTCTTCCTTCACGCGGCGTTGCTGGGTCAGGGTTTCCCCCATTGCCCAATATTCCCCACTGCTGCCTCCCGTAGGAGTCTGGGCCGTATCTCAGTCCCAATGTGGCCGTTCATCCTCTCAGACCGGCTACTGATCGTCGCCTTGGTGGGCCGTTACCCCACCAACTAGCTAATCAGACGCGAGGCCATCTTTCAGCAATAAATCTTTGGCTTTCAAGTGATGCCACTCGAAAGCGTCATGCGGTATTAGCAGTCGTTTCCAACTGTTGTCCCCCACTGAAAGGCAGGTTCCTCACGCGTTACTCGACCCGTTCGCCACTAAGTAAGGTCCCGAAGGGCCTTACCCCGTTGACTTGCATGTGTTAGGCACGCCGCCAGCGTTCGTC
>FQH3XDB01CYEE3|633|66
GACGAACGCTGGCGGCGTGCCTAACACATGCAAGTCGAACGGGGTAATTTCCTTCGGGGGATTACTTAGTGGCGAACGGGTGAGTAACGCGTGAAGAACCTGCCTTTCAGTGGGGGACAACAGTTGGAAACGACTGCTAATACCGCATAACACATCGAGGGGGCATCCTCTTGATGTCAAAGATTTATTGCTGAAAGATGGCTTCGCGTCTGATTAGCTAGTTGGTGGGGTAACGGCTCACCAAGGCGACGATCAGTAGCCGGTCTGAGAGGATGAACGGCCACATTGGGACTGAGATACGGCCCAGACTCCTACGGGAGGCAGCAGTGGGGAATATTGGGCAATGGGGGAAACCCTGACCCAGCAACGCCGCGTGAAGGAAGAAGGCCTTCGGGTTGTAAACTTCTTTAGTAGGACGAAGGACGTGACGGTACCTACAGAAAAGCAACGGCTAACTACGTG
>FQH3XDB01D0SWF|634|6
CACGTAGTTAGCCGTTGCTTTTCTCCAGGTACCGTCACGTTCTTCGTCCCTGGTAAAAGAAGTTTACAACCCGAAGGCCTTCTTCCTTCACGCGGCGTTGCTGGGTCAGGGTTTCCCCATTGCCCAATATTCCCCACTGCTGCCTCCCGTAGGAGTCTGGGCCGTATCTCAGTCCCAATGTGGCCGTTCATCCTCTCAGACCGGCTACTGATCGTCGCCTTGGTGGGCCGTTACCCCGCCAACTAGCTAATCAGACGCGAAGCCATCTTTCAGCACATAAAGCTTTGATAATCAAGTGATGCCACTCGATTATATTATGCGGTATTAGCAGTCGTTTCCAACTGTTGTCCCCCACTGAAAGGCAGGTTCTTCACGCGTTACTCACCCGTTCGCCACTAAGTAACCCCGAGGATCTACCCCGTTCGACTTGCATGTGTTAGGCACGCCGCCAGCGTTCGTC
>FQH3XDB01DR6Q1|635|12
CACGTAGTTAGCCGTTGCTTTTTCTCCAGGTACCGTCACGTTCTTCGTCCCTGGTAAAAGAAGTTTACAACCCGAAGGCCTTCTTCCTTCACGCGGCGTTGCTGGGTCAGGGTTTCCCCATTGCCCAATATTCCCCACTGCTGCCTCCCGTAGGAGTCTGGGCCGTATCTCAGTCCCAATGTGGCCGTTCATCCTCTCAGACCGGCTACTGATCGTCGCCTTGGTGGGCCGTTACCCCACCAACTAGCTAATCAGACGCGAGGCCATCTTTCAGCACATAAAGCTTTGACTTCCAGATCATGCGGTCCAGAAGTTTCATGCGGTATTAGCAGTCGTTTCCAACTGTTGTCCCCCACTGAAAGGCAGGTTCCTCACGCGTTACTCACCCGTTCGCCACTAAGCAGAAAACCGAAGCTCTCTACCCCGTTCGACTTGCATGTGTTAGGCACGCCGCCAGCGTTCGTC
>FQH3XDB01D2DWE|636|1
CACGTAGTTAGCCGTTGCTTTTTCTCCAGGTACCGTCACGTTCTTCGTCCCTGGTAAAAGAAGTTTACAACCCGAAGGCCTTCTTCCTTCACGCGGCGTTGCTGGGTCAGGGTTTCCCCATTGCCCAATATTCCCCACTGCTGCCTCCCGTAGGAGTCTGGGCCGTATCTCAGTCCCAATGTGGCCGTTCATCCTCTCAGACCGGCTACTGATCGTCGCCATGGTGGGCCGTTACCCCGCCATCTAGCTAATCAGACGCGAAGCCATCTTCCAGCACATTAAGCTTTGACTTCTGCACCATGCGGTGCTAAAGTGTTATGCGGTATTAGCAGTCGTTTCCAACTGTTGTCCCCCACTGGAAGGTAGGTTCTTCACGCGTTACTCACCCGTTCGCCACTAAGTAGAAAACCGAGCTCTCTACCCCGTTGACTTGCATGTGTTAGGCACGCCGCCAGCGTTCGTC
>FQH3XDB01DMYLV|637|5
CACGTAGTTAGCCGTTGCTTTTTCTCCAGGTACCGTCACGTTCTTCGCCCCTGGTAAAAGAAGTTTACAACCCGAAGGCCTTCTTCCTTCACGCGGCGTTGCTGGGTCAGGCTTTCGCCCATTGCCCAATATTCCCCACTGCTGCCTCCCGTAGGAGTCTGGGCCGTATCTCAGTCCCAATGTGGCCGTTCATCCTCTCAGACCGGCTACTGATCGTCGCCTTGGTGGGCCGTTACCCCGCCAACTAGCTAATCAGACGCGAAGCCATCTTCCAGCACATAAAGCTTTGACTTCAGCACCATGCGGTACCGAAGTGTTATGCGGTATTAGCAGTCGTTTCCAACTGTTGTCCCCCACTGGAAGGCAGGTTCTTCACGCGTTACTCACCCGTTCGCCACTAAGTAGAAAACCGAGCTCTCTACCCCGTTGACTTGCATGTGTTAGGCACGCCGCCAGCGTTCGTC
>FQH3XDB01ETL13|638|24
GACGAACGCTGGCGGCGTGCCTAACACATGCAAGTCGAACGGGGTAGAGAGCTTCGGTTTTCTACTTAGTGGCGAACGGGTGAGTAACGCGTGAAGAACCTGCCTTTCAGTGGGGGACAACAGTTGGAAACGACTGCTAATACCGCATAAAACTCTAGCACCGCATGGTGCATGAGTCAAAGCTTTATGTGCTGAAAGATGGCTTCGCGTCTGATTAGCTGGTTGGCGGGGTAACGGCCCACCAAGGCGACGATCAGTAGCCGGTCTGAGAGGATGAACGGCCACATTGGGACTGAGATACGGCCCAGACTCCTACGGGAGGCAGCAGTGGGGAATATTGGGCAATGGGGGAAACCCTGACCCAGCAACGCCGCGTGAAGGAAGAAGGCCTTCGGGTTGTAAACTTCTTTTAGCAGGGACGAAGGACGTGACGGTACCTGCAGAAAAGCGAACGGCTAACTACGTG
>FQH3XDB01CS8PO|639|11
CACGTAGTTAGCCGTTGCTTTTTCTCCAGGTACCGTCACGTTCTTCGTCCCTGGTAAAAGAAGTTTACAACCCGAGGGCCTTCTTCCTTCACGCGGCGTTGCTGGGTCAGGGTTTCCCCATTGCCCAATATTCCCCACTGCTGCCTCCCGTAGGAGTCTGGGCCGTATCTCAGTCCCAATGTGGCCGTTCATCCTCTCAGACCGGCTACTGATCGTCGCCATGGTGGGCCGTTACCCCGCATCTAGCTAATCAGACGCGAAGCCATCTTTCAGCACTTTAAGCTTTGGTCATTTCAAGATGCCCCAAAATGACGTTATGCGGTATTAGCAGTCGTTTCCAACTGTTGTCCCCCACTGAAAGGCAGGTTCTTCACGCGTTACTCACCCGTTCGCCACTAAGTAGAAAACCGAAGCTCTCTACCCCGTTCGACTTGCATGTGTTAGGCACGCCGCCAGCGTTCGTC
>FQH3XDB01A0RJC|640|4
CACGTAGTTAGCCGTTGCTTTTTCTCCAGGTACCGTCACGTTCTTCGTCCCTGGTAAAAGAAGTTTACAACCCGAGGGCCTTCTTCCTTCACGCGGCGTTGCTGGGTCAGGGTTTCCCCCATTGCCCAATATTCCCCACTGCTGCCTCCCGTAGGAGTCTGGGCCGTATCTCAGTCCCAATGTGGCCGTTCATCCTCTCAGACCGGCTACTGATCGTCGCCATGGTGGGCCGTTACCCCGCATCTAGCTAATCAGACGCGAAGCCATCTTTCAGCACTTTAAGCTTTGGTCATTCCGGGATGCCCCAAAATGACGTTATGCGGTATTAGCAGTCGTTTCCAACTGTTGTCCCCCACTGAAAGGCAGGTTCTTCACGCGTTACTCACCCGTTCGCCACTAAGTAGAAAACCGAGCTCTCTACCCCGTTCGACTTGCATGTGTTAGGCACGCCGCCAGCGTTCGTC
>FQH3XDB01B6MNF|641|1
CACGTAGTTAGCCGTTGCTTTTTCTCCAGGTACCGTCACGTTCTTCGTCCCTGGTAAAAGAAGTTTACAACCCGAAGGCCTTCTTCCTTCACGCGGCGTTGCTGGGTCAGGGTTTCCCCCATTGCCCAATATTCCCCACTGCTGCCTCCCGTAGGAGTCTGGGGCCGTATCTCAGTCCCAATGTGGCCGTTCATCCTCTCAGACCGGCTACTGATCGTCGCCATGGTGGGTCGTTACCCCGCATCTAGCTAATCAGACGCGAAGCCATCTTTCAGCACTTTTAAGCTTTGGTCATTCAGAGATGCCCCTAAAATGACGTTATGCGGTATTAGCAGTCGTTTCCAACTGTTGTCCCCCACTGAAAGGCAGGTTCTTCACGCGTTACTCACCCGTTGCCACTAAGTAGAAAAACCCGAGCTCTCTACCCCGTTGACTTGCATGTGTTAGGCACGCCGCCAGCGTTCGTC
>FQH3XDB01D50LM|642|19
GACGAACGCTGGCGGCGTGCCTAACACATGCAAGTCGAACGGGGTAGAGAGCTTCGGTTTTCTACTTAGTGGCGAACGGGTGAGTAACGCGTGAAGAACCTGCCTTTCAGTGGGGGACAACAGTTGGAAACGACTGCTAATACCGCATAAAACTCTAGCACCGCATGGTGCGTGAGTCAAAGCTTTATGTGCTGAAAGATGGCTTCGCGTCTGATTAGCTAGTTGGCGGGGTAACGGCCCACCAAGGCGACGATCAGTAGCCGGTCTGAGAGGATGAACGGCCACATTGGGACTGAGATACGGCCCAGACTCCTACGGGAGGCAGCAGTGGGGAATATTGGGCAATGGGGGAAACCCTGACCCAGCAACGCCGCGTGAAGGAAGAAGGCCTTCGGGTTGTAAACTTCTTTTAGCAGGGACGAAGGACGTGACGGTACCTGCAGAAAAGCAACGGCTAACTACGTG
>FQH3XDB01D8HWQ|643|10
GACGAACGCTGGCGGCGTGCCTAACACATGCAAGTCGAACGGGGTAGAGAGCTTCGGTTTTCTACTTAGTGGCGAACGGGTGAGTAACGCGTGAAGAACCTGCCTTTCAGTGGGGGACAACAGTTGGAAACGACTGCTAATACCGCATAATGTATCAAGGGGACATCCCCATGATACCAAAGCTTAATGTGCTGAAAGATGGCTTCGCGTCTGATTAGCTAGTTGGCGGGGTAACGGCCACCAAGGCGACGATCAGTAGCCGGTCTGAGAGGATGAACGGCCACATTGGGACTGAGATACGGCCCAGACTCCTACGGGAGGCAGCAGTGGGGAATATTGGGCAATGGGGGAAACCCTGACCCAGCAACGCCGCGTGAAGGAAGAAGGCTTTCGGGTTGTAAACTTCTTTAGCAGGGACGAAGGACGTGACGGTACCTGCAGAAAAGCAACGGCTAACTACGTG
>FQH3XDB01A339T|644|7
CACGTAGTTAGCCGTTGCTTTTTCTGCAGGTACCGTCACGTCCTTCGTCCCTGCTAAAAGAAGTTTACAACCCGAAGGCCTTCTTCCTTCACGCGGCGTTGCTGGGTCAGGGTTTCCCCATTGCCCAATATTCCCCACTGCTGCCTCCCGTAGGAGTCTGGGCCGTATCTCAGTCCCAATGTGGCCGTTCATCCTCTCAGACCGGCTACTGATCGTCGCCTTGGTGGGCCGTTACCCCGCAACTAGCTAATCAGACGCGAAGCCATCTTTCAGCACATTAAGCTTTGACTCATGCACCATGCGGTGCTAGAGTTTTATGCGGTATTAGCAGTCGTTTCCAACTGTTGTCCCCCACTGAAAGGCAGGTTCTTCACGCGTTACTCACCCGTTCGCCACTAAGTAGAAAACCGAGCTCTCTACCCCGTTGACTTGCATGTGTTAGGCACGCCGCCAGCCGTTCGTC
>FQH3XDB01DRYHV|645|6
GACGAACGCTGGCGGCGTGCCTAACACATGCAAGTCGAACGGGGTAGATCCTTCGGGGTTTACTTAGTGGCGAACGGGTGAGTAACGCGTGAAGAACCTGCCTTTCAGTGGGGGACAACAGTTGGAAACGACTGCTAATACCGCATAATGTGTCGAGAGGGCATCCTTTTGACACCAAAGATTTATTGCTGAAAGATGGCTTCGCGTCTGATTAGCTAGTTGGCGGGTAACGGCCCACCAAGGCGACGATCAGTAGCCGGTCTGAGAGGATGAACGGCCACATTGGGACTGAGATACGGCCCAGACTCCTACGGGAGGCAGCAGTGGGGAATATTGGGCAATGGGGGAAACCCTGACCCAGCAACGCCGCGTGAAGGAAGAAGGCCTTCGGGTTGTAAACTTCTTTTACCAGGGACGAAGAACGTGACGGTACCTGGAGAAAAAGCAACGGCTAACTACGTG
>FQH3XDB01D35ZJ|646|5
CACGTAGTTAGCCGTTGCTTTTTCTCCAGGTACCGTCACGTTCTTCGTCCCTGGTAAAAGAAGTTTACAACCCGAAGGCCTTCTTCCTTCACGCGGCGTTGCTGGGTCAGGGTTTCCCCCATTGCCCAATATTCCCCACTGCTGCCTCCCGTAGGAGTCTGGGCCGTATCTCAGTCCCAATGTGGCCGTTCATCCTCTCAGACCGGCTACTGATCGTCGCCTTGGTGGGCCCTTACCCCACCAACTAGCTAATCAGACGCGAGGCCATCTTTCAGCACATAAAGCTTTGACAGTTAAATCATGCGGTTCAACTGTGTTATGCGGTATTAGCAGTCGTTTCCAACTGTTGTCCCCCACTGAAAGGCAGGTTCCTCACGCGTTACTCACCCGTTCGCCACTAAGTAGTCTCCGAAGAGGCTACCCCGTTCGACTTGCATGTGTTAGGCACGCCGCCAGCGTTCGTC
>FQH3XDB01BOF16|647|3
CACGTAGTTAGCCGTTGCTTTTTCTGTAGGTACCGTCACGTTCTTCGTCCCTACTAAAAGAAGTTTACAACCCGAGGGCCTTCTTCCTTCACGCGGCGTTGCTGGGTCAGGGTTTCCCCATTGCCCAATATTCCCCACTGCTGCCTCCCGTAGGAGTCTGGGCCGTATCTCAGTCCCAATGTGGCCGTTCATCCTCTCAGACCGGCTACTGATCGTCGCCTTGGTGGGCCGTTACCCCGCCAACTAGCTAATCAGACGCGAAGCCATCTTTCAGCAATAAATCTTTGGTATCCAGGGGATGCCCCCTAAATACATTATGCGGTATTAGCAGTCGTTTCCAACTGTTGTCCCCCACTGAAAGGCAGGTTCTTCACGCGTTACTCACCCGTTCGCCACTAAGTCATCCCCGAAGGATCGACCCCGTTGACTTGCATGTGTTAGGCACGCCGCCAGCGTTCGTC
>FQH3XDB01AL2LP|648|2
CACGTAGTTAGCCGTTGCTTTTCTCCAGGTACCGTCACGTCCTTCGTCCCTGGTAAAAGAAGTTTACAACCCGAAGGCCTTCTTCCTTCACGCGGCGTTGCTGGGTCAGGGTTTCCCCATTGCCCAATATTCCCCACTGCTGCCTCCCGTAGGAGTCTGGGCCGTATCTCAGTCCCAATGTGGCCGTTCATCCTCTCAGACCGGCTACTGATCGTCGCCATGGTGGGCCGTTACCCCGCCATCTAGCTAATCAGACGCGAGACCATCTTTCAGCACTTTAAGCTTTGATACCAAAGGGATGCCCCCTCGGTATGTTATGCGGTATTAGCAGTCGTTTCCAACTGTTGTCCCCCCACTGAAAGGCAGGTTCCTCACGCGTTACTCACCCGTTCGCCACTAAGTGATCCCCCGAAGAGTTCACCCCGTTCGACTTGCATGTGTTAGGCACGCCGCCAGCGTTCGTC
>FQH3XDB01D09M5|649|5
CACGTAGTTAGCCGTTGCTTTTTCTCCAGGTACCGTCACGTCCTTCGTCCCTGGTAAAAGAAGTTTACAACCCGAGGGCCTTCTTCCTTCACGCGGCGTTGCTGGGTCAGGCTTTCGCCCATTGCCCAATATTCCCCACTGCTGCCTCCCGTAGGAGTCTGGGCCGTATCTCAGTCCCAATGTGGCCGTTCATCCTCTCAGACCGGCTACTGATCGTCGACTTGGTAGGCCGTTACCCCACCAACTATCTAATCAGACGCGAGGCCATCTTTCAGCACATTAAGCTTTGACTTCTCAGAGATGCCCCCGAGAAGTGTCATGCGGTATTAGCAGTCGTTTCCAACTGTTGTCCCCCACTGAAAGGCAGGTTCCTCGCGCGTTACTCACCCGTTCGCCACTAAGTGAAAAACCGAGTCCTTCACCCCGTTCGACTTGCATGTGTTAGGCACGCCGCCAGCGTTCGTC
>FQH3XDB01EHVKC|650|3
CACGTAGTTAGCCGTTGCTTTTTCTGCAGGTACCGTCACGTCCTTCGTCCCTGCTAAAAGAAGTTTACAACCCGAAGGCCTTCTTCCTTCACGCGGCGTTGCTGGGTCAGGGTTTCCCCATTGCCCAATATTCCCCACTGCTGCCTCCCGTAGGAGTCTGGGCCGTATCTCAGTCCCAATGTGGCCGTTCATCCTCTCAGACCGGCTACTGATCGTCGCCATGGTGGGCCGTTACCCGCCATCTAGCTAATCAGACGCGAGACCATCTTTCAGCAATAAATCTTTGGTATCCAGAGGATGCCCCCCGGATACGTTATGCGGTATTAGCAGTCGTTTCCAACTGTTGTCCCCCACTGAAAGGCAGGTTTTCTCACGCGTTACTCACCCGTTCGCCACTAGGTTGACTCCCGAAAGATCAACCCCGTTCGACTTGCATGTGTTAGGCACGCCGCCAGCGTTCGTC
>FQH3XDB01DMOQZ|651|10
CACGTAGTTAGCCGTTGCTTTTTCTCCAGGTACCGTCACGTTCTTCGTCCCTGGTAAAAGAAGTTTACAACCCGAAAGCCTTCTTCCTTCACGCGGCGTTGCTGGGTCAGGGTTTCCCCCATTGCCCAATATTCCCCACTGCTGCCTCCCGTAGGAGTCTGGGCCGTATCTCAGTCCCAATGTGGCCGTTCATCCTCTCAGACCGGCTACTGATCGTCGCCTTGGTGGGCCGTTACCCCGCCAACTAGCTAATCAGACGCGAGGCCATCTCTCAGCACATAAAGCTTTGACTTTAAAATCATGCGATCTCAAAGTGTTATGCGGTATTAGCAGTCGTTTCCAACTGTTGTCCCCCACTGAGAGGCAGGTTCCTCACGCGTTACTCACCCGTTCGCCACTAAGTTGAGTCCCGAAGGGCTCAACCCCGTTCGACTTGCATGTGTTAGGCACGCCGCCAGCGTTCGTC
>FQH3XDB01B7SJ7|652|1
CACGTAGTTAGCCGTTGCTTTTCTGCAGGTACCGTCACGTCCTTCGTCCCTGCTAAAAGAAGTTTACAACCCGAAGGCCTTCTTCCTTCACGCGGCGTTGCTGGGTCAGGGTTTCCCCATTGCCCAATATTCCCCACTGCTGCCTCCCGTAGGAGTCTGGGCCGTATCTCAGTCCCAATGTGGCCGTTCATCCTCTCAGACCGGCTACTGATCGTCGCCTTGGTGGGCCGTTACCCCGCCAACCAGCTAATCAGACGCGAGACCATCTTTCAGCACATTAAGCTTTGACTTAAAAACCATGCGGTCTTTAAGTGTTATGCGGTATTAGCAGTCGTTTCCAACTGTTGTCCCCCACTGAAAGGCAGGTTCCTCACGCGTTACTCACCCGTTCGCCACTAAGTTAAGAAGCAAGCTCTCTTAACCCCGTTGACTTGCATGTGTTAGGCACGCCGCCAGCGTTCGTC
>FQH3XDB01EYVFR|653|12
GACGAACGCTGGCGGCGTGCCTAACACATGCAAGTCGAACGGGGTAAGACCCTTCGGGGTTTTACTTAGTGGCGAACGGGTGAGTAACGCGTGAAGAACCTGCCTTTCAGTGGGGGACAACAGTTGGAAACGACTGCTAATACCGCATAATGCAGCGAGGGGGCATCCCTTTGCTGCCAAAGATTTATTGCTGAAAGATGGCTTCGCGTCTGATTAGCTAGTTGGCGGGGTAACGGCCCACCAAGGCGACGATCAGTAGCCGGTCTGAGAGGATGAACGGCCACATTGGGACTGAGATACGGCCCAGACTCCTACGGGAGGCAGCAGTGGGGAATATTGGGCAATGGGGGAAACCCTGACCCAGCAACGCCGCGTGAAGGAAGAAGGCCCTCGGGTTGTAAACTTCTTTTAGTAGGGACGAAGAACGTGACGGTACCTACAGAAAAGCAACGGCTAACTACGTG
>FQH3XDB01BYYGH|654|9
GACGAACGCTGGCGGCGTGCCTAACACATGCAAGTCGAACGGGGTAAGATCCTTCGGGATTTTACTTAGTGGCGAACGGGTGAGTAACGCGTGAAGAACCTGCCTTTCAGTGGGGGACAACAGTTGGAAACGACTGCTAATACCGCATAATGTATCCGGGGGGCATCCCCTGGGTACCAAAGATTTATTGCTGAAAGATGGCTTCGCGTCTGATTAGCTAGTTGGTGAGGTAACGGCTCACCAAGGCGACGATCAGTAGCCGGTCTGAGAGGATGAACGGCCACATTGGGACTGAGATACGGCCCAGACTCCTACGGGAGGCAGCAGTGGGGAATATTGGGCAATGGGGGAAACCCTGACCCAGCAACGCCGCGTGAAGGAAGAAGGCCTTCGGGTTGTAAACTTCTTTAGTAGGACGAAGAACGTGACGGTACTACAGAAAAAGCAACGGCTAACTACGTG
>FQH3XDB01D5SJ2|655|3
CACGTAGTTAGCCGTTGCTTTTTCTCCAGGTACCGTCACGTTCTTCGTCCCTGGTAAAAGAAGTTTACAACCCGAAGGCCTTCTTCCTTCACGCGGCGTTGCTGGGTCAGGGTTTCCCCATTGCCCAATATTCCCCACTGCTGCCTCCCGTAGGAGTCTGGGCCGTATCTCAGTCCCAATGTGGCCGTTCATCCTCTCAGACCGGCTACTGATCGTCGCCTTGGTGGGCCCGTTACCCCACCAACTAGCTAATCAGACGCGAGGCCATCTTCCAGCACTTAAAGCTTTGACAGTTAAATCATGCGGTTCAACTGTGTTATGCGGTATTAGCAGTCGTTTCCAACTGTTGTCCCCCATGGAAGGCAGGTTCCTCACGCGTTACTCACCCGTTCGCCACTAAGCAAAATCCCGAAGGATCTTACCCCGTTGACTTGCATGTGTTAGGCACGCCGCCAGCGTTCGTC
>FQH3XDB01D0GPX|656|41
GACGAACGCTGGCGGCGTGCCTAACACATGCAAGTCGAACGGGGTCTGCCCCTTCGGGGACGGACTTAGTGGCGAACGGGTGAGTAACGCGTGAGGAACCTGCCTTTCAGTGGGGGACAACAGTTGGAAACGACTGCTAATACCGCATAACACTTTAGCACCGCATGGTGCAGAAGTCAAAGCTTGAAGTGCTGAAAGATGGTCTCGCGTCTGATTAGCTGGATGGCGGGGTAACGGCCCACCATGGCGACGATCAGTAGCCGGTCTGAGAGGATGAACGGCCACATTGGGACTGAGATACGGCCCAGACTCCTACGGGAGGCAGCAGTGGGGAATATTGGGCAATGGGGGAAACCCTGACCCAGCAACGCCGCGTGAAGGAAGAAGGCCTTCGGGTTGTAAACTTCTTTAGCAGGGACGAAGGACGTGACGGTACCTGCAGAAAAGCAACGGCTAACTACGTG
>FQH3XDB01D72O4|657|8
GACGAACGCTGGCGGCGTGCCTAACACATGCAAGTCGAACGGGGTAAGGCCCTTCGGGACCTTACTTAGTGGCGAACGGGTGAGTAACGCGTGAAGAACCTGCCTTTCAGTGGGGGACAACAGTTGGAAACGACTGCTAATACCGCATAATGCAGCGAGGGGGCATCCTCTTGCTGCCAAAGATTTATTGCTGAAAGATGGCTTCGCGTCTGATTAGCTAGTTGGTGGGGTAACGGCTCACCAAGGCGACGATCAGTAGCCGGTCTGAGAGGATGAACGGCCACATTGGGACTGAGATACGGCCCAGACTCCTACGGGAGGCAGCAGTGGGGAATATTGGGCAATGGGGGAAACCCTGACCCAGCAACGCCGCGTGAAGGAAGAAGGCCCTCGGGTTGTAAACTTCTTTTAGTAGGGACGAAGAACGTGACGGTACCTACAGAAAAGACAACGGCTAACTACGTG
>FQH3XDB01BE1N4|658|1
CACGTAGTTAGCCGTTGCTTTTCTGCAGGTACCGTCACGTCCTTCGTCCCTGCTAAAAGAAGTTTACAACCCGAAAGCCTTCTTCCTTCACGCGGCGTTGCTGGGTCAGGGTTTCCCCATTGCCCAATATTCCCCACTGCTGCCTCCCGTAGGAGTCTGGGCCGTATCTCAGTCCCAATGTGGCCGTTCATCCTCTCAGACCGGCTACTGATCGTCGCCTTGGTGGGCCGTTACCCGCCAACTAGCTAATCAGACGCGAGACCATCTCTCAGCACTAAAGCTTTGATACACAGATCATGCGCTCCGTGTATGTTATGCGGTATTAGCAGTCGTTTCCAACTGTTGTCCCCCACTGAGAGGCAGGTTCCTCACGCGTTACTCACCCGTTCGCCACTAAGTTATCCCTTCCGCTCCCGAAGCGCTTCCAAAATACCCCGTTGACTTGCATGTGTTAGGCACGCCGCCAGCGTTCGTC
>FQH3XDB01ED202|659|1
CACGTAGTTAGCCGTGGCTTTTTCTCCAGGTACCGTCACGTCTTCGTCCCTGGTAAAAGAAGTTTACAACCCGAAAGCCTTCTTCCTTCACGCGGCGTTGCTGGGTCAGGGTTGCCCCCATTGCCCAATATTCCCCACTGCTGCCTCCCGTAGGAGTCTGGGCCGTATCTCAGTCCCAATGTGGCCGTTCAACCTCTCAGTCCGGCTACTGATCGTCGACTTGGTAGGCCGTTACCCCACCAACTATCTAATCAGACGCGAGCCCATCTTTCAGCGATAAATCTTTGACAGGTCGGGGATGCCCCCATCCTGTGTTATGCGGTATTAGCAGTCGTTTCCAACTGTTGTCCCCCTCTGAAAGGCAGGTTGCTCACGCGTTACTCACCCGTTCGCCACTAAACTCAAATTCACTTGGCCGAAGCCTTGATCCAATGAGTCCCGTTGACTTGCATGTGTTAGGCACGCCGCCAGCGTTCGTC
>FQH3XDB01D42EL|660|11
GACGAACGCTGGCGGCGTGCCTAACACATGCAAGTCGAACGGGGTAAGACCTTTCGGGGTTTTACTTAGTGGCGAACGGGTGAGTAACGCGTGAAGAACCTGCCTTTCAGTGGGGGACAACAGTTGGAAACGACTGCTAATACCGCATAATGTATTCGGGGGCATCCCTTGGATACCAAAGATTTATTGCTGAAAGATGGCTTCGCGTCTGATTAGCTAGTTGGCGGGTAACGCCACCAAGGCGACGATCAGTAGCCGGTCTGAGAGGATGAACGGCCACATTGGGACTGAGATACGGCCCAGACTCCTACGGGAGGCAGCAGTGGGGAATATTGGGCAATGGGCGAAAGCCTGACCCAGCAACGCCGCGTGAAGGAAGAAGGCCCTCGGGTTGTAAACTTCTTTAGTAGGGACGAAGAACGTGACGGTACCTACAGAAAAAGCAACGGCTAACTACGTG
>FQH3XDB01CSAJ4|661|7
GACGAACGCTGGCGGCGTGCCTAACACATGCAAGTCGAACGGGGTAAAGAGCTTCGGTTTTTACTTAGTGGCGAACGGGTGAGTAACGCGTGAAGAACCTGCCTTTCAGTGGGGGACAACAGTTGGAAACGACTGCTAATACCGCATAAAGTCATTTAGAGGCATCTCTGGATGACCAAAGCTTTAAGTGCTGAAAGATGGCTTCGCGTCTGATTAGCTAGATGGCGGGGTAATGGCCCACCATGGCGACGATCAGTAGCCGGTCTGAGAGGATGAACGGCCACATTGGGACTGAGATACGGCCCAGACTCCTACGGGAGGCAGCAGTGGGGAATATTGGGCAATGGGGGAAACCCTGACCCAGCAACGCCGCGTGAAGGAAGAAGGCCCTCGGGTTGTAAACTTCTTTTACCAGGGACGAAGAACGTGACGGTACCTGGAGAAAAAGCAACGGCTAACTACGTG
>FQH3XDB01AGPAB|662|8
CACGTAGTTAGCCGTTGCTTTTTCTCCAGGTACCGTCACGTTCTTCGTCCCTGGTAAAAGAAGTTTACAACCCGAAGGCCTTCTTCCTTCACGCGGCGTTGCTGGGTCAGGGTTTCCCCATTGCCCAATATTCCCCACTGCTGCCTCCCGTAGGAGTCTGGGCCGTATCTCAGTCCCAATGTGGCCGTTCATCCTCTCAGACCGGCTACTGATCGTCGCCATGGTGGGCCGTTACCCCGCCATCTAGCTAATCAGACGCGAGACCATCTTTCAGCACATTAAGCTTTGACTTCTAGATCATGCGATCTTAAAGTGTTATGCGGTATTAGCAGTCGTTTCCAACTGTTGTCCCCCACTGAAAGGCAGGTTTCTCACGCGTTACTCACCCGTTCGCCACTAAGTAAGGTCCCGAAGGGCCTTACCCCGTTCGACTTGCATGTGTTAGGCACGCCGCCAGCGTTCGTC
>FQH3XDB01AY63I|663|1
CACGTAGTTAGCCGGGGCTTTCTCTTAAGGTACCGTCAGGCAATGGTCATTTCCTACCACTACGTTTCGTCCCTTAAAACAGGGCTTTACAACCCGAAGGCCTTCTTCGCTCACGCGGCGTCGCTGCGTCAGGGTTTCCCCCATTGCGCAATATTCCCCACTGCTGCCTCCCGTAGGAGTTTGGACCGTTTCTCAGTTCCAATGTGGCCGTTCACCCTCTCAGGCCGGCTACTGATCGTCGCCTTGGTAGGCCCGTTACCCTACCAACTAGCTAATCAGACGCGAGCTCATCTTCAAGCGAAGCCGTGAAGCTCCTTTGATGGTTGCCCATGTTATGCGGTATTAGCAGTCGTTTCCAACTGTTGTTCCCCACTTGAGGGCAGATTCTCACGCGTTACTCACCCGTCCGCCACTAAAATCTTACATGAACCGAATTCTCGTAAGATTTTCCGTCGACTTGCATGTGTTAGGCACGCCGCCAGCGTTCGTC
>FQH3XDB01ECVNP|664|2
CACGTAGTTAGCCGTTGCTTTTTCTGTAGGTACCGTCACGTTCTTCGTCCCTACTAAAAGAAGTTTACAACCCGAAGGCCTTCTTCCTTCACGCGGCGTTGCTGGGTCAGGGTTTCCCCCATTGCCCAATATTCCCCACTGCTGCCTCCCGTAGGAGTCTGGGCCGTATCTCAGTCCCAATGTGGCCGTTCATCCTCTCAGACCGGCTACTGATCGTCGCCTTGGTGAGCCGTTACCCCACCAACTAGCTAATCAGACGCGAAGCCATCTTTCAGCAATAAATCTTTGGCAGCAATGGGATGCCCCCTCGCTGCATTATGCGGTATTAGCAGTCGTTTCCAACTGTTGTCCCCCACTGAAAGGCAGGTTCTTCACGCGTTACTCACCCGTTCGCCACTAAGTAAGTCCCCGAAGGGGCTTGCTCGTTCGACTTGCATGTGTTAGGCACGCCGCCAGCGTTCGTC
>FQH3XDB01CF5SB|665|9
CACGTAGTTAGCCGTTGCTTTTCTCCAGGTACCGTCACGTTCTTCGTCCCTGGTAAAAGAAGTTTACAACCCGAAGGCCTTCTTCCTTCACGCGGCGTTGCTGGGTCAGGGTTTCCCCATTGCCCAATATTCCCCACTGCTGCCTCCCGTAGGAGTCTGGGCCGTATCTCAGTCCCAATGTGGCCGTTCATCCTCTCAGACCGGCTACTGATCGTCGCCTTGGTGGGCCGTTACCCCACCAACTAGCTAATCAGACGCGAGACCATCTTTCAGCACATTAAGCTTTGACTTTCAGACCATGCGATCCAAAAGTATCATGCGGTATTAGCAGTCGTTTCCAACTGTTGTCCCCCACTGAAAGGCAGGTTTCTCACGCGTTACTCACCCGTTCGCCACTAAGTAAGGTTCCGAAGAGCCCTTACCCGTTCGACTTGCATGTGTTAGGCACGCCGCCAGCGTTCGTC
>FQH3XDB01EJRHD|666|15
CACGTAGTTAGCCGGAGCTTCCTCCTCGGCTACCGTCATTATCGTCACCGAAGACAGAGGTTTACAAACCGAAATCCTTCTTCCCTCACGCGGCGTTGCTGCATCAGAGTTTCCTCCATTGTGCAATATCCCCCACTGCTGCCTCCCGTAGGAGTCTGGGCCGTGTCTCAGTCCCAATGTGGCCGTTCGACCTCTCAGTCCGGCTACCGATCGTCGCCTTGGTGGGCTGTTATCTCACCAACTAGCTAATCGGACGCGAGACCATCTTTCAGCGGATCGCTCCTTTGGCAGCAGATTCATGCGAATCCGCTGCGTCATGCGGTATTAGCGTTCGTTTCCAAACGTTATCCCCCTCTGAAAGGCAGGTTTCTCACGCGTTACTCACCCGTCCGCCACTAAGAACCGGACGAATCCGATTCTTCGTTCGACTTGCATGTGTTAGGCACGCCGCCAGCGTTCGTC
>FQH3XDB01EFXYL|667|23
CACGTAGTTAGCCGTTGCTTTTTCTCCAGGTACCGTCACGTTCTTCGTCCCTGGTAAAAGAAGTTTACAACCCGAAGGCCTTCTTCCTTCACGCGGCGTTGCTGGGTCAGGCTTTCGCCCATTGCCCAATATTCCCCACTGCTGCCTCCCGTAGGAGTCTGGGCCGTATCTCAGTCCCAATGTGGCCGTTCATCCTCTCAGACCGGCTACTGATCGTCGCCTTGGTAGGCCGTTACCCTACCAACTAGCTAATCAGACGCGAGGCCATCTTTCAGCAATAAATCTTTGACTTCTAGATCATGCGATCTTAAAGTGTCATGCGGTATTAGCAGTCGTTTCCAACTGTTGTCCCCCACTGAAAGGCAGGTTCCTCACGCGTTACTCACCCGTTCGCCACTAAGTTAATCCGAAGACTTAACTCCGTTCGACTTGCATGTGTTAGGCACGCCGCCAGCGTTCGTC
>FQH3XDB01EFW6N|668|2
GACGAACGCTGGCGGCGTGCCTAACACATGCAAGTCGAACGAAGTCGACGGACTTAATCCTTCGGGAAGCGGTCTGTCGGTCTTAGTGGCGGACGGGTGAGTAACACGTGAGTAACCTGCCCTCGAGTGGGGAATACCGTTTGGAAACGAACGTTAATACCGCATAATATATCGTGGTCGCATGGCCGAGATATCAAAGGAGCAATTCGCTGGAGGATGGACTCGCGTCTGATTAGCTGGTTGGTGAGGTAACGGCTCACCAAGGCGACGATCAGTAGCCGGACTGAGAGGTTGAACGGCCACATTGGGACTGAGACACGGCCCAGACTCCTACGGGAGGCAGCAGTGAGGGATATTGCGCAATGGGGGAAACCCTGACGCAGCAACGCCGCGTGTGGGAAGAAGGTCTTCGGATTGGTAAACCACTGTTTTCGGTGACGAAGAAATGACGGTAGCCGAGTAGGAAGCTCCGGCTAACGTACGTG
>FQH3XDB01EQ9OB|669|3
CACGTAGTTAGCCGTTGCTTTTTCTCCGGGTACCGTCACTTTCTTCGTCCCCGGTAAAAGAAGTTTACAACCCGAAGGCCTTCTTCCTTCACGCGGCGTTGCTGGGTCAGGGTTTCCCCATTGCCCAATATTCCCCACTGCTGCCTCCCGTAGGAGTCTGGGCCGTATCTCAGTCCCAATGTGGCCGTTCATCCTCTCAGACCGGCTACTGATCGTCGACTTGGTGGGCCGTTACCTCACCAACTATCTAATCAGACGCGAGGCCATCTTTCAGCGATAAATCTTTGGCAGCAAGGCCATGCGACCTTGCTGCATTATGCGGTATTAGCAGTCGTTTCCAACTGTTGTCCCCCTCTGAAAGGCAGGTTCCTCACGCGTTACTCACCCGTTCGCCACTAACTTGGGAGCAAGCTCCCCTCGTCCGTTCGACTTGCATGTGTTAGGCACGCCGCCAGCGTTCGTC
>FQH3XDB01CKDJB|670|22
CACGTAGTTAGCCGTTGCTTTTTCTGTAGGTACCGTCACGTTCTTCGTCCCTACTAAAAGAAGTTTACAACCCGAGGGCCTTCTTCCTTCACGCGGCGTTGCTGGGTCAGGGTTTCCCCCATTGCCCAATATTCCCCACTGCTGCCTCCCGTAGGAGTCTGGGCCGTATCTCAGTCCCAATGTGGCCGTTCATCCTCTCAGACCGGCTACTGATCGTCGCCTTGGTGGGCCGTTACCCCGCCAACTAGCTAATCAGACGCGAAGCCATCTTTCAGCAATAAATCTTTGGTATCATGGGGATGCCCCCTCGATACTTTATGCGGTATTAGCAGTCGTTTCCAACTGTTGTCCCCCACTGAAAGGCAGGTTCTTCACGCGTTACTCACCCGTTCGCCACTAAGTAAGTCCCCGAAGGGGCTTGCTCCGTTCGACTTGCATGTGTTAGGCACGCCGCCAGCGTTCGTC
>FQH3XDB01EKW58|671|4
CACGTAGTTAGCCGTTGCTTTTTCTGTAGGTACCGTCACGTTCTTCGTCCCTACTAAAAGAAGTTTACAACCCGAAAGCCTTCTTCCTTCACGCGGCGTTGCTGGGTCAGGGTTTCCCCATTGCCCAATATTCCCCACTGCTGCCTCCCGTAGGAGTCTGGGCCGTATCTCAGTCCCAATGTGGCCGTTCATCCTCTCAGACCGGCTACTGATCGTCGCCATGGTGGGCCGTTACCCCGCCATCTAGCTAATCAGACGCGAAGCCATCTTTCAGCACATTAAGCTTTGATACACAGATCATGCGGTCCGTGTATGTTATGCGGTATTAGCAGTCGTTTCCAACTGTTGTCCCCCACTGAAAGGCAGGTTCTTCACGCGTTACTCACCCGTTCGCCACTAAGTCAGTCCCCGAAGGGCTGACTCCGTTCGACTTGCATGTGTTAGGCACGCCGCCAGCGTTCGTC
>FQH3XDB01BJCY8|672|3
CACGTAGTTAGCCGTTGCTTTTTCTCTAGGTACCGTCACGTTCTTCGTCCCTGGTAAAAGAAGTTTACAACCCGAAAGCCTTCTTCCTTCACGCGGCGTTGCTGGGTCAGGGTTTCCCCATTGCCCAATATTCCCCACTGCTGCCTCCCGTAGGAGTCTGGGCCGTATCTCAGTCCCAATGTGGCCGTTCATCCTCTCAGACCGGCTACTGATCGTCGCCATGGTGGGCCGTTACCCGCCATCTAGCTAATCAGACGCGAGACCATCTTCCAGCACATTAAGCTTTGACTTCTGTACCATGCGGTACTAAAGTGTTATGCGGTATTAGCAGTCGTTTCCAACTGTTGTCCCCCACTGGAAGGCAGGTTTCTCACGCGTTACTCACCCGTTCGCCACTAACTCGGTCCCCGAGGGGACCTCGGTCCGTTCGACTTGCATGTGTTAGGCACGCCGCCAGCCGTTCGTC
>FQH3XDB01AJFJQ|673|1
GACGAACGCTGGCGGCGTGCCTAACACATGCAAGTCGAACGGACGAGGCCCCTTCGGGGACCGAGTTAGTGGCGAACGGGTGAGTAACGCGTGAGGAACCTGCCTTTCAGTGGGGGACAACAGTTGGAAACGACTGCTAATACCGCATGATGCATAGAGATCGCATGGTTTTATGCCAAAGATTTATGCTGAAAGATGGCCTCGCGTCTGATTAGCTAGTTGGTGGGTAACGGCCCACCAAGGCGACGATCAGTAGCCGGTCTGAGAGGATGAACGGCCACATTGGGACTGAGATACGGCCCAGACTCCTACGGGAGGCAGCAGTGGGGAATATTGGGGCAATGGGGGAAACCCTGACCCAGCAACGCCGCGTGAAGGAAGAAGGCTTTCGGGTTGTAAACTTCTTTTACCAGGGACGAAGAAAGTGACGGTACCTGGAGAAAAGCCACGGCTAACTACGTG
>FQH3XDB01DRBYU|674|6
CACGTAGTTAGCCGTTGCTTTTTCTCCAGGTACCGTCACGTTCTTCGTCCCTGGTAAAAGAAGTTTACAACCCGAAGGCCTTCTTCCTTCACGCGGCGTTGCTGGGTCAGGGTTTCCCCATTGCCCAATATTCCCCACTGCTGCCTCCCGTAGGAGTCTGGGCCGTATCTCAGTCCCAATGTGGCCGTTCATCCTCTCAGACCGGCTACTGATCGTCGCCTTGGTGGGCCGTTACCCCACCAACTAGCTAATCAGACGCGAGGCCATCTTTCAGCAATAAATCTTTGACTTTTCAGGGATGCCCCCAAAAGTATCATGCGGTATTAGCAGTCGTTTCCAACTGTTGTCCCCCACTGAAAGGCAGGTTCCTCACGCGTTACTCACCCGTTCGCCACTAAGTTAAAACCGAAGTCTTAACTCCGTTCGACTTGCATGTGTTAGGCACGCCGCCAGCGTTCGTC
>FQH3XDB01AQP3P|675|5
GACGAACGCTGGCGGCGTGCCTAACACATGCAAGTCGAACGGAGTTAAGACTTCGGTTTTAACTTAGTGGCGAACGGGTGAGTAACGCGTGAGGAACCTGCCTTTCAGTGGGGGACAACAGTTGGAAACGACTGCTAATACCGCATGACACTTTAAGATCGCATGATCTAGAAGTCAAAGATTTATTGCTGAAAGATGGCCTCGCGTCTGATTAGCTAGTTGGTAGGTAACGGCCTACCAAGGCGACGATCAGTAGCCGGTCTGAGAGGATGAACGGCCACATTGGGACTGAGATACGGCCCAGACTCCTACGGGAGGCAGCAGTGGGGAATATTGGGCAATGGGCGAAAGCCTGACCCAGCAACGCCGCGTGAAGGAAGAAGGCCTTCGGGTTGTAAACTTCTTTTACCAGGACGAAGAACGTGACGGTACCTGGAGAAAAGCAACGGCTAACTACGTG
>FQH3XDB01CMFG6|676|3
GACGAACGCTGGCGGCGTGCCTAACACATGCAAGTCGAACGGAGTTAAGTCTTCGGATTTAACTTAGTGGCGAACGGGTGAGTAACGCGTGAGGAACCTGCCTTTCAGTGGGGGACAACAGTTGGAAACGACTGCTAATACCGCATGACACTTTAGAATCGCATGATTCAGAAGTCAAAGATTTATGCTGAAAGATGGCCTCGCGTCTGATTAGCTAGTTGGTAGGTAACGGCCTACCAAGGCGACGATCAGTAGCCGGTCTGAGAGGATGAACGGCCACATTGGGACTGAGATACGGCCCAGACTCCTACGGGAGGCAGCAGTGGGGAATATTGGGCAATGGGCGAAAGCCTGACCCAGCAACGCCGCGTGAAGGAAGAAGGCCTTCGGGTTGTAAACTTCTTTTACCAGGACGAAGAACGTGACGGTACCGTGGAGAAAAGCAACGGCTAACTACGTAG
>FQH3XDB01EROHT|677|2
GACGAACGCTGGCGGCGTGCCTAACACATGCAAGTCGAACGGAGTTATTCCTTCGGGGATAACTTAGTGGCGAACGGGTGAGTAACGCGTGAGGAACCTGCCTTTCAGTGGGGGACAACAGTTGGAAACGACTGCTAATACCGCATGATACTGTAGATCGGCATCGATTGACAGTCAAAGCTTTATGTGCTGAAAGATGGCCTCGCGTCTGATTAGATAGTTGGCGGGGTAACGGCCCACCAAGTCGACGATCAGTAGCCGGTCTGAGAGGATGAACGGCCACATTGGGACTGAGATACGGCCCAGACTCCTACGGGAGGCAGCAGTGGGGAATATTGGGCAATGGGCGAAAGCCTGACCCAGCAACGCCGCGTGAAGGAAGAAGGCCTTCGGGTTGTAAACTTCTTTACCTAGGGACGAAGGACGTGACGGTACCTGGAGAAAAGCCACGGCTAACACGTG
>FQH3XDB01D7J4P|678|2
CACGTAGTTAGCCGTTGCTTTTTCTCCAGGTACCGTCATCTTCTTCGTCCCTGGTAAAAGAAGTTTACAACCCGAAGGCCTTCTTCCTTCACGCGGCGTTGCTGGGTCAGGGTTTCCCCATTGCCCAATATTCCCCACTGCTGCCTCCCGTAGGAGTCTGGGCCGTATCTCAGTCCCAATGTGGCCGTTCATCCTCTCAGACCGGCTACTGATCGTCGCCTTGGTGGGCCGTTACCCCACAACTAGCTAATCAGACGCGAGGCCATCTTTCAGCAATAAATCTTTGGCTTTCAGATCATGCGACCCAAAAGCGTTATGCGGTATTAGCAGTCGTTTCCAACTGTTGTCCCCCACTGAAAGGCAGGTTCCTCACGCGTTACTCACCCGTTCGCCACTAAGCAATGTCCCGAAGGCTTTGCTCCGTTCGACTTGCATGTGTTAGGCACGCCGCCAGCGTTCGTC
>FQH3XDB01ESVLG|679|3
CACGTAGTTAGCCGTTGCTTTTTCTGCAGGTACCGTCACGTCCTTCGTCCCTGCTAAAAGAAGTTTACAACCCGAAGGCCTTCTTCCTTCACGCGGCGTTGCTGGGTCAGGCTTTCGCCCATTGCCCAATATTCCCCACTGCTGCCTCCCGTAGGAGTCTGGGCCGTATCTCAGTCCCAATGTGGCCGTTCATCCTCTCAGACCGGCTACTGATCGTCGCCTTGGTGGGCCGTTACCCCGCCAACTAGCTAATCAGACGCGAGACCATCTTTCAGCAATAAATCTTTGACTTTTTAGAGATGCCTCCAAAAAGTATCATGCGGTATTAGCAGTCGTTTCCAACTGTTGTCCCCCACTGAAAGGCAGGTTCCTCACGCGTTACTCACCCGTTCGCCACTAAGTAAAGTCCCGAAGGGCTTCACTCCGTTCGACTTGCATGTGTTAGGCACGCCGCCAGCGTTCGTC
>FQH3XDB01CDIRY|680|2
CACGTAGTTAGCCGTTGCTTTTTCTGTAGGTACCGTCACGTTCTTCGTCCCTACTAAAAGAAGTTTACAACCCGAGGGCCTTCTTCCTTCACGCGGCGTTGCTGGGTCAGGGTTTCCCCCATTGCCCAATATTCCCCACTGCTGCCTCCCGTAGGAGTCTGGGCCGTATCTCAGTCCCAATGTGGCCGTTCATCCTCTCAGACCGGCTACTGATCGTCGCCTTGGTGAGCCGTTACCTCACCAACTAGCTAATCAGACGCGAAGCCATCTTTCAGCAATAAATCTTTGGTATATCAAGGATGCCCTTAATATACATTATGCGGTATTAGCAGTCGTTTCCAACTGTTGTCCCCCACTGAAAGGCAGGTTCTTCACGCGTTACTCACCCGTTCGCCACTAAGTAAGGTCCCGAAGGGCCTTACCCCGTTCGACTTGCATGTGTTAGGCACGCCGCCAGCGTTCGTC
>FQH3XDB01ATANG|681|1
CACGTAGTTAGCCGTTGCTTTTTCTCCAGGTACCGTCACGTTCTTCGTCCCTGGTAAAAGAAGTTTACAACCCGAAGGCCTTCTTCCTTCACGCGGCGTTGCTGGGTCAGGGTTTCCCCATTGCCCAATATTCCCCACTGCTGCCTCCCGTAGGAGTCTGGGCCGTATCTCAGTCCCAATGTGGCCGTTCATCCTCTCAGACCGGCTACTGATCGTCGCCTTGGTGAGCCGTTACCCCACCAACTAGCTAATCAGACGCGAGACCATCTTTCAGCACATAAAGCTTTGACTTCTAGATCATGCGATCTTAAAGTGTTATGCGGTATTAGCAGTCGTTTCCAACTGTTGTCCCCCACTGAAAGGCAGGTTTCTCACGCGTTACTCACCCGTTCGCCACTAAGTAAGGTCCCGAAGGCCTTACCCGTTCGACTTGCATGTGTTAGGCACGCCGCCAGCGTTCGTC
>FQH3XDB01CUZYX|682|2
GACGAACGCTGGCGGCGTGCCTAACACATGCAAGTCGAACGGGGTAATTTTCTTCGGGAGATTACTTAGTGGCGAACGGGTGAGTAACGCGTGAGGAACCTGCCTTCCAGTGGGGACAACAGTTGGAAACGACTGCTAATACCGCATAACACAGATAGATCGCATGATTTAACTGTCAAAGCTTTAGTGCTGGAAGATGGCCTCGCGTCTGATTAGCTAGTTGGTGGGTAACGGCCCACCAAGGCGACGATCAGTAGCCGGTCTGAGAGGATGAACGGCCACATTGGGACTGAGATACGGCCCAGACTCCTACGGGAGCAGCAGTGGGGAATATTGGGCAATGGGGGAAAACCCTGACCCAGCAACGCCGCGTGAAGGAAGAAGGCCTTCGGGTTGTAAACTTCTTTACCTAGGGACGAAGGACGTGACGGTACCTGGAGAAAAGACAACGGCTAACTACGTG
>FQH3XDB01AVVYK|683|1
CACGTAGTTAGCCGTTGCTTTTCTCCAGGTACCGTCACGTTCTTCGTCCCTGGTAAAAGAAGTTTACAACCCGAAGGCCTTCTTCCTTCACGCGGCGTTGCTGGGTCAGGGTTTCCCCATTGCCCAATATTCCCCACTGCTGCCTCCCGTAGGAGTCTGGGCCGTATCTCAGTCCCAATGTGGCCGTTCATCCTCTCAGACCGGCTACTGATCGTCGCCATGGTGGCCGTTACCCGCCATCTAGCTAATCAGACGCGAGACCATCTTTCAGCACATTAAGCTTTGATACAAAAATCATGCGACTCTTGTATGTTATGCGGTATTAGCAGTCGTTTCCAACTGTTGTCCCCCACTGAAAGGCAGGTTTCTCACGCGTTACTCACCCGTTCGCCACTAAGTCAGTCCCCGAAGGGCCACCCGTTCGACTTGCATGTGTTAGGCACGCCGCCAGCGTTCGTC
>FQH3XDB01DIPDU|684|2
GACGAACGCTGGCGGCGTGCCTAACACATGCAAGTCGAACGGGGTGATTTTTCGGAGATCACTTAGTGGCGAACGGGTGAGTAACGCGTGAGGAACCTGCCTTTCAGTGGGGGACAACAGTTGGAAACGACTGCTAATACCGCATAAAGTATCATGACCGCATGGTTGAGATACCAAAGATTTATTGCTGAAAGATGGCCTCGCGTCTGATTAGCTAGTTGGAGGGTAACGGCCCACCAAGGCGACGATCAGTAGCCGGTCTGAGAGGATGAACGGCCACATTGGGACTGAGATACGGCCCAGACTCCTACGGGAGGCAGCAGTGGGGAATATTGGGCAATGGGGAAACCCTGACCCAGCAACGCCGCGTGAAGGAAGAAGGCCTTCGGGTTGTAAACTTCTTTTACCAGGGACGAAGGACGTGACGGTACCTGGAGAAAAGCAACGGCTAACTACGTG
>FQH3XDB01BR62Z|685|9
GACGAACGCTGGCGGCGTGCCTAACACATGCAAGTCGAACGGGGTGATTTCCTTCGGGGGATCACTTAGTGGCGAACGGGTGAGTAACGCGTGAAGAACCTGCCTTTCAGTGGGGGACAACAGTTGGAAACGACTGCTAATACCGCATAACGTCATTTGGGGGCATCTCTGAATGACCAAAGCTTAATGTGCTGAAAGATGGCTTCGCGTCTGATTAGCTAGATGGCGGGTAAGGCCCACCATGGCGACGATCAGTAGCCGGTCTGAGAGGATGAACGGCCACATTGGGACTGAGATACGGCCCAGACTCCTACGGGAGGCAGCAGTGGGGAATATTGGGCAATGGGGGAAACCCTGACCCAGCAACGCCGCGTGAAGGAAGAAGGCCCTCGGGTTGTAAACTTCTTTTAGCAGGGACGAAGAACGTGACGGTACCTGCAGAAAAGCAACGGCTAACTACGTG
>FQH3XDB01DPJTC|686|2
GACGAACGCTGGCGGCGTGCCTAACACATGCAAGTCGAACGGGGCAATTTCCTTCGGGGATTGCTTAGTGGCGAACGGGTGAGTAACGCGTGAAGAACCTGCCTTTCAGTGGGGGACAACAGTTGGAAACGACTGCTAATACCGCATAATGTATAATGGGGCATCCCTGATATACCAAAGATTTATTGCTGAAAGATGGCTTCGCGTCTGATTAGCTAGTTGGTGGGTAACGGCTCACCAAGGCGACGATCAGTAGCCGGTCTGAGAGGATGAACGGCCACATTGGGACTGAGATACGGCCCAGACTCCTACGGGAGCAGCAGTGGGGAATATTGGGCAATGGGGAAACCCTGACCCAGCAACGCCGCGTGAAGGAAGAAGGCCTCGGTTGTAAACTTCTTTAGTAGGACGAAGAACGTGACGGTACCTACAGAAAAGACAACGGACTAACTACGTG
>FQH3XDB01AH3QC|687|39
GACGAACGCTGGCGGCGTGCCTAACACATGCAAGTCGAACGGGGCGGCGCTCTTCGGAGTGGCGCTTAGTGGCGAACGGGTGAGTAACGCGTGAAGAACCTGCCTTTCAGTGGGGGACAACAGTTGGAAACGACTGCTAATACCGCATAACACATCGAGGGGGCATCCCCATGATGTCAAAGATTAATTGCTGAAAGATGGCTTCGCGTCTGATTAGCTAGTTGGTGGGGTAACGGCTCACCAAGGCGACGATCAGTAGCCGGTCTGAGAGGATGAACGGCCACATTGGGACTGAGATACGGCCCAGACTCCTACGGGAGGCAGCAGTGGGGAATATTGGGCAATGGGGGAAACCCTGACCCAGCAACGCCGCGTGAAGGAAGAAGGCCTTCGGGTTGTAAACTTCTTTTAGCAGGGACGAAGGACGTGACGGTACCTGCAGAAAAGCAACGGCTAACTACGTG
>FQH3XDB01CX4E6|688|3
CACGTAGTTAGCCGTTGCTTTTTCTCCAGGTACCGTCACGTCCTTCGTCCCTGGTAAAAGAAGTTTACAACCCGAGGGCCTTCTTCCTTCACGCGGCGTTGCTGGGTCAGGGTTTCCCCCATTGCCCAATATTCCCCACTGCTGCCTCCCGTAGGAGTCTGGGCCGTATCTCAGTCCCAATGTGGCCGTTCATCCTCTCAGACCGGCTACTGATCGTCGCCTTGGTGGGCCGTTACCCCGCAACCAGCTAATCAGACGCGAAGCCATCTTTCAGCACATAAAGCTTTGATCCACAAACCATGCGGTTCGTGAATGTTATGCGGTATTAGCAGTCGTTTCCAACTGTTGTCCCCCACTGAAAGGCAGGTTCTTCACGCGTTACTCACCCGTTCGCCACTAGGTAAAAACCGAAGCTCTTTACCCGTTCGACTTGCATGTGTTAGGCACGCCGCCAGCGTTCGTC
>FQH3XDB01BHEZU|689|7
GACGAACGCTGGCGGCGTGCCTAACACATGCAAGTCGAACGGGGTAAGGCCCTTCGGGACCTTACTTAGTGGCGAACGGGTGAGTAACGCGTGAAGAACCTGCCTTTCAGTGGGGGACAACAGTTGGAAACGACTGCTAATACCGCATAATGTATTGAGGGGCATCCCTTTGATACCAAAGACTTATTGCTGAAAGATGGCTTCGCGTCTGATTAGCTAGATGGCGGGTAACGGCCCACCATGGCGACGATCAGTAGCCGGTCTGAGAGGATGAACGGCCACATTGGGACTGAGATACGGCCCAGACTCCTACGGGAGGCAGCAGTGGGGAATATTGGGCAATGGGGAAACCCTGACCCAGCAACGCCGCGTGAAGGAAGAAGGCCTTCGGGTTGTAAACTTCTTTAGTAGGGACGAAGAACGTGACGGTACCTACAGAAAAGCAACGGCTAACTACGTG
>FQH3XDB01E0PMG|690|4
CACGTAGTTAGCCGTTGCTTTTTCTGTAGGTACCGTCACGTTCTTCGTCCCTACTAAAAGAAGTTTACAACCCGAAGGCCTTCTTCCTTCACGCGGCGTTGCTGGGTCAGGGTTTCCCCATTGCCCAATATTCCCCACTGCTGCCTCCCGTAGGAGTCTGGGCCGTATCTCAGTCCCAATGTGGCCGTTCATCCTCTCAGACCGGCTACTGATCGTCGCCATGGTGGGCCGTTACCCCGCCATCTAGCTAATCAGACGCGAAGCCATCTTTCAGCAATAAATCTTTGGTATCAAGAGGATGCCCTCTCGATACATTATGCGGTATTAGCAGTCGTTTCCAACTGTTGTCCCCCACTGAAAGGCAGGTTCTTCACGCGTTACTCACCCGTTCGCCACTAAGTAAGGCCCCGAAGGACCTTACCCCGTTCGACTTGCATGTGTTAGGCACGCCGCCAGCGTTCGTC
>FQH3XDB01CNEAC|691|1
CACGTAGTTAGCCGTTGCTTTTTCTCCAGGTACCGTCACGTTCTTCGTCCCTGGTAAAAGAAGTTTACAACCCGAAGGCCTTCTTCCTTCACGCGGCGTTGCTGGGTCAGGGTTTCCCCATTGCCCAATATTCCCCACTGCTGCCTCCCGTAGGAGTCTGGGCCGTATCTCAGTCCCAATGTGGCCGTTCATCCTCTCAGACCGGCTACTGATCGTCGCCATGGTGGGCCGTTACCCCGCCATCTAGCTAATCAGACGCGAGACCATCTCTCAGCACATTAAGCTTTGATATCCAGAGGATGCCCTCCGGATATGTTATGCGGTATTAGCAGTCGTTTCCAACTGTTGTCCCCCACTGAGAGGCAGGTTTTCTCACGCGTTACTCACCCGTTCGCCACTAAGTAAGGTCCCGAAGGGCCTTACCCGTTCGACTTGCATGTGTTAGGCACGCCGCCAGCGTTCGTC
>FQH3XDB01CT4L1|692|1
GACGAACGCTGGCGGCGTGCCTAACACATGCAAGTCGAACGGAGTTGAGTCCTTCGGGACTTAACTTAGTGGCGAACGGGTGAGTAACGCGTGAGGAACCTGCCTTTCAGTGGGGGACAACAGTTGGAAACGACTGCTAATACCGCATAATACTTTTGGGTGGCATCACTTAAAAGTCAAAGATTTATTGCTGAGAGATGGCCTCGCGTCTGATTAGCTAGTTGGTGGGTAACGCCACCAAGGCGACGATCAGTAGCCGGTCTGAGAGGATGAACGGCCACATTGGGACTGAGATACGGCCCAGACTCCTACGGGAGGCAGCAGTGGGGAATATTGCACAATGGGGGAAACCCTGATGCAGCGACGCCGCGTGGAGGAAGAAGGTCTTCGGATTGTAAACTCCTGTTGTTGAGGAAGATAATGACGGTACTCAACAAGGAAGTGACGGCTAACTACGTG
>FQH3XDB01AIEG6|693|7
GACGAACGCTGGCGGCGTGCCTAACACATGCAAGTCGAACGGACGAAGCCCTTCGGGGCCTAGTTAGTGGCGAACGGGTGAGTAACGCGTGAGGAACCTGCCTTTCAGAGGGGGACAACAGCTGGAAACGGCTGCTAATACCGCATAATACAGATTGACCGCATGATCGATCTGTCAAAGATTTATCGCTGAAAGATGGCCTCGCGTCTGATTAGCTGGTTGGCGGGGTAACGGCCCACCAAGGCGACGATCAGTAGCCGGACTGAGAGGTTGAACGGCCACATTGGGACTGAGATACGGCCCAGACTCCTACGGGAGGCAGCAGTGGGGAATATTAGGCAATGGGGAAACCCTGACCTAGCAACGCCGCGTGAAGGAAGAAGGCTTTCGGGTTGTAAACTTCTTTTACCAGGGACGAAGAACGTGACGGTACCTGGAGAAAAAGCCACGGCTAACTACGTG
>FQH3XDB01EB5M7|694|1
GACGAACGCTGGCGGCGTGCCTAACACATGCAAGTCGAACGGACGAGGCCCCTTCGGGGACCGAGTTAGTGGCGAACGGGTGAGTAACGCGTGAGGAACCTGCCTTTCAGTGGGGGACAACAGTTGGAAACGACTGCTAATACCGCATAAAGCATTTAAGGGGCATCCTTTGAATGCCAAAGATTTATTGCTGAAAGATGGCCTCGCGTCTGATTAGCTGGTTGGTGGGGTAACGGCCTACCAAGGCGACGATCAGTAGCCGGTCTGAGAGGGTGAACGGCCACATTGGGACTGAGATACGGCCCAGACTCCTACGGGAGGCAGCAGTGGGGAATATTGGGCAATGGGGAAACCCTGACCCAGCAACGCCGCGTGAAGGAAGAAGGCTTTCGGGTTGTAAACTTCTTTTACCAGGGACGAAGAAGTGACGGTACCTGGAGAAAAAGCCACGGCTAACTACGTG
>FQH3XDB01E3O9J|695|1
CACGTAGTTAGCCGTGGCTTTTTCTCCAGGTACCGTCACGTTCTTCGTCCCTGGTAAAAGAAGTTTACAACCCGAAAGCCTTCTTCCTTCACGCGGCGTTGCTGGGTCAGGGTTTCCCCCATTGCCCAATATTCCCCACTGCTGCCTCCCGTAGGAGTCTGGGCCGTATCTCAGTCCCAATGTGGCCGTTCAACCTCTCAGTCCGGCTACTGATCGTCGCCTTGGTGGGCCGTTACCCCTCCAACTAGCTAATCAGACGCGAGCCCATCTTTCAGCGATAAATCTTTGGCAGCAAGACCATGCGGTCTCGCTGCATCATGCGGTATTAGCAGTCGTTTCCAACTGTTGTCCCCCTCTGAAAGGCAGGTTGCTCACGCGTTACTCACCCGTCCGCCACTAACTCGGTCCCCGAAGGGGCCTCGTCCGTTCGACTTGCATGTGTTAGGCACGCCGCCAGCGTTCGTC
>FQH3XDB01AHUMI|696|1
GACGAACGCTGGCGGCGTGCCTAACACATGCAAGTCGAACGGACGATGCCCCTTCGGGGGCAAAGTTAGTGGCGAACGGGTGAGTAACGCGTGAGGAACCTGCCTTTCAGAGGGGGACAACAGTTGGAAACGACTGCTAATACCGCATAACGTACACGGACCGCATGATCTGTGTACCAAAGATTTATCGCTGAAAGATGGCCTCGCGTCTGATTAGATAGTTGGTGGGTAACGGCCTACCAAGTCTGCGATCAGTAGCCGGACTGAGAGGTTGAACGGCCACATTGGGACTGAGATACGGCCCAGACTCCTACGGGAGGCAGCAGTGGGGAATATTAGGCAATGGGGGAAACCCTGACCTAGCAACGCCGCGTGAAGGAAGAAGGCTTTCGGGTTGTAAACTTCTTTTACCAGGGACGAAGAACGTGACGGTACCTGGAGAAAAGCTCCGGCTAACTACGTG
>FQH3XDB01DUGYI|697|2
GACGAACGCTGGCGGCGTGCCTAACACATGCAAGTCGAACGGGGCAATTCCTTCGGGGATTGCTTAGTGGCGAACGGGTGAGTAACGCGTGAGGAACCTGCCTTTCAGTGGGGGACAACAGTTGGAAACGACTGCTAATACCGCATAAAGTTATTGGGGCATCCCCGAGTAACCAAAGATTTATGCTGAAAGATGGCCTCGCGTCTGATTAGATAGTTGGTGGGTAACGCCCACAAGTCGACGATCAGTAGCCGGACTGAGAGGTTGAACGGCCACATTGGGACTGAGATACGGCCCAGACTCCTACGGGAGGCAGCAGTGGGGAATATTGGGCAATGGGGGAAACCCTGACCCAGCAACGCCGCGTGAAGGAAGAAGGCCTTCGGGTTGTAAACTTCTTTTACCAGGGACGAAGAAAATGACGGTACCTGGAGAAAAAGCAACGGCTAACTACGTG
>FQH3XDB01DCVW2|698|1
CACGTAGTTAGCCGTTGCTTTTTCTCCAGGTACCGTCATTTTCTTCGTCCCTGGTAAAAGAAGTTTACAACCCGAAGGCCTTCTTCCTTCACGCGGCGTTGCTGGGTCAGGGTTTCCCCATTGCCCAATATTCCCCACTGCTGCCTCCCGTAGGAGTCTGGGCCGTATCTCAGTCCCAATGTGGCCGTTCAACCTCTCAGTCCGGCTACTGATCGTCGACTTGGTGGGCCGTTACCCCACCAACTATCTAATCAGACGCGAGGCCATCTTTCAGCAATAAATCTTTGGTTACTCGGGGATGCCCCCAAATAACTTTATGCGGTATTAGCAGTCGTTTCCAACTGTTGTCCCCCACTGAAAGGCAGGTTCCTCACGCGTTACTCACCCGTTCGCCACTAAGCAATCCCCGAAGATGCCCCCGTTCGACTTGCATGTGTTAGGCACGCCGCCAGCGTTCGTC
>FQH3XDB01CJXFM|699|1
GACGAACGCTGGCGGCGTGCCTAACACATGCAAGTCGAACGGGGTAAGGCCCTTCGGGACCTTACTTAGTGGCGAACGGGTGAGTAACGCGTGAGGAACCTGCCTTTCAGTGGGGGACAACAGTTGGAAACGACTGCTAATACCGCATAACGCTTTTGGGTCGCATGATCTGAAAGCCAAAGATTTATTGCTGAAAGATGGCCTCGCGTCTGATTAGCTGGTTGGCGGGTAACGCCCACCAAGGCGACGATCAGTAGCCGGTCTGAGAGGATGAACGGCCACATTGGGACTGAGATACGGCCCCAGACTCCTACGGGAGGCAGCAGTGGGGAATATTGCACAATGGGGGAAACCCTGATGCAGCGACGCCGCGTGGAGGAAGAAGGTCTTCGGATTGTAAACTCCTGTTGTTGAGGAAGATAATGGACGGTACTCAACAAGGAAGTGACGGCTAACTACGTG
>FQH3XDB01B5F6Y|700|1
GACGAACGCTGGCGGCGTGCCTAACACATGCAAGTCGAACGGGGTCTGCCCCTTCGGGGACGGACTTAGTGGCGAACGGGTGAGTAACGCGTGAGGAACCTGCCTTTCAGTGGGGGACAACAGTTGGAAACGACTGCTAATACCGCATAACACTTTAGCACCGCATGGTGCAGTGTGAAAAACTCCGGTGGTACAGGATGGACCCGCGGCTGATTAGCTGGTTGGCGGGGTAACGGCCCACCAAGGCGACGATCAGTAGCCGACCTGAGAGGGTGACCGGCCACATTGGGACTGAGACACGGCCCAAAACTCCTACGGGAGGCAGCAGTGGGGAATATTGCACAATGGGGGAAACCCTGATGCAGCGACGCCGCGTGAGTGAAGAAGTATTTCGGTATGTAAAAGCTCTATCAGCAGGGAAGAAAATGACGGTACCTGACTAAGAAGCCCCGGCTAACTACGTG
>FQH3XDB01AF6GQ|701|1
CACGTAGTTAGCCGTGACTTTCTCACAAGGTACCGTCACTTTCTTCTTCCCTTGCGACAACAGTTTACAATCCGAAGACCTTCTTCCTGCACGCGGCGTTGCTGCGTCAGGGTTCCCCCATTGCGCAATATTCCCCACTGCTGCCTCCCGTAGGAGTCTGGGCCGTGTCTCAGTCCCAATGCGGCCGATCAACCTCTCAGTTCGGCTACAGATCGTCGCCTTGGTGAGCCGTTACCTCACCAACCAGCTAATCTGACGCGAGTCCATCCATAAGCGATAAATCTTTCATATCCCGGTCATGCAACCAAAATACTTCATAAGGTATTACTCCTCGTTTTCCAAGGGCTATCCCCCACTGAAAGGCAGGTTCCTCACGCGTTACTCACCCGTTCGCCACTAAGTAAGGTCCCCGAAGGGCCTTACCCCGTTCGACTTGCATGTGTTAGGCACGCCGCCAGCGTTCGTC
>FQH3XDB01EIYUK|702|1
CACGTAGTTAGCCGGAGCTTCCTCCTCTGCTACCGTCATCTCTTTCTTCACAGAGGACAGAGGTTTACAATCCGAAAACCTTCTTCCCTCACGCGGCGTTGCTGCATCAGGGTTTCCCCATTGTGCAATATCCCCCACTGCTGCCTCCCGTAGGAGTCTGGGCCGTGTCTCAGTCCCAATGTGGCCGTTCAACCTCTCAGTCCGGCTACCGATCGTCGCCTTGGTGAGCCTTTACCTCTCCAACTAGCTAATCGGACGCGAGTCCATCTTAAAGCGGATTGCTCCTTTGATTGTTCCACCATGCGATGTTTCAATGTTATGCGGTATTAGCGTCCGTTTCCGAACGTTATCCCCCTCTTTAAGGCAGGTTACTCACGCGTTACTCACCCGTCCGCCACTAACTTCTCAAGAGCAAGCTCTCGATTAGTCCGTTCGACTTGCATGTGTTAGGCACGCCGCCAGCGTTCGTC
>FQH3XDB01AEM93|703|1
GACGAACGCTGGCGGCGTGCCTAACACATGCAAGTCGAACGGAGTACAGCCCTTCGGGACTGGACTTAGTGGCGAACGGGTGAGTAACGCGTGAGGAACCTGCCTTTCAGTGGGGGACAACAGTTGGAAACGACTGCTAATACCGCATAATACTTCTGGGGGACATCCCTTGGAAGTCAAAGCTTTAAGTGCTGAAAGATGGCCTCGCGTCTGATTAGCTGGTTGGTGAGGTAACGGCTCACCAAGGCGACGATCAGTAGCCGGTCTGAGAGGATGAACGGCCACATTGGGACTGAGACACGGCCCAAACTCCTACGGGAGGCAGCAGTGGGGAATATTGCACAATGGGGGGAACCCTGATGCAGCGACGCCGCGTGAGTGAAGAAGTATTTCCGGTATGTAAAAGCTCTATCAGCAGGGAAGAAAATGACGGTACCTGACTAAGAAGCTCCGGCTAAATACGTG
>FQH3XDB01EHG3R|704|1
GACGAACGCTGGCGGCGTGCCTAACACATGCAAGTCGAACGGAGATATGTTTTGGAAGGGCTTCGGCCCGGAAGAGATATATTTTAGTGGCGGACGGGTGAGTAACGCGTGGGCAATCTGCCTTGTAGAAAGGGATAACAGGCCGAAAGGCTTGCTAATACCGGATGAGCTTATCGGGTCGCATGATCGGATAAGGAAAGGGAAACCCGCTACAAGATGAGCCTGCGTCCCATTAGCTAGTTGGTGAGATAACAGCCCACCAAGGCGACGATGGGTAGCCGGCCTGAGAGGGTGACCAGCCACATTGGAACTGAGAAACGGTCCAGACTCCTACGGGGGGCAGCAGTGGGGAATATTCGGCAATGGGGCGAAAGCCTGACCGAGCGACGCCGCGTGAGCGAAGAAGGCCTTCGGGTCGTAAAGCTCTGTCTAGTGGGACGAAGAAAGTGACGGTACCACGTGGAGGAAGCCACGGCTAACTACGTG
>FQH3XDB01B19Q0|705|9
GACGAACGCTGGCGGCGTGCCTAACACATGCAAGTCGAACGAAGCACTGCGGATAGAGACTTCGGTCAATTGAAGCTTTGACTTAGTGGCGGACGGGTGAGTAACGCGTGAGGAACCTGCCTTTCAGTGGGGGACAACAGTTGGAAACGACTGCTAATACCGCATAATGTGTTTTGGGGGCATCCCCGAAACACCAAAGATTTATTGCTGAAAGATGGCCTCGCGTCTGATTAGATAGTTGGTGGGGTAACGGCCTACCAAGTCGACGATCAGTAGCCGGACTGAGAGGTTGAACGGCCACATTGGGACTGAGATACGGCCCAGACTCCTACGGGAGGCAGCAGTGGGGAATATTGGGGCAATGGGGGAAACCCTGACCCAGCAACGCCGCGTGAAGGAAGAAGGCTTTCGGGTTGTAAACTTCTTTTACCAGGGACGAAGGACGTGACGGTACCTGGAGAAAAGCCACGGCTAACTACGTG
>FQH3XDB01EBGD0|706|1
GACGAACGCTGGCGGCGTGCCTAACACATGCAAGTCGAACGAAGCACTGCGGATAGAGACTTCGGTCAATTGAAGCTTTGACTTAGTGGCGGACGGGTGAGTAACGCGTGAGGAACCTGCCTTTCAGTGGGGGACAACAGTTGGAAACGACTGCTAATACCGCATAATGTGTTTTGGGGGCATCCCCGAAACACCAAAGGATTTATTGCTGAAAGATGGCCTCGCGTCTGATTAGATAGTTGGTGGGGTAACGGCCTACCAAGTCGACGATCAGTAGCCGGACTGAGAGGTTGAACGGCCACATTGGGACTGAGATACGGCCCAGACTCCTACGGGAGCAGCAGTGGGAATATTGGGGCAAAGTGGGGGAAAACCCTGACCCAGCAACGCCGCGTGAAGGAAGAAGGCTTCGGGTGTAAACTTCTTTTACCGAGGGACGAAGGACGTGACGGTACCTGGAGAAAAAGCCACGGCTAACTACGTG
>FQH3XDB01AJEJW|707|3
GACGAACGCTGGCGGCGTGCCTAACACATGCAAGTCGAACGAAGCACTGGTGAACAATCCTTCGGGAAAGGGAACCTTTGACTTAGTGGCGGACGGGTGAGTAATGTGTGAGCAACCTGCCCTTCAGAGGGGGACAACAGTTGGAAACGACTGCTAATACCGCATGACGTCGTTTGGGGGCATCCCCGAACGACCAAAGATTTATCGCTGAAGGATGGGCTCACATCTGATTAGCTAGTTGGTGAGGTAACGGCTCACCAAGGCTGCGATCAGTAGCCGGACTGAGAGGTTGAACGGCCACATTGGGACTGAGATACGGCCCAGACTCCTACGGGAGGCAGCAGTGGGGAATATTGGGCAATGGGCGCAAGCCTGACCCAGCAACGCCGCGTGAAGGAGAAGGCTTTCGGGTTGTAAACTTCTTTATGAGGACGAATTCGTGACGGTACCTCATGATAGCCACGGCTAACTACGTG
>FQH3XDB01EWWD6|708|2
GACGAACGCTGGCGGCGTGCCTAACACATGCAAGTCGAACGAAGCACTGGTGAACAATCCTTCGGGAAAGGGATCCTTTGACTTAGTGGCGGACGGGTGAGTAATGTGTGAGCAACCTGCCCTTCAGAGGGGGACAACAGTTGGAAACGACTGCTAATACCGCATGACGTCGTTTTGGGGCATCCCTGAACGACCAAAGATTTATCGCTGAAGGATGGGCTCACATCTGATTAGCTAGTTGGTGGGGTAACGGCTCACCAAGGCTGCGATCAGTAGCCGGACTGAGAGGTTGAACGGCCACATTGGGACTGAGATACGGCCCCAGACTCCTACGGGAGGCAGCAGTGGGGAATATTGGGGCAATGGGCGCAAGCCTGACCCAGCAACGCCGCGTGAAGGAGAAGGCTTTCGGGTGTAAACTTCTTTTATGAGGGACGAAATCGTGACGGTACCTCATGAATAAGCCACGGCTAACTACGTG
>FQH3XDB01E1PG6|709|3
GACGAACGCTGGCGGCGTGCCTAACACATGCAAGTCGAACGAAGCACTGTGGATAGAGACTTCGGTCAATTGAAACTTTGACTTAGTGGCGGACGGGTGAGTAACGCGTGAGGAACCTGCCTTTCAGAGGGGGACAACAGTTGGAAACGACTGCTAATACCGCATGAAACAGCGAGACCGCATGATCTTGCTGTCAAAGATTTATCGCTGAAAGATGGCCTCGCGTCTGATTAGATAGTTGGTGAGGTAACGGCCCACCAAGTCGACGATCAGTAGCCGGACTGAGAGGTTGAACGGCCACATTGGGACTGAGATACGGCCCAGACTCCTACGGGAGGCAGCAGTGGGGAATATTGGGCAATGGGGGAAACCCTGACCCAGCAACGCCGCGTGAAGGAAGAAGGCTTTCGGGTTGTAAACTTCTTTTACCAGGGACGAAGAACGTGACGGTACCTGGAGAAAAAGCCAACGGCTAACTACGTG
>FQH3XDB01CGRZR|710|3
GACGAACGCTGGCGGCGTGCCTAACACATGCAAGTCGAACGAAGCTCCCCGATACAAGACTTCGGTCAAGTTGAAGGGATGACTTAGTGGCGGACGGGTGAGTAACGCGTGAGGAACCTGCCTTTCAGTGGGGGACAACAGTTGGAAACGACTGCTAATACCGCATAATGTATTTTGGGGCATCCCCGGGATACCAAAGATTTATTGCTGAAAGATGGCCTCGCGTCTGATTAGATAGTTGGTGGGTAACGGCCTACCAAGTCGACGATCAGTAGCCGGACTGAGAGGTTGAACGGCCACATTGGGACTGAGATACGGCCCAGACTCCTACGGGAGGCAGCAGTGGGGAATATTGGGCAATGGGGAAACCCTGACCCAGCAACGCCGCGTGAAGGAAGAAGGCTTTCGGGTTGTAAACTTCTTTACCAGGGACGAAGGACGTGACGGTACCTGGAGAAAAAGCCACGGCTAACTACGTG
>FQH3XDB01BK4FM|711|2
GACGAACGCTGGCGGCGTGCCTAACACATGCAAGTCGAACGAAGCTCCCCGATACAAGACTTCGGTCAAGTTGAAGGGATGACTTAGTGGCGGACGGGTGAGTAACGCGTGAGGAACCTGCCTTTCAGTGGGGGACAACAGTTGGAAACGACTGCTAATACCGCATAATGTGCCTTGGGGGCATCCCCGGGGTACAAGATTTATGCTGAAAGATGGCCTCGCGTCTGATTAGATAGTTGGTGGGGTAACGGCCTACCAAGTCGACGATCAGTAGCCGGACTGAGAGGTTGAACGGCCACATTGGGACTGAGATACGGCCCAGACTCCTACGGGAGGCAGCAGTGGGGAATATTGGGCAATGGGGGAAACCCTGACCCAGCAACGCCGCGTGAAGGAAGAAGGCTTTCGGGTTGTAAACTTCTTTTACCAGGGACGAAGGACGTGACGGTACCTGGAGAAAAGCCAACGGCTAACTACGTG
>FQH3XDB01BCZL0|712|5
GACGAACGCTGGCGGCGTGCCTAACACATGCAAGTCGAACGAAGCTCCCCGATACAAGACTTCGGTCAAGTTGAAGGGATGACTTAGTGGCGGACGGGTGAGTAACGCGTGAGGAACCTGCCTTTCAGTGGGGGACAACAGTTGGAAACGACTGCTAATACCGCATAATGTTTCCGGGTCGCATGACCTGGAAACCAAGATTTATTGCTGAAAGATGGCCTCGCGTCTGATTAGATAGTTGGTGGGGTAACGGCCCACCAAGTCGACGATCAGTAGCCGGACTGAGAGGTTGAACGGCCACATTGGGACTGAGATACGGCCCAGACTCCTACGGGAGGCAGCAGTGGGGAATATTGGGCAATGGGGGAAACCCCTGACCCAGCAACGCCGCGTGAAGGAGAAGGCTTTCGGGTTGTAAACTTCTTTACCAGGGACGAAGGACGTGACGGTACCTGGAGAAAAGCCACGGCTAACTACGTG
>FQH3XDB01AZ4L5|713|6
GACGAACGCTGGCGGCGTGCCTAACACATGCAAGTCGAACGAAGCTCCTTGATACAAGGTTTCGGCCAAGTTGATGGGATGACTTAGTGGCGGACGGGTGAGTAACGCGTGAGGAACCTGCCTTTCAGTGGGGGACAACAGTTGGAAACGACTGCTAATACCGCATAATGTATTCTGACCGCATGATCGGAATACCAAAGATTTATTGCTGAAAGATGGCCTCGCGTCTGATTAGATAGTTGGTGAGGTAACGGCCCACCAAGTCGACGATCAGTAGCCGGACTGAGAGGTTGAACGGCCACATTGGGACTGAGATACGGCCCAGACTCCTACGGGAGGCAGCAGTGGGGAATATTGGGGCAATGGGGGAAACCCTGACCCAGCAACGCCGCGTGAAGGAAGAAGGCTTTCGGGTTGTAAACTTCTTTTACCAGGGACGAAGGACGTGACGGTACCTGGAGAAAAAGCCACGGCTAACTACGTG
>FQH3XDB01AT4BQ|714|2
GACGAACGCTGGCGGCGTGCCTAACACATGCAAGTCGAACGAAGCTCTCTGATACAAGACTTCGGTCAAGTTGAAGGGATGACTTAGTGGCGGACGGGTGAGTAACGCGTGAGGAACCTGCCTTTCAGTGGGGGACAACAGTTGGAAACGACTGCTAATACCGCATAATGTTTTCGGGTCGCATGACTTGAAAACCTAGCTTTATGTGCTGAAAGATGGCCTCGCGTCTGATTAGATAGTTGGTGGGGTAACGGCCCACCAAGTCGACGATCAGTAGCCGGACTGAGAGGTTGAACGGCCACATTGGGACTGAGATACGGCCCAGACTCCTACGGGAGGCAGCAGTGGGGAATATTGGGCAATGGGGGAAACCCTGACCCAGCAACGCCGCGTGAAGGAGAAGGCTTTTCCGGGGTTGTAAACTTCTTTTACCAGGGACGAAGAACGTGACGGTACCTGGAGAAAAGCCAACGGCTAACTACGTG
>FQH3XDB01A4I52|715|8
GACGAACGCTGGCGGCGTGCCTAACACATGCAAGTCGAACGAAGCTCTGCGATACAAGACTTCGGTCAAGTTGAACGGATGACTTAGTGGCGGACGGGTGAGTAACGCGTGAGGAACCTGCCTTTCAGTGGGGGACAACAGTTGGAAACGACTGCTAATACCGCATAATGTATTCTGACCGCATGATCGGAATACCAAAGATTTATTGCTGAAAGATGGCCTCGCGTCTGATTAGATAGTTGGTGAGGTAACGGCCCACCAAGTCGACGATCAGTAGCCGGACTGAGAGGTTGAACGGCCACATTGGGACTGAGATACGGCCCAGACTCCTACGGGAGGCAGCAGTGGGGAATATTGGGCAATGGGGGAAACCCTGACCCAGCAACGCCGCGTGAAGGAAGAAGGCTTTCGGGTTGTAAACTTCTTTTACCAGGGACGAAGGACGTGACGGTACCTGGAGAAAAGCCACGGCTAACTACGTG
>FQH3XDB01EF2U9|716|1
GACGAACGCTGGCGGCGTGCCTAACACATGCAAGTCGAACGAAGCTCTGCGATACAAGACTTCGGTCAAGTTGAACGGATGACTTAGTGGCGGACGGGTGAGTAACGCGTGAGGAACCTGCCTTTCAGTGGGGACAACAGCTGGAAACGGCTGCTAATACCGCATAATGTACTTGGGGCATCCCGGGTACAAGATTATGCTGAAAGATGGCCTCGCGTCTGATTAGATAGTTGGTGGGTAACGGCCTACCAAGTCGACGATCAGTAGCCGGACTGAGAGGTTGAACGGCCACATTGGGACTGAGATACGGCCCAGACTCCTACGGGAGGCAGCAGTGGGAATATTGGGCAATGGGGGAAACCCTGACCCAGCAACGCCGCGTGAAGGAGAAGGCTTTCGGGTTGTAAACTTCTTTTACCAGGGACGAAGGACGTGACGGTACCTGGAGAAAAGCCACGGCTAACTACGTG
>FQH3XDB01A5YW1|717|6
GACGAACGCTGGCGGCGTGCCTAACACATGCAAGTCGAACGAAGCTCTGCGATACAAGACTTCGGTCAAGTTGAACGGATGACTTAGTGGCGGACGGGTGAGTAACGCGTGAGGAACCTGCCTTTCAGTGGGGGACAACAGCTGGAAACGGCTGCTAATACCGCATAATGTACTTTGGGGGCATCCCTGGAGTACCAAAGATTTATTGCTGAAAGATGGCCTCGCGTCTGATTAGATAGTTGGTGGGGTAACGGCCTACCAAGTCGACGATCAGTAGCCGGACTGAGAGGTTGAACGGCCACATTGGGACTGAGATACGGCCCAGACTCCTACGGGAGGCAGCAGTGGGGAATATTGGGGCAATGGGGGAAACCCTGACCCAGCAACGCCGCGTGAAGGAAGAAGGCTTTCGGGTTGTAAACTTCTTTTACCAGGGACGAAGGACGTGACGGTACCTGGAGAAAAGCCACGGCTAACTACGTG
>FQH3XDB01ASSS2|718|1
GACGAACGCTGGCGGCGTGCCTAACACATGCAAGTCGAACGAAGCTCTGCGATACAAGACTTCGGTCAAGTTGAACGGATGACTTAGTGGCGGACGGGTGAGTAACGCGTGAGGAACCTGCCTTTCAGTGGGGGACAACAGCTGGAAACGGCTGCTAATACCGCATAATGTACTTTGGGGGCATCCCCGGGGTACCAAAGATTTATTGCTGAAAGATGGCCTCGCGTCTGATTAGATAGTTGGTGGGGTAACGGCCTACCAAGTCGACGATCAGTAGCCGGACTGAGAGGTTGATCGGCCACATTGGGGACTGAGACACGGGCCCCAGACTCCTACGGGAGGCAGCAGTGGGGGATATTGGACAATGGGGCAACCCTGATCCAGCGACGCCGCGTGAGGAGAAGGTTTTCGGATTGTAAACCTCTGTTGACGGAGAAAAAATGATGGTATCCGTTTAGAAGCCACGGCTAACTACGTG
>FQH3XDB01CKMUV|719|1
GACGAACGCTGGCGGCGTGCCTAACACATGCAAGTCGAACGAAGCTTGATAAATGATTTCTTCGGAATGAATTTTGATATGACTGAGTGGCGGACGGGTGAGTAACGCGTGAGCAACCTGCCCTCTGGAGCGGAATAGCGTTTGGAAACGAACGGTAATACCGCATAACGTATTTTGACCGCATGATCGAAATACCAAAACTCCGGTGCCAGAGGATGGGCTCGCGTTTGATTAGATAGTTGGTGGGGTAACGGCCTACCAAGTCGACGATCAATAGCCGGACTGAGAGGTTGAACGGCCACATTGGGACTGAGACACGGCCCAGACTCCTACGGGAGGCAGCAGTGGGGAATATTGCACAATGGGGGAAACCCTGATGCAGCAACGCCGCGTGAAGGAAGACGGTTTTCGGATTGTAAAACTTCTGTTCTTAGTGAAAGAATAATGACGGTAGCTAAGGAGCAAAGCCACGGCTAAACTACGTG
>FQH3XDB01DTLH6|720|1
CACGTAGTTAGCCGTGGCTTCCTCCTTGGCTACCGTCACTTTCTTCTTCACCAAAGACAGAGGTTTACAATCCGAAAACCGTCTTCCCTCACGCGGCGTTGCTGCATCAGGCTTTCGCCCATTGTGCAATATTCCCCACTGCTGCCTCCCGTAGGAGTCTGGGCCGTGTCTCAGTCCCAATGTGGCCGTTCAACCTCTCAGTCCGGCTACTGATCGTCGACTTGGTGAGCCGTTACCTCACCAACTATCTAATCAGACGCGAGTCCATCTTTCAGCGCCTCAGCTTTGGTATATCTAAGATGCCTTAAATATACGTTATGCGGTATTAGCAATCGTTTCCGACTGTTATCCCCCTCTGAAAGGCAGGTTACTCACGCGTTACTCACCCGTCCGCCACTAAGTCATTAAACCTTCACCCCGAAGGCTCCGCTTTAATGCTTCGTTCGACTTGCATGTGTTAGGCACGCCGCCAGCGTTCGTC
>FQH3XDB01BIL38|721|1
CACGTAGTTAGCCGTGGCTTCCTCCTTGGCTACCGTCACTTTCTTCTTCACCAAAGACAAAGGTTTACAATCCGAAGACCGTCTTCCCTCACGCGGCGTTGCTGCATCAGGGTTTCCCCATTGTGCAATATCCCCCACTGCTGCCTCCCGTAGGAGTCTGGGCCGTGTCTCAGTCCCAATGTGGCCGTTCAACCTCTCAGTCCGGCTACCGATCGTCGACTTGGTGAGCCGTTACCCCACCAACTATCTAATCGGACGCGAGCCCATCTTTCAGCGCCTCAGCTTTGATATATCTAAGATGCCTTAAATATATGTTATGCGGTATTAGCAGTCGTTTCCAACTGTTATCCCCCTCTGAAAGGCAGGTTGCTCACGCGTTACTCACCCGTCGCCACTAAGTCATAAAAGCTTCATCCCGAAGGAATCGTCTTAAATGCTTCGTTCGACTTGCATGTGTTAGGCACGCCGCCAGCGTTCGTC
>FQH3XDB01BQFS6|722|1
CACGTAGTTAGCCGTGGCTTCCTCCTTGGCTACCGTCATTTGTTCGTCACCAAAGACAGAGGTTTACAATCCGAAGACCGTCTTCCCTCACGCGGCGTTGCTGCATCAGGCTTTCGCCCATTGTGCAATATCCCCCACTGCTGCCTCCCGTAGGAGTCTGGGCCGTGTCTCAGTCCCAATGTGGCCGATCAACCTCTCAGTCCGGCTACCGATCGTCGACTTGGTAGGCCGTTACCCCACCAACTATCTAATCGGACGCGAGCCCATCTTTCAGCGGATTGCTCCTTTGGTTAAACTGCCATGCGACAATTTAACGTTATGCGGTATTAGCGTTCGTTTCCAAACGTTATCCCCCTCTGAAAGGCAGGTTGCTCACGCGTTACTCACCCGTCCGCCACTAAGTTCAAGTCTCATTTGGCCGAAGCCGCATTCCTCAAGAACTTCGTTCGACTTGCATGTGTTAGGCACGCCGCCAGCGTTCGTC
>FQH3XDB01EXNZM|723|1
GACGAACGCTGGCGGCGTGCCTAACACATGCAAGTCGAACGAGAAGCATTGGACGGAATCTTCGGAGGAAGTTTAAGGCGGACAGTGGCGGACGGGCGAGTAACGCGTGAGTAACCTGCCCATAAGAAAGGGATAGCCCTTGGAAACGAGGAGTAATACCTTATGAAGTATTTGGTTGCATGACCGGGATATTAAAGATTTATCGCTTATGGATGGACTCGCGTCAGATTAGCTGGTTGGTGAGGTAACGGCTCACCAAGGCGACGATCTGTAGCCGAACTGAGAGGTTGATCGGCCGCATTGGGACTGAGACACGGCCCAGACTCCTACGGGAGGCAGCAGTGGGGAATATTGCGCAATGGGGGAACCCTGACGCAGCAACGCCGCGTGCAGGAAGAAGGTCTTCGGATTGTAAACTGTTGTCGCAAGGGAGAAGAAAGTGACGGTACCTGTGAGAAAGTCACGGCTAACTACGTG
>FQH3XDB01EBUZK|724|1
CACGTAGTTAGCCGTGGCTTTTTCTCCAAGTACCGTCACTTTCTTCGTCCTTGGTAAAAGAAGTTTACAACCCGAAAGCCTTCTTCCTTCACGCGGCGTTGCTGGGTCAGGGTTTCCCCATTGCCCAATATTCCCCACTGCTGCCTCCCGTAGGAGTCTGGGCCGTATCTCAGTCCCAATGTGGCCGTTCAACCTCTCAGTCCGGCTACTGATCGTCGCCTTGGTGGGCCGTTACCCCGCCAACCAGCTAATCAGACGCGAGGCCATCTTTCAGCGATAAATCTTTGACGATCCGATCATGCGGTCAGATCGTGTTATGCGGTATTAGCAGTCGTTTCCAACTGTTGTCCCCCTCTGAAAGGCAGGTTCCTCACGCGTTACTCACCCGTTCGCCACTGTCCTCAGCTTCCCTTCGCCGAAGCTCCGTTCCGCTGATTCTCGTTCGACTTGCATGTGTTAGGCACGCCGCCAGCGTTCGTC
>FQH3XDB01AVW58|725|2
CACGTAGTTAGCCGTGGCTTTTTCTCCAGGTACCGTCACTTTCTTCGTCCCTGGTAAAAGAAGTTTACAACCCGAAAGCCTTCTTCCTTCACGCGGCGTTGCTGGGTCAGGGTTTCCCCATTGCCCAATATTCCCCACTGCTGCCTCCCGTAGGAGTCTGGGCCGTATCTCAGTCCCAATGTGGCCGTTCAACCTCTCAGTCCGGCTACTGATCGTCGCCTTGGTGGGCCGTTACCCCGCCAACTAGCTAATCAGACGCGAGGCCATCTTTCAGCGATAAATCTTTGACGATCCGATCATGCGGTCAGATCGTATTATGCGGTATTAGCAGCCGTTTCCAGCTGTTGTCCCCCTCTGAAAGGCGGGTTCCTCACGCGTTACTCACCCGTTCGCCACTGTCCTCGACTTCCCTTCGCCGAAGCTCCGTTCCATCGATTCTCGTTCGACTTGCATGTGTTAGGCACGCCGCCAGCGTTCGTC
>FQH3XDB01B1MAD|726|1
GACGAACGCTGGCGGCGTGCCTAACACATGCAAGTCGAACGAGAATCAGTGGAACGGAGATTCGTCGAAGGGAAGCTGAGGACAGTGGCGAACGGGTGAGTAACGCGTGAGGAACCTGCCTTTCAGAGGGGGACAACAGTTGGAAACGACTGCTAATACCGCATAACACGATCTGACCGCATGATCGGATCGTCAAAGATTTATCGCTGAAAGATGGCCTCGCGTCTGATTAGCTGGTTGGCGGGGTAACGGCCCACCAAGGCGACGATCAGTAGCCGGACTGAGAGGTTGAACGGCCACATTGGGACTGAGATACGGCCCAGACTCCTACGGGAGGCAGCAGTGGGGAATATTGGGCAATGGGGAAACCCTGACCCAGCAACGCCGCGTGAAGGAGAAGGCTTCGGGTGTAAACTTCTTTTACCAGGACGAAGAAAGTGACGGTACCTGGAGAAAAGCCACGGCTAACTACGTG
>FQH3XDB01AUIJW|727|2
GACGAACGCTGGCGGCGTGCCTAACACATGCAAGTCGAACGAGAATCCCCGGAAAGAGGCTTCGGCCAATGGAAGGGGAGGACAGTGGCGAACGGGTGAGTAACGCGTGAGGAACCTGCCTTTCAGAGGGGGACAACAGTTGGAAACGACTGCTAATACCGCATAACATCCACGGATCGCATGGTCTGTGGATCAAAGATTTATCGCTGAAAGATGGCCTCGCGTCTGATTAGATAGTTGGTGGGTAACGGCCTACCAAGTCTGCGATCAGTAGCCGGACTGAGAGGTTGAACGGCCACATTGGGACTGAGATACGGCCCAGACTCCTACGGGAGGCAGCAGTGGGGAATATTGGGCAATGGGCGCAAGCCTGACCCAGCAACGCCGCGTGAAGGAAGAAGGCTTTCGGGTTGTAAACTTCTTTTACCAGGACGAAGGACGTGACGGTACCTGGAGAAAAGCCACGGCTAACTACGTG
>FQH3XDB01D3LLD|728|1
GACGAACGCTGGCGGCGTGCCTAACACATGCAAGTCGAACGAGAATCCCCGGAAAGAGGCTTCGGCCAATGGAAGGGGAGGACAGTGGCGAACGGGTGAGTAACGCGTGAGGAACCTGCCTTTCAGAGGGGGACAACAGTTGGAAACGACTGCTAATACCGCATAACATCCGCGGATCGCATGGTCTGCGGATCAAAGATTTATCGCTGAAAGATGGCCTCGCGTCTGATTAGATAGTTGGTGGGTAACGGCCTACCAAGTCTGCGATCAGTAGCCGGACTGAGAGGTTGAACGGCCACATTGGGACTGAGATACGGCCCAGACTCCTACGGGAGGCAGCAGTGGGGAATATTGGGGCAATGGGCGCAAGCCTGACCCAGCAACGCCGCGTGAAGGAAGAAGGCTTTCGGGTTGTAAAACGTTCTTTTAACCAGGACGAAGGACGTGACGGTACCTGGAGAAAAAGCCAACGGCTAACTACGTG
>FQH3XDB01CT7HE|729|2
CACGTAGTTAGCCGTGGCTTTTTCTCCAGGTACCGTCACTTTCTTCGTTCCTGGTAAAAGAAGTTTACAACCCGAAAGCCCTCTTCCTTCACGCGGCGTTGCTGGGTCAGGGTTGCCCCCATTGCCCAATATTCCCCACTGCTGCCTCCCGTAGGAGTCTGGGCCGTATCTCAGTCCCAATGTGGCCGTTCATCCTCTCAGACCGGCTACTGATCGTCGACTTGGTAGGCCGTTACCCCACCAACTATCTAATCAGACGCGAGGCCATCTTTCAGCGATAAATCTTTGACACAAACAGGATGCCCTGTTCGTGTGTTATGCGGTATTAGCAGTCGTTTCCAACTGTTGTCCCCCTCTGAAAAGGCAGGTTCCTCACGCGTTACTCACCCGTTCGCCACTGTCCTCAGCTTTCCTTCGACGAATCTCCGTTCCACCGATTCTCGTTCGACTTGCATGTGTTAGGCACGCCGCCAGCGTTCGTC
>FQH3XDB01DO80B|730|2
GACGAACGCTGGCGGCGTGCCTAACACATGCAAGTCGAACGAGAATTGTTAAAAGGATTTCTTCGGGAAGAATTTTAACAAGGACAGTGGCGGACGGGCGAGTAACGCGTGAGTAACCTGCCCATAAGAAAGGGATAGCCCTTGGAAACGAGGAGTAATACCTTATGAAGTACAGCTACCGCATGGTAACTGTATGAAAGATTTATCGCTTATGGATGGACTCGCGTCAGATTAGATAGTTGGAGAGGTAACGGCTCACCAAGTCGACGATCTGTAGCCGAACTGAGAGGTTGATCGGCCGCATTGGGACTGAGACACGGCCCAGACTCCTACGGGAGGCAGCAGTGGGGAATATTGCGCAATGGGGGAAACCCTGACGCAGCAACGCCGCGTGCAGGAAGAAGGTCTTCGGATTGTAAACTGTTGTCGCAAGGGAAGAAGAAAGTGACGGTACCTTGTGAGAAAGTCACGGCTAACTACGTG
>FQH3XDB01E3WQQ|731|2
GACGAACGCTGGCGGCGTGCCTAACACATGCAAGTCGAACGAGGTTGTTGGCTTTAATCCTTCGGGAAGCGAGCTTTCAATCTAGTGGCGGACGGGTGAGTAACACGTGAGTAACCTGCCCTTGAGTGGGGAATACCGTTTGGAAACGAACGTTAATACCGCATAATGCAGCGAGGTTGCATGGCTTTGCTGCCAAAGGATTTATTCGCTCAAGGATGGACTCGCGTCTGATTAGCTAGTTGGCGAGGTAACGGCTCACCAAGGCGACGATCAGTAGCCGGACTGAGAGGTTGAACGGCCACATTGGGACTGAGACACGGCCCAGACTCCTACGGGAGGCAGCAGTGAGGGGATATTGCGCAATGGGGGAAACCCCTGACGCAGCAACGCCGCGTGTGGGAAGAAGGTCTTCGGATTGTAAACCACTGTTTTCGGTGACGAACAAATGACGGTAGCCGAGTAGGAAGCTCCGGCTAACTACGTG
>FQH3XDB01EQHOJ|732|3
GACGAACGCTGGCGGCGTGCCTAACACATGCAAGTCGAACGAGGTTGTTTGTTTTAATCCTTCGGGAAGCGAACTTTCAACCTAGTGGCGGACGGGTGAGTAACACGTGAGTAACCTGCCCTTCAGTGGGGAATACCGTTTGGAAACGAACGTTAATACCGCATAACGCAACGAGGTCGCATGGCTTTGTTGCCAAAGGATTTATTCGCTGAAGGATGGACTCGCGTCTGATTAGCTAGTTGGTGAGGTAATGGCCCACCAAGGCGACGATCAGTAGCCGGACTGAGAGGTTGAACGGCCACATTGGGACTGAGACACGGCCCAGACTCCTACGGGAGGCAGCAGTGAGGGATATTGCGCAATGGGGGAAACCCTGACGCAGCAACGCCGCGTGTGGGAAGAAGGTCTTCGGATTGTAAACCACTGTTTCGGTGACGAACAAATGACGGTAGCCGAGTAGGAAGCTCCGGCTAACTACGTG
>FQH3XDB01A8BKL|733|1
CACGTAGTTAGCCGTGGCTTTTGTTCAGGTACCGTCATTTTTTCTTCCCTGCTTGCTGGAGTTTACAATCCGAAAACCTTCATCCTCCACGCGGCGTTGCTGCGTCAGGGTTTCCCCATTGCGCAATATTCCCCACTGCTGCCTCCCGTAGGAGTCTGGGCCGTGTCTCAGTCCCAATGTGGCCGTTCAACCTCTCAGTCCGGCTACCGATCGTCGACTTGGTGAGCCGTTACCTCACCAACTATCTAATCGGACGCGAGCCCATCCTAAAGCGATAAATCTTTGATACAAAATCATGCGGTTTCTGTATGTCATGCGGTATTAGCACAAATTTCTCTGTGTTGTCCCCCTCTTTAGGGTAGGTTTGCTCACGCGTTACTCACCCGTCCGCCACTTTCCATTCATTCCGTCATCCCGAAGGAATCCGTCATAAATTTCTCGTTCGACTTGCATGTGTTAGGCACGCCGCCAGCGTTCGTC
>FQH3XDB01BLBLL|734|1
CACGTAGTTAGCCGTGGCTTTTGTTCAGGTACCGTCATTTCTTTCTTCCCTGCTTGCTGGAGTTTACAATCCGAAAACCTTCATCCTCCACGCGGCGTTGCTGCGTCAGGGTTCCCCCATTGCGCAATATTCCCCACTGCTGCCTCCCGTAGGAGTCTGGGCCGTGTCTCAGTCCCAATGTGGCCGTTCAACCTCTCAGTCCGGCTACCGATCGTCGACTTGGTGAGCCGTTACCTCACCAACTATCTAATCGGACGCGAGCCCCATCCTAAAGCGATAAATCTTTGGTACAATTACCATGCGGCCTCTGTACGTTATGCGGTATTAGCACAAATTTCTCTGTGTTGTCCCCCTCTTTAGGGGCAGGTTGCTCACGCGTTACTCACCCGTCCGCCACTTTCCATCCAATTCTTCTCCCCGAAGGAATCCAAACCAGATTTCTCGTTCGACTTGCATGTGTTAGGCACGCCGCCAGCGTTCGTC
>FQH3XDB01DDGY4|735|1
GACGAACGCTGGCGGCGTGCCTAACACATGCAAGTCGAACGAGAAATTTATGACGGATTCCTTCGGGATGACGGAATGAATGGAAAGTGGCGGACGGGTGAGTAACGCGTGAGCAACCTACCCTAAAGAGGGGGACAACACAGAGAAATTTGTGCTAATACCGCATAACATACAGAAACCGCATGATTTTTGTATCAAAGATTTATCGCTTTAGGATGGGCTCGCGTCCGATTAGATAGTTGGTGAGGTAACGGCTCACCAAGTCGACGATCGGTAGCCGGACCGAGAGGTTGAACGGCCACATTGGGACTGAGACACGGCCCAGACTCCTACGGGAGGCAGCAGTGGGGAATATTGCGCAATGGGGGAAACCCTGACGCAGCAACGCCGCGTGGAGGATGAAGGTTTTCGGATTGTAAACTCCAGCAAGCAAGGAAGAAAAATGACGGTACCTAGAACAAAGCCGACGGCTAACTACGTG
>FQH3XDB01C9GOJ|736|1
GACGAACGCTGGCGGCGTGCCTAACACATGCAAGTCGAACGAGAAATTTGGTTTGGAGTTCTTCGGGATGAAGAATCGAATGGAAAGTGGCGGACGGGTGAGTAACGCGTGAGCAACCTGCCCTAAAGAGGGGGACAACACAGAGAAATTTGTGCTAATACCGCATAACGTATAGGAATCGCATGGTTTTTATACCAAAGATTTATCGCTTTAGGATGGGCTCGCGTCCGATTAGATAGTTGGTGAGGTAACGGCTCACCAAGTCGACGATCGGTAGCCGGACTGAGAGGTTGAACGGCCACATTGGGACTGAGACACGGCCCAGACTCCTACGGGAGGCAGCAGTGGGGAATATTGCGCAATGGGGGGAACCCTGACGCAGCAACGCCGCGTGGAGGAAGAAGGTTTTCGGATTGTAAACTCCAGCAAGCAGGGAAGAAGAAATGACGGTACCTGAACAAAAGCCACGGCTAACTACGTG
>FQH3XDB01BPLUY|737|2
GACGAACGCTGGCGGCGTGCCTAACACATGCAAGTCGAACGGGGCACCTTCGGGTGCTTAGTGGCGAACGGGTGAGTAACGCGTGAGAAACCTGCCTTTCAGTGGGGGACAACAGTTGGAAACGACTGCTAATACCGCATAACACTTTAGTACCGCATGGTACAGAAGTCAAAGCTTAATGTGCTGAAAGATGGTCTCGCGTCTGATTAGCTAGTTGGTGAGGTAACGGCTCACCAAGGCGACGATCAGTAGCCGGTCTGAGAGGATGAACGGCCACATTGGGACTGAGATACGGCCCAGACTCCTACGGGAGGCAGCAGTGGGGAATATTGGGCAATGGGGGAAACCCTGACCCAGCAACGCCGCGTGAAGGAAGAAGGCCTTCGGGTTGTAAACGTTCTTTTACCAGGGACGAAGAACGTGACGGTACCTGGAGAAAAGCAACGGCTAACTACGTG
>FQH3XDB01DDGU2|738|1
CACGTAGTTAGCCGTTGCTTTTTCTCCAGGTACCGTCACGTTCTTCGTCCCTGGTAAAAGAAGTTTACAACCCGAAGGCCTTCTTCCTTCACGCGGCGTTGCTGGGTCAGGGTTTCCCCATTGCCCAATATTCCCCACTGCTGCCTCCCGTAGGAGTCTGGGCCGTATCTCAGTCCCAATGTGGCCGTTCATCCTCTCAGACCGGCTACTGATCGTCGCCTTGGTAGGCCATTACCCCACCAACTAGCTAATCAGACGCGAGGCCATCTTCCAGCACATAAAGCTTTGACAATCAAGCGATGCCGCTCGATTGTGTTATGCGGTATTAGCAGTCATTTCTAACTGTTGTCCCCCATGGAAGGCAGGTTCCTCACGCGTTACTCACCCGTTCGCCACTAAGCACCCGAAGGTGCCCCGTTCGACTTGCATGTGTTAGGCACGCCGCCAGCGTTCGTC
>FQH3XDB01D4AFK|739|6
GACGAACGCTGGCGGCGTGCCTAACACATGCAAGTCGAACGGAGCACTTCGGTGCTTAGTGGCGAACGGGTGAGTAACGCGTGAGAAACCTGCCTTTCAGTGGGGGACAACAGTTGGAAACGACTGCTAATACCGCATAATGTTATTTAAGGGCATCCTTGAATAACCAAAGCTTTATGTGCTGAAAGATGGTCTCGCGTCTGATTAGCTAGTTGGTGAGGTAACGGCTCACCAAGGCGACGATCAGTAGCCGGTCTGAGAGGATGAACGGCCACATTGGGACTGAGATACGGCCCAGACTCCTACGGGAGGCAGCAGTGGGGAATATTGGGCAATGGGGGAAACCCTGACCCAGCAACGCCGCGTGAAGGAAGAAGGCCTTCGGGTTGTAAACTTCTTTTACCAGGACGAAGAACGTGACGGTACCTGGAGAAAAGACAACGGCTAACTACGTG
>FQH3XDB01EKO6D|740|2
GACGAACGCTGGCGGCGTGCCTAACACATGCAAGTCGAACGGAGTACCTTCGGGTACTTAGTGGCGAACGGGTGAGTAACGCGTGAGAAACCTGCCTTTCAGTGGGGGACAACAGTTGGAAACGACTGCTAATACCGCATAACGTCATTTGGGGGCATCCCTGAATGACCAAAGCTTTATGTGCTGAAAGATGGTCTCGCGTCTGATTAGCTAGTTGGTGAGGTAACGGCTCACCAAGGCGACGATCAGTAGCCGGTCTGAGAGGATGAACGGCCACATTGGGACTGAGATACGGCCCAGACTCCTACGGGAGGCAGCAGTGGGGAATATTGGGCAAGTGGGGGAAACCCTGACCCAGCAACGCCGCGTGAAGGAGAGGCCTTCGGGTTGTAAACTTCTTTTACCAGGACGAAGAATGTGACGGTACCTGGAGAAAAGCAACGGTCTAACTACGTG
>FQH3XDB01BGENM|741|6
GACGAACGCTGGCGGCGTGCCTAACACATGCAAGTCGAACGGAGTACCTTCGGGTACTTAGTGGCGAACGGGTGAGTAACGCGTGAGGAACCTGCCTTTCAGTGGGGGACAACAGTTGGAAACGACTGCTAATACCGCATAAAGCTATTAAGGGGCATCCCTTGATAGCCAAAGATTTATTGCTGAAAGATGGCCTCGCGTCTGATTAGCTAGTTGGTGGGTAACGCCCACCAAGGCGACGATCAGTAGCCGGTCTGAGAGGATGAACGGCCACATTGGGACTGAGATACGGCCCAGACTCCTACGGGAGGCAGCAGTGGGGAATATTGGGCAATGGGGGAAACCCTGACCCAGCAACGCCGCGTGAAGGAAGAAGGCCTTCGGGTTGTAAACTTCTTTTACCAGGGACGAAGAAAATGACGGTACCTGGAGAAAAGCAACGGCTAACTACGTG
>FQH3XDB01E1Q71|742|3
GACGAACGCTGGCGGCGTGCCTAACACATGCAAGTCGAACGGAGCAAGCCCCTTCGGGGACTTACTTAGTGGCGAACGGGTGAGTAACGCGTGAAGAACCTGCCTTTCAGTGGGGGACAACAGTTGGAAACGACTGCTAATACCGCATAATGCAGCGAGGGGCATCCCATTGCTGCCAAAGATTTATTGCTGAAAGATGGCTTCGCGTCTGATTAGCTGGTTGGTGAGGTAACGGCTCACCAAGGCGACGATCAGTAGCCGGTCTGAGAGGATGAACGGCCACATTGGGACTGAGATACGGCCCAGACTCCTACGGGAGGCAGCAGTGGGGAATATTGGGCAATGGGGAAACCCTGACCCAGCAACGCCGCGTGAAGGAAGAAGGCCTTCGGGTTGTAAACTTCTTTAGTAGGACGAGAACGTGACGGTACCTACAGAAAAGCAACGGCTAACTACGTG
>FQH3XDB01D6JN2|743|3
GACGAACGCTGGCGGCGTGCCTAACACATGCAAGTCGAACGGAGCAAGCCCCTTCGGGGACTTACTTAGTGGCGAACGGGTGAGTAACGCGTGAAGAACCTGCCTTTCAGTGGGGGACAACAGTTGGAAACGACTGCTAATACCGCATAATGCAGCGAGGGGGCATCCCATTGCTGCCAAAGATTTATTGCTGAAAGATGGCTTCGCGTCTGATTAGCTGGTTGGTGAGGTAACGGCTCACCAAGGCGACGATCAGTAGCCGGTCTGAGAGGATGAACGGCCACATTGGGACTGAGATACGGCCCAGACTCCTACGGGAGGCAGCAGTGGGGAATATTGGGCAATGGGGGAAACCCTGACCCAGCAACGCCGCGTGAAGGAAGAAGGCCTTCGGGTTGTAAACTTCTTTAGTAGGACGAAGAACGTGACGGTACCTACAGAAAAGCAACGGTCTAACTACGTG
>FQH3XDB01C8MTZ|744|2
GACGAACGCTGGCGGCGTGCCTAACACATGCAAGTCGAACGGAGTAAGCCCCTTCGGGGACTTACTTAGTGGCGAACGGGTGAGTAACGCGTGAAGAACCTGCCTTTCAGTGGGGGACAACAGTTGGAAACGACTGCTAATACCGCATAAAGCAGCGAGGGGCATCCTCTTGCTGCCAAAGATTTATTGCTGAAAGATGGCTTCGCGTCTGATTAGCTGGTTGGTGAGGTAACGGCTCACCAAGGCGACGATCAGTAGCCGGTCTGAGAGGATGAACGGCCACATTGGGACTGAGATACGGCCCAGACTCCTACGGGAGGCAGCAGTGGGGAATATTGGGCAATGGGGAAACCCTGACCCAGCAACGCCGCGTGAAGGAAGAAGGCCTTCGGGTTGTAAACTTCTTTAGTAGGACGAAGAACGTGACGGTACTACAGAAAAGCAACGGCTAACTACGTG
>FQH3XDB01EKT3F|745|5
GACGAACGCTGGCGGCGTGCCTAACACATGCAAGTCGAACGGAGTAAGCCCCTTCGGGGACTTACTTAGTGGCGAACGGGTGAGTAACGCGTGAAGAACCTGCCTTTCAGTGGGGGACAACAGTTGGAAACGACTGCTAATACCGCATAAAGCAGCGAGGGGGCATCCTCTTGCTGCCAAAGATTTATTGCTGAAAGATGGCTTCGCGTCTGATTAGCTGGTTGGTGAGGTAACGGCTCACCAAGGCGACGATCAGTAGCCGGTCTGAGAGGATGAACGGCCACATTGGGACTGAGATACGGCCCAGACTCCTACGGGAGGCAGCAGTGGGGAATATTGGGCAATGGGGGAAACCCTGACCCAGCAACGCCGCGTGAAGGAAGAAGGCCTTCGGGTTGTAAACTTCTTTAGTAGGACGAAGAACGTGACGGTACCTACAGAAAAGCAACGGCTAACTACGTG
>FQH3XDB01CNC7S|746|1
GACGAACGCTGGCGGCGTGCCTAACACATGCAAGTCGAACGGAGTAAGGCCCTTCGGGACCTTACTTAGTGGCGAACGGGTGAGTAACGCGTGAGGAACCTGCCTTTCAGTGGGGGACAACAGTTGGAAACGACTGCTAATACCGCATAACGCTTTCGAGTGGCATCACTTGAAAGCCAAAGATTTATTGCTGAAAGATGGCCTCGCGTCTGATTAGCTAGTTGGTGGGGTAACGGCTCACCAAGGCGACGATCAGTAGCCGGTCTGAGAGGATGAACGGCCACATTGGGACTGAGATACGGCCCCAGACTCCTACGGGAGGCAGCAGTGGGGAATATTGGGCAATGGGGGAAACCCTGACCCAGCAACGCCGCGTGAAGGAAGAAGGCCTTCGGGTTGTAAACTTCTTTACCAGGACGAAGGAAATGACGGTACCTGGAGAAAAGCAACGGCTAACTACGTG
>FQH3XDB01ETBRS|747|5
GACGAACGCTGGCGGCGTGCCTAACACATGCAAGTCGAACGGAGTAATGATTTCGGTTATTACTTAGTGGCGAACGGGTGAGTAACGCGTGAGAAACCTGCCTTTCAGTGGGGGACAACAGTTGGAAACGACTGCTAATACCGCATAATGTCATTTGAGGGCATCCTTGAATGACCAAAGATTTATTGCTGAAAGATGGTCTCGCGTCTGATTAGCTAGTTGGTGAGGTAACGGCTCACCAAGGCGACGATCAGTAGCCGGTCTGAGAGGATGAACGGCCACATTGGGACTGAGATACGGCCCAGACTCCTACGGGAGGCAGCAGTGGGGAATATTGGGCAATGGGGGAAACCCTGACCCAGCAACGCCGCGTGAAGGAAGAAGGCCTTCGGGTTGTAAACTTCTTTACCAGGGACGAAGAACGTGACGGTACCTGGAGAAAAGCAACGGCTAACTACGTG
>FQH3XDB01D9XXC|748|2
GACGAACGCTGGCGGCGTGCCTAACACATGCAAGTCGAACGGAGTAATGATTTCGGTTATTACTTAGTGGCGAACGGGTGAGTAACGCGTGAGGAACCTACCTTTCAGAGGGGGACAACAGTTGGAAACGACTGCTAATACCGCATGATATATCTAGATCGCATGGTTTAGATATCAAAGCTTTAGCGCTGAAAGATGGCCTCGCGTCTGATTAGCTAGTTGGTGGGGTAACGGCTCACCAAGGCGACGATCAGTAGCCGGTCTGAGAGGATGAACGGCCACATTGGGACTGAGATACGGCCCAGACTCCTACGGGAGGCAGCAGTGGGGAATATTGGGCAATGGGGGAAACCCTGACCCAGCAACGCCGCGTGAAGGAAGAAGGCCTTCGGGTTGTAAACTTCTTTAGCAGGGACGAAGGACGTGACGGTACCTGCAGAAAAGCAACGGTCTAACTACGTG
>FQH3XDB01DRSJI|749|4
CACGTAGTTAGCCGTTGCTTTTTCTCCAGGTACCGTCACGTTCTTCGTCCCTGGTAAAAGAAGTTTACAACCCGAGGGCCTTCACCCTTCACGCGGCGTTGCTGGGTCAGGGTTTCCCCCATTGCCCAATATTCCCCACTGCTGCCTCCCGTAGGAGTCTGGGCCGTATCTCAGTCCCAATGTGGCCGTTCATCCTCTCAGACCGGCTACTGATCGTCGCCTTGGTGAGCCGTTACCTCACCAACTAGCTAATCAGACGCGAGGCCATCTTTCAGCAATAAATCTTTGGTTACCAGATGATGCCATCCGGTAACATTATGCGGTATTAGCAGTCGTTTCCAACTGTTGTCCCCCACTGAAAGGCAGGTTCCTCACGCGTTACTCACCCGTTCGCCACTAAGTTGTCCCGAAGGGCAACTCCGTTCGACTTGCATGTGTTAGGCACGCCGCCAGCGTTCGTC
>FQH3XDB01EVKQ4|750|2
CACGTAGTTAGCCGTTGCTTTTTCTGTAGGTACCGTCACGTTCTTCGTCCCTACTAAAAGAAGTTTACAACCCGAAGGCCTTCTTCCTTCACGCGGCGTTGCTGGGTCAGGGTTTCCCCATTGCCCAATATTCCCCACTGCTGCCTCCCGTAGGAGTCTGGGCCGTATCTCAGTCCCAATGTGGCCGTTCATCCTCTCAGACCGGCTACTGATCGTCGCCATGGTGGGCCGTTACCCGCCATCTAGCTAATCAGACGCGAGGCCATCTTTCAGCACATTAAGCTTTGACTTCTGTACCATGCGGTACTAAAGTGTTATGCGGTATTAGCAGTCGTTTCCAACTGTTGTCCCCCACTGAAAGGCAGGTTCCTCACGTGTTACCTCACCCGTTCGCCACTAAGTCGAGTCCCGAAGGGCTCAACTCCGTTCGACTTGCATGTGTTAGGCACGCCGCCAGCGTTCGTC
>FQH3XDB01DOZZO|751|1
GACGAACGCTGGCGGCGTGCCTAACACATGCAAGTCGAACGGAGTTGCCCTTCGGGACAACTTAGTGGCGAACGGGTGAGTAACGCGTGAGGAACCTGCCTTTCAGTGGGGGACAACAGTTGGAAACGACTGCTAATACCGCATAACGTATTTAAGGGGCATCCCTTGGGTACCAAAGATTTATTGCTGAAAGATGGCCTCGCGTCTGATTAGCTAGTTGGTGAGGTAACGGCCCACCAAGGCGACGATCAGTAGCCGGTCTGAGAGGATGAACGGCCACATTGGGACTGAGATACGGCCCAGACTCCTACGGGAGGCAGCAGTGGGGAATATTGGGCAATGGGGGAAACCCTGACCCAGCAACGCCGCGTGAAGGAGAAGGCCTTCGGGTTGTAAACTTCTTTTACCAGGACGAAGAACGTGACGGTACCTGGAGAAAAAGCAACGGCTAACTACGTG
>FQH3XDB01AQPK6|752|9
CACGTAGTTAGCCGTTGCTTTTTCTCCAGGTACCGTCACGTTCTTCGTCCCTGGTAAAAGAAGTTTACAACCCGAAGGCCTTCTTCCTTCACGCGGCGTTGCTGGGTCAGGCTTTCGCCCATTGCCCAATATTCCCCACTGCTGCCTCCCGTAGGAGTCTGGGCCGTATCTCAGTCCCAATGTGGCCGTTCATCCTCTCAGACCGGCTACTGATCGTCGCCTTGGTGAGCCGTTACCTCACCAACTAGCTAATCAGACGCGAGGCCATCTTTCAGCAATAAATCTTTGGCTTTTCAAAGATGCCTTCAAAAAGCATTATGCGGTATTAGCAGTCGTTTCCAACTGTTGTCCCCCACTGAAAGGCAGGTTCCTCACGCGTTACTCACCCGTTCGCCACTAAGTTAAAACCGAGTCTTAACTCCGTTCGACTTGCATGTGTTAGGCACGCCGCCAGCGTTCGTC
>FQH3XDB01CY2UU|753|3
CACGTAGTTAGCCGTTGCTTTTCTGCAGGTACCGTCACGTCCTTCGTCCCTGCTAAAAGAAGTTTACAACCCGAAGGCCTTCTTCCTTCACGCGGCGTTGCTGGGTCAGGGTTTCCCCATTGCCCAATATTCCCCACTGCTGCCTCCCGTAGGAGTCTGGGCCGTATCTCAGTCCCAATGTGGCCGTTCATCCTCTCAGACCGGCTACTGATCGTCGCCTTGGTGAGCCGTTACCCCACCAACCAGCTAATCAGACGCGAGGCCATCTTTCAGCACATTAAGCTTTGACAGTCAAGCGATGCCGCTCGACTGTGTTATGCGGTATTAGCAGTCGTTTCCAACTGTTGTCCCCCACTGAAAGGCAGGTTCCTCACGCGTTACTCACCCGTTCGCCACTAAGTTAAGTCCCGAAGGGCTTAACTCCGTTCGACTTGCATGTGTTAGGCACGCCGCCAGCGTTCGTC
>FQH3XDB01AZOX6|754|1
CACGTAGTTAGCCGTTGCTTTTTCTGTAGGTACCGTCACGTTCTTCGTCCCTACTAAAAGAAGTTTACAACCCGAGGGCCTTCTTCCTTCACGCGGCGTTGCTGGGTCAGGGTTTCCCCATTGCCCAATATTCCCCACTGCTGCCTCCCGTAGGAGTCTGGGCCGTATCTCAGTCCCAATGTGGCCGTTCATCCTCTCAGACCGGCTACTGATCGTCGCCTTGGTGAGCCGTTACCTCACCAACTAGCTAATCAGACGCGAAGCCATCTTTCAGCAATAAATCTTTGGTATATCAGGGATGCCCCAAATGACATTATGCGGTATTAGCAGTCGTTTCCAACTGTTGTCCCCCACTGAAAGGCAGGTTTCTCACGCGTTACTCACCCGTTCGCCACTAAGTTAAACCGAAGTCTTAACTCCGTTCGACTTGCATGTGTTAGGCACGCCGCCAGCGTTCGTC
>FQH3XDB01DRRPX|755|4
GACGAACGCTGGCGGCGTGCCTAACACATGCAAGTCGAACGGAGTTAAGACTTCGGTTTTAACTTAGTGGCGAACGGGTGAGTAACGCGTGAGGAACCTGCCTTTCAGTGGGGGACAACAGTTGGAAACGACTGCTAATACCGCATGATACTTTTTGGGGGCATCCCTGAAAAGTCAAAGATTTATTGCTGAAAGATGGCCTCGCGTCTGATTAGCTAGTTGGTGGGTAACGCCACCAAGGCGACGATCAGTAGCCGGTCTGAGAGGATGAACGGCCACATTGGGACTGAGATACGGCCCAGACTCCTACGGGAGGCAGCAGTGGGGAATATTGGGCAATGGGGAAACCCTGACCCAGCAACGCCGCGTGAAGGAAGAAGGCCTTCGGGTTGTAAACTTCTTTACCAGGGACGAAGAACGTGACGGTACCTGGAGAAAAGCAACGGCTAACTACGTG
>FQH3XDB01BERJK|756|2
GACGAACGCTGGCGGCGTGCCTAACACATGCAAGTCGAACGGAGTTAAGCCCTTCGGGACTTAACTTAGTGGCGAACGGGTGAGTAACGCGTGAGGAACCTGCCTTTCAGTGGGGGACAACAGTTGGAAACGACTGCTAATACCGCATAATGCTTTTGAGTGGCATCACTTAAAAGCCAAAGATTTATTGCTGAAAGATGGCCTCGCGTCTGATTAGCTGGTTGGCGGGTAACGCCCACCAAGGCGACGATCAGTAGCCGGTCTGAGAGGATGAACGGCCACATTGGGACTGAGATACGGCCCAGACTCCTACGGGAGGCAGCAGTGGGGAATATTGGGCAATGGGGGAAACCCTGACCCAGCAACGCCGCGTGAAGGAAGAAGGCCTTCGGGTTGTAAACTTCTTTACCAGGGACGAATAAATGACGGTACCTGGAGAAAAGCAACGGCTAACTACGTG
>FQH3XDB01BC5IU|757|11
CACGTAGTTAGCCGTTGCTTTTTCTCCAGGTACCGTCACGTCCTTCGTCCCTGGTAAAAGAAGTTTACAACCCGAAGGCCTTCTTCCTTCACGCGGCGTTGCTGGGTCAGGGTTTCCCCATTGCCCAATATTCCCCACTGCTGCCTCCCGTAGGAGTCTGGGCCGTATCTCAGTCCCAATGTGGCCGTTCATCCTCTCAGACCGGCTACTGATCGTCGCCTTGGTGAGCCGTTACCTCACCAACTAGCTAATCAGACGCGAGGCCATCTTTCAGCACATAAAGCTTTTGGCTTCCAGGAGATGTCTCCCAAAAGCATCATGCGGTATTAGCAGTCGTTTCCAACTGTTGTCCCCCACTGAAAGGCAGGTTCCTCACGCGTTACTCACCCGTTCGCCACTAAGTTAAGTCCCGAAGGGCTTAACTCCGTTCGACTTGCATGTGTTAGGCACGCCGCCAGCGTTCGTC
>FQH3XDB01C3CWR|758|1
GACGAACGCTGGCGGCGTGCCTAACACATGCAAGTCGAACGGAGTTAAGCCCTTCGGGACTTAACTTAGTGGCGAACGGGTGAGTAACGCGTGAGGAACCTGCCTTTCAGTGGGGGACAACAGTTGGAAACGACTGCTAATACCGCATGATACTTTTGGGAGACATCTCCTGGAAGTCAAAGCTTTATGTGCTGAAAGATGGCCTCGCGTCTGATTAGCTGGTTGGTGAGGTAACGGCTCACCAAGGCGACGATCAGTAGCCGGTCTGAGAGGATGAACGGCCACATTGGGACTGAGATACGGCCCAGACTCCTACGGGAGGCAGCAGTGGGGAATATTGGGCAATGGGGAAACCCTGACCCAGCAACGCCGCGTGAAGGAGAAGGCCTTCGGGTTGTAAACTTCTGTTGTTGAGGAAGATAATGACGGTACTCAACAAGGAAGTGACGGCTAACTACGTG
>FQH3XDB01CTO8S|759|2
GACGAACGCTGGCGGCGTGCCTAACACATGCAAGTCGAACGGAGTTGAGCCCTTCGGGACTTAACTTAGTGGCGAACGGGTGAGTAACGCGTGAGGAACCTGCCTTTCAGTGGGGGACAACAGTTGGAAACGACTGCTAATACCGCATAAAACTTTTGGGTGGCATCACTTAAAAGTCAAAGATTTATTGCTGAAAGATGGCCTCGCGTCTGATTAGCTAGTTGGTGGGGTAACGGCTCACCAAGGCGACGATCAGTAGCCGGTCTGAGAGGATGAACGGCCACATTGGGACTGAGATACGGCCCAGACTCCTACGGGAGGCAGCAGTGGGAATATTGGGCAATGGGGAAACCCTGACCCAGCAACGCCGCGTGAAGGAGAAGGCCTTCGGGTTGTAAACTTCTTTACCAGGACGAATAATGACGGTACCTGGAGAAAAGCAACGGCTAACTACGTG
>FQH3XDB01DY633|760|1
GACGAACGCTGGCGGCGTGCCTAACACATGCAAGTCGAACGGAGTACAGCCCTTCGGGACTGGACTTAGTGGCGAACGGGTGAGTAACGCGTGAGGAACCTGCCTTTCAGTGGGGGACAACAGTTGGAAACGACTGCTAATACCGCATAATACTTCTGGGGGACATCCCTTGGAAGTCAAAGCTTTAAGTGCTGAAAGATGGCCTCGCGTCTGATTAGCTGGTTGGTGAGGTAACGGCTCACCAAGGCGACGATCAGTAGCCGGTCTGAGAGGATGAACGGCCACATTGGGACTGAGACACGGTCCAAAACTCCTACGGGAGGCAGCAGTGGGGAATATTGCACAATGGGCGAAAGCCTGATGCAGCAACGCCGCGTGAAGGAAGAAGGTCTTCGGGATCGTAAACTTCTGTCCTTAGGGAAGATAATGACGGTACCTTTGGAGGAAGCCCCGGCTAACTACGTG
>FQH3XDB01D549C|761|1
GACGAACGCTGGCGGCGTGCCTAACACATGCAAGTCGAACGGAGTGAAGCCCTTCGGGACTTCACTTAGTGGCGAACGGGTGAGTAACGCGTGAGGAACCTGCCTTTCAGTGGGGACAACAGTTGGAAACGACTGCTAATACCGCATGACGCTTTTGGGTCGCATGACTTAAAAGCCAAAGATTATGCTGAAAGATGGCCTCGCGTCTGATTAGCTGGTTGCGGGTAACGGCCACCAAGGCGACGATCAGTAGCCGGTCTGAGAGGATGAACGGCCACATTGGGACTGAGATACGGCCCAGACTCCTACGGAGGCAGCAGTGGGGAATATTGGGCAATGGGGAAACCCTGACCCAGCAACGCCGCGTGAAGGAAGAAGGCCTTGGGTTGTAAACTTCTTTACCAGGACGAATCAATGACGGTACCTGGAGAAAAGCAACGGCTAACTACGTG
>FQH3XDB01EVCJZ|762|1
GACGAACGCTGGCGGCGTGCCTAACACATGCAAGTCGAACGGGGCAATCTCTTCGGGGATTGCTTAGTGGCGAACGGGTGAGTAACGCGTGAGAAACCTGCCTTTCAGTGGGGGACAACAGTTGGAAACGACTGCTAATACCGCATGACACTTTAGTACCGCATGGTACAGAAGTCAAAGCTTAATGTGCTGAAAGATGGTCTCGCGTCTGATTAGCTAGTTGGTGAGGTAACGGCTCACCAAGGCGACGATCAGTAGCCGGTCTGAGAGGATGAACGGCCACATTGGGACTGAGATACGGCCCAGACTCCTACGGGAGGCAGCAGTGGGGAATATTGGGCAATGGGGGAAACCCTGACCCAGCAACGCCGCGTGAAGGAAGAAGGCCTTCGGGTTGTAAACTTCTTTAGTAGGGACGAAGAACGTGACGGTACCTACAGAAAAGCAACGGCTAACTACGTG
>FQH3XDB01BAQ0U|763|3
GACGAACGCTGGCGGCGTGCCTAACACATGCAAGTCGAACGGGGTAAAGAGCTTCGGTTTTTACTTAGTGGCGAACGGGTGAGTAACGCGTGAGGAACCTGCCTTTCAGTGGGGGACAACAGTTGGAAACGACTGCTAATACCGCATAATGTCTTTTGGAGGCATCTCTGAAAGACCAAAGCTTTATGTGCTGAAAGATGGCCTCGCGTCTGATTAGCTAGTTGGTGGGGTAACGGCTCACCAAGGCGACGATCAGTAGCCGGTCTGAGAGGATGAACGGCCACATTGGGACTGAGATACGGCCCAGACTCCTACGGGAGGCAGCAGTGGGGAATATTGGGCAATGGGGGAAACCCTGACCCAGCAACGCCGCGTGAAGGAAGAAGGCTTTCGGGTTGTAAACTTCTTTTAGCAGGGACGAAGGACGTGACGGTACCTGCAGAAAAGCAACGGCTAACTACGTG
>FQH3XDB01EAFUS|764|3
CACGTAGTTAGCCGTTGCTTTTCTCCAGGTACCGTCATTTCTTTCGTCCCTGGTAAAAGAAGTTTACAACCCGAAGGCCTTCTTCCTTCACGCGGCGTTGCTGGGTCAGGGTTTCCCCATTGCCCAATATTCCCCACTGCTGCCTCCCGTAGGAGTCTGGGCCGTATCTCAGTCCCAATGTGGCCGTTCATCCTCTCAGACCGGCTACTGATCGTCGCCTTGGTGAGCCGTTACCCCACCAACTAGCTAATCAGACGCGAGGCCATCTTTCAGCAATAAATCTTTGACTTCCAAATGATGCCATTCGGAAGTATTATGCGGTATTAGCAGTCGTTTCCAACTGTTGTCCCCCACTGAAAGGCAGGTTCCTCACGCGTTACTCACCCGTTCGCCACTAAGTAAGGTCCCGAAGGGCCTTACCCCGTTCGACTTGCATGTGTTAGGCACGCCGCCAGCGTTCGTC
>FQH3XDB01B0MGD|765|1
GACGAACGCTGGCGGCGTGCCTAACACATGCAAGTCGAACGGGGTAATGACTTCGGTCATTACTTAGTGGCGAACGGGTGAGTAACGCGTGAGAAACCTGCCTTTCAGTGGGGACAACAGTTGGAAACGACTGCTAATACCGCATAATGTCATTTAGGGGCATCCCTGAGTGACCAAAGCTTAATGTGCTGAAAGATGGTCTCGCGTCTGATTAGCTAGTTGGTGAGGTAACGGCTCACCAAGGCGACGATCAGTAGCCGGTCTGAGAGGATGAACGGCCACATTGGGACTGAGATACGGCCCAGACTCCTACGGAGGCAGCAGTGGGGAATATTGGGCAATGGGGAAACCCTGACCCAGCAACGCCGCGTGAAGGAAGAAGGCCTTCGGGTTGTAAACGTTCTTTACCAGGACGAAGAACGTGACGGTACCTGGAGAAAAAGCAACGGCTAACTACGTG
>FQH3XDB01CVIYG|766|2
CACGTAGTTAGCCGTTGCTTTTTCTGCAGGTACCGTCACGTTCTTCGTCCCTGCTAAAAGAAGTTTACAACCCGAAGGCCTTCTTCCTTCACGCGGCGTTGCTGGGTCAGGGTTTCCCCATTGCCCAATATTCCCCACTGCTGCCTCCCGTAGGAGTCTGGGCCGTATCTCAGTCCCAATGTGGCCGTTCATCCTCTCAGACCGGCTACTGATCGTCGCCTTGGTGAGCCGTTACCTCACCAACTAGCTAATCAGACGCGAGGCCATCTTCCAGCACATAAAGCTTTGACTTAAAAGGGATGTCCCTCAAAAGTGTCATGCGGTATTAGCAGTCGTTTCCAACTGTTGTCCCCCACTGGAAGGCAGGTTCCTCACGCGTTACTCACCCGTTCGCCACTAAGTAATAACCGAAGTCATTACCCCGTTCGACTTGCATGTGTTAGGCACGCCGCCAGCGTTCGTC
>FQH3XDB01BDQKE|767|2
GACGAACGCTGGCGGCGTGCCTAACACATGCAAGTCGAACGGGGTCAGCCCTTCGGGACTGACTTAGTGGCGAACGGGTGAGTAACGCGTGAGAAACCTGCCTTCCAGTGGGGGACAACAGTTGGAAACGACTGCTAATACCGCATAACATATTCGAGGGGCATCCCTTGGATATCAAAGCTTTATGTGCTGGAAGATGGTCTCGCGTCTGATTAGCTAGTTGGTGAGGTAACGGCTCACCAAGGCGACGATCAGTAGCCGGTCTGAGAGGATGAACGGCCACATTGGGACTGAGATACGGCCCAGACTCCTACGGGAGGCAGCAGTGGGGAATATTGGGCAATGGGGGAAACCCTGACCCAGCAACGCCGCGTGAAGGAGAAGGCCTTCGGGTTGTAAACTTCTTTACCAGGGACGAAGAACGTGACGGTACCTGAGAAAAGCAACGGCTAACTACGTG
>FQH3XDB01AGMBL|768|3
GACGAACGCTGGCGGCGTGCCTAACACATGCAAGTCGAACGGGGTCAGCCCTTCGGGACTGACTTAGTGGCGAACGGGTGAGTAACGCGTGAGGAACCTGCCTTTCAGTGGGGGACAACAGTTGGAAACGACTGCTAATACCGCATGAAACTTTTGAGGGACATCCCTTGGAAGTCAAAGCTTTAAGTGCTGAAAGATGGCCTCGCGTCTGATTAGCTAGTTGGTGGGGTAACGGCTCACCAAGGCGACGATCAGTAGCCGGTCTGAGAGGATGAACGGCCACATTGGGACTGAGATACGGCCCAGACTCCTACGGGAGGCAGCAGTGGGGAATATTGGGGCAATGGGGGAAACCCTGACCCAGCAACGCCGCGTGAAGGAAGAAGGCCTTCGGGTTGTAAACTTCTTTTACCAGGGACGAAGAACGTGACGGTACCTGGAGAAAAGCCACGGCTAACTACGTG
>FQH3XDB01APTSJ|769|6
GACGAACGCTGGCGGCGTGCCTAACACATGCAAGTCGAACGGGGTGAGGCCCTTCGGGACCTTTACCTAGTGGCGAACGGGTGAGTAACGCGTGAGGAACCTGCCTTTCAGTGGGGGACAACAGTTGGAAACGACTGCTAATACCGCATGATGCTTTTGGGAGACATCTCCTGAAAGCCAAAGCTTTATGTGCTGAAAGATGGCCTCGCGTCTGATTAGCTAGTTGGTGAGGTAACGGCTCACCAAGGCGACGATCAGTAGCCGGTCTGAGAGGATGAACGGCCACATTGGGACTGAGATACGGCCCAGACTCCTACGGGAGGCAGCAGTGGGGAATATTGGGCAATGGGCGAAAGCCTGACCCAGCAACGCCGCGTGAAGGAAGAAGGCTTTCGGGTTGTAAACTTCTTTTACCAGGGACGAAGGACGTGACGGTACCTGGAGAAAAAGCAACGGCTAACTACGTG
>FQH3XDB01CJGHN|770|1
GACGAACGCTGGCGGCGTGCCTAACACATGCAAGTCGAACGGGGTTGAGCCCTTCGGGACTCAACTTAGTGGCGAACGGGTGAGTAACGCGTGAGGAACCTGCCTCTCAGTGGGGGACAACAGTTGGAAACGACTGCTAATACCGCATAACACTTTAAGGTCGCATGATTTTAAAGTCAAAGCTTTATGTGCTGAGAGATGGCCTCGCGTCTGATTAGCTGGTTGGCGGGTAACGGCCACCAAGGCGACGATCAGTAGCCGGTCTGAGAGGATGAACGGCCACATTGGGACTGAGATACGGCCCAGACTCCTACGGGAGGCAGCAGTGGGGAATATTGGGGCAATGGGGGAAACCCTGACCCAGCAACGCCGCGTGAAGGAAGAAGGCTTCGGGTTGTAAACTTCTTTACCTAGGACGAAGAACGTGACGGTACCTGGAGAAAAGACAACGGCTAACTACGTG
>FQH3XDB01BK3GZ|771|1
GACGAACGCTGGCGGCGTGCCTAACACATGCAAGTCGAACGGGGTTGAGCCCTTCGGGACTCGACTTAGTGGCGAACGGGTGAGTAACGCGTGAGGAACCTGCCTTTCAGTGGGGGACAACAGTTGGAAACGACTGCTAATACCGCATAAAACTTCCGGATGGCATCATTTGGAAGTCAAAGATTTATGCTGAAAGATGGCCTCGCGTCTGATTAGCTGGTTGGCGGGTAACGCCACCAAGGCGACGATCAGTAGCCGGTCTGAGAGGATGAACGGCCACATTGGGACTGAGATACGGCCCCAGACTCCTACGGGAGGCAGCAGTGGGGAATATTGGGCAATGGGGGAAACCCTGACCCAGCAACGCCGCGTGAAGGAAGAAGGCCTTCGGGGTTGTAAACTTCTTTTACCAGGGACGAAAGCGATGACGGTACCTGGAGAAAAAGCAACGGCTAACTACGTG
>FQH3XDB01BA09G|772|1
GACGAACGCTGGCGGCGTGCCTAACACATGCAAGTCGAACGGGGTAAAGAGCTTCGGCTTTTACTTAGTGGCGAACGGGTGAGTAACGCGTGAGGAACCTGCCTTTCAGTGGGGGACAACAGTTGGAAACGACTGCTAATACCGCATAACACTTTTGGGAGACATCTCCTGAAAGTCAAAGCTTTATGTGCTGAAAGATGGCCTCGCGTCTGATTAGCTAGTTGGTGGGTAACGGCCCACCAAGGCGACGATCAGTAGCCGGTCTGAGAGGATGAACGGCCACATTGGGACTGAGATACGGCCCAGACTCCTACGGAGGCAGCAGTGGGGAATATTGGGGCAATGGGGGAAACCCTGACCCAGCAACGCCGCGTGAAGGAAGAAGGCCTTCGGGTTGTAACTCTTTTAGCAGGGACGAAGGATGTGACGGTACCTGCAGAAAAGCAACGGCTAACTACGTG
>FQH3XDB01CO6XB|773|1
GACGAACGCTGGCGGCGTGCCTAACACATGCAAGTCGAACGGGGTAAAGAGCTTCGGTTTTTACTTAGTGGCGAACGGGTGAGTAACGCGTGAGGAACCTGCCTTTCAGTGGGGGACAACAGTTGGAAACGACTGCTAATACCGCATAAAATATTTAGGGGGCATCCCTTGGATATCAAAGCTTAAAGTGCTGAAAGATGGCCTCGCGTCTGATTAGCTAGTTGGCGGGTAACGCCACCAAGGCGACGATCAGTAGCCGGTCTGAGAGGATGAACGGCCACATTGGGACTGAGATACGGCCCAGACTCCTACGGGAGGCAGCAGTGGGAATATTGGGCAATGGGGGAAACCCTGACCCAGCAACGCCGCGTGAAGGAAGAAGGCTTTTCGGGTTGTAAACTTCTTTTAGCAGGGACGAAGGACGTGACGGTACCTGCAGAAAAAGCAACGGCTTAAACTCGTG
>FQH3XDB01ENJEA|774|7
GACGAACGCTGGCGGCGTGCCTAACACATGCAAGTCGAACGGGGTAAAGAGCTTCGGTTTTTACTTAGTGGCGAACGGGTGAGTAACGCGTGAGGAACCTGCCTTTCAGTGGGGGACAACAGTTGGAAACGACTGCTAATACCGCATAACACTTTTGGGAGACATCTCCTGAAAGTCAAAGCTTTATGTGCTGAAAGATGGCCTCGCGTCTGATTAGCTAGTTGGTGGGGTAACGGCCCACCAAGGCGACGATCAGTAGCCGGTCTGAGAGGATGAACGGCCACATTGGGACTGAGATACGGCCCAGACTCCTACGGGAGGCAGCAGTGGGGAATATTGGGCAATGGGGAAACCCTGACCCAGCAACGCCGCGTGAAGGAAGAAGGCCCTCGGGTTGTAAACTTCTTTAGCAGGGGCGAAGGACGTGACGGTACTGCAGAAAAGCAACGGCTAACTACGTG
>FQH3XDB01CNS8D|775|1
GACGAACGCTGGCGGCGTGCCTAACACATGCAAGTCGAACGGGGTAGAGAGCTTCGGTTTTCTACTTAGTGGCGAACGGGTGAGTAACGCGTGAGGAACCTGCCTTTCAGTGGGGGACAACAGTTGGAAACGACTGCTAATACCGCATGAAACTTCTGGACCGCATGATCTGGAAGTCAAAGCTTTATGTGCTGAAAGATGGCCTCGCGTCTGATTAGCTAGTTGGTGGGTAACGGCCACCAAGGCGACGATCAGTAGCCGGTCTGAGAGGATGAACGGCCACATTGGGACTGAGATACGGCCCAGACTCCTACGGGAGGCAGCAGTGGGGAATATTGGGCAATGGGGGAAACCCTGACCCAGCAACGCCGCGTGAAGGAAGAAGGCCTTCGGTGTAAACTTCTTTACCAGGACGAAGAACGTGACGGTACCTGGAGAAAAAGCAACGGCTAACTACGTG
>FQH3XDB01EHYKM|776|1
CACGTAGTTAGCCGTTGCTTTTTCTCCAGGTACCGTCACGTTCTTCGTCCCTGGTAAAAGAAGTTTACAACCCGAAGGCCTTCTTCCTTCACGCGGCGTTGCTGGGTCAGGGTTTCCCCATTGCCCAATATTCCCCACTGCTGCCTCCCGTAGGAGTCTGGGGCCGTATCTCAGTCCCAATGTGGCCGTTCATCCTCTCAGACCGGCTACTGATCGTCGCCATGGTGGGCCCTTACCCGCCATCTAGCTAATCAGACGCGAGACCATCTTTCAGCACATTAAGCTTTGACTTCTGTACCATGCGGTACTAAAGTGTTATGCGGTATTAGCAGTCGTTTCCAACTGTTGTCCCCCACTGAAAGGCAGGTTTCTCACGCGTTACTCACCCGTTCGCCACTAAAGTAGAAAACCGAAGCTCTCTACCCCGTTCGACTTGCATGTGTTAGGCACGCCGCCAGCGTTCGTC
>FQH3XDB01A45T6|777|1
GACGAACGCTGGCGGCGTGCCTAACACATGCAAGTCGAACGGGGTCATGGAGGAGCTTGCTTCGAAATGACTTAGTGGCGAACGGGTGAGTAACGCGTGAGAAACCTGCCTTTCAGTGGGGGACAACAGTTGGAAACGACTGCTAATACCGCATGAAACTTCGGAGGGGCATCCCTTGGAAGTCAAAGCTTTATGTGCTGAAAGATGGTCTCGCGTCTGATTAGCTAGTTGGTGAGGTAACGGCTCACCAAGGCGACGATCAGTAGCCGGTCTGAGAGGATGAACGGCCACATTGGGACTGAGATACGGCCCAGACTCCTACGGGAGGCAGCAGTGGGGAATATTGGGGCAAAGTGGGGGAAACCCTGACCCAGCAACGCCGCGTGAAGGAGAAGGCCTTCGGGTTGTAAACTTCTTTTAGCAGGGACGAAGGACGTGACGGTACCTGCAGAAAAGCAACGGCTAACTACGTG
>FQH3XDB01ERYZL|778|1
GACGAACGCTGGCGGCGTGCCTAACACATGCAAGTCGAACGGGGTCTGCCCCTTCGGGGACGGACTTAGTGGCGAACGGGTGAGTAACGCGTGAGGAACCTGGCTATTACAGGGGGATAACAGTTGGAAACGACTGCTAATACCGCATATGACCACAACCTGACATCGGGAAGGGGTGAAAGGAGCAATCCGGTAATAGATGAGCTTGCGTCTCATTAGCTAGTTGGTGAGGGTAACGGCCCACCAAGGCGACGATGAGTAGCCGACCTGAGAGGGTGATCGGCCACACTGGTATTGAGAACGGACCAGACTCCTACGGGAGGCAGCAGTTAGGAATATTGGGCAATGGAGGGAACTCTGACCCAGCAACGCCGCGTGAAGGAAGAAGGTTTTCGGATTGTAAACTTCTGATCTGTGGGAAGAAGGAAATGACGGTACCACAGGAGAAAGCCAACGGGCTAACTACGTG
>FQH3XDB01DNQYW|779|1
CACGTAGTTAGCCGTGGCTTTTTCTCCAGGTACCGTCACGTTCTTCGTCCCTGGTAAAGAAGTTTACAACCCGAAAGCCTTCTTCCTTCACGCGGCGTTGCTAGGTCAGGGTTTCCCCATTGCCTAATATTCCCCACTGCTGCCTCCCGTAGGAGTCTGGGCCGTATCTCAGTCCCAATGTGGCCGTTCAACCTCTCAGTCCGGCTACTGATCGTCGCCTTGGTGGGCCGTTACCCCGCCAACCAGCTAATCAGACGCGAGGCCATCTTTCAGCGATAAATCTTTGACAGATCGATCATGCGGTCAATCTGTATTATGCGGTATTAGCAGCCGTTTCCAGCTGTTGTCCCCCTCTGAAAGGCAGGTTCCCTCACGCGTTACTCACCCGTTCGCCACTAACTAGGCCCCGAAGGGCTTCGTCCGTTCGACTTGCATGTGTTAGGCACGCCGCCAGCGTTCGTC
>FQH3XDB01EAQGS|780|2
CACGTAGTTAGCCGTGGCTTTTTCTCCAGGTACCGTCACGTCCTTCGTCCCTGGTAAAAGAAGTTTACAACCCGAAAGCCTTCTTCCTTCACGCGGCGTTGCTGGGTCAGGGTTGCCCCCATTGCCCAATATTCCCCACTGCTGCCTCCCGTAGGAGTCTGGGCCGTATCTCAGTCCCAATGTGGCCGTTCAACCTCTCAGTCCGGCTACTGATCGTCGCCTTGGTGGGCCGTTACCCCACCAACTAGCTAATCAGACGCGAGCCCATCTTTCAGCGATAAATCTTTGATGATCCAGTCATGCGGCTAAATCATGTTATGCGGTATTAGCAGCCGTTTCCAGCTGTTGTCCCCCTCTGAAAGGCAGGTTGCTCACGCGTTACTCACCCGTTCGCCACTAACTAGGGAGCCGAAGCTCCTTCGTCCGTTCGACTTGCATGTGTTAGGCACGCCGCCAGCGTTCGTC
>FQH3XDB01ESQ42|781|3
CACGTAGTTAGCCGTGGCTTGCTCCGGGACTAATGTCATTATCTTCATCCCGAACAGAAGTTTACAATCCGAAAACCGTCATCCTTCACGCGGCGTTGCTGCATCAGGGTTTCCCCCATTGTGCAATATCCCTCACTGCTGCCTCCCGTAGGAGTCTGGGCCGTGTCTCAGTCCCAATGTGGCCGATCAACCTCTCAGTCCGGCTACCGATCGTCGACTTGGTGGGCCGTTACCCCGCCAACTATCTAATCGGACGCGAGTCCATCTTACAGCGGATTGCTCCTTTGATATCTAAGCCATGCGACTCAAATATGTTATGCGGTATTAGCGTTCGTTTCCAAACGTTATCCCCCTCTGTAAGGCAGGTTACTCACGCGTTACTCACCCGTCCGCCACTAACTTTCATTTCCGAAGAAAATCAGTCCGTTCGACTTGCATGTGTTAGGCACGCCGCCAGCGTTCGTC
>FQH3XDB01EMTMX|782|2
CACGTAGTTAGCCGGAGCTTACTCTTCAGGTACCGTCATTTCTTTCGTCCCTGACTACTTAGGTTTACAATCCGAAGACCTTCTTCCCTCACGCGGCGTTGCTGCATCAGAGTTTCCTCCATTGTGCAATATCCCCCACTGCTGCCTCCCGTAGGAGTCTGGGCCGTGTCTCAGTCCCAATGCGGCCGATCAACCTCTCAGTTCGGCTACCGATCGTCGCCATGGTAGGCCGTTACCCCACCATCTAGCTAATCGGACGCGAGCCCATCCCTCAGCGAATTGCTCCTTTGGTACTCCGGTCATGCGGCCAGAGTACATTATGCGGTATTAGCAGTCGTTTCCAACTGTTGTTCCCCACTGAGGGGCAGGTTACTCACGCGTTACTCGCCCGTCCGCCACTAACTTGAGAAGAGCAAGCTCCTCTCAAGTCCGTTCGACTTGCATGTGTTAGGCACGCCGCCAGCGTTCGTC
>FQH3XDB01AUUF7|783|1
GACGAACGCTGGCGGCGTGCCTAACACATGCAAGTCGAACGGAGTTGAGCCCTTCGGGACTCGACTTAGTGGCGAACGGGTGAGTAACACGTGAGGAACCTGCCTTTCAGTGGGGACAACAGTTGGAAACGACTGCTAATACCGCATAACACTTTAGTACCGCATGGTACAGAAGTCAAAGATTTATTGGTGAAGGATGGGCTCGCGTCCCATTAGCTAGTTGGCAGGGTAACAGCCTACCAAGGCAACGATGGGTAGCCGACCTGAGAGGGTGATCGGCCACACTGGAACTGAGACACGGTCCAGACTCCTACGGGAGGCAGCAGTGGGGAATATTGGGCAATGGGCGAAAAGCCTGACCCAGCAACGCCGCGTGAAGGAAGAAGGTCTTCGGATTGTAAACTTTGTTGTCAGCGAAGAAAAGGACTGTAACTGACGAGAAAGCCCCGGCTAACTACGTG
>FQH3XDB01EJ0XZ|784|1
CACGTAGTTAGCCGGAGCTTATTCATTAAGTACCGTCATTTGTTCGTCCTTAATAAAAGAAGTTTACAATCCGAAAACCTTCATCCTTCACGCGGCGTTGCTGCGTCAGGGTTGCCCCCATTGCGCAATATCCCCCACTGCTGCCTCCCGTAGGAGTCTGGGCCGTGTCTCAGTCCCAATGTGGCCGTTCAACCTCTCAGTCCGGCTACCGATCGTCGCCTTGGTGAGCCTTTACCTCACCAACTAGCTAATCGGACGCGAGTCCATCTTCGAGCGATAAATCTTTGATATATCTGTCATGCGGCAAATATATGTTATGCGGTATTAGCAATCTTTTCAGATTGTTATTCCCCTCTCGAAGGCAGGTTACTCACGCGTTACTCACCCGTCCGCCACTAAACTTAGCCAAATTCATTCCGAAGAAATCGTTCGAAAAAGTTCCGTTCGACTTGCATGTGTTAGGCACGCCGCCAGCGTTCGTC
>FQH3XDB01DI1JD|785|1
CACGTAGTTAGCCGGAGCTTATTCATTAAGTACCGTCATTTCTTCGTCCTTAATAAAAGAAGTTTACAATCCGAAGACCTTCGTCCTTCACGCGGCGTTGCTGCGTCAGGGTTGCCCCCATTGCGCAATATCCCCCACTGCTGCCTCCCGTAGGAGTCTGGGCCGTGTCCCAGTCCCAATGTGGCCGTTCAACCTCTCAGTCCGGCTACCGATCGCGGTCTTGGTGAGCCGTTACCTCACCAACTAACTAATCGGACGCGAGTCCATCTCTAAGCGATAAAATCTTTGATATGTCTGCCATGCGACAGTCATATGTCATGCGGTATTAGCGTTCGTTTCCAAACGTTATCCCCCCTCTTAGAGGCAGGTTACTCACGCGTTACTCACCCGTCCGCCACTAACTTAGCCAAAATCTGCCGAAGCTTCATTCGAAAAAGTTCCGTTCGACTTGCATGTGTTAGGCACGCCGCCAGCGTTCGTC
>FQH3XDB01CH060|786|14
GACGAACGCTGGCGGCGTGCCTAACACATGCAAGTCGAACGGAAGTAGTAGCTTCGGTTATTACTTTAGTGGCGAACGGGTGAGTAACGCGTGAGGAACCTGCCTTTCAGTGGGGGACAACAGTTGGAAACGACTGCTAATACCGCATAACACTTTTGAGGGACATCCCTTGGAAGTCAAAGCTTAATGTGCTGAAAGATGGTCTCGCGTCTGATTAGCTAGTTGGTGAGGTAACGGCTCACCAAGGCGACGATCAGTAGCCGGTCTGAGAGGATGAACGGCCACATTGGGACTGAGATACGGCCCAGACTCCTACGGGAGGCAGCAGTGGGGAATATTGGGCAATGGGGAAACCCTGACCCAGCAACGCCGCGTGAAGGAAGAAGGCCTTCGGGTTGTAAACTTCTTTAGCAGGGACGAAGGACGTGACGGTACCTGCAGAAAAGCAACGGCTAACTACGTG
>FQH3XDB01A1ORX|787|3
CACGTAGTTAGCCGTTGCTTTTTCTCCAGGTACCGTCACGTTCTTCGTCCCTGGTAAAAGAAGTTTACAACCCGAAGGCCTTCTTCCTTCACGCGGCGTTGCTGGGTCAGGGTTTCCCCATTGCCCAATATTCCCCACTGCTGCCTCCCGTAGGAGTCTGGGCCGTATCTCAGTCCCAATGTGGCCGTTCATCCTCTCAGACCGGCTACTGATCGTCGCCTTGGTGGGCCGTTACCCCACCAACTAGCTAATCAGACGCGAGGCCATCTTTCAGCACATAAAGCTTTGACTCCAAGATGATGCCATCTCGAAGTGTCATGCGGTATTAGCAGTCGTTTCCAACTGTTGTCCCCCACTGAAAGGCAGGTTCCTCACGCGTTACTCACCCGTTCGCCACTAAAGCAAAAACCGAGCTCTTACTTCCGTTCGACTTGCATGTGTTAGGCACGCCGCCAGCGTTCGTC
>FQH3XDB01DZBJ8|788|15
GACGAACGCTGGCGGCGTGCCTAACACATGCAAGTCGAACGGAAGTAAGAGCTTCGGTTTTACTTTAGTGGCGAACGGGTGAGTAACGCGTGAGGAACCTGCCTTTCAGTGGGGGACAACAGTTGGAAACGACTGCTAATACCGCATGAAACTGTAGAGGGACATCCCTTAACAGTCAAAGCTTTAAGTGCTGAAAGATGGCCTCGCGTCTGATTAGCTAGTTGGTGGGTAACGGCCCACCAAGGCGACGATCAGTAGCCGGTCTGAGAGGATGAACGGCCACATTGGGACTGAGATACGGCCCAGACTCCTACGGGAGGCAGCAGTGGGGAATATTGGGCAATGGGCGAAAGCCTGACCCAGCAACGCCGCGTGAAGGAAGAAGGCCTTCGGGTTGTAAACTTCTTTTACCAGGGACGAAGGACGTGACGGTACCTGGAGAAAAAGCAACGGCTAACTACGTG
>FQH3XDB01EV4AS|789|2
CACGTAGTTAGCCGTTGCTTTTTCTCCAGGTACCGTCACGTTCTTCGTCCCTGGTAAAAGAAGTTTACAACCCGAAGGCCTTCTTCCTTCACGCGGCGTTGCTGGGTCAGGGTTTCCCCATTGCCCAATATTCCCCACTGCTGCCTCCCGTAGGAGTCTGGGCCGTATCTCAGTCCCAATGTGGCCGTTCATCCTCTCAGACCGGCTACTGATCGTCGCCTTGGTGAGCCGTTACCTCACCAACTAGCTAATCAGACGCGAGACCATCTTTTCAGCAATAAATCTTTGGTCATTCGGGGATGCCCTCAAATGACATTATGCGGTATTAGCAGTCGTTTCCAACTGTTGTCCCCCACTGAAAGGCAGGTTTCTCACGCGTTTACTCACCCGTTCGCACTAAAGTAAATCCGAAAACTTCTTCCGTTCGACTTGCATGTGTTACGGCACGCCGCCAGCGTTCGTC
>FQH3XDB01AVQSS|790|5
GACGAACGCTGGCGGCGTGCCTAACACATGCAAGTCGAACGGAAGTAAGAGCTTCGGTTTTTACTTTAGTGGCGAACGGGTGAGTAACGCGTGAGAAACCTGCCTTCCAGTGGGGGACAACAGTTGGAAACGACTGCTAATACCGCATAACATATTCGAGGGGCATCCTTTGAATATCAAAGCTTTATGTGCTGGAAGATGGTCTCGCGTCTGATTAGCTAGTTGGTGAGGTAACGGCTCACCAAGGCGACGATCAGTAGCCGGTCTGAGAGGATGAACGGCCACATTGGGACTGAGATACGGCCCAGACTCCTACGGGAGGCAGCAGTGGGGAATATTGGGCAATGGGGGAAACCCTGACCCAGCAACGCCGCGTGAAGGAAGAAGGCCTTCGGGTTGTAAACTTCTTTTACCAGGGACGAAGAACGTGACGGTACCTGGAGAAAAGCAACGGCTAACTACGTG
>FQH3XDB01CEP4D|791|2
GACGAACGCTGGCGGCGTGCCTAACACATGCAAGTCGAACGGAAGTAAGAGCTTCGGTTTTACTTTAGTGGCGAACGGGTGAGTAACGCGTGAGGAACCTGCCTTTCAGTGGGGGACAACAGTTGGAAACGACTGCTAATACCGCATAACATTTCCGGACCGCATGGTCTGGAAATCAAAGCTTTAGTGCTGAAAGATGGCCTCGCGTCTGATTAGCTAGTTGGTGGGTAACGGCTCACCAAGGCGACGATCAGTAGCCGGTCTGAGAGGATGAACGGCCACATTGGGACTGAGATACGGCCCAGACTCCTACGGGAGGCAGCAGTGGGGAATATTGGGGCAATGGGCGAAAGCCTGACCCAGCAACGCCGCGTGAAGGAAGAAGGCCTTCGGGTTGTAAACTTCTTTTACCTAGGACGAAGGACGTGACGGTACCTGGAGAAAAGACAACGGCTAACTACGTG
>FQH3XDB01B82Z8|792|3
GACGAACGCTGGCGGCGTGCCTAACACATGCAAGTCGAACGGAAGTAAGAGCTTCGGTTTTACTTTAGTGGCGAACGGGTGAGTAACGCGTGAGGAACCTGCCTTTCAGTGGGGGACAACAGTTGGAAACGACTGCTAATACCGCATAATACTGTTGAGTGGCATCACTTAACAGTCAAAGCTTTATGTGCTGAAAGATGGCCTCGCGTCTGATTAGATAGTTGGTGGGGTAACGGCCCACCAAGTCGACGATCAGTAGCCGGACTGAGAGGTTGAACGGCCACATTGGGACTGAGATACGGCCCAGACTCCTACGGGAGGCAGCAGTGGGGAATATTGGGCAATGGGGGAAACCCTGACCCAGCAACGCCGCGTGAAGGAAGAAGGCCTTCGGGTTGTAAACTTCGTTTAGCAGGGACGAAGGACGTGACGGTACCTGCAGAAAAGCAACGGCTAACTACGTG
>FQH3XDB01BZUOJ|793|3
GACGAACGCTGGCGGCGTGCCTAACACATGCAAGTCGAACGGAAGTAAGAGCTTCGGTTTTACTTTAGTGGCGAACGGGTGAGTAACGCGTGAGGAACCTGCCTTTCAGTGGGGGACAACAGTTGGAAACGACTGCTAATACCGCATGAAACTGTAGAGGGACATCCCTTAACAGTCAAAGCTTTAAGTGCTGAAAGATGGCCTCGCGTCTGATTAGCTAGTTGGTGGGGTAACGGCTCACCAAGGCGACGATCAGTAGCCGGTCTGAGAGGATGAACGGCCACATTGGGACTGAGATACGGCCCAGACTCCTACGGGAGGCAGCAGTGGGGAATATTGGGCAATGGGCGAAAGCCTGACCCAGCAACGCCGCGTGAAGGAAGAAGGCCTTCGGGTTGTAAACTTCTTTTACCAGGGACGAAGGACGTGACGGTACCTGGAGAAAAGCAACGGCTAACTACGTG
>FQH3XDB01EO195|794|1
GACGAACGCTGGCGGCGTGCCTAACACATGCAAGTCGAACGGAAGTAAGAGCTTCGGTTTTACTTTAGTGGCGAACGGGTGAGTAACGCGTGAGGAACCTGCCTTTCAGTGGGGGACAACAGTTGGAAACGACTGCTAATACCGCATGACGCTTTTGGGTCGCATGACTTAAAAGCCAAAGATTTATTGCTGAAAGATGGCCTCGCGTCTGATTAGCTAGTTGGCGGGTAACGCCCACCAAGGCGACGATCAGTAGCCGGTCTGAGAGGATGAACGGCCACATTGGGACTGAGATACGGCCCAGACTCCTACGGGAGGCAGCAGTGGGGAATATTGGGCAATGGGGGAAACCCTGACCCAGCAACGCCGCGTGAATGTTAAGCCCTTCGGGGTGTAAAGTTCTGTCAGTGGGACGAAACTTGACGGTACCCACAGAGGAAGCACCGGCTAACTCCGTG
>FQH3XDB01B40Z6|795|1
GACGAACGCTGGCGGCGTGCCTAACACATGCAAGTCGAACGGAAGTTAGAGCTTCGGTTTTAACTTTAGTGGCGAACGGGTGAGTAACGCGTGAAGAACCTGCCTTTCAGTGGGGGACAACAGTTGGAAACGACTGCTAATACCGCATGACACTTCTCGGGGGCATCCCTAAGAAGTCAAAGCTTTATGTGCTGAAAGATGGCTTCGCGTCTGATTAGCTAGATGGCGGGTAACGGCCACCATGGCGACGATCAGTAGCCGGTCTGAGAGGATGAACGGCCACATTGGGACTGAGATACGGCCCAGACTCCTACGGGAGCAGCAGTGGGGAATATTGGGGCAATGGGGGAAACCCTGACCCAGCAACGCCGCGTGAAGGAAGAAGGCCTTCGGGTTGTAAACTTCTTTACCAGGGACGAAGGACGTGACGGTACCTGGAGAAAAAGCAACGGCTAACTACGTG
>FQH3XDB01BD4YX|796|1
GACGAACGCTGGCGGCGTGCCTAACACATGCAAGTCGAACGGAAGCAAAGATTTCGGTTTTGCTTTAGTGGCGAACGGGTGAGTAACGCGTGAGGAACCTGCCTTTCAGTGGGGGACAACAGTTGGAAACGACTGCTAATACCGCATAACGCTTTTGAGTGGCATCACTTAAAAGCCAAAGATTATTGCTGAAAGATGGCCTCGCGTCTGATTAGCTGGTTGGCGGGGTAACGGCCCACCAAGGCGACGATCAGTAGCCGGTCTGAGAGGATGAACGGCCACATTGGGACTGAGATACGGCCCAGACTCCTACGGGAGGCAGCAGTGGGGAATATTGGGCAATGGGGGAAACCCTGACCCAGCAACGCCGCGTGAAGGAAGAAGGCCTTCGGGTTGTAAACTTCTTTACCAGGGGCGAATAAATGACGGTACCTGGAGAAAAGCAACGGCTAACTACGTG
>FQH3XDB01B5P3K|797|1
GACGAACGCTGGCGGCGTGCCTAACACATGCAAGTCGAACGGACCGAATTGGAGCTTGCTCTAATGAGGTTAGTGGCGGACGGGTGAGTAACGCGTGAGTAACCTGCCTTTAAGAGGGGATAACACTTGGAAACAGGTGCTAATACCGCATAAAATAAATATGTCGCATGGCATATATATCAAAAGGAGAAATCCGCTTAGAGATGGACTCGCGTCCGATTAGCCAGTTGGCGGGGTAACGGCCCACCAAAGCGACGATCGGTAGCCGGACTGAGAGGTTGAACGGCCACATTGGGACTGAGACACGGCCCAGACTCCTACGGAGGCAGCAGTGGGGATATTGCACAATGGGGGGAACCCTGATGCAGCAACGCCGCGTGAGGGAAGAAGGTTTTCGGATTGGTAAACCTCTGTCCTTGGTGAAGATAATGACGGTAGCCGAGGAGGAAGCTCCGGCTAACGTACGTG
>FQH3XDB01D6M4J|798|1
GACGAACGCTGGCGGCGTGCCTAACACATGCAAGTCGAACGGACTTAGATTAGAGCTTGCTCTGAGATAAGTTAGTGGCGGACGGGTGAGTAACGCGTGAGCAATCTGCCTTTTGGAGGGGGATAACACCGAGAAATCGGTGCTAATACCGCATATAGCGAGACGGCCGCATGGCCGAAGCGTAAAAGGAGAAATCCGCCAAAAGATGAGCTCGCGTCCGATTAGCCAGTTGGCGGGGTAACGGCCCACCAAAGCGACGATCGGTAGCCGGACTGAGAGGTTGAACGGCCACATTGGGACTGAGACACGGCCCAGACTCCTACGGGAGGCAGCAGTGGGGGATATTGCACAATGGGGGAAACCCTGATGCAGCAACGCCGCGTGAGGGAAGAAGGTTTTCGGATTGTAAACCTCTGTCCTTGGTGAAGAAGAATGACGGTAGCCAGGGAGGAAGCTCCGGCTAACTACGTG
>FQH3XDB01EQK37|799|5
CACGTAGTTAGCCGTTGCTTTTTCTCCAGGTACCGTCACGTTCTTCGTCCCTGGTAAAAGAAGTTTACAACCCGAAGGCCTTCTTCCTTCACGCGGCGTTGCTGGGTCAGGGTTTCCCCATTGCCCAATATTCCCCACTGCTGCCTCCCGTAGGAGTCTGGGCCGTATCTCAGTCCCAATGTGGCCGTTCATCCTCTCAGACCGGCTACTGATCGTCGCCTTGGTGGGCCGTTACCCCGCCAACTAGCTAATCAGACGCGAAGCCATCTTTCAGCACATAAAGCTTTGACTTTAGTACCATGCGGTACTTAAGTTTCATGCGGTATTAGCAGTCGTTTCCAACTGTTGTCCCCCACTGAAAGGCAGGTTCTTCACGCGTTACTCACCCGTTCGCCACTAACTCGGTCCCCGAAGGGGCCTCGTCCGTTCGACTTGCATGTGTTAGGCACGCCGCCAGCGTTCGTC
>FQH3XDB01CZAIC|800|40
CACGTAGTTAGCCGTTGCTTTTTCTCCGGGTACCGTCACGTTCTTCGTCCCCGGTAAAAGAAGTTTACAACCCGAAGGCCTTCTTCCTTCACGCGGCGTTGCTGGGTCAGGGTTTCCCCCATTGCCCAATATTCCCCACTGCTGCCTCCCGTAGGAGTCTGGGCCGTATCTCAGTCCCAATGTGGCCGTTCATCCTCTCAGACCGGCTACTGATCGTCGCCATGGTGGGCCGTTACCCCGCCATCTAGCTAATCAGACGCGAGACCATCTCTCAGCACATTAAGCTTTGACTTCTGTACCATGCGGTACTAAAGTGTTATGCGGTATTAGCAGTCATTTCTAACTGTTGTCCCCCACTGAGAGGCAGGTTTCTCACGCGTTACTCACCCGTTCGCCACTAACTCGGTCCCCGAAGGGGCCTCGTCCGTTCGACTTGCATGTGTTAGGCACGCCGCCAGCGTTCGTC
>FQH3XDB01A3EG1|801|36
CACGTAGTTAGCCGTTGCTTTTTCTCCAGGTACCGTCACGTTCTTCGTCCCTGGTAAAAGAAGTTTACAACCCGAAAGCCTTCTTCCTTCACGCGGCGTTGCTGGGTCAGGGTTTCCCCATTGCCCAATATTCCCCACTGCTGCCTCCCGTAGGAGTCTGGGCCGTATCTCAGTCCCAATGTGGCCGTTCATCCTCTCAGACCGGCTACTGATCGTCGCCATGGTGGCCGTTACCCGCCATCTAGCTAATCAGACGCGAGACCATCTCTCAGCACATTAAGCTTTGACTTCTGTACCATGCGGTACTAAAGTGTTATGCGGTATTAGCAGTCGTTTCCAACTGTTGTCCCCCACTGAGAGGCAGGTTTCTCACGCGTTACTCACCCGTTCGCCACTAACTCGGTCCCCGAAGGGGCCTCGTCCGTTCGACTTGCATGTGTTAGGCACGCCGCCAGCGTTCGTC
>FQH3XDB01D7D7Y|802|8
GACGAACGCTGGCGGCGTGCCTAACACATGCAAGTCGAACGGACGAGGCCCCTTCGGGGACTGAGTTAGTGGCGAACGGGTGAGTAACGCGTGAAGAACCTGCCTTTCAGTGGGGGACAACAGTTGGAAACGACTGCTAATACCGCATAACACTTTGGTACCGCATGGTACCCAAGTCAAAGCTTAATGTGCTGAAAGATGGCTTCGCGTCTGATTAGCTAGATGGCGGGTAACGGCCACCATGGCGACGATCAGTAGCCGGTCTGAGAGGATGAACGGCCACATTGGGACTGAGATACGGCCCAGACTCCTACGGGAGGCAGCAGTGGGGAATATTGGGCAATGGGGGAAACCCTGACCCAGCAACGCCGCGTGAAGGAAGAAGGCCTTCGGGTTGTAAACTTCTTTTACCAGGGACGAAGAACGTGACGGTACCTGGAGAAAAGCAACGGCTAACTACGTG
>FQH3XDB01ATYQX|803|10
GACGAACGCTGGCGGCGTGCCTAACACATGCAAGTCGAACGGACGAGGTCCCCTCGGGGACCGAGTTAGTGGCGAACGGGTGAGTAACGCGTGAGAAACCTGCCTTCCAGTGGGGGACAACAGTTGGAAACGACTGCTAATACCGCATAACACTTTAGTACCGCATGGTACAGAAGTCAAAGCTTAATGTGCTGGAAGATGGTCTCGCGTCTGATTAGCTAGATGGCGGGTAACGGCCCACCATGGCGACGATCAGTAGCCGGTCTGAGAGGATGAACGGCCACATTGGGACTGAGATACGGCCCAGACTCCTACGGGAGGCAGCAGTGGGGAATATTGGGCAATGGGGGAAACCCTGACCCAGCAACGCCGCGTGAAGGAAGAAGGCTTTCGGGTTGTAAACTTCTTTTACCAGGGACGAAGAACGTGACGGTACCTGGAGAAAAAGCAACGGCTAACTACGTG
>FQH3XDB01BVK5G|804|10
CACGTAGTTAGCCGTTGCTTTTTCTCCAGGTACCGTCACGTTCTTCGTCCCTGGTAAAAGAAGTTTACAACCCGAAGGCCTTCTTCCTTCACGCGGCGTTGCTGGGTCAGGGTTTCCCCATTGCCCAATATTCCCCACTGCTGCCTCCCGTAGGAGTCTGGGCCGTATCTCAGTCCCAATGTGGCCGTTCATCCTCTCAGACCGGCTACTGATCGTCGCCATGGTGGGCCGTTACCCGCCATCTAGCTAATCAGACGCGAAGCCATCTTTCAGCACATTAAGCTTTGACTTGGGTACCATGCGGTACCAAAGTGTTATGCGGTATTAGCAGTCGTTTCCAACTGTTGTCCCCCACTGAAAGGCAGGTTCTTCACGCGTTACTCACCCGTTCGCCACTAACTCGGTCCCCGAAGGGGCCTCGTCCGTTCGACTTGCATGTGTTAGGCACGCCGCCAGCGTTCGTC
>FQH3XDB01D9P11|805|2
GACGAACGCTGGCGGCGTGCCTAACACATGCAAGTCGAACGGACGAGGCCCCTTCGGGGACCGAGTTAGTGGCGAACGGGTGAGTAACGCGTGAGAAACCTGCCTCTCAGTGGGGGACAACAGTTGGAAACGACTGCTAATACCGCATAACACTTTAGTACCGCATGGTACGGAAGTCAAAGCTTAATGTGCTGAGAGATGGTCTCGCGTCTGATTAGCTAGATGGCGGGGTAACGGCCCACCATGGCGACGATCAGTAGCCGGTCTGAGAGGATGAACGGCCACATTGGGACTGAGATACGGCCCAGACTCCTACGGGAGGCAGCAGTGGGGAATATTGGGCAATGGGGAAACCCTGACCCAGCAACGCCGCGTGAAGGAGAAGCTTCGGTGTAACTTCTTTTACCGAGGACGAAGAACGTGACGGTACCTGGAGAAAAAGCAACGGCTAACTACGTG
>FQH3XDB01DY7JU|806|1
GACGAACGCTGGCGGCGTGCCTAACACATGCAAGTCGAACGGACGAGGCCCCTTCGGGGACCGAGTTAGTGGCGAACGGGTGAGTAACGCGTGAGAAACCTGCCTCTCAGTGGGGACAACAGTTGGAAACGACTGCTAATACCGCATAAAGTATTGAGGGGCATCCCTTGATACCAAAGATTTATTGCTGAAAGATGGCTTCGCGTCTGATTAGCTAGTTGGCGGGTAACGCCACAAGGCGACGATCAGTAGCCGGTCTGAGAGGATGAACGGCCACATTGGGACTGAGATACGGCCCAGACTCCTACGGGAGGCAGCAGTGGGGAATATTGGGCAATGGGGGAAACCCTGACCCAGCAACGCCGCGTGAAGGAAGAAGGCCTTCGGGTTGTAAAACTTCTTTAGTAGGGACGAAGAACGTGACGGTACCTACAGAAAAAGCAACGGCTAACTACGTG
>FQH3XDB01CWTHU|807|2
CACGTAGTTAGCCGTGGCTTTTTCTCCAGGTACCGTCACTTTCTTCTTCCCTGGTAAAAGAAGTTTACAACCCGAAGGCCTTCTTCCTTCACGCGGCGTTGCTGGGTCAGGGTTTCCCCATTGCCCAATATCCCCCACTGCTGCCTCCCGTAGGAGTCTGGGCCGTATCTCAGTCCCAATGTGGCCGTTCATCCTCTCAGACCGGCTACTGATCGTCGACTTGGTGGGCCGTTACCCCGCCAACTATCTAATCAGACGCGAGCCCATCTCTCAGCGATAAATCTTTCATGTACAGATCATGCGGTCCGTACATTATATGCGGTATTAGCAGTCATTTCTAACTGTTGTCCCCCACTGAGAGGCAGGTTGCTCACGCGTTACTCACCCGTTCGCCACTAACTCGGTCCCCGAAGGGGCCCTCGTCCGTTCGACTTGCATGTGTTAGGCACGCCGCCAGCCGTTCGTC
>FQH3XDB01DLDCY|808|1
CACGTAGTTAGCCGTGGCTTTTCTCCAGGTACCGTCACGTTCTTCGTCCCTGGTAAAAGAAGTTTACAACCCGAAAGCCTTCTTCCTTCACGCGGCGTTGCTGGGTCAGGGTTTCCCCATTGCCCAATATTCCCCACTGCTGCCTCCCGTAGGAGTCTGGGCCGTATCTCAGTCCCAATGTGGCCGTTCAACCTCTCAGTCCGGCTACTGATCGTCGCCTTGGTGGGCCGTTACCCCTCCAACTAGCTAATCAGACGCGAGCCCATCTTTCAGCGATAAATCTTTGGCAGCAAAATCATGCGATCTCGCTGCATCATGCGGTATTAGCAGTCGTTTCCAACTGTTGTCCCCCTCTGAAAGGCAGGTTGCTCACGCGTTACTCACCCGTCCGCCACTAACTCGGTCCCCGAAGGGGCCTCGTCCGTTCGACTTGCATGTGTTAGGCACGCCGCCAGCGTTCGTC
>FQH3XDB01EUS69|809|22
GACGAACGCTGGCGGCGTGCCTAACACATGCAAGTCGAACGGACGAGGCCCCTTCGGGGACCGAGTTAGTGGCGAACGGGTGAGTAACGCGTGAGGAACCTGCCTTTCAGTGGGGGACAACAGTTGGAAACGACTGCTAATACCGCATAAAGCATTTAAGGGGCATCCCTTGAATGCCAAAGATTTATTGCTGAAAGATGGCCTCGCGTCTGATTAGCTGGTTGGTGGGGTAACGGCCTACCAAGGCGACGATCAGTAGCCGGTCTGAGAGGATGAACGGCCACATTGGGACTGAGATACGGCCCAGACTCCTACGGGAGGCAGCAGTGGGGAATATTGGGCAATGGGGGAAACCCTGACCCAGCAACGCCGCGTGAAGGAAGAAGGCTTTCGGGTTGTAAACTTCTTTTACCAGGGACGAAGAAAGTGACGGTACCTGGAGAAAAAGCCACGGCTAACTACGTG
>FQH3XDB01EGQ8X|810|1
GACGAACGCTGGCGGCGTGCCTAACACATGCAAGTCGAACGGACGAGGCCCCTTCGGGGACCGAGTTAGTGGCGAACGGGTGAGTAACGCGTGAGAAACCTGCCTCTCAGTGGGGGACAACAGTTAGAAATGACTGCTAATACCGCATAACACTTTAGTACCGCATGGTACAGAAGTCAAAGCTTAATGTGCTGAGAGATGGCCTCGCGTCTGATTAGCTAGATGGCGGGTAACGGCCACCATGGCGACGATCAGTAGCCGGTCTGAGAGGATGAACGGCCACATTGGGACTGAGATACGGCCCAGACTCCTACGGGAGGCAGCAGTGGGGAATATTGGGCAATGGGGAAACCCTGACCCAGCAACGCCGCGTGAAGGAAGAAGGCCTTCGGTTGTAACTTCTTTACCGGGACGAAGAACGTGACGGTACCGGAGAAAAGCAACGGCTAACTACGTG
>FQH3XDB01E3PHR|811|3
GACGAACGCTGGCGGCGTGCCTAACACATGCAAGTCGAACGGACGAGGCCCCTTCGGGGACCGAGTTAGTGGCGAACGGGTGAGTAACGCGTGAGGAACCTGCCTTTCAGTGGGGGACAACAGTTGGAAACGACTGCTAATACCGCATAAAGCATTTAAGGGGCATCCTTTGAATGCCAAAGATTTATTGCTGAAAGATGGCCTCGCGTCTGATTAGCTGGTTGGTGGGTAACGCCTACCAAGGCGACGATCAGTAGCCGGTCTGAGAGGATGAACGGCCACATTGGGACTGAGATACGGCCCAGACTCCTACGGGAGGCAGCAGTGGGGAATATTGGGCAATGGGGGAAACCCTGACCCAGCAACGCCGCGTGAAGGAAGAAGGCTTTCGGGTGTAAACTTCTTTTACCAGGGACGAAGAAAGTGACGGTACCTGGAGAAAAAGCCACGGCTAACTACGTG
>FQH3XDB01EF0ZS|812|2
GACGAACGCTGGCGGCGTGCCTAACACATGCAAGTCGAACGGACGAGGCCCCTTCGGGGACCGAGTTAGTGGCGAACGGGTGAGTAACGCGTGAGGAACCTGCCTTTCAGTGGGGGACAACAGTTGGAAACGACTGCTAATACCGCATAAAGCATTTAAGGGGCATCCTTTGAATGCCAAAGATTTATTGCTGAAAGATGGCCTCGCGTCTGATTAGCTGGTTGGTGGGGTAACGGCCTACCAAGGCGACGATCAGTAGCCGGTCTGAGAGGATGAACGGCCACATTGGGACTGAGATACGGCCCAGACTCCTACGGGAGGCAGCAGTGGGGAATATTGGGGCAAGTGGGGGAAAACCCCTGACCCAGCAACGCCGCGTGAAGGAAGAAGGCTTCGGGTTGTAACTTCTTTACCAGGTACGAAGAAAGTGACGGTACCTGGAGAAAAGCCACGGCTAACTACGTG
>FQH3XDB01BRBFN|813|1
GACGAACGCTGGCGGCGTGCCTAACACATGCAAGTCGAACGGACTTGAGGAGAGCTTGCTTGAATCAAGTTAGTGGCGGACGGGCGAGTAACGCGTGAGCAACCTGCCCTTCAGAGGGGAATAACGACCGGAAACGGTCGCTAATACCGCATAACGTATTTTGTGGCATCGCAGGGATACCAAAGGAGGAATCCGCTGAAGGATGGGCTCGCGTCCGATTAGCTAGTTGGTGGGTAACGGCCTACCAAGGCGACGATCGGTAGCCGAACTGAGAGGTTGATCGGCCGCATTGGGACTGAGACACGGCCCCAGACTCCTACGGGAGGCAGCAGTGGGGATATTGCACAATGGGGGAAACCCTGATGCAGCAACGCCGCGTGAGGGAAGAAGGTCTTCGGATTGTAAACCTAAGTTGTCAGGGACGAATAAATGACGGTACCTGAAAAGAAAGCTCCGGCTAACTACGTG
>FQH3XDB01D044U|814|1
GACGAACGCTGGCGGCGTGCCTAACACATGCAAGTCGAACGGACTTGAGAGGAGCTTGCTCTTCTCAAGTTAGTGGCGGACGGGCGAGTAACGCGTGAGTAACCTGCCCCTCAGTGGGGAACAACAGTTGGAAACGACTGCTAATACCGCATAATGTACTCTGGCCGCATGACCGGAGTACCAAAGGAGCAATTCGCTGAGGGATGGGCTCGCGTCCGATTAGCTAGATGGTGGGTAACGGCCTATCAAGTCGACGATTGGTAGCCGGACTGAGAGGTTGAACGGCCACATTGGGACTGAGATACGGCCCAGACTCCTACGGGAGGCAGCAGTGGGGATATTGCACAATGGAGGAAACTCTGATGCAGCGATGCCGCGTGAGGGAAGAAGGTTTTCGGATTGGTAAACCTCTGTGGAGCGGGACGATAATGACGGTACCGCTCAAGGAAGCCACGGCTAACTACGTG
>FQH3XDB01DPTES|815|5
GACGAACGCTGGCGGCGTGCCTAACACATGCAAGTCGAACGGACGAGGGGAGCTTGCTCCCTGAGTTAGTGGCGAACGGGTGAGTAACGCGTGAGGAACCTGCCTCTCAGTGGGGGACAACAGTTGGAAACGACTGCTAATACCGCATAACACTAAGGAACCGCATGGTATCTTAGTCAAAGCTTTATGTGCTGAGAGATGGCCTCGCGTCTGATTAGCTAGATGGTGGGGTAACGGCCCACCATGGCGACGATCAGTAGCCGGTCTGAGAGGATGAACGGCCACATTGGGACTGAGATACGGCCCAGACTCCTACGGGAGGCAGCAGTGGGGAATATTGGGCAATGGGGGAAACCCTGACCCAGCAACGCCGCGTGAAGGAAGAAGGCTTTCGGGTGTAAACTTCTTTTACCAGGGACGAAGAACGTGACGGTACCTGGAGAAAAAGCAAACGGCTAACTACGTG
>FQH3XDB01A5OGT|816|1
GACGAACGCTGGCGGCGTGCCTAACACATGCAAGTCGAACGGACGAGGGGAGCTTGCTCCCTGAGTTAGTGGCGAACGGGTGAGTAACGCGTGAGGAACCTGCCTTTCAGAGGGGGACAACAGTTGGAAACGACTGCTAATACCGCATAACATGTTTTGGTCGCATGACTGGGACATCAAAGATTTATCGCTGAAAGATGGCCTCGCGTCTGATTAGCTAGTTGGAGGGTAACGGCCCACCAAGGCGACGATCAGTAGCCGGTCTGAGAGGATGAACGGCCACATTGGGACTGAGATACGGCCCAGACTCCTACGGGAGGCAGCAGTGGGGAATATTGGGCAATGGGGAAACCCTGACCCAGCAACGCCGCGTGAAGGAAGAAGGCCTTCGGGTTGTAAACTTCTTTACCAGGGACGAAGGACGTGACGGTACCTGGAGAAAAAGCAACGGCTAACTACGTG
>FQH3XDB01EBZZM|817|1
GACGAACGCTGGCGGCGTGCCTAACACATGCAAGTCGAACGGACGAGGGGAGCTTGCTCCCTGAGTTAGTGGCGAACGGGTGAGTAACGCGTGAGGAACCTGCCTTTCAGAGGGGGACAACAGTTGGAAACGACTGCTAATACCGCATAATGCAGCGAGGTCGCATGGCCTTGCTGCCAAAGATTTATCGCTGGAAGATGGCCTCGCGTCTGATTAGATAGTTGGTGAGGTAACGGCCCACCAAGTCGACGATCAGTAGCCGGTCTGAGAGGATGAACGGCCACATTGGGACTGAGATACGGCCCAGACTCCTACGGGAGGCAGCAGTGGGGAATATTGGGCAATGGGGAAACCCTGACCCAGCAACGCCGCGTGAAGGAAGAAGGCCTTCGGGGTTGTAAACGTTCGTTTTACCGGGACGTAAGAAGTGACGGTACCGGAGAAAAGCAACGGCTAACCTACGTG
>FQH3XDB01EYRFO|818|4
GACGAACGCTGGCGGCGTGCCTAACACATGCAAGTCGAACGGACGAGGGGAGCTTGCTCCCTGAGTTAGTGGCGAACGGGTGAGTAACGCGTGAGGAACCTGCCTTTCAGTGGGGGACAACAGTTGGAAACGACTGCTAATACCGCATAACATATCTAAGCCGCATGGCTCAGATATCAAAGCTTAATGTGCTGAAAGATGGTCTCGCGTCTGATTAGCTAGTTGGTGAGGTAAGGGCTCACCAAGGCGACGATCAGTAGCCGGTCTGAGAGGATGAACGGCCACATTGGGACTGAGATACGGCCCAGACTCCTACGGGAGGCAGCAGTGGGGAATATTGGGCAATGGGGAAACCCTGACCCAGCAACGCCGCGTGAAGGAAGAAGGCTTTCGGGTTGTAAACTTCTTTTACCAGGGACGAAGGACGTGACGGTACCTGGAGAAAAGCAACGGCTAACTACGTG
[truncated: 737,010 more chars]
